# Supplementary material for: Network preservation reveals shared and unique biological processes associated with chronic alcohol abuse in NAc and PFC
Source: PLoS One. 2020 Dec 17;15(12):e0243857. doi: 10.1371/journal.pone.0243857 (PMC7745987; doi:10.1371/journal.pone.0243857)
Supplement: S1 Table — (XLSX) [file pone.0243857.s003.xlsx]

## Sheet: Sheet1
Sample ID	Diagnosis	Age began	Mean daily grams	Total Drinking Yrs	Age	NAc RIN	PFC RIN	Weight	pH	PMI	Hemisphere	*Neuropathology	*Hepatology	*Toxicology	*Smoking
13	Alcohol	25	268	36	61	6.9	3.6	1340	6.93	21	0/Left	0/Very mild hepatic encephalopathy	1/Mild hepatocitic fatty change	2/Bld Alcohol: 0.020g/100ml Metoprolol 0.5mg/L#	1/Yes
18	Control				44	6.9	3.7	1220	6.6	50	0/Left	0/Normal brain	0/Normal	9/NA	2/Ex-smoker
20	Control	25	10	37	62	8.1	3.4	1480	6.56	37.5	1/Right	0/Normal brain	1/Congestion	9/NA	9/Unknown
24	Alcohol	25	190	31	56	6.4	2.1	1284	6.51	45	0/Left	0/Normal brain	1/Macrovesicular steatosis	1/blood alcohol0.283g/100mL	9/Unknown
25	Control	25	20	38	63	7.3	5.2	1570	6.94	24	1/Right	0/Normal brain	1/Macrovesicular steatosis	2/Atenolol: <1mg/L Irbesartan: 0.8mg/L Lignocaine: 1.7mg/L	1/Yes
26	Alcohol	18	120	24	42	6.4	5.8	1400	6.5	41	0/Left	1/Multiple small venous angiomas in the frontal lobe	1/Steatosis	2/CNS Drugs (DL:01mg/l)Alcohol: 0.174g per 100mlBromoxynil:1.5mg/l	0/No
27	Control				46	7	1.4	1490	6.65	25	1/Right	0/Normal brain	1/Macrovesicular steatosis	0/neg	9/Unknown
30	Control				56	7.1	3.8	1510	6.76	37	1/Right	0/Normal brain	1/Lypogranulometous inflammation of some portal tracts.	9/NA	1/Yes
33	Alcohol	25	305	27	52	6	2.8	1380	6.78	45.5	0/Left	1/Mild vermal atrophy	1/Marked macro/microvesicular steatosis	0/Blood alcohol: nil detected	1/Yes
35	Control				43	8.3	2.9	1500	6.43	13	1/Right	0/Normal brain	0/Normal	0/blood alcohol nil	2/Ex-smoker
40	Alcohol	25	100	34	59	6.7	2.6	1520	6.57	24	0/Left	0/Normal brain	1/Macrovesicular steatosis	0/blood alcohol nil	0/No
42	Alcohol	25	80	31	56	8.2	2.5	1230	6.52	22	0/Left	1/Severe cerebellar vermal atrophy	1/Macro/ microvesicular steatosis	0/blood alcohol nil	1/Yes
43	Alcohol	25	80	29	54	7.8	7.8	1340	6.41	17	0/Left	0/Normal brain	1/Macrovesicular steatosis	1/Blood alcohol 0.016g/100ml	1/Yes
45	Alcohol	25	150	20	46	8	2.9	1200	6.51	24	1/Right	0/Normal brain	1/Cirrhosis steatosis	1/blood alcohol:0.315g/100mL Nordiazepam 0.2mg/L	9/Unknown
46	Alcohol	25	80	14	39	7.6	2.8	1360	6.56	24	0/Left	0/Normal brain	1/Macrovesicular steatosis	9/NA	1/Yes
48	Alcohol	25	203	48	73	8.5	5	1300	6.3	24	0/Left	1/Mild hepatic encephalopathy.	1/Cirrhosis & macrovesicular steatosis	1/blood alcohol 0.118g/100mL	0/No
51	Control				56	7.8	7.2	1635	6.53	24	1/Right	0/Normal brain	9/NA	9/NA	1/Yes
54	Control	25	9	25	50	7.3	7.9	1500	6.26	19	0/Left	0/Normal brain	1/Slight congestion	0/Blood alcohol: nil detected	2/Ex-smoker
56	Alcohol	25	138	37	63	5.5	4.3	1616	6.21	25.5	1/Right	1/Metabolic encephalopathy - probable hepatic encephalopathy; Cerebellar degeneration - alcohol/nutritional; Autolysis – cerebellar granule cells 3/10	1/congestion and steatosis	0/blood alcohol not detected blood paracetamol < 3mg/L	1/Yes
57	Alcohol	30	85	20	50	6.2	3.6	1420	6.59	24	0/Left	1/Cerebellar vermal atrophy; Early hepatic encephalopathy	1/Cirrhosis, steatosis,	1/Blood alcohol 0.241g/100mL	1/Yes
60	Alcohol	18	167.5	32	50	6.3	6.6	1520	6.3	17	0/Left	1/Cerebellar vermal atrophy (severe)	1/Macrovesicular steatosis	9/NA	9/Unknown
61	Alcohol	25	175	26	51	6.4	2.2	1460	6.35	46	0/Left	1/severe hepatic encephalopathy	1/Cirrhosis Severe steatosis	9/NA	1/Yes
62	Alcohol	25	147	39	64	6.7	3.4	1370	6.76	39	1/Right	1/ Focal demyelination (temporal lobe).	1/Macrovesicular steatosis	1/Alcohol 0.293 g/100ml	1/Yes
64	Alcohol	24	197	31	55	6.9	7.2	1362	7.02	48	1/Right	1/Superior cerebellar vermal atrophy	1/Cirrhosis with macrovesicular steatosis	2/blood alcohol 0.246 g/100ml; diazepam 0.8 mg/L; Nordiazepam 0.5mg/L; Urine alcohol 0.287 g/100ml	1/Yes
65	Control	25	20	30	55	6.7	8.3	1631	6.39	12	0/Left	0/Normal brain	1/Mild steatosis	9/NA	0/No
66	Control	25	15	22	47	6.5	3.1	1534	6.74	38	0/Left	0/Normal brain	1/Steatosis with congestion	1/BAL 0.029 g/100ml	1/Yes
68	Control				50	6.7	7.4	1426	6.37	30	1/Right	0/Normal brain	0/Normal	0/None detected	1/Yes
69	Control	25	14	30	55	6.3	4.4	1560	6.89	39	0/Left	0/Normal brain	1/Congestion	2/Irbesartan 0.4mg/L.	0/No
70	Alcohol	25	488	28	53	5.8	5	1340	6.75	57	1/Right	1/Old head injury with right frontal and temporal contusions	1/Congestion	9/NA	1/Yes
73	Control	25	10	57	82	5.3	3.4	1300	6.24	36	0/Left	0/Normal brain	9/NA	9/NA	0/No
74	Control	25	20	39	64	6.5	7.8	1390	6.94	9.5	1/Right	1/Small old hemorrhagic infarct in cerebellum.	1/Congestion and steatosis	9/NA	1/Yes
76	Alcohol	25	94	48	73	6.8	8	1188	6.84	19	1/Right	0/Normal brain	1/mild macro vesicular fatty infiltration	9/NA	1/Yes
77	Control	25	30	48	73	6	3.2	1380	6.8	48	1/Right	0/Normal brain	9/NA	9/NA	1/Yes
80	Control	25	10	32	57	7.7	3.1	1360	6.6	18	0/Left	0/Normal brain	1/ macrovesicular steatosis	9/NA	2/Ex-smoker
82	Control				59	5.3	3.6	1360	6.56	20	1/Right	0/Normal brain	0/Normal	9/NA	1/Yes
* = These covariates were dummy coded (0,1,2,9/classification or diagnosis).
