# Supplementary material for: Network preservation reveals shared and unique biological processes associated with chronic alcohol abuse in NAc and PFC
Source: PLoS One. 2020 Dec 17;15(12):e0243857. doi: 10.1371/journal.pone.0243857 (PMC7745987; doi:10.1371/journal.pone.0243857)
Supplement: S2 Table — 3.1) mRNA, 3.2) miRNA. (ZIP) [file pone.0243857.s004.zip › S2_Table 2.1.xlsx]

## Sheet: NAc Regression Coeffecients
	Estimate	Std. Error	t-value	p-value	FDRqval
213503_x_at	2.13891	0.280243	7.63231	1.06992e-08	0.000156686
218719_s_at	-0.397427	0.0523007	-7.59889	1.78828e-08	0.000156686
210427_x_at	2.0634	0.283219	7.28554	2.79416e-08	0.000156686
201590_x_at	2.01721	0.278793	7.23553	3.21256e-08	0.000156686
205111_s_at	1.41685	0.192951	7.34305	3.52657e-08	0.000156686
218970_s_at	-1.0817	0.148018	-7.30786	4.75692e-08	0.000176125
202759_s_at	0.639225	0.0909698	7.02677	1.21314e-07	0.000385
207826_s_at	1.84416	0.275505	6.69376	1.73345e-07	0.000481357
200916_at	1.80424	0.274641	6.56947	2.45446e-07	0.000577257
204239_s_at	-1.36076	0.204089	-6.66751	2.5985e-07	0.000577257
208679_s_at	-0.51051	0.0783269	-6.51769	4.59827e-07	0.000785369
202376_at	4.46787	0.704589	6.3411	4.66644e-07	0.000785369
202948_at	1.756	0.279218	6.28901	4.71379e-07	0.000785369
36711_at	2.93806	0.46618	6.30241	5.2052e-07	0.000785369
203189_s_at	-0.750869	0.116165	-6.46382	5.30297e-07	0.000785369
213272_s_at	-1.72114	0.272454	-6.31719	5.76535e-07	0.000800483
205489_at	-1.73573	0.277886	-6.24618	7.02092e-07	0.000917469
205856_at	2.80391	0.448018	6.25847	7.85755e-07	0.000969753
200609_s_at	0.634003	0.104137	6.08818	9.55021e-07	0.00111662
203373_at	0.724727	0.120257	6.02647	1.13811e-06	0.00122978
212203_x_at	1.69879	0.282777	6.00752	1.20112e-06	0.00122978
203823_at	0.749375	0.121816	6.15172	1.21788e-06	0.00122978
213293_s_at	1.45273	0.243083	5.97626	1.31287e-06	0.00126324
204955_at	2.30033	0.38579	5.96265	1.36474e-06	0.00126324
205112_at	0.802661	0.135802	5.91051	1.58328e-06	0.0014069
208747_s_at	1.39632	0.238401	5.857	1.84431e-06	0.00157582
217728_at	0.638812	0.110555	5.77825	2.30928e-06	0.00185313
213465_s_at	-0.958468	0.163542	-5.8607	2.33571e-06	0.00185313
212063_at	3.02301	0.530961	5.69346	2.64115e-06	0.00194775
206711_at	-1.77728	0.30966	-5.73947	2.89396e-06	0.00194775
218754_at	-0.421859	0.0731046	-5.77062	2.99374e-06	0.00194775
211964_at	1.02924	0.181101	5.68322	3.03003e-06	0.00194775
208116_s_at	-1.46904	0.257366	-5.70796	3.16189e-06	0.00194775
210312_s_at	0.357037	0.0616726	5.78924	3.23155e-06	0.00194775
206414_s_at	-0.589358	0.103449	-5.6971	3.25994e-06	0.00194775
213070_at	-0.846645	0.148656	-5.69534	3.27616e-06	0.00194775
201651_s_at	0.682078	0.115869	5.88664	3.29963e-06	0.00194775
201315_x_at	1.74027	0.308166	5.64717	3.35929e-06	0.00194775
219732_at	-0.998467	0.174766	-5.71317	3.50811e-06	0.00194775
201105_at	0.841359	0.149943	5.61119	3.72365e-06	0.00194775
212157_at	-1.01675	0.178653	-5.69119	3.72771e-06	0.00194775
214077_x_at	0.691532	0.12409	5.5728	3.75139e-06	0.00194775
53968_at	-0.278913	0.0494052	-5.64541	3.77011e-06	0.00194775
202441_at	-0.59858	0.105535	-5.67188	3.932e-06	0.00198521
218280_x_at	1.44408	0.255043	5.66211	4.03957e-06	0.0019942
207149_at	-1.49561	0.266894	-5.60378	4.23889e-06	0.00202265
208991_at	0.800867	0.142406	5.62381	4.49086e-06	0.00202265
215522_at	-1.33807	0.238419	-5.61225	4.63674e-06	0.00202265
201430_s_at	1.09311	0.193309	5.65472	4.65257e-06	0.00202265
213388_at	0.460163	0.0831748	5.53249	4.66507e-06	0.00202265
205626_s_at	-1.86268	0.332066	-5.60938	4.67376e-06	0.00202265
217923_at	-0.544872	0.0972596	-5.60225	4.76689e-06	0.00202265
214597_at	-1.24374	0.222183	-5.59782	4.82558e-06	0.00202265
206875_s_at	-0.791744	0.141618	-5.59068	4.92186e-06	0.0020248
218177_at	-0.932993	0.169135	-5.51627	5.42404e-06	0.00211037
203884_s_at	-0.702988	0.126603	-5.55271	5.46744e-06	0.00211037
209385_s_at	-0.492795	0.0881123	-5.5928	5.50424e-06	0.00211037
211980_at	1.21337	0.221644	5.47441	5.50987e-06	0.00211037
213592_at	2.31092	0.425662	5.42899	5.70151e-06	0.00214676
201010_s_at	1.85388	0.339962	5.45319	5.85543e-06	0.00215633
217225_x_at	-0.523186	0.0960653	-5.44615	5.97484e-06	0.00215633
213338_at	-1.20558	0.216832	-5.55996	6.01813e-06	0.00215633
201012_at	2.92798	0.545075	5.37171	6.15884e-06	0.00217173
201681_s_at	0.648665	0.11985	5.41232	6.58334e-06	0.00223935
202641_at	-0.436095	0.0790218	-5.51867	6.73328e-06	0.00223935
217820_s_at	0.530867	0.0977138	5.43288	6.86194e-06	0.00223935
207054_at	-2.80157	0.512124	-5.47049	6.86613e-06	0.00223935
203540_at	1.39828	0.255778	5.46675	6.93776e-06	0.00223935
201601_x_at	1.72035	0.319444	5.38547	7.11015e-06	0.00223935
214717_at	-0.692561	0.126268	-5.48485	7.38228e-06	0.00223935
201195_s_at	0.916027	0.168343	5.44144	7.44211e-06	0.00223935
202252_at	0.847947	0.154967	5.4718	7.64937e-06	0.00223935
202725_at	-0.240963	0.0449743	-5.35779	7.69775e-06	0.00223935
206498_at	-2.23668	0.411995	-5.42889	7.70563e-06	0.00223935
201372_s_at	-0.723519	0.135124	-5.3545	7.77066e-06	0.00223935
204846_at	3.4934	0.652797	5.35144	7.8392e-06	0.00223935
201214_s_at	-0.899134	0.167076	-5.38157	7.93085e-06	0.00223935
206302_s_at	0.940231	0.174855	5.37722	8.02891e-06	0.00223935
202942_at	-0.414678	0.0766506	-5.40998	8.12067e-06	0.00223935
207772_s_at	-1.25062	0.231273	-5.40755	8.17565e-06	0.00223935
209321_s_at	-1.06743	0.197398	-5.40749	8.17685e-06	0.00223935
208659_at	1.70551	0.320022	5.32934	8.35209e-06	0.00223935
215005_at	-1.09538	0.202877	-5.39922	8.36671e-06	0.00223935
203843_at	-0.736537	0.137628	-5.35163	8.63013e-06	0.00226411
201032_at	-0.711009	0.132015	-5.38581	8.68383e-06	0.00226411
202309_at	-0.695746	0.129262	-5.38246	8.76494e-06	0.00226411
202207_at	1.32619	0.246178	5.38712	9.63405e-06	0.00246001
211671_s_at	-0.343694	0.0647703	-5.30635	9.80696e-06	0.00246964
213513_x_at	-0.316193	0.0583461	-5.41925	9.89412e-06	0.00246964
202729_s_at	0.713236	0.134857	5.28883	1.03044e-05	0.00249066
201092_at	-0.494472	0.0935513	-5.28557	1.03998e-05	0.00249066
201029_s_at	0.880322	0.166555	5.28546	1.04029e-05	0.00249066
203488_at	0.350267	0.0648684	5.39965	1.04268e-05	0.00249066
201999_s_at	0.598253	0.114699	5.21585	1.06051e-05	0.00250631
218462_at	-0.880906	0.166254	-5.29855	1.10642e-05	0.00258727
214703_s_at	-0.564442	0.107444	-5.25339	1.13892e-05	0.00263554
201290_at	0.46633	0.0888611	5.24785	1.15688e-05	0.00264949
59625_at	0.520647	0.0996728	5.22356	1.23902e-05	0.00280866
212464_s_at	0.761565	0.14622	5.20833	1.29346e-05	0.00288808
217803_at	0.292159	0.0565009	5.17087	1.3159e-05	0.00288808
213698_at	0.730171	0.142039	5.14065	1.32e-05	0.00288808
204218_at	-0.146192	0.0279554	-5.22949	1.34039e-05	0.00288808
218259_at	-0.803158	0.15365	-5.22718	1.34903e-05	0.00288808
219017_at	1.39923	0.265915	5.26196	1.35552e-05	0.00288808
209723_at	1.13776	0.219252	5.18926	1.36506e-05	0.00288808
200827_at	0.531094	0.103155	5.1485	1.40307e-05	0.00291678
221829_s_at	0.548821	0.105324	5.21079	1.41189e-05	0.00291678
200843_s_at	-0.284906	0.0546926	-5.20923	1.41802e-05	0.00291678
202760_s_at	0.957368	0.186541	5.13221	1.47017e-05	0.00299631
214129_at	0.870256	0.170708	5.09793	1.49471e-05	0.00301864
214490_at	-0.0301349	0.00584908	-5.15207	1.51624e-05	0.00303452
201160_s_at	1.64117	0.319164	5.1421	1.55957e-05	0.00307511
211855_s_at	-1.22179	0.236143	-5.17392	1.5642e-05	0.00307511
203377_s_at	-1.05066	0.204924	-5.12708	1.62714e-05	0.00317077
209106_at	-0.400977	0.0778334	-5.15174	1.66369e-05	0.00321382
201515_s_at	-0.254756	0.0498308	-5.11242	1.69595e-05	0.00324789
214553_s_at	-1.51073	0.294113	-5.13655	1.73541e-05	0.00329505
214193_s_at	-0.460946	0.088625	-5.20108	1.77492e-05	0.0033344
221760_at	-1.27147	0.248396	-5.11871	1.82363e-05	0.0033344
203656_at	-0.765977	0.149693	-5.11698	1.83243e-05	0.0033344
208153_s_at	-1.74539	0.345347	-5.05401	1.83972e-05	0.0033344
201009_s_at	1.84721	0.36552	5.05366	1.8416e-05	0.0033344
211202_s_at	-0.791916	0.156728	-5.05279	1.84619e-05	0.0033344
202415_s_at	-0.712859	0.140476	-5.07459	1.8872e-05	0.00336197
212730_at	0.472134	0.0935977	5.04429	1.89172e-05	0.00336197
202245_at	0.550252	0.108152	5.08777	1.98744e-05	0.00350132
203190_at	-0.356258	0.0696073	-5.11811	2.00804e-05	0.00350132
202845_s_at	0.295053	0.0587538	5.02185	2.01741e-05	0.00350132
212490_at	-0.670215	0.133745	-5.01116	2.0802e-05	0.0035823
206290_s_at	-0.830847	0.164166	-5.06101	2.14095e-05	0.00365855
202733_at	1.19694	0.23719	5.04634	2.23002e-05	0.00374066
220030_at	-1.37425	0.274094	-5.0138	2.24065e-05	0.00374066
203973_s_at	1.80246	0.36184	4.98137	2.26556e-05	0.00374066
203367_at	-0.737373	0.146305	-5.03999	2.26979e-05	0.00374066
203344_s_at	0.499787	0.100355	4.9802	2.27319e-05	0.00374066
217746_s_at	0.486695	0.0980076	4.96589	2.36826e-05	0.00385017
215307_at	-0.927999	0.185939	-4.99088	2.39043e-05	0.00385017
208131_s_at	-0.937883	0.187987	-4.98909	2.40253e-05	0.00385017
219035_s_at	-0.525418	0.104012	-5.0515	2.40906e-05	0.00385017
209197_at	-0.188128	0.0375057	-5.01598	2.42645e-05	0.00385026
211945_s_at	0.80044	0.16206	4.93915	2.5568e-05	0.00402833
212169_at	0.718639	0.146471	4.90636	2.60834e-05	0.00407767
217294_s_at	-0.666963	0.131046	-5.08955	2.65366e-05	0.00407767
202193_at	1.23525	0.250869	4.92389	2.671e-05	0.00407767
203406_at	-0.305656	0.0613649	-4.98095	2.67456e-05	0.00407767
209732_at	1.9129	0.388783	4.92023	2.69915e-05	0.00407767
209688_s_at	-0.391622	0.0776435	-5.04385	2.70707e-05	0.00407767
203019_x_at	-0.849141	0.17067	-4.97534	2.71661e-05	0.00407767
211285_s_at	-0.33602	0.0682645	-4.92233	2.90077e-05	0.00430319
205774_at	-1.16643	0.235587	-4.95114	2.9056e-05	0.00430319
200045_at	-0.436104	0.0886915	-4.91709	2.94398e-05	0.00433116
204489_s_at	1.44628	0.296293	4.88125	3.01782e-05	0.00440174
212504_at	-0.351838	0.0721031	-4.87966	3.03158e-05	0.00440174
210117_at	0.782805	0.16058	4.87486	3.07355e-05	0.00440663
201725_at	-0.614798	0.123999	-4.95807	3.11024e-05	0.00440663
208031_s_at	-0.0302001	0.00595954	-5.06751	3.13005e-05	0.00440663
201251_at	-0.557862	0.113286	-4.92436	3.13015e-05	0.00440663
203355_s_at	-0.547969	0.111947	-4.89491	3.13413e-05	0.00440663
206456_at	-2.07254	0.421127	-4.92142	3.15582e-05	0.00440922
204957_at	-0.908131	0.183551	-4.94757	3.20087e-05	0.00444029
211715_s_at	-0.655977	0.131791	-4.97739	3.23635e-05	0.00444029
210458_s_at	-0.468015	0.0953458	-4.90861	3.2702e-05	0.00444029
200733_s_at	0.386427	0.0788291	4.90208	3.33004e-05	0.00444029
205625_s_at	-1.94898	0.397594	-4.90194	3.33137e-05	0.00444029
207307_at	-1.54113	0.314477	-4.90062	3.34362e-05	0.00444029
209931_s_at	-1.29412	0.262529	-4.92945	3.3634e-05	0.00444029
205662_at	-0.841736	0.172925	-4.86764	3.38473e-05	0.00444029
204646_at	0.91451	0.186795	4.8958	3.38869e-05	0.00444029
206762_at	-0.671753	0.137219	-4.89549	3.39162e-05	0.00444029
212826_s_at	-0.259863	0.0537111	-4.83816	3.41375e-05	0.00444029
209841_s_at	-0.607211	0.124872	-4.86267	3.43249e-05	0.00444029
205358_at	-0.488127	0.0998091	-4.89061	3.4379e-05	0.00444029
201989_s_at	-0.397096	0.0817607	-4.85681	3.48974e-05	0.00447767
201900_s_at	-0.424379	0.0874396	-4.8534	3.52345e-05	0.00447767
208463_at	-1.36194	0.27729	-4.9116	3.53169e-05	0.00447767
218322_s_at	1.76326	0.365515	4.82403	3.55458e-05	0.00447767
201645_at	1.80771	0.370651	4.8771	3.56936e-05	0.00447767
203723_at	0.82721	0.170665	4.84698	3.58778e-05	0.00447767
214848_at	-0.966664	0.198699	-4.86497	3.69172e-05	0.00458165
205271_s_at	-0.596493	0.124974	-4.77295	4.11339e-05	0.00501419
218273_s_at	-1.01051	0.21068	-4.79643	4.13727e-05	0.00501419
214909_s_at	0.449293	0.094672	4.74579	4.15429e-05	0.00501419
219511_s_at	-0.891985	0.183905	-4.85025	4.17663e-05	0.00501419
206099_at	-0.836782	0.174616	-4.79214	4.18763e-05	0.00501419
203786_s_at	-0.788537	0.16363	-4.81901	4.1944e-05	0.00501419
203362_s_at	-0.986153	0.204652	-4.81868	4.19824e-05	0.00501419
207717_s_at	-1.77969	0.369868	-4.81168	4.28062e-05	0.00507063
206153_at	-0.0306904	0.00637948	-4.8108	4.29114e-05	0.00507063
208782_at	1.12085	0.23577	4.75399	4.34237e-05	0.00509919
201549_x_at	-0.726227	0.151141	-4.80497	4.36122e-05	0.00509919
211376_s_at	-0.768729	0.16201	-4.74496	4.45582e-05	0.00516827
201761_at	1.44184	0.302614	4.76463	4.52515e-05	0.00516827
219663_s_at	-0.24952	0.0526515	-4.73909	4.53112e-05	0.00516827
207792_at	-0.0287818	0.00597139	-4.81995	4.53734e-05	0.00516827
213128_s_at	-0.578615	0.120853	-4.78777	4.57443e-05	0.00516827
201272_at	-0.669931	0.139929	-4.78764	4.57616e-05	0.00516827
202236_s_at	1.38711	0.292943	4.73509	4.58316e-05	0.00516827
207830_s_at	-0.4824	0.100858	-4.78295	4.63612e-05	0.00520159
202724_s_at	-0.813906	0.169261	-4.80859	4.6804e-05	0.00522488
204070_at	1.19074	0.252122	4.72286	4.74606e-05	0.00525143
208668_x_at	0.335568	0.0714072	4.69936	4.75147e-05	0.00525143
209108_at	0.953945	0.202144	4.71914	4.79671e-05	0.00527519
202208_s_at	0.622619	0.131548	4.73302	4.94641e-05	0.00541303
208981_at	1.26208	0.266896	4.72872	5.00665e-05	0.0054521
204517_at	0.897125	0.189859	4.72521	5.0564e-05	0.0054528
201494_at	0.510747	0.108689	4.69918	5.07787e-05	0.0054528
203414_at	-0.79582	0.16654	-4.77855	5.08093e-05	0.0054528
221853_s_at	-0.713135	0.15104	-4.7215	5.10953e-05	0.00545712
202112_at	1.58131	0.337225	4.68917	5.22491e-05	0.00545992
206261_at	-0.688348	0.145228	-4.73978	5.22629e-05	0.00545992
207174_at	-0.774926	0.164416	-4.71321	5.23022e-05	0.00545992
201991_s_at	0.44206	0.093796	4.713	5.23328e-05	0.00545992
218427_at	0.521733	0.110089	4.73917	5.23504e-05	0.00545992
203166_at	0.23118	0.0482357	4.79272	5.3167e-05	0.00551918
51176_at	-0.308583	0.066062	-4.67111	5.50107e-05	0.00567198
211212_s_at	-0.947888	0.200807	-4.7204	5.51496e-05	0.00567198
207502_at	-0.0346443	0.00742711	-4.66457	5.60473e-05	0.00573775
214428_x_at	1.45115	0.31145	4.65934	5.68895e-05	0.00579725
209840_s_at	-0.759972	0.162331	-4.68162	5.7163e-05	0.00579852
219582_at	0.663382	0.142477	4.65605	5.74249e-05	0.00579861
204444_at	-0.137709	0.02873	-4.7932	5.80093e-05	0.00583111
201256_at	-0.500109	0.106423	-4.69927	5.84784e-05	0.0058518
203693_s_at	-0.516941	0.110703	-4.66964	5.91232e-05	0.00586641
201162_at	0.959658	0.207561	4.62351	5.91527e-05	0.00586641
200011_s_at	-0.48119	0.103119	-4.66637	5.96687e-05	0.00588351
202334_s_at	-0.472533	0.101823	-4.64075	5.99845e-05	0.00588351
201008_s_at	1.55821	0.337518	4.61668	6.03297e-05	0.00588351
203156_at	-0.604818	0.12973	-4.66213	6.03845e-05	0.00588351
206671_at	-1.71144	0.36341	-4.70939	6.13764e-05	0.00594311
219683_at	-0.680255	0.143564	-4.73836	6.15312e-05	0.00594311
204700_x_at	-0.497011	0.106822	-4.65269	6.20097e-05	0.00594748
208982_at	1.4284	0.307055	4.65194	6.21407e-05	0.00594748
210871_x_at	-1.26315	0.270135	-4.67598	6.23796e-05	0.00594748
209900_s_at	1.22952	0.264485	4.64871	6.27074e-05	0.00594901
218391_at	-0.574881	0.123027	-4.6728	6.29313e-05	0.00594901
203987_at	0.813602	0.176324	4.61424	6.46902e-05	0.00608938
209078_s_at	-0.445613	0.0945997	-4.71051	6.63116e-05	0.00621566
202250_s_at	-0.452419	0.0978319	-4.62445	6.71316e-05	0.00626608
200796_s_at	-0.0287866	0.0060358	-4.76931	6.77454e-05	0.00628115
217957_at	-0.639053	0.137561	-4.64561	6.78585e-05	0.00628115
206855_s_at	0.406953	0.0886193	4.59215	6.88901e-05	0.00633802
221434_s_at	-0.585634	0.126311	-4.63646	6.96012e-05	0.00633802
201592_at	-0.404391	0.0872428	-4.63524	6.98371e-05	0.00633802
211675_s_at	0.886969	0.194277	4.56548	6.99258e-05	0.00633802
204424_s_at	-0.774894	0.165198	-4.69069	6.99389e-05	0.00633802
208937_s_at	1.13128	0.246702	4.58561	7.01847e-05	0.00633802
221523_s_at	-0.629012	0.136652	-4.60301	7.13012e-05	0.00641278
209369_at	1.36646	0.298671	4.57514	7.23066e-05	0.00644877
202121_s_at	-0.28216	0.0613743	-4.59736	7.24414e-05	0.00644877
202613_at	-0.991351	0.214515	-4.62137	7.25723e-05	0.00644877
219911_s_at	2.34572	0.510525	4.59472	7.29809e-05	0.00645925
206874_s_at	-0.743114	0.16094	-4.61734	7.33875e-05	0.00646945
210075_at	0.631924	0.136986	4.61306	7.42609e-05	0.00647581
201939_at	-1.41052	0.305961	-4.61014	7.48655e-05	0.00647581
218559_s_at	1.31313	0.287795	4.56274	7.49024e-05	0.00647581
204766_s_at	-0.534059	0.115187	-4.63644	7.49028e-05	0.00647581
217726_at	-0.245336	0.0532194	-4.60989	7.4917e-05	0.00647581
222275_at	-0.59701	0.130285	-4.58233	7.55634e-05	0.00650273
200611_s_at	0.499058	0.108359	4.60559	7.58139e-05	0.00650273
213452_at	-0.800216	0.175622	-4.55646	7.62516e-05	0.00651511
210802_s_at	-0.372646	0.0805337	-4.6272	7.68157e-05	0.00653817
207776_s_at	-1.37874	0.299997	-4.59585	7.78857e-05	0.00660393
213041_s_at	-0.252611	0.0543366	-4.64901	7.82256e-05	0.0066056
210022_at	-0.0616579	0.0134261	-4.5924	7.86352e-05	0.0066056
209267_s_at	1.00543	0.22127	4.54388	7.90279e-05	0.0066056
217918_at	-0.305381	0.0668848	-4.56577	7.91589e-05	0.0066056
213375_s_at	-0.439863	0.0963613	-4.56473	7.93921e-05	0.0066056
213518_at	-0.484993	0.106883	-4.53762	8.04481e-05	0.00666849
202406_s_at	0.624581	0.1372	4.55233	8.22031e-05	0.00676165
203018_s_at	-1.45635	0.318255	-4.57606	8.22738e-05	0.00676165
200923_at	0.388277	0.0853149	4.55111	8.24851e-05	0.00676165
209489_at	-0.486246	0.104472	-4.65431	8.37149e-05	0.00683723
214920_at	-0.433327	0.0958933	-4.51885	8.48543e-05	0.0069049
204576_s_at	-0.525223	0.115109	-4.56284	8.53391e-05	0.00691901
212674_s_at	-0.477754	0.104829	-4.55747	8.66154e-05	0.00697807
216321_s_at	-0.326216	0.0723247	-4.51044	8.69071e-05	0.00697807
208272_at	-0.0703959	0.0153652	-4.58152	8.70099e-05	0.00697807
214829_at	0.571316	0.126277	4.52432	8.89206e-05	0.00706735
203221_at	-0.488648	0.108024	-4.5235	8.91253e-05	0.00706735
210962_s_at	-0.355674	0.0786291	-4.52344	8.91397e-05	0.00706735
204687_at	-0.569669	0.125311	-4.54605	8.93957e-05	0.00706735
209833_at	-0.405978	0.0902675	-4.4975	9.01591e-05	0.00710243
201054_at	-0.499866	0.108837	-4.59281	9.09683e-05	0.00713662
202596_at	-0.687383	0.151488	-4.53753	9.15283e-05	0.00713662
210817_s_at	0.868619	0.193367	4.49208	9.1557e-05	0.00713662
206928_at	0.739816	0.163194	4.53336	9.25891e-05	0.00717377
212067_s_at	1.4763	0.327372	4.50955	9.26794e-05	0.00717377
207455_at	-1.19155	0.261516	-4.55634	9.31939e-05	0.00718855
204203_at	0.665987	0.148662	4.47986	9.47884e-05	0.00726038
215884_s_at	-0.471971	0.104922	-4.49831	9.56447e-05	0.00726038
220251_at	-0.635265	0.141917	-4.47632	9.57438e-05	0.00726038
214353_at	0.830447	0.18636	4.45615	9.5759e-05	0.00726038
216060_s_at	0.692521	0.151414	4.57369	9.57592e-05	0.00726038
205202_at	-0.756388	0.166629	-4.53936	9.76088e-05	0.00737544
203411_s_at	1.02313	0.22675	4.51214	9.81846e-05	0.0073938
204632_at	-0.361559	0.0797893	-4.53143	9.97412e-05	0.00748564
204392_at	-0.558814	0.124073	-4.5039	0.000100447	0.00751325
215530_at	-0.0521446	0.0115848	-4.50114	0.000101215	0.0075453
219913_s_at	-0.556407	0.123652	-4.49976	0.000101601	0.00754871
219134_at	1.37497	0.310188	4.43271	0.000102422	0.00756349
202024_at	-0.633795	0.140951	-4.49656	0.000102505	0.00756349
214306_at	-0.522668	0.117422	-4.45118	0.000102821	0.00756349
209248_at	-0.499184	0.110529	-4.51631	0.000103934	0.00761488
219067_s_at	-0.577338	0.129225	-4.46771	0.000104205	0.00761488
205204_at	0.59943	0.13289	4.51071	0.000105531	0.00768645
201798_s_at	1.40425	0.316438	4.43766	0.000106836	0.00775605
209191_at	1.77008	0.399052	4.43571	0.000107428	0.00777367
212566_at	0.534608	0.118724	4.50295	0.000107785	0.00777417
201519_at	-0.938501	0.209763	-4.4741	0.000109065	0.00784106
212371_at	-0.603461	0.133474	-4.52119	0.000110242	0.00790009
91682_at	-0.463219	0.105171	-4.40443	0.000111073	0.00793407
211719_x_at	0.723655	0.162953	4.44088	0.000112329	0.00799807
205234_at	0.579665	0.13231	4.38111	0.000112731	0.00800104
204977_at	-0.873029	0.196113	-4.45165	0.000116041	0.0082012
208628_s_at	0.425746	0.0961763	4.42672	0.000116868	0.0082012
203234_at	0.41886	0.0931032	4.49888	0.000117042	0.0082012
200791_s_at	0.838264	0.19116	4.38515	0.000117378	0.0082012
201305_x_at	0.7246	0.162934	4.4472	0.000117476	0.0082012
205883_at	1.43438	0.324229	4.42398	0.000117766	0.0082012
217837_s_at	-0.650717	0.147282	-4.41817	0.000119697	0.00828787
209183_s_at	1.95513	0.437952	4.46426	0.000119757	0.00828787
200980_s_at	-0.630075	0.141391	-4.45626	0.000122395	0.00844412
202289_s_at	-0.518464	0.117151	-4.42562	0.000124683	0.00857532
221874_at	-0.756908	0.171113	-4.42345	0.000125432	0.00858976
214735_at	-0.739708	0.168871	-4.38032	0.000125666	0.00858976
213710_s_at	-1.04881	0.237325	-4.4193	0.000126877	0.00864592
201325_s_at	1.45086	0.333014	4.35674	0.000127321	0.00864966
205510_s_at	-0.606108	0.13857	-4.37402	0.000127927	0.00866431
212360_at	-0.74518	0.168815	-4.41418	0.000128679	0.00866458
206291_at	2.29496	0.527227	4.35289	0.000128729	0.00866458
203323_at	1.03855	0.237641	4.37025	0.000129295	0.00866458
209306_s_at	0.886948	0.203053	4.36805	0.000130103	0.00866458
218615_s_at	0.367646	0.0829196	4.43377	0.000130116	0.00866458
202926_at	-0.396791	0.090429	-4.38787	0.000130271	0.00866458
213948_x_at	-1.30579	0.299058	-4.36635	0.000130731	0.00866856
209074_s_at	0.572454	0.131137	4.36532	0.000131111	0.00866856
215758_x_at	-0.086305	0.0197861	-4.36191	0.000132382	0.00869348
218511_s_at	-0.391367	0.0893205	-4.3816	0.000132573	0.00869348
222010_at	-0.666491	0.151368	-4.40312	0.000132662	0.00869348
218440_at	-0.323113	0.0738784	-4.37358	0.000135575	0.0088582
204355_at	-0.583376	0.13278	-4.39354	0.000136216	0.008874
222091_at	-1.45023	0.331834	-4.37036	0.000136801	0.0088861
201250_s_at	0.847876	0.195104	4.34577	0.000138557	0.00892817
216982_x_at	-0.116591	0.0264466	-4.40854	0.000139353	0.00892817
221482_s_at	-0.801403	0.182808	-4.38386	0.000139896	0.00892817
208690_s_at	1.58279	0.366077	4.32365	0.00013995	0.00892817
205031_at	-1.33318	0.30256	-4.40634	0.00014019	0.00892817
217941_s_at	0.645716	0.148083	4.36052	0.00014061	0.00892817
213304_at	-0.496025	0.113205	-4.38164	0.000140755	0.00892817
202370_s_at	0.760912	0.175322	4.3401	0.000140797	0.00892817
221667_s_at	0.847676	0.195348	4.33932	0.000141105	0.00892817
213410_at	-0.356733	0.0818508	-4.35833	0.000141469	0.00892817
206335_at	0.320851	0.073635	4.35732	0.00014187	0.00892817
213309_at	-0.966027	0.221779	-4.3558	0.000142473	0.00894079
221992_at	0.994962	0.228522	4.3539	0.000143232	0.0089631
201636_at	0.317738	0.0730866	4.34741	0.000145847	0.00910108
212344_at	0.507991	0.116333	4.3667	0.000146667	0.00912664
210453_x_at	-0.319171	0.0734789	-4.34372	0.000147358	0.00913792
213620_s_at	1.39363	0.323761	4.30449	0.000147817	0.00913792
213428_s_at	0.709322	0.163391	4.34126	0.00014837	0.00913792
218270_at	-0.168963	0.0389244	-4.34079	0.000148563	0.00913792
210534_s_at	-1.05867	0.243937	-4.33992	0.000148928	0.00913792
202191_s_at	-0.580413	0.132444	-4.38233	0.000149643	0.00913792
200986_at	1.21127	0.279313	4.33661	0.000150305	0.00913792
212354_at	0.697586	0.160863	4.33653	0.000150339	0.00913792
214853_s_at	0.901907	0.208951	4.31637	0.000150551	0.00913792
212366_at	-0.357019	0.0828129	-4.31115	0.000152782	0.00924811
208451_s_at	1.77313	0.413214	4.29108	0.000153581	0.00927122
204679_at	-0.752108	0.173822	-4.32689	0.000154436	0.00927758
221831_at	-0.565056	0.129965	-4.34776	0.000154522	0.00927758
216307_at	-1.44167	0.331788	-4.34517	0.000155627	0.00931873
202834_at	0.927388	0.215714	4.29916	0.000158038	0.00937722
204676_at	-0.316807	0.0736972	-4.29876	0.000158216	0.00937722
243_g_at	0.657023	0.150667	4.36075	0.000158672	0.00937722
214113_s_at	-0.284684	0.0649277	-4.38463	0.000158945	0.00937722
204195_s_at	0.106518	0.0242975	4.38392	0.000159251	0.00937722
201671_x_at	-0.494887	0.113539	-4.35873	0.000159547	0.00937722
218160_at	-0.399988	0.0922584	-4.33552	0.000159814	0.00937722
202350_s_at	1.05405	0.247444	4.25976	0.000160051	0.00937722
220079_s_at	-0.411024	0.0957231	-4.29389	0.000160403	0.00937722
213738_s_at	-0.357298	0.0821056	-4.35169	0.000162626	0.00948226
203282_at	0.663146	0.152531	4.34762	0.000164431	0.00948242
204168_at	0.922976	0.214431	4.3043	0.000164469	0.00948242
201762_s_at	0.425187	0.0987966	4.30366	0.000164765	0.00948242
209387_s_at	1.44013	0.336179	4.28383	0.000165018	0.00948242
218012_at	-0.460488	0.107041	-4.30197	0.000165541	0.00948242
218352_at	0.507361	0.116784	4.34444	0.000165858	0.00948242
203082_at	-0.712208	0.1648	-4.32164	0.000166034	0.00948242
219303_at	-0.451533	0.104482	-4.32162	0.000166044	0.00948242
215273_s_at	-0.380204	0.0884535	-4.29835	0.000167217	0.00951217
220979_s_at	-1.60245	0.372845	-4.29791	0.000167421	0.00951217
214588_s_at	-0.112902	0.026151	-4.31732	0.00016802	0.00952184
202269_x_at	1.3852	0.32423	4.27226	0.000170484	0.00961647
209109_s_at	1.15905	0.272443	4.2543	0.000170555	0.00961647
214290_s_at	1.41739	0.328811	4.31066	0.000171125	0.00962415
204872_at	-0.60801	0.141802	-4.28774	0.000172229	0.00963977
205277_at	-0.707927	0.16432	-4.30823	0.00017227	0.00963977
221911_at	-0.755781	0.175466	-4.30727	0.000172727	0.00964101
213682_at	-0.442299	0.102765	-4.30398	0.000174294	0.00966728
220403_s_at	-0.0348888	0.00802116	-4.3496	0.000174562	0.00966728
211763_s_at	-0.66617	0.154022	-4.32517	0.00017476	0.00966728
204587_at	-0.759301	0.175569	-4.32479	0.000174938	0.00966728
221933_at	-0.468678	0.107845	-4.34586	0.000176316	0.00971923
201666_at	1.48467	0.351381	4.22525	0.000176759	0.00971958
201324_at	1.67316	0.392894	4.25854	0.000177198	0.00971962
211126_s_at	0.950138	0.225086	4.22123	0.000178817	0.00978428
203324_s_at	1.05909	0.249038	4.25274	0.000180117	0.00983122
218507_at	1.27099	0.300281	4.23265	0.000181394	0.00987661
210495_x_at	0.686958	0.160956	4.26799	0.000181963	0.00988272
222328_x_at	-0.270717	0.0631417	-4.28745	0.000182395	0.00988272
200734_s_at	-0.785696	0.18241	-4.30731	0.000183433	0.00991473
218876_at	1.459	0.345108	4.22765	0.000183991	0.00992079
202254_at	-0.770646	0.179021	-4.30477	0.000184698	0.00993477
202411_at	1.08576	0.253595	4.28147	0.000185418	0.00994942
205609_at	1.40237	0.331244	4.23365	0.000190056	0.0101737
203033_x_at	-0.388123	0.0908741	-4.27099	0.000190829	0.0101796
216262_s_at	-0.0425312	0.0100506	-4.23173	0.000191083	0.0101796
204391_x_at	-0.21749	0.05163	-4.21248	0.000192101	0.0101893
220470_at	-0.0192029	0.00445169	-4.31362	0.000192181	0.0101893
212585_at	-0.701935	0.163653	-4.28917	0.000192677	0.0101912
202920_at	-0.39999	0.09278	-4.31116	0.000193451	0.0102079
201938_at	0.442005	0.104586	4.22624	0.000194056	0.0102155
213301_x_at	-0.368308	0.087203	-4.22356	0.000195519	0.0102682
210749_x_at	0.702464	0.166405	4.2214	0.000196711	0.0102994
209515_s_at	0.46858	0.111017	4.22081	0.00019704	0.0102994
210573_s_at	-0.218993	0.0512046	-4.27683	0.000199228	0.0103893
218279_s_at	-0.030634	0.0069963	-4.3786	0.000201692	0.0104932
216442_x_at	0.623491	0.14871	4.19267	0.000203221	0.0105394
218238_at	-0.327986	0.0775804	-4.22769	0.00020353	0.0105394
213714_at	-1.50588	0.35468	-4.24576	0.000204515	0.0105658
201112_s_at	-0.471477	0.11108	-4.24449	0.000205227	0.010578
218133_s_at	-0.737439	0.173838	-4.24209	0.000206583	0.0105999
214988_s_at	-0.230457	0.0548195	-4.20394	0.000206605	0.0105999
211479_s_at	-2.28105	0.538117	-4.23895	0.000208371	0.010657
209190_s_at	-0.604493	0.142622	-4.23841	0.000208679	0.010657
208746_x_at	-0.308351	0.0731437	-4.21569	0.000210426	0.0107216
218882_s_at	-0.307996	0.0727691	-4.2325	0.000212087	0.0107683
211902_x_at	-1.70866	0.403737	-4.23212	0.000212313	0.0107683
206805_at	-1.36595	0.325839	-4.1921	0.000213589	0.0108084
213564_x_at	-0.196685	0.0467403	-4.20805	0.000214934	0.0108517
1007_s_at	0.661905	0.158059	4.18771	0.000216232	0.0108925
209225_x_at	0.461128	0.109209	4.22243	0.000218028	0.0109581
218432_at	-0.571257	0.134656	-4.24235	0.000218722	0.0109682
209081_s_at	0.221821	0.0520237	4.26384	0.000219506	0.0109827
212082_s_at	0.257841	0.0605001	4.26183	0.000220687	0.011017
200830_at	-0.250669	0.0597227	-4.19721	0.000221494	0.0110325
218157_x_at	0.671175	0.159951	4.19614	0.000222155	0.0110407
212500_at	-0.418028	0.0996685	-4.19418	0.000223365	0.0110545
218217_at	0.607857	0.144972	4.19294	0.000224135	0.0110545
201323_at	-0.708409	0.167355	-4.23298	0.000224336	0.0110545
213937_s_at	-0.245528	0.0588276	-4.17369	0.00022491	0.0110545
201512_s_at	-1.01289	0.241671	-4.19122	0.000225209	0.0110545
213504_at	-0.392636	0.093705	-4.19013	0.000225891	0.0110545
206976_s_at	-0.747213	0.177508	-4.20946	0.000225917	0.0110545
219780_at	-0.0219028	0.00520557	-4.20758	0.000227085	0.0110806
219551_at	0.721229	0.173666	4.15296	0.000227449	0.0110806
200663_at	0.476694	0.114864	4.15007	0.000229322	0.0111434
207547_s_at	0.760028	0.181653	4.18395	0.000229795	0.0111434
207573_x_at	-0.314782	0.0752482	-4.18324	0.000230243	0.0111434
209122_at	1.09596	0.264507	4.14341	0.000233688	0.0112856
211023_at	-0.481545	0.114818	-4.194	0.000235689	0.0113576
205971_s_at	-0.0485712	0.0114075	-4.25783	0.000238016	0.0114448
216427_at	-0.0432954	0.010351	-4.18271	0.000243087	0.0116635
218785_s_at	-0.4963	0.119271	-4.16111	0.000244805	0.0117118
200779_at	0.361041	0.0874932	4.1265	0.000245149	0.0117118
201807_at	-0.169952	0.0410483	-4.14029	0.000246976	0.0117478
205741_s_at	1.32147	0.320553	4.12247	0.00024796	0.0117478
201756_at	-0.496398	0.118305	-4.19591	0.000247984	0.0117478
209080_x_at	-0.418318	0.0996996	-4.19579	0.000248064	0.0117478
216332_at	-0.0158097	0.00382058	-4.13803	0.000248546	0.0117478
219140_s_at	-1.61524	0.387088	-4.1728	0.000249766	0.0117804
210990_s_at	-0.0471165	0.0113992	-4.1333	0.000251857	0.0118538
203285_s_at	-0.702255	0.170027	-4.13026	0.000254012	0.0119144
200623_s_at	-0.921763	0.220219	-4.18566	0.000254943	0.0119144
212561_at	0.358176	0.0867851	4.12716	0.000256222	0.0119144
206806_at	-1.15423	0.277344	-4.16173	0.00025745	0.0119144
219671_at	-1.17233	0.281739	-4.16106	0.000257921	0.0119144
209829_at	-0.629357	0.151298	-4.15972	0.000258865	0.0119144
205726_at	-0.822028	0.197637	-4.15928	0.000259181	0.0119144
201603_at	-0.439555	0.105681	-4.15928	0.000259183	0.0119144
207643_s_at	0.884829	0.215483	4.10626	0.00025959	0.0119144
207030_s_at	0.932285	0.227914	4.09052	0.00026003	0.0119144
219623_at	-0.479504	0.115843	-4.13926	0.000260067	0.0119144
206507_at	-0.487019	0.115307	-4.22369	0.000260347	0.0119144
202844_s_at	0.390982	0.0940464	4.15733	0.000260562	0.0119144
216967_at	-1.71068	0.409503	-4.17746	0.000260652	0.0119144
209095_at	-0.493407	0.119259	-4.13728	0.000261496	0.0119284
214269_at	-0.0214406	0.0050795	-4.22099	0.000262194	0.0119357
203222_s_at	-0.823012	0.199951	-4.11608	0.000264291	0.0119935
217529_at	-0.614906	0.148106	-4.15179	0.000264543	0.0119935
209549_s_at	-0.52572	0.127262	-4.13102	0.00026607	0.0120382
215388_s_at	1.33469	0.326027	4.0938	0.000268892	0.0121411
205097_at	1.18824	0.289194	4.10881	0.000269719	0.0121538
200904_at	1.00553	0.243881	4.12302	0.000272019	0.0122326
200999_s_at	0.801067	0.192615	4.1589	0.000274046	0.0122733
201656_at	0.655158	0.160322	4.08651	0.000274487	0.0122733
201188_s_at	-0.0248289	0.00597122	-4.15809	0.000274642	0.0122733
208838_at	-0.476547	0.114031	-4.1791	0.000275133	0.0122733
200077_s_at	-0.257888	0.0620459	-4.1564	0.000275896	0.0122826
207096_at	-0.032396	0.00786913	-4.11685	0.000276699	0.0122937
206846_s_at	0.428859	0.104697	4.0962	0.000279396	0.0123291
204482_at	1.03847	0.252472	4.11322	0.00027949	0.0123291
201740_at	-0.407009	0.0989595	-4.11288	0.000279749	0.0123291
208789_at	0.823227	0.201027	4.0951	0.000280251	0.0123291
208835_s_at	0.368849	0.088867	4.15057	0.000280271	0.0123291
218191_s_at	0.178226	0.0429598	4.14867	0.000281712	0.012348
206984_s_at	-1.38309	0.333456	-4.14776	0.000282408	0.012348
207381_at	-0.0313876	0.00763864	-4.10905	0.000282726	0.012348
201600_at	-0.179591	0.0440629	-4.07579	0.000282923	0.012348
213887_s_at	-0.901563	0.21633	-4.16753	0.000283731	0.012359
221816_s_at	0.388392	0.0942255	4.12194	0.000287018	0.0124583
210247_at	-1.35292	0.331077	-4.08642	0.000287132	0.0124583
209475_at	-0.410749	0.0996855	-4.12045	0.000288191	0.0124799
200958_s_at	-0.383729	0.0936235	-4.09864	0.00029098	0.0125713
215049_x_at	1.906	0.468848	4.06528	0.000291435	0.0125713
218866_s_at	-0.59951	0.144972	-4.13535	0.000292017	0.012572
212214_at	-0.458527	0.11196	-4.09546	0.000293541	0.0125936
200606_at	-1.3556	0.332388	-4.07838	0.000293652	0.0125936
221696_s_at	-0.942481	0.23041	-4.09045	0.000297631	0.0126857
201318_s_at	0.255657	0.0622289	4.10832	0.00029789	0.0126857
213924_at	-1.08506	0.264138	-4.10791	0.000298226	0.0126857
212645_x_at	-0.320788	0.0790712	-4.05695	0.000298362	0.0126857
213519_s_at	0.960725	0.233902	4.10739	0.000298654	0.0126857
208816_x_at	0.527799	0.127923	4.12592	0.000299532	0.0126987
208962_s_at	0.43767	0.107079	4.08734	0.000300195	0.0127025
203315_at	0.505098	0.124366	4.06137	0.00030792	0.0129911
202401_s_at	-0.296031	0.0715665	-4.13645	0.000308184	0.0129911
217499_x_at	0.713411	0.17503	4.07593	0.000309804	0.0130347
219481_at	-0.570843	0.139511	-4.09173	0.000311689	0.0130493
222036_s_at	-0.442018	0.108032	-4.09156	0.000311831	0.0130493
203078_at	-0.60805	0.149306	-4.0725	0.000312746	0.0130493
215321_at	-0.333461	0.0815244	-4.09032	0.000312885	0.0130493
201857_at	-0.253145	0.0624231	-4.05532	0.000313166	0.0130493
204552_at	-1.16092	0.282546	-4.10879	0.000313679	0.0130493
221486_at	0.501903	0.122753	4.08871	0.000314263	0.0130493
206780_at	-0.930442	0.227711	-4.08606	0.000316541	0.0130706
218256_s_at	0.339845	0.0827859	4.10511	0.00031681	0.0130706
212646_at	1.29954	0.319475	4.06775	0.000316871	0.0130706
214049_x_at	-0.0419535	0.0103575	-4.05055	0.000317359	0.0130706
213352_at	-0.459427	0.112494	-4.084	0.000318325	0.0130706
204868_at	-0.152967	0.0376246	-4.06562	0.000318736	0.0130706
212511_at	-0.406495	0.100399	-4.04881	0.000318896	0.0130706
211297_s_at	-0.501089	0.122777	-4.08129	0.000320686	0.0131198
202177_at	0.255607	0.0620292	4.12075	0.000321319	0.0131215
219162_s_at	-0.335694	0.0823247	-4.07768	0.000323851	0.0132007
205289_at	0.619918	0.152769	4.05789	0.000325602	0.0132477
219167_at	1.23383	0.304233	4.05552	0.000327733	0.01331
217872_at	-0.329093	0.0815348	-4.03622	0.00033028	0.013389
200905_x_at	0.811899	0.20286	4.00227	0.000334299	0.0135273
200068_s_at	0.250637	0.0619326	4.04693	0.000335585	0.0135508
206479_at	-0.0492736	0.0121242	-4.06406	0.000336101	0.0135508
209068_at	-0.316717	0.0779709	-4.06199	0.000337996	0.0135839
203581_at	0.34483	0.0852658	4.04417	0.000338146	0.0135839
201924_at	0.657119	0.162522	4.04327	0.000338984	0.013593
210946_at	0.458819	0.114042	4.02323	0.00034245	0.0137073
213897_s_at	-0.472478	0.115969	-4.07417	0.00034432	0.0137364
211615_s_at	-0.569034	0.140326	-4.05508	0.000344416	0.0137364
202591_s_at	-0.430704	0.106253	-4.05359	0.000345819	0.0137677
218858_at	1.34921	0.335741	4.0186	0.000346892	0.0137857
219440_at	-0.476676	0.119087	-4.00276	0.000347533	0.0137865
212798_s_at	-0.582855	0.143974	-4.04834	0.0003508	0.0138901
206779_s_at	-0.0421733	0.0103706	-4.0666	0.000351395	0.0138901
211892_s_at	-0.0218678	0.0054061	-4.04501	0.000353988	0.0139493
203162_s_at	-0.432827	0.105989	-4.08371	0.000354532	0.0139493
202881_x_at	-0.03173	0.00784667	-4.04375	0.000355205	0.0139493
213849_s_at	-0.453721	0.112209	-4.04354	0.000355405	0.0139493
217707_x_at	-0.274249	0.0678629	-4.04122	0.000357663	0.0140132
214245_at	-0.0432351	0.0106527	-4.0586	0.000359038	0.0140423
213771_at	-0.0448525	0.0110146	-4.07211	0.000365612	0.0142584
207842_s_at	0.421745	0.104576	4.0329	0.000365848	0.0142584
204065_at	-0.437774	0.108619	-4.03038	0.000368367	0.0143315
204434_at	-0.448848	0.11235	-3.99508	0.00037033	0.0143827
221619_s_at	-0.380412	0.094455	-4.02744	0.000371319	0.0143839
212792_at	0.915066	0.229171	3.99294	0.000372539	0.0143839
210095_s_at	2.09111	0.519372	4.02623	0.000372543	0.0143839
206542_s_at	-0.378806	0.094094	-4.02583	0.000372951	0.0143839
213408_s_at	-0.519134	0.129002	-4.02422	0.000374585	0.0144219
218539_at	-0.592795	0.146666	-4.04179	0.000375627	0.0144219
201705_at	-0.347203	0.0866775	-4.00568	0.00037593	0.0144219
221094_s_at	-0.442261	0.110425	-4.0051	0.000376535	0.0144219
201926_s_at	1.07167	0.266663	4.01882	0.000380121	0.0145342
212677_s_at	-0.266043	0.066764	-3.98483	0.00038103	0.0145439
204611_s_at	0.175317	0.0432256	4.05586	0.00038171	0.0145449
222158_s_at	-0.596717	0.149851	-3.98206	0.000383976	0.014598
205324_s_at	-0.834118	0.208657	-3.99756	0.000384417	0.014598
201466_s_at	1.55732	0.391465	3.97818	0.000388138	0.0147141
207400_at	-0.610095	0.151452	-4.0283	0.000389482	0.0147399
202219_at	0.485487	0.119972	4.04666	0.00039114	0.0147752
203710_at	-0.773428	0.191155	-4.04607	0.000391744	0.0147752
218056_at	-0.405009	0.101551	-3.98823	0.000394399	0.0148501
216906_at	-0.0177376	0.00438776	-4.04252	0.000395446	0.0148643
218168_s_at	-0.258227	0.0652934	-3.95487	0.000397518	0.014917
210972_x_at	-1.86222	0.46543	-4.00107	0.000398901	0.0149335
206595_at	-0.024783	0.00616706	-4.01861	0.000399749	0.0149335
213990_s_at	-1.03345	0.258391	-3.99956	0.000400544	0.0149335
215146_s_at	-0.335258	0.0848329	-3.95198	0.000400746	0.0149335
202242_at	-0.423766	0.105972	-3.99885	0.000401319	0.0149335
219198_at	-0.394482	0.0986981	-3.99685	0.000403502	0.0149737
204053_x_at	0.341177	0.0860697	3.96397	0.000403748	0.0149737
206214_at	-0.820569	0.205361	-3.99575	0.000404712	0.0149845
209496_at	0.737277	0.186248	3.95858	0.000409824	0.0151485
202584_at	-0.189947	0.0478154	-3.9725	0.000411797	0.0151961
41553_at	-0.0361715	0.00898492	-4.02581	0.00041335	0.0152281
219855_at	-1.27048	0.318889	-3.9841	0.00041771	0.0153626
220486_x_at	-0.609257	0.153592	-3.96672	0.000418383	0.0153626
205799_s_at	-0.62655	0.158681	-3.9485	0.000421444	0.0154121
221861_at	-0.431449	0.108841	-3.96402	0.000421496	0.0154121
219714_s_at	-1.42115	0.35703	-3.9805	0.000421813	0.0154121
635_s_at	0.575922	0.144739	3.97905	0.000423476	0.0154475
208715_at	0.322951	0.081199	3.97728	0.000425503	0.0154793
215911_x_at	-0.0977327	0.0244658	-3.99466	0.000426261	0.0154793
201797_s_at	-0.556579	0.140579	-3.95918	0.000427131	0.0154793
204002_s_at	-1.01678	0.256817	-3.95917	0.000427135	0.0154793
203467_at	-0.417448	0.10502	-3.97492	0.000428245	0.0154942
214589_at	-1.29137	0.323519	-3.99163	0.000429746	0.0155055
213723_s_at	-0.0271735	0.00683878	-3.97345	0.000429953	0.0155055
205550_s_at	-0.588793	0.148221	-3.97239	0.000431188	0.0155249
200661_at	0.335275	0.0844171	3.97164	0.000432063	0.0155312
201042_at	1.17714	0.298961	3.93742	0.000434583	0.015593
201145_at	-0.374967	0.0944776	-3.96885	0.000435351	0.015593
210947_s_at	-0.383364	0.0970105	-3.95177	0.000435889	0.015593
202691_at	-0.405059	0.102943	-3.9348	0.000437743	0.0156336
202379_s_at	0.549472	0.139141	3.94904	0.000439167	0.0156336
205660_at	0.024602	0.00620413	3.96542	0.000439421	0.0156336
50314_i_at	-0.936304	0.235109	-3.98243	0.000440468	0.0156336
200931_s_at	0.45398	0.115866	3.91815	0.000440541	0.0156336
212405_s_at	-0.243799	0.062025	-3.93066	0.000442795	0.0156885
209818_s_at	-0.458746	0.115311	-3.97834	0.000445322	0.0157529
217647_at	-0.0319904	0.00815374	-3.9234	0.000451783	0.0159199
209671_x_at	-1.70163	0.430309	-3.95444	0.000452687	0.0159199
203534_at	0.23297	0.0593972	3.92223	0.000453239	0.0159199
203640_at	-0.313621	0.0796617	-3.93691	0.000454004	0.0159199
203734_at	-0.29718	0.0760585	-3.90726	0.000454154	0.0159199
213407_at	-0.459293	0.116677	-3.93645	0.000454585	0.0159199
202087_s_at	0.341692	0.0871489	3.92078	0.000455059	0.0159199
219617_at	-0.421567	0.107955	-3.90501	0.000457015	0.0159258
205573_s_at	0.594666	0.151159	3.93404	0.000457592	0.0159258
212099_at	0.690306	0.176186	3.91804	0.000458522	0.0159258
215416_s_at	-1.05218	0.26521	-3.96736	0.000458614	0.0159258
218448_at	-0.294631	0.0739642	-3.98342	0.0004624	0.0159258
201506_at	0.846457	0.216997	3.90078	0.000462453	0.0159258
203079_s_at	-0.509378	0.129093	-3.94581	0.000463395	0.0159258
200665_s_at	0.7613	0.192946	3.94565	0.00046359	0.0159258
209928_s_at	-0.0227948	0.00577806	-3.94505	0.000464345	0.0159258
204398_s_at	0.394107	0.0999009	3.94498	0.000464433	0.0159258
214410_at	-0.0335293	0.00853498	-3.92846	0.000464631	0.0159258
210461_s_at	-0.486239	0.122719	-3.96223	0.000464952	0.0159258
201966_at	-0.602933	0.151446	-3.98117	0.000465168	0.0159258
213359_at	0.402748	0.103306	3.89861	0.000465263	0.0159258
201217_x_at	-0.18371	0.0471462	-3.8966	0.000467881	0.0159406
217882_at	-0.481323	0.122099	-3.94207	0.000468117	0.0159406
202621_at	-0.179488	0.0453328	-3.95933	0.000468571	0.0159406
209328_x_at	-0.104061	0.0266165	-3.90966	0.000469282	0.0159406
221070_s_at	-0.0386493	0.00971616	-3.97783	0.000469285	0.0159406
214500_at	-0.766238	0.194595	-3.9376	0.000473816	0.0160699
202077_at	-0.475261	0.120204	-3.9538	0.00047556	0.0160883
218888_s_at	-0.854375	0.217975	-3.9196	0.000476043	0.0160883
217745_s_at	-0.398354	0.101224	-3.93536	0.000476685	0.0160883
221207_s_at	-0.856454	0.217655	-3.93492	0.000477254	0.0160883
221227_x_at	-0.243161	0.0627565	-3.87468	0.000479508	0.0161398
210302_s_at	-0.0922889	0.0234954	-3.92795	0.000486346	0.0162923
217853_at	-0.721333	0.184411	-3.91155	0.000486644	0.0162923
219719_at	0.943235	0.241152	3.91136	0.000486885	0.0162923
208827_at	-0.371479	0.0945846	-3.92748	0.000486971	0.0162923
211831_s_at	-0.0435653	0.0111426	-3.90979	0.000488983	0.016335
204283_at	-0.51907	0.132874	-3.90649	0.00049342	0.0164561
218174_s_at	-0.464592	0.118455	-3.92211	0.00049409	0.0164561
213489_at	-0.379068	0.0962669	-3.93767	0.000496515	0.0165121
207574_s_at	1.3502	0.348592	3.87329	0.000499306	0.0165801
210740_s_at	0.337803	0.0862347	3.91725	0.000500626	0.0165991
202388_at	-1.00487	0.255483	-3.93319	0.000502501	0.0166364
200079_s_at	-0.335755	0.0857607	-3.91502	0.000503657	0.0166499
210766_s_at	-0.520566	0.132487	-3.92919	0.000507907	0.0167178
47550_at	-0.637778	0.16156	-3.94763	0.00050825	0.0167178
213397_x_at	0.804608	0.204808	3.92859	0.00050872	0.0167178
202864_s_at	0.792007	0.203331	3.89516	0.000508932	0.0167178
202500_at	0.46242	0.118256	3.91034	0.000510068	0.0167178
205638_at	-0.662191	0.169363	-3.9099	0.000510671	0.0167178
218499_at	-1.26	0.323622	-3.89342	0.000511366	0.0167178
221952_x_at	0.263274	0.0681267	3.86447	0.000511737	0.0167178
209550_at	-1.03604	0.265095	-3.90819	0.000513041	0.0167178
209070_s_at	0.797354	0.204878	3.89185	0.000513554	0.0167178
219665_at	-0.652671	0.168959	-3.86289	0.000513988	0.0167178
209295_at	1.01973	0.264923	3.84915	0.0005152	0.0167327
201712_s_at	-0.383817	0.0987281	-3.88761	0.000519537	0.0168489
209487_at	0.996327	0.257314	3.87202	0.000520678	0.0168613
221832_s_at	-0.399802	0.102013	-3.91914	0.000521732	0.0168703
200638_s_at	-0.667363	0.170306	-3.9186	0.000522473	0.0168703
209690_s_at	-0.0210958	0.00533273	-3.95592	0.000524402	0.016908
205319_at	-0.0370992	0.00947232	-3.91659	0.000525288	0.016912
214247_s_at	-0.416651	0.106878	-3.89838	0.000526821	0.0169368
208969_at	-0.417772	0.106748	-3.91362	0.000529473	0.0169693
200677_at	0.578376	0.148445	3.89622	0.000529905	0.0169693
214663_at	-0.412797	0.105952	-3.89607	0.000530124	0.0169693
202590_s_at	-0.349219	0.0892726	-3.91182	0.000532024	0.0169878
219061_s_at	-0.427466	0.10928	-3.91167	0.000532231	0.0169878
211962_s_at	0.776749	0.201844	3.84826	0.000535365	0.0170633
202335_s_at	-0.153438	0.0392583	-3.90842	0.000536874	0.0170869
205413_at	-0.74595	0.191808	-3.88905	0.000540266	0.0171142
211967_at	0.745367	0.19386	3.84487	0.000540426	0.0171142
204303_s_at	0.334217	0.0866203	3.85841	0.000540598	0.0171142
210964_s_at	0.749146	0.194167	3.85826	0.000540813	0.0171142
204257_at	0.360824	0.0935467	3.85715	0.000542472	0.0171229
203397_s_at	0.639271	0.165767	3.85644	0.000543535	0.0171229
214614_at	-0.034169	0.00875504	-3.90279	0.000545011	0.0171229
204620_s_at	0.66242	0.169742	3.90251	0.000545416	0.0171229
212959_s_at	-0.359335	0.0932106	-3.85509	0.000545562	0.0171229
221840_at	-0.517306	0.133143	-3.88533	0.000545712	0.0171229
201163_s_at	0.689686	0.179624	3.83961	0.000548397	0.0171829
204454_at	-0.521872	0.13549	-3.85173	0.000550639	0.0172173
203883_s_at	-0.320469	0.0821997	-3.89866	0.000551048	0.0172173
203571_s_at	0.774148	0.201837	3.83551	0.000554679	0.0173064
208092_s_at	-0.708073	0.180921	-3.9137	0.000555828	0.017318
203031_s_at	-0.690603	0.178119	-3.8772	0.000557821	0.0173557
220078_at	-0.571091	0.148512	-3.84543	0.000560272	0.0173982
217114_at	-0.0258165	0.00671409	-3.84512	0.000560753	0.0173982
221349_at	-0.0353306	0.00912185	-3.87318	0.000563897	0.0174714
203621_at	-0.333524	0.0857554	-3.88924	0.000565059	0.017483
202670_at	-1.05084	0.270236	-3.88862	0.000566008	0.017488
220294_at	-0.937488	0.244985	-3.82671	0.000568413	0.017499
219028_at	1.09048	0.283976	3.84004	0.000568648	0.017499
206115_at	-0.800875	0.20511	-3.90462	0.000569297	0.017499
208857_s_at	-0.746687	0.192155	-3.88585	0.00057019	0.017499
214165_s_at	-0.0180733	0.0046295	-3.90395	0.000570302	0.017499
200998_s_at	0.736042	0.191793	3.83768	0.000572351	0.017535
220329_s_at	-0.43024	0.109704	-3.92182	0.000573055	0.017535
209389_x_at	0.494465	0.129353	3.8226	0.00057495	0.0175355
214170_x_at	-0.356535	0.0929735	-3.8348	0.000576914	0.0175355
210418_s_at	-0.849897	0.218986	-3.88106	0.000577529	0.0175355
203432_at	0.54127	0.140637	3.84871	0.0005777	0.0175355
41220_at	0.639272	0.165434	3.86421	0.000577705	0.0175355
209045_at	-0.227104	0.0585187	-3.88088	0.000577807	0.0175355
219358_s_at	0.612072	0.15986	3.8288	0.000586511	0.0177503
212820_at	-0.765127	0.199878	-3.82797	0.000587859	0.0177503
214304_x_at	-0.0344799	0.00885943	-3.89189	0.000588702	0.0177503
218283_at	-0.30377	0.0784167	-3.87379	0.000588827	0.0177503
213627_at	0.277727	0.0720039	3.85711	0.000588879	0.0177503
33850_at	0.503749	0.131159	3.84074	0.000590376	0.0177713
213572_s_at	1.212	0.314394	3.85503	0.000592177	0.0177896
217960_s_at	-0.697307	0.180118	-3.8714	0.000592587	0.0177896
218633_x_at	-0.358262	0.0929893	-3.85273	0.000595871	0.0178236
217606_at	-0.28268	0.0733774	-3.85242	0.000596369	0.0178236
200075_s_at	-0.331915	0.0861608	-3.85227	0.000596601	0.0178236
221515_s_at	-0.471269	0.12236	-3.8515	0.000597846	0.0178236
209862_s_at	-0.567286	0.147886	-3.83596	0.000598118	0.0178236
215646_s_at	0.933625	0.244322	3.82129	0.000598753	0.0178236
212196_at	0.624129	0.162749	3.83493	0.000599803	0.0178236
204886_at	-0.318904	0.0824756	-3.86665	0.000600138	0.0178236
48531_at	0.450298	0.117472	3.83323	0.000602573	0.0178499
202746_at	0.761564	0.19944	3.8185	0.000603352	0.0178499
214930_at	-0.848085	0.220394	-3.84804	0.000603435	0.0178499
220513_at	-1.18562	0.309434	-3.83159	0.000605269	0.0178667
212092_at	-1.94176	0.504847	-3.84623	0.000606387	0.0178667
201179_s_at	0.466494	0.122226	3.81666	0.000606416	0.0178667
201865_x_at	-0.208586	0.0549069	-3.7989	0.000614032	0.0180672
203752_s_at	0.359888	0.0937027	3.84074	0.000615418	0.018084
221504_s_at	-0.814636	0.21218	-3.83937	0.000617698	0.018127
213118_at	-0.672531	0.175334	-3.8357	0.000623824	0.0182827
219225_at	-0.562941	0.148446	-3.79223	0.000625487	0.0183073
202184_s_at	-0.313403	0.0817453	-3.8339	0.000626862	0.0183117
217601_at	-0.0283511	0.0074523	-3.80434	0.000627288	0.0183117
214821_at	-0.809149	0.211118	-3.83269	0.000628901	0.0183347
217932_at	-0.319186	0.0829433	-3.84824	0.000630284	0.0183437
203934_at	0.601507	0.156988	3.83153	0.00063086	0.0183437
209339_at	-0.635256	0.166491	-3.81557	0.000632233	0.0183445
201099_at	-0.302343	0.079243	-3.81539	0.000632539	0.0183445
218667_at	-0.682429	0.178332	-3.82674	0.000639053	0.0184942
213022_s_at	-0.879552	0.230766	-3.81144	0.000639366	0.0184942
217997_at	-0.649182	0.16969	-3.82568	0.00064087	0.0185136
211474_s_at	0.515464	0.135331	3.80892	0.000643767	0.0185731
206015_s_at	-0.40019	0.104784	-3.81919	0.000652158	0.0187908
215034_s_at	1.73692	0.459936	3.77643	0.000653462	0.018804
221249_s_at	-0.494481	0.130069	-3.80169	0.000656545	0.0188682
201455_s_at	-0.561237	0.146464	-3.8319	0.000658276	0.0188935
202126_at	-0.336016	0.0881058	-3.81378	0.000661714	0.0189677
204326_x_at	0.973883	0.254417	3.8279	0.000665311	0.0190462
207729_at	-0.718366	0.18926	-3.79566	0.000667376	0.0190808
212600_s_at	-0.343947	0.0899278	-3.8247	0.000671	0.0191593
215014_at	-0.677744	0.177973	-3.80813	0.000671846	0.0191593
218613_at	-0.769843	0.203147	-3.78959	0.000678466	0.0193232
201859_at	1.10433	0.293591	3.76145	0.000681122	0.019374
216778_s_at	-0.0439241	0.0115523	-3.80221	0.000682602	0.0193913
208944_at	0.916077	0.243714	3.75883	0.000686075	0.0193957
201413_at	0.296165	0.0782489	3.78491	0.00068713	0.0193957
202659_at	-0.563087	0.146908	-3.83293	0.000687405	0.0193957
209097_s_at	-0.0434342	0.0113319	-3.83291	0.000687435	0.0193957
212530_at	0.638003	0.167931	3.79919	0.000688167	0.0193957
212195_at	0.342828	0.0909424	3.76973	0.000689759	0.0193957
205480_s_at	-0.42751	0.112087	-3.81409	0.000690178	0.0193957
220360_at	-0.0624063	0.0164319	-3.79787	0.000690611	0.0193957
209120_at	1.03064	0.272436	3.78305	0.000690614	0.0193957
200883_at	-0.602951	0.15812	-3.81325	0.000691729	0.0194025
218081_at	-0.726573	0.192825	-3.76804	0.000692954	0.0194123
204929_s_at	0.512275	0.136941	3.74084	0.000697595	0.0195177
203675_at	-0.273374	0.0723506	-3.77847	0.000699258	0.0195396
201858_s_at	1.60742	0.424358	3.78788	0.000709389	0.0197749
201319_at	0.591612	0.156796	3.77313	0.000709458	0.0197749
206829_x_at	-0.659556	0.174827	-3.77262	0.000710436	0.0197774
210852_s_at	0.399924	0.107108	3.73383	0.000711354	0.0197781
212501_at	0.568893	0.151439	3.75659	0.000715024	0.019782
214039_s_at	0.302038	0.0801121	3.7702	0.000715114	0.019782
202206_at	0.718085	0.189741	3.78455	0.000715748	0.019782
221500_s_at	0.188554	0.0502096	3.75533	0.000717499	0.019782
209101_at	1.51876	0.405814	3.7425	0.000717734	0.019782
206045_s_at	-0.874178	0.23106	-3.78334	0.000718088	0.019782
219374_s_at	-0.879576	0.232504	-3.78306	0.000718614	0.019782
201204_s_at	0.589609	0.156462	3.76839	0.000718616	0.019782
204759_at	-0.330661	0.0881005	-3.75322	0.000721647	0.0198305
202432_at	-0.675499	0.178646	-3.78123	0.000722165	0.0198305
218868_at	-1.05659	0.278466	-3.79432	0.00072738	0.0199491
202416_at	-0.539297	0.142157	-3.79366	0.000728642	0.019959
213793_s_at	-0.6114	0.161187	-3.7931	0.000729733	0.0199643
213955_at	-0.876657	0.234035	-3.74584	0.000736374	0.0201125
209595_at	-0.317275	0.0847096	-3.74544	0.000737174	0.0201125
201030_x_at	-0.199126	0.0525564	-3.7888	0.0007381	0.0201125
208625_s_at	0.292102	0.0774241	3.77275	0.00073877	0.0201125
206584_at	0.944485	0.253112	3.7315	0.000739862	0.0201176
202138_x_at	-0.466032	0.124077	-3.75599	0.000743173	0.0201829
206793_at	-0.591404	0.156916	-3.76893	0.000746383	0.0202453
213005_s_at	0.526746	0.139871	3.76594	0.000752388	0.0203684
210145_at	0.756241	0.2016	3.7512	0.000752876	0.0203684
208627_s_at	0.475632	0.12632	3.7653	0.000753673	0.0203684
202438_x_at	-0.922787	0.24323	-3.79388	0.000761536	0.0205478
215058_at	-0.595847	0.157769	-3.7767	0.000762162	0.0205478
202234_s_at	1.10717	0.29342	3.77334	0.000768991	0.0206658
213273_at	-0.496879	0.13223	-3.7577	0.00076918	0.0206658
209386_at	1.25367	0.336122	3.72979	0.000769381	0.0206658
203105_s_at	-0.55833	0.146629	-3.80778	0.00077026	0.0206658
214438_at	-0.021181	0.00564091	-3.75489	0.000774977	0.0207556
207624_s_at	0.689524	0.185649	3.71413	0.000776138	0.0207556
221983_at	-0.4253	0.11282	-3.76972	0.000776407	0.0207556
204156_at	-0.504076	0.135305	-3.72547	0.00077851	0.0207868
219894_at	-1.22597	0.327951	-3.73829	0.000779642	0.020787
211873_s_at	-0.0240265	0.00637684	-3.76778	0.000780389	0.020787
43977_at	0.281186	0.0755084	3.7239	0.000781852	0.020801
215771_x_at	-0.0204478	0.00540491	-3.7832	0.000783139	0.0208103
204060_s_at	0.456976	0.123207	3.70902	0.000787137	0.0208916
202633_at	-0.482613	0.129248	-3.73401	0.000788711	0.0209084
205511_at	-0.59672	0.159249	-3.74708	0.00079136	0.0209536
212077_at	0.518338	0.138933	3.73085	0.000795481	0.0210376
206809_s_at	-0.279364	0.0749054	-3.72955	0.000798284	0.0210621
211672_s_at	-0.673251	0.178305	-3.77583	0.000798387	0.0210621
210132_at	-0.297714	0.0801203	-3.71584	0.00079925	0.0210621
219537_x_at	-0.71832	0.193367	-3.71481	0.000801501	0.0210716
213217_at	0.647732	0.173745	3.72806	0.000801508	0.0210716
209249_s_at	-0.525184	0.139185	-3.77329	0.000803713	0.0210976
214817_at	-0.40449	0.108933	-3.71319	0.00080505	0.0210976
218541_s_at	0.920112	0.249443	3.68866	0.00080653	0.0210976
212281_s_at	-0.905742	0.243971	-3.7125	0.000806573	0.0210976
200639_s_at	-0.408696	0.108852	-3.75459	0.000808129	0.0210976
213552_at	-1.17169	0.31455	-3.72499	0.000808194	0.0210976
205775_at	-0.964629	0.258083	-3.73768	0.000811528	0.0211033
221904_at	-0.929771	0.248769	-3.73749	0.000811941	0.0211033
200978_at	-0.655887	0.174786	-3.75252	0.000812585	0.0211033
221706_s_at	-0.434449	0.116728	-3.72189	0.000814976	0.0211033
206458_s_at	-1.09086	0.290802	-3.75122	0.000815379	0.0211033
204975_at	0.729982	0.196854	3.70825	0.000815967	0.0211033
214889_at	-1.25824	0.336845	-3.73538	0.000816519	0.0211033
213423_x_at	-1.10987	0.297141	-3.73518	0.000816965	0.0211033
200657_at	-0.335058	0.0900483	-3.72087	0.000817241	0.0211033
217553_at	-0.198641	0.0531873	-3.73475	0.000817915	0.0211033
210253_at	0.525347	0.140147	3.74853	0.000821196	0.0211566
204021_s_at	0.247303	0.0665035	3.71865	0.000822156	0.0211566
209754_s_at	-0.190564	0.0508473	-3.74778	0.000822834	0.0211566
209228_x_at	-1.31472	0.350944	-3.74624	0.000826186	0.0212182
202506_at	0.440867	0.118634	3.71618	0.000827653	0.0212313
211073_x_at	-0.177936	0.0482238	-3.6898	0.000829892	0.0212642
200762_at	0.291048	0.0780818	3.72747	0.000833982	0.0213444
208058_s_at	-0.0385653	0.0103883	-3.7124	0.000836157	0.0213754
203854_at	1.25867	0.339146	3.7113	0.00083863	0.021414
212675_s_at	-0.387346	0.104433	-3.70903	0.000843782	0.0215208
205855_at	-0.294399	0.0790908	-3.7223	0.000845598	0.0215424
214180_at	0.604617	0.162546	3.71965	0.000851588	0.0216701
221605_s_at	-0.716658	0.194155	-3.69116	0.000854874	0.021714
202698_x_at	-0.261651	0.070376	-3.7179	0.00085558	0.021714
201877_s_at	-0.340164	0.0918467	-3.7036	0.000856243	0.021714
214055_x_at	0.34382	0.0921509	3.73105	0.000860044	0.0217658
208963_x_at	0.3849	0.103583	3.71587	0.000860248	0.0217658
219522_at	-0.773197	0.209043	-3.69875	0.000867519	0.0219249
214688_at	-0.145929	0.0393104	-3.71223	0.000868648	0.0219284
203404_at	-0.616524	0.164757	-3.74201	0.000872202	0.0219543
203896_s_at	1.03729	0.281588	3.68371	0.000872387	0.0219543
218569_s_at	-0.422581	0.114329	-3.69619	0.000873529	0.0219543
205521_at	0.472566	0.127854	3.69615	0.000873625	0.0219543
222150_s_at	0.894893	0.243882	3.66938	0.000877797	0.0220342
221806_s_at	0.389796	0.103817	3.75467	0.000883541	0.0221533
210007_s_at	-0.598928	0.160323	-3.73575	0.000886585	0.0221829
213863_s_at	-0.0184166	0.0050076	-3.67772	0.000886716	0.0221829
211139_s_at	0.276151	0.0751138	3.67643	0.000889835	0.0222359
202271_at	-0.321794	0.0865629	-3.71746	0.000891492	0.0222464
202974_at	-0.467842	0.127289	-3.67543	0.000892258	0.0222464
202196_s_at	-0.888975	0.2402	-3.70097	0.000895148	0.0222756
216231_s_at	0.540798	0.146128	3.70085	0.000895434	0.0222756
210674_s_at	-0.540317	0.14543	-3.71531	0.000896558	0.0222786
210554_s_at	0.384091	0.104592	3.67229	0.000899916	0.022337
218007_s_at	0.202182	0.0552486	3.65949	0.000901944	0.0223624
207173_x_at	-0.269135	0.0731076	-3.68135	0.000909174	0.0225165
210250_x_at	-0.325649	0.0874358	-3.72444	0.000913155	0.0225694
200660_at	1.06283	0.289862	3.66666	0.000913799	0.0225694
49306_at	0.847538	0.230376	3.67894	0.000915112	0.0225694
212143_s_at	1.16012	0.314213	3.69214	0.000916491	0.0225694
201648_at	0.232108	0.0631072	3.678	0.000917418	0.0225694
200613_at	-0.688286	0.186449	-3.69154	0.000917955	0.0225694
204165_at	-0.659173	0.17924	-3.67759	0.000918423	0.0225694
218570_at	-0.367383	0.0999124	-3.67705	0.00091976	0.022571
205711_x_at	-0.317144	0.0859353	-3.6905	0.000920518	0.022571
206717_at	-0.0723001	0.0195974	-3.68928	0.000923512	0.0226194
203531_at	-0.244645	0.0660779	-3.70238	0.000927701	0.022697
201231_s_at	-0.241881	0.065356	-3.70097	0.000931147	0.0227562
203856_at	-0.968098	0.262697	-3.68523	0.000933528	0.0227894
200710_at	0.530161	0.145422	3.64567	0.000936759	0.0228431
203376_at	-0.8795	0.237881	-3.69723	0.000940382	0.0228973
201129_at	-0.3495	0.094142	-3.71248	0.000942097	0.0228973
202332_at	0.29186	0.0786256	3.71203	0.000943211	0.0228973
203313_s_at	0.922708	0.253281	3.64302	0.000943599	0.0228973
204798_at	-1.00784	0.276674	-3.64269	0.000944452	0.0228973
209174_s_at	-0.287436	0.0780951	-3.68058	0.000945166	0.0228973
209046_s_at	-0.260787	0.0702798	-3.7107	0.000946484	0.0229043
203708_at	-0.376697	0.102405	-3.6785	0.000950428	0.0229747
200878_at	0.553785	0.151134	3.66419	0.000952166	0.0229917
219595_at	-0.411385	0.112714	-3.64982	0.000956568	0.0230729
217780_at	-0.341978	0.0934013	-3.66138	0.00095939	0.0231159
200826_at	-0.210666	0.0573532	-3.67314	0.000964107	0.0232044
213105_s_at	-0.175952	0.0480959	-3.65835	0.00096723	0.0232318
208678_at	-0.610853	0.166977	-3.65831	0.000967337	0.0232318
209824_s_at	-0.482176	0.131859	-3.65675	0.000971418	0.02328
219093_at	-0.465054	0.126219	-3.6845	0.000972474	0.02328
212090_at	-0.366536	0.100251	-3.6562	0.000972858	0.02328
203319_s_at	-0.529337	0.144254	-3.66948	0.000973538	0.02328
202732_at	-0.405027	0.110856	-3.65363	0.000979589	0.0233776
213800_at	1.72018	0.470821	3.65358	0.000979721	0.0233776
220235_s_at	-0.586905	0.161222	-3.64036	0.000981453	0.0233938
201213_at	-0.431589	0.117729	-3.66594	0.000982756	0.0233997
221766_s_at	0.679649	0.184772	3.6783	0.000988483	0.0235109
208693_s_at	-0.594434	0.162336	-3.66176	0.000993755	0.0235802
207551_s_at	-0.283323	0.0784248	-3.61268	0.000995149	0.0235802
212055_at	0.478107	0.130077	3.67558	0.000995613	0.0235802
218723_s_at	0.814455	0.224777	3.6234	0.000995645	0.0235802
218897_at	-0.573364	0.157353	-3.6438	0.00100581	0.0237898
214713_at	-0.3725	0.102588	-3.63102	0.00100664	0.0237898
210372_s_at	-1.1137	0.302196	-3.68535	0.0010111	0.0238389
212581_x_at	-0.102113	0.02804	-3.6417	0.00101152	0.0238389
201513_at	-0.401598	0.109878	-3.65495	0.00101193	0.0238389
203895_at	0.973585	0.2674	3.64094	0.00101358	0.0238525
209944_at	0.279764	0.0774105	3.61403	0.00102147	0.0240127
220038_at	-0.620861	0.170676	-3.63765	0.00102257	0.024013
209283_at	0.922672	0.254642	3.6234	0.00102762	0.0241062
202180_s_at	0.758409	0.210643	3.60045	0.00102925	0.0241189
219854_at	-0.453105	0.125089	-3.62227	0.00103077	0.0241291
200673_at	0.357512	0.0984016	3.63319	0.00103487	0.0241997
206890_at	-0.0191698	0.00516573	-3.71095	0.00103669	0.0242168
202132_at	0.562513	0.15638	3.59708	0.00103883	0.0242215
215199_at	-0.0679826	0.018651	-3.64499	0.00103908	0.0242215
201303_at	-0.225295	0.0615759	-3.65881	0.00104052	0.0242298
216799_at	-0.431334	0.118829	-3.62988	0.00104411	0.024244
221009_s_at	1.39746	0.382125	3.65707	0.00104532	0.024244
221637_s_at	-0.171731	0.0476298	-3.60554	0.00104544	0.024244
201899_s_at	-0.255828	0.0699558	-3.657	0.0010455	0.024244
205094_at	-0.262434	0.0725776	-3.61591	0.0010487	0.0242928
207995_s_at	-0.0439309	0.0120181	-3.6554	0.00104991	0.0242957
218887_at	-0.0298849	0.00820885	-3.64057	0.00105137	0.024304
214561_at	-0.0481806	0.0131447	-3.66539	0.001065	0.0245936
203817_at	-0.946548	0.261516	-3.61947	0.00107369	0.0247685
204696_s_at	-0.0206949	0.00562649	-3.67811	0.00107602	0.0247966
218269_at	-0.375369	0.104167	-3.60354	0.00108438	0.0249375
202458_at	0.569252	0.158943	3.58148	0.00108438	0.0249375
212624_s_at	-0.611659	0.168615	-3.62754	0.00108838	0.0250035
202291_s_at	1.66057	0.462757	3.58842	0.00109543	0.0251395
201925_s_at	0.866181	0.241593	3.58529	0.00110482	0.0253288
221483_s_at	-0.301177	0.0834852	-3.60756	0.00110852	0.0253669
201772_at	0.384959	0.106326	3.62055	0.00110877	0.0253669
202695_s_at	-0.394393	0.110093	-3.58235	0.0011137	0.0254279
210876_at	-0.0312971	0.00861478	-3.63295	0.00111372	0.0254279
201261_x_at	0.837224	0.232999	3.59325	0.00111496	0.0254301
202351_at	-0.327417	0.0905694	-3.61509	0.00112493	0.0256311
214890_s_at	-1.18274	0.327219	-3.61451	0.00112666	0.0256441
202056_at	-0.429021	0.119561	-3.58831	0.00112996	0.0256552
218634_at	0.23684	0.066006	3.58816	0.00113039	0.0256552
37802_r_at	-0.188733	0.0513381	-3.67628	0.00113197	0.0256552
217985_s_at	0.708409	0.19747	3.58742	0.00113266	0.0256552
204151_x_at	0.843481	0.235127	3.58734	0.00113292	0.0256552
215125_s_at	-0.0394853	0.0109322	-3.61184	0.00113467	0.0256559
201306_s_at	0.595688	0.165531	3.59866	0.00113526	0.0256559
205788_s_at	0.153917	0.0430705	3.5736	0.00114056	0.0257496
201628_s_at	-0.345018	0.0959359	-3.59634	0.00114233	0.0257621
202544_at	0.255201	0.070449	3.6225	0.0011447	0.0257621
217815_at	-0.243736	0.0675696	-3.60717	0.0011488	0.0257621
208731_at	-0.398777	0.11013	-3.62095	0.00114935	0.0257621
217492_s_at	0.417874	0.116275	3.59384	0.00114998	0.0257621
209071_s_at	0.614249	0.170918	3.59382	0.00115006	0.0257621
205090_s_at	-1.12037	0.308152	-3.63575	0.00115025	0.0257621
202741_at	-0.432605	0.120783	-3.58167	0.00115039	0.0257621
221918_at	-0.417423	0.116173	-3.59312	0.00115221	0.0257629
202550_s_at	-0.36035	0.0995489	-3.61983	0.00115275	0.0257629
211318_s_at	-0.706754	0.196043	-3.6051	0.00115514	0.0257905
221493_at	-0.508054	0.14149	-3.59073	0.00115958	0.0258636
202747_s_at	0.776346	0.217719	3.56581	0.001165	0.0259471
214728_x_at	-0.423645	0.118053	-3.58861	0.0011662	0.0259471
200691_s_at	-0.328776	0.0909433	-3.61518	0.00116689	0.0259471
208992_s_at	0.491257	0.137814	3.56464	0.00116871	0.0259471
214429_at	-0.304382	0.085131	-3.57545	0.00116987	0.0259471
209384_at	-0.380198	0.105606	-3.60017	0.00117033	0.0259471
213106_at	-0.488495	0.136692	-3.5737	0.00117539	0.0260227
202442_at	-0.203839	0.057042	-3.57348	0.00117609	0.0260227
218597_s_at	-0.679153	0.188779	-3.5976	0.00117832	0.0260461
210091_s_at	0.910593	0.255801	3.55977	0.0011843	0.0261367
218470_at	-0.288683	0.0808508	-3.57056	0.0011854	0.0261367
212642_s_at	-0.500567	0.139733	-3.5823	0.00118602	0.0261367
202907_s_at	-0.268466	0.074682	-3.59479	0.00118712	0.0261367
222077_s_at	-0.511442	0.142808	-3.58132	0.00118915	0.0261555
212934_at	-0.2675	0.0749772	-3.56775	0.00119441	0.0262452
207482_at	-0.0419977	0.0117804	-3.56506	0.00120311	0.0264102
201812_s_at	-0.282693	0.0790938	-3.57415	0.00121214	0.0265821
200030_s_at	-0.219912	0.0615715	-3.57166	0.00122024	0.0266847
201861_s_at	0.612012	0.170772	3.58379	0.0012222	0.0266847
209307_at	0.795918	0.22289	3.5709	0.0012227	0.0266847
201800_s_at	-0.183994	0.0515279	-3.57077	0.00122314	0.0266847
214217_at	-0.796333	0.22139	-3.59698	0.00122392	0.0266847
210306_at	0.541773	0.15062	3.59695	0.00122403	0.0266847
208911_s_at	-0.702308	0.196053	-3.58224	0.00122721	0.0266889
213288_at	0.444252	0.124021	3.58206	0.0012278	0.0266889
200698_at	0.349545	0.0982552	3.55752	0.00122782	0.0266889
218104_at	-0.516012	0.145076	-3.55685	0.00123002	0.026699
202540_s_at	-0.829492	0.233948	-3.54563	0.00123069	0.026699
203106_s_at	-0.60574	0.169168	-3.58071	0.0012322	0.0267057
221731_x_at	0.607509	0.169077	3.59309	0.00123644	0.0267122
208826_x_at	-0.451906	0.125773	-3.59302	0.00123668	0.0267122
218250_s_at	-0.308014	0.0860555	-3.57924	0.00123699	0.0267122
209436_at	-0.540653	0.151084	-3.57848	0.00123948	0.0267122
201411_s_at	-0.615377	0.17061	-3.60692	0.00123954	0.0267122
208998_at	1.16293	0.328237	3.54294	0.00123972	0.0267122
213469_at	-0.801501	0.225576	-3.55314	0.00124239	0.026744
217402_at	-0.120472	0.0335747	-3.58819	0.00125241	0.0269335
202586_at	-0.0275974	0.00769529	-3.58627	0.00125872	0.0270369
211021_s_at	-0.758294	0.212304	-3.57174	0.00126178	0.0270369
209376_x_at	0.511904	0.144317	3.54707	0.00126283	0.0270369
211653_x_at	0.540091	0.152272	3.54688	0.0012635	0.0270369
205340_at	-0.438975	0.123369	-3.55822	0.0012648	0.0270369
221868_at	0.931025	0.259744	3.58439	0.00126494	0.0270369
208779_x_at	0.502597	0.141727	3.54622	0.00126574	0.0270369
204621_s_at	1.03666	0.289464	3.58131	0.00127516	0.0272027
207378_at	-0.017147	0.00474831	-3.61117	0.00127752	0.0272027
218604_at	-0.208028	0.0585273	-3.55437	0.00127787	0.0272027
207169_x_at	0.582845	0.164528	3.54252	0.0012784	0.0272027
207081_s_at	-1.14955	0.322353	-3.56612	0.00128064	0.0272244
210978_s_at	0.432059	0.12073	3.57873	0.00128381	0.0272655
219132_at	0.389035	0.110238	3.52905	0.00128735	0.0273147
204746_s_at	-0.137322	0.0386701	-3.55111	0.00128904	0.0273244
218116_at	-0.324906	0.0915261	-3.54988	0.00129326	0.0273743
209554_at	-0.0433769	0.0121329	-3.57516	0.00129586	0.0273743
201970_s_at	0.402283	0.113349	3.54905	0.00129611	0.0273743
202436_s_at	0.898067	0.254663	3.52649	0.00129632	0.0273743
209147_s_at	0.527584	0.149751	3.52309	0.00130833	0.0276017
222230_s_at	-0.501811	0.140021	-3.58383	0.0013159	0.027735
218091_at	-0.373873	0.105531	-3.54279	0.00131794	0.0277516
214858_at	-0.971744	0.273358	-3.55484	0.0013194	0.0277561
200662_s_at	-0.586925	0.165707	-3.54194	0.00132092	0.0277617
204906_at	0.431397	0.121383	3.554	0.00132232	0.0277649
219553_at	-0.661812	0.186283	-3.55272	0.00132677	0.0278322
221607_x_at	-0.198056	0.0561346	-3.52823	0.0013285	0.027842
213425_at	0.87001	0.248078	3.50701	0.00132978	0.0278426
202878_s_at	1.44524	0.411065	3.51583	0.00133431	0.0279111
205814_at	-0.589519	0.164851	-3.57607	0.00134255	0.0280251
207609_s_at	-0.0237793	0.0067018	-3.54819	0.00134274	0.0280251
222236_s_at	0.346894	0.0977726	3.54797	0.00134354	0.0280251
201531_at	1.49075	0.42194	3.53309	0.00135242	0.0281541
218789_s_at	-0.380266	0.108313	-3.5108	0.00135259	0.0281541
204125_at	-0.443396	0.125509	-3.53279	0.00135352	0.0281541
1773_at	-0.0274798	0.00780621	-3.52025	0.00135727	0.0281811
201215_at	0.53912	0.153149	3.52022	0.00135736	0.0281811
207957_s_at	-1.34089	0.37713	-3.55551	0.00136415	0.0282469
213172_at	-0.816048	0.23039	-3.54203	0.00136473	0.0282469
209284_s_at	-0.239411	0.0673422	-3.55515	0.00136543	0.0282469
208111_at	-0.0461476	0.013075	-3.52945	0.00136562	0.0282469
216662_at	-0.0220528	0.00622823	-3.54078	0.00136925	0.0282958
209755_at	-1.61455	0.456121	-3.53975	0.00137298	0.0283464
207120_at	-0.906141	0.254118	-3.56583	0.00137857	0.0284353
215566_x_at	-0.10968	0.0313996	-3.49303	0.00138146	0.0284685
215111_s_at	0.250847	0.0716404	3.50147	0.00138717	0.0285534
204662_at	0.495947	0.14165	3.50121	0.00138815	0.0285534
200041_s_at	-0.251928	0.0717482	-3.51128	0.00139036	0.0285725
204677_at	0.532957	0.150817	3.5338	0.00139469	0.0286349
201260_s_at	0.557702	0.159451	3.49763	0.00140166	0.0287425
40562_at	0.295577	0.0839864	3.51935	0.00140281	0.0287425
217922_at	-0.232993	0.0662109	-3.51896	0.00140426	0.0287425
211386_at	0.597087	0.1691	3.53098	0.0014051	0.0287425
218695_at	-0.463116	0.131179	-3.53042	0.00140715	0.0287579
202267_at	-0.718751	0.204441	-3.51569	0.00141653	0.0289229
204173_at	-0.366352	0.103508	-3.53937	0.00142283	0.029025
201412_at	0.576788	0.165245	3.4905	0.00142893	0.0291009
201356_at	-0.293105	0.083167	-3.5243	0.00143004	0.0291009
202594_at	-0.277165	0.0789193	-3.512	0.00143048	0.0291009
201452_at	-0.0319624	0.00897442	-3.5615	0.00145041	0.029476
206857_s_at	-0.842039	0.238423	-3.5317	0.00145158	0.029476
211761_s_at	-0.374856	0.106571	-3.51742	0.00145618	0.0295425
222129_at	-0.456056	0.129672	-3.51699	0.00145783	0.0295489
204235_s_at	-0.712733	0.202719	-3.51586	0.00146216	0.0296098
215171_s_at	-0.357362	0.101296	-3.52789	0.00146608	0.0296118
218278_at	-0.228833	0.0653308	-3.50269	0.0014663	0.0296118
217773_s_at	-0.400127	0.113859	-3.51424	0.0014684	0.0296118
202096_s_at	0.630328	0.181632	3.47035	0.00146945	0.0296118
201038_s_at	-0.378766	0.108166	-3.50169	0.00147018	0.0296118
205679_x_at	-0.0160739	0.00453952	-3.54088	0.00147026	0.0296118
201960_s_at	-0.338557	0.0963746	-3.51293	0.00147349	0.02965
201526_at	-0.525841	0.15029	-3.49885	0.00148134	0.029781
202364_at	0.349994	0.100406	3.4858	0.00148859	0.0298351
203816_at	-0.90007	0.257384	-3.49699	0.00148864	0.0298351
210904_s_at	0.425732	0.121329	3.50889	0.00148923	0.0298351
212958_x_at	-0.518428	0.147749	-3.50884	0.0014894	0.0298351
213413_at	1.26581	0.363278	3.4844	0.00149417	0.0299036
219370_at	1.42293	0.409888	3.47151	0.00150413	0.0300758
220298_s_at	0.338605	0.0969507	3.49254	0.00150633	0.0300928
202235_at	1.09711	0.313096	3.50408	0.00150817	0.0301025
210402_at	-1.34161	0.386632	-3.47	0.00151024	0.0301049
202031_s_at	-0.396782	0.113269	-3.50301	0.00151242	0.0301049
214769_at	-0.580842	0.165812	-3.50301	0.00151244	0.0301049
208611_s_at	-0.391613	0.112547	-3.47955	0.00151372	0.0301049
201944_at	-0.422731	0.121121	-3.49015	0.00151591	0.0301154
203386_at	0.146535	0.0419885	3.48989	0.00151695	0.0301154
219515_at	-0.526335	0.151334	-3.47798	0.00152008	0.0301504
202727_s_at	0.455574	0.131788	3.45688	0.00152424	0.0302061
202428_x_at	0.414057	0.119492	3.46515	0.00153011	0.0302945
208933_s_at	-0.498854	0.142601	-3.49826	0.00153143	0.0302945
211357_s_at	-0.0946507	0.0273218	-3.4643	0.00153365	0.0303006
204237_at	-0.6662	0.191131	-3.48556	0.00153447	0.0303006
212605_s_at	-0.173309	0.0498901	-3.47382	0.0015371	0.0303256
210841_s_at	-0.0275373	0.00781846	-3.52208	0.00154325	0.0303952
202006_at	0.341107	0.0985303	3.46196	0.00154336	0.0303952
206262_at	-0.0500258	0.0142613	-3.50779	0.00154484	0.0303974
209699_x_at	0.869747	0.250537	3.47153	0.00154653	0.0304037
215963_x_at	-0.164639	0.0471396	-3.49258	0.00155445	0.0305323
203696_s_at	-0.607575	0.175707	-3.45788	0.00156038	0.0305924
215506_s_at	-1.89396	0.540557	-3.50371	0.00156132	0.0305924
209028_s_at	-0.262702	0.0757581	-3.46764	0.00156267	0.0305924
205217_at	-0.614786	0.176135	-3.49043	0.00156325	0.0305924
217908_s_at	-0.587373	0.168294	-3.49016	0.00156439	0.0305924
219726_at	-0.295593	0.0847046	-3.4897	0.00156627	0.0305998
201393_s_at	0.339416	0.0972708	3.48939	0.00156753	0.0305998
91684_g_at	-0.272975	0.0787826	-3.46492	0.00157411	0.0306581
205173_x_at	0.461552	0.13321	3.46484	0.00157444	0.0306581
200040_at	-0.295456	0.0844143	-3.50007	0.00157617	0.0306581
215324_at	-0.039221	0.011207	-3.49968	0.00157779	0.0306581
213701_at	-0.249813	0.0721185	-3.46392	0.00157828	0.0306581
38918_at	0.0335681	0.00962755	3.48667	0.00157879	0.0306581
211419_s_at	-0.389821	0.111848	-3.48526	0.00158462	0.0307444
219089_s_at	-0.141641	0.0410359	-3.45162	0.00158691	0.0307619
210156_s_at	-0.855113	0.244607	-3.49586	0.00159351	0.0308168
221234_s_at	-0.559799	0.162268	-3.44984	0.00159454	0.0308168
222384_at	-0.0414472	0.0119007	-3.48277	0.00159504	0.0308168
212599_at	-0.376509	0.108476	-3.4709	0.00159529	0.0308168
221246_x_at	0.412882	0.119348	3.45946	0.0015972	0.030827
202451_at	-0.418271	0.120145	-3.4814	0.00160077	0.0308691
216836_s_at	0.745676	0.216306	3.44733	0.00160537	0.030889
200872_at	0.608093	0.175363	3.46763	0.00160917	0.030889
200086_s_at	-0.242246	0.0693744	-3.49186	0.00161017	0.030889
212018_s_at	-0.433313	0.124551	-3.47901	0.00161084	0.030889
220913_at	-0.0314419	0.00900558	-3.49138	0.0016122	0.030889
209700_x_at	-0.713213	0.206373	-3.45594	0.0016123	0.030889
64418_at	-0.235048	0.068215	-3.4457	0.0016124	0.030889
211950_at	-0.310192	0.0897611	-3.45575	0.00161312	0.030889
201941_at	0.344632	0.0990838	3.47819	0.00161432	0.030889
204206_at	-0.342083	0.0987296	-3.46484	0.00162106	0.0309912
209883_at	0.677698	0.195638	3.46404	0.00162451	0.0310068
208761_s_at	-0.327662	0.0939286	-3.48842	0.00162467	0.0310068
201891_s_at	0.399089	0.116269	3.43248	0.00162855	0.0310542
208961_s_at	0.768921	0.223505	3.44029	0.00163605	0.0311705
218316_at	-0.27926	0.0809533	-3.44964	0.00163964	0.0312121
212904_at	-0.384119	0.11108	-3.45805	0.00165048	0.031334
200976_s_at	-0.147995	0.0428029	-3.45758	0.0016525	0.031334
219389_at	-0.842331	0.242806	-3.46916	0.001653	0.031334
202712_s_at	-1.12174	0.320933	-3.49523	0.00165362	0.031334
201887_at	0.984066	0.283689	3.46882	0.00165445	0.031334
218048_at	-0.396479	0.114685	-3.45713	0.0016545	0.031334
222064_s_at	-0.533511	0.154447	-3.45433	0.00166679	0.0315166
216802_at	-0.0422585	0.0121933	-3.46571	0.00166801	0.0315166
205376_at	-0.536487	0.155831	-3.44276	0.00167	0.0315166
213194_at	-0.325895	0.0943787	-3.45306	0.00167239	0.0315166
211648_at	-0.0174818	0.0050276	-3.47716	0.00167285	0.0315166
215653_at	-1.03195	0.299842	-3.44164	0.001675	0.0315166
206101_at	1.7973	0.523766	3.43149	0.0016752	0.0315166
216911_s_at	-0.0307078	0.00886616	-3.46349	0.00167775	0.0315166
207977_s_at	-0.0240749	0.00687025	-3.50422	0.00167811	0.0315166
214794_at	-0.316334	0.0913374	-3.46336	0.00167833	0.0315166
200959_at	-0.245087	0.0712594	-3.43936	0.00168519	0.0316186
43511_s_at	-0.301716	0.0874752	-3.44916	0.00168971	0.0316525
209304_x_at	1.08753	0.317225	3.42825	0.00168984	0.0316525
206544_x_at	-0.492278	0.142268	-3.46022	0.00169218	0.0316696
218664_at	-0.268403	0.0778465	-3.44785	0.00169558	0.0316698
208750_s_at	-0.791209	0.22789	-3.47188	0.00169592	0.0316698
218656_s_at	0.577591	0.16754	3.44749	0.00169721	0.0316698
212910_at	-0.235161	0.0677416	-3.47144	0.00169789	0.0316698
206555_s_at	-0.273418	0.0793981	-3.44363	0.00171459	0.0319543
212036_s_at	0.254879	0.0740322	3.44281	0.00171829	0.0319869
218841_at	-0.154268	0.0448161	-3.44225	0.00172087	0.0319869
213665_at	-0.0172318	0.00502191	-3.43133	0.00172165	0.0319869
219637_at	-0.693519	0.200831	-3.45324	0.00172338	0.0319869
208828_at	-0.446092	0.129615	-3.44166	0.00172353	0.0319869
221699_s_at	-0.433081	0.125019	-3.46413	0.00173037	0.032087
218512_at	-0.301875	0.0878022	-3.43813	0.00173966	0.0322324
212445_s_at	-0.75487	0.218174	-3.45995	0.00174922	0.0323658
213894_at	-0.634122	0.185132	-3.42524	0.00174978	0.0323658
203688_at	0.340041	0.0993556	3.42247	0.00176274	0.0325648
212991_at	-0.450587	0.132046	-3.41236	0.00176347	0.0325648
220399_at	0.209312	0.060989	3.43196	0.00176825	0.032626
218854_at	0.82049	0.239914	3.41993	0.00177467	0.0327162
215527_at	-0.74129	0.216129	-3.42984	0.00177814	0.0327162
200792_at	-0.369264	0.107313	-3.441	0.00177948	0.0327162
207274_at	-0.0210682	0.00610106	-3.45321	0.00178005	0.0327162
208832_at	-0.476989	0.137602	-3.46644	0.0017805	0.0327162
200816_s_at	-0.463638	0.134328	-3.45153	0.00178782	0.0328167
204471_at	-1.04326	0.30532	-3.41692	0.00178893	0.0328167
207925_at	-0.020948	0.00609241	-3.43837	0.00179176	0.0328415
200876_s_at	-0.256642	0.0746597	-3.4375	0.00179587	0.0328897
218874_s_at	-0.470553	0.13825	-3.40364	0.00180518	0.0330085
211985_s_at	-0.431082	0.125486	-3.43531	0.00180613	0.0330085
215871_at	-0.0302755	0.00867343	-3.49061	0.00180757	0.0330085
214568_at	-0.036426	0.0105671	-3.44713	0.0018083	0.0330085
200012_x_at	-0.218181	0.063949	-3.41179	0.00181351	0.0330334
202149_at	0.885943	0.260431	3.40183	0.00181393	0.0330334
204249_s_at	0.633233	0.185608	3.41166	0.00181412	0.0330334
217718_s_at	-0.332788	0.0972525	-3.4219	0.00181579	0.0330366
202085_at	0.853388	0.250975	3.4003	0.0018214	0.0331116
207121_s_at	-0.275891	0.0809234	-3.40928	0.00182563	0.0331614
221886_at	0.63941	0.188152	3.39836	0.00183087	0.0332233
218108_at	-0.385834	0.112874	-3.41828	0.00183321	0.0332233
208224_at	-0.0312629	0.00917431	-3.40766	0.00183353	0.0332233
212983_at	-0.373907	0.10867	-3.44077	0.00183833	0.0332833
207095_at	-0.0497044	0.0145011	-3.42762	0.00184281	0.0333372
200701_at	0.465246	0.136206	3.41576	0.00184541	0.0333382
212936_at	-0.205803	0.0602549	-3.41554	0.00184646	0.0333382
209432_s_at	-0.47586	0.139329	-3.41536	0.00184737	0.0333382
209598_at	-0.590731	0.173651	-3.40183	0.00186214	0.0335774
200812_at	-0.376063	0.110243	-3.4112	0.00186769	0.0336496
208397_x_at	-0.0431708	0.0125233	-3.44724	0.00187033	0.0336496
45633_at	-0.592975	0.17329	-3.42187	0.00187068	0.0336496
219243_at	0.568778	0.167782	3.38998	0.00187241	0.0336533
206803_at	-2.01962	0.59039	-3.42082	0.00187583	0.0336876
206941_x_at	-1.73914	0.508514	-3.42005	0.00187959	0.0337279
200797_s_at	0.540209	0.159442	3.38812	0.00188172	0.0337388
200919_at	0.267445	0.0787179	3.39751	0.00188363	0.0337458
210033_s_at	1.94641	0.576221	3.37789	0.00188733	0.0337849
206052_s_at	-0.490382	0.144389	-3.39625	0.00188993	0.0338041
204744_s_at	-0.501948	0.146359	-3.42955	0.00189244	0.0338218
218778_x_at	-0.0345391	0.00999513	-3.45559	0.00189844	0.033865
211575_s_at	-0.42352	0.123554	-3.42782	0.00190095	0.033865
217972_at	-0.370264	0.108405	-3.41557	0.0019017	0.033865
202572_s_at	-0.295152	0.0864154	-3.41551	0.00190202	0.033865
212470_at	0.307555	0.0903458	3.40419	0.00190248	0.033865
205559_s_at	0.723753	0.2113	3.42524	0.00191365	0.034002
218458_at	0.37532	0.109578	3.42515	0.00191413	0.034002
201553_s_at	0.332546	0.0980576	3.39133	0.00191476	0.034002
213901_x_at	-1.38312	0.402548	-3.4359	0.0019254	0.0341618
214980_at	-0.371414	0.10991	-3.37926	0.00192684	0.0341618
211276_at	-0.345482	0.101347	-3.40891	0.00193503	0.0342436
210487_at	-0.028773	0.00844099	-3.40873	0.00193596	0.0342436
208588_at	-0.0872165	0.0256705	-3.39754	0.00193608	0.0342436
222210_at	-0.0201707	0.00595648	-3.38635	0.00194022	0.034281
201086_x_at	-0.265555	0.0776545	-3.4197	0.00194128	0.034281
217620_s_at	0.654737	0.192801	3.39593	0.00194431	0.0342851
220268_at	-0.0629747	0.0184189	-3.41903	0.0019446	0.0342851
203015_s_at	-0.693948	0.204395	-3.39514	0.00194837	0.0343243
219103_at	0.324972	0.0954309	3.40531	0.0019533	0.0343837
221480_at	-0.34818	0.102591	-3.39388	0.00195484	0.0343837
204119_s_at	-1.05398	0.310678	-3.39252	0.0019618	0.0344323
206481_s_at	-1.03751	0.303754	-3.41562	0.00196182	0.0344323
217268_at	-0.0549248	0.0160809	-3.41554	0.00196224	0.0344323
210421_s_at	-0.0201317	0.00589634	-3.41427	0.0019687	0.0345038
212094_at	-1.04769	0.307948	-3.40215	0.00196943	0.0345038
215193_x_at	1.45154	0.426738	3.40148	0.0019729	0.0345375
218200_s_at	-0.375061	0.109921	-3.41211	0.00197971	0.0346204
213151_s_at	0.229384	0.0680882	3.36893	0.00198076	0.0346204
212845_at	0.536747	0.159353	3.3683	0.00198409	0.0346513
218178_s_at	-0.528907	0.154497	-3.42342	0.00198785	0.0346737
200640_at	-0.478173	0.140703	-3.39846	0.00198849	0.0346737
218642_s_at	-0.249354	0.0736299	-3.38658	0.00199267	0.0347193
209747_at	0.625141	0.18467	3.38518	0.00200003	0.034801
209338_at	-0.478874	0.139983	-3.42094	0.00200049	0.034801
219493_at	-0.687581	0.203271	-3.38259	0.00201369	0.0349574
203929_s_at	0.217366	0.0642671	3.38223	0.00201558	0.0349574
217734_s_at	0.54932	0.161887	3.39322	0.00201577	0.0349574
210448_s_at	-0.924605	0.273374	-3.38219	0.00201577	0.0349574
219459_at	-0.461189	0.135463	-3.40453	0.00201881	0.0349828
202546_at	1.08342	0.321397	3.37099	0.00202083	0.0349905
201224_s_at	0.585476	0.172641	3.3913	0.0020259	0.0350509
202919_at	-0.656359	0.194849	-3.36855	0.00203388	0.0351609
211265_at	-0.0362103	0.0106839	-3.38925	0.00203674	0.0351609
200617_at	-0.220848	0.0655731	-3.36797	0.00203701	0.0351609
213197_at	-0.512454	0.151229	-3.38859	0.00204022	0.035188
216120_s_at	-0.67925	0.198215	-3.42683	0.00204174	0.035188
219410_at	-1.3957	0.413374	-3.37637	0.00204684	0.0352486
208776_at	-0.614097	0.181938	-3.3753	0.00205257	0.0353046
200786_at	-0.409937	0.121457	-3.37517	0.00205328	0.0353046
200965_s_at	-0.284351	0.0842711	-3.37423	0.00205834	0.0353643
205196_s_at	-1.51141	0.448037	-3.3734	0.00206284	0.0353837
219607_s_at	1.35693	0.40226	3.37327	0.00206355	0.0353837
211986_at	0.478966	0.141544	3.38386	0.00206552	0.0353837
204104_at	-0.0396769	0.0117994	-3.36263	0.00206601	0.0353837
202748_at	0.677829	0.201593	3.36237	0.00206744	0.0353837
204370_at	-0.317182	0.0940661	-3.37191	0.00207096	0.0354167
200641_s_at	-0.695562	0.204986	-3.39321	0.00207861	0.0355058
218917_s_at	-0.218194	0.0647416	-3.37023	0.00208007	0.0355058
206183_s_at	-0.395341	0.117316	-3.36989	0.00208192	0.0355058
209362_at	-0.370939	0.108937	-3.40508	0.00208316	0.0355058
208482_at	-0.0157328	0.00465412	-3.38041	0.00208416	0.0355058
202459_s_at	-0.473926	0.14067	-3.36908	0.00208639	0.0355166
211733_x_at	0.307254	0.0917451	3.349	0.00208888	0.0355318
215814_at	-0.085722	0.0251901	-3.403	0.00209426	0.035572
216345_at	-0.0496873	0.0146021	-3.40275	0.00209559	0.035572
203620_s_at	0.335967	0.0994511	3.37822	0.00209605	0.035572
218788_s_at	-1.03228	0.30563	-3.37756	0.00209966	0.035606
203359_s_at	0.585918	0.175552	3.33758	0.0021033	0.0356073
217854_s_at	-0.361803	0.107825	-3.35546	0.00210553	0.0356073
201199_s_at	-0.342463	0.102069	-3.35522	0.00210692	0.0356073
208078_s_at	1.04399	0.309218	3.37622	0.00210698	0.0356073
203535_at	1.30738	0.389676	3.35503	0.00210796	0.0356073
215791_at	-0.372823	0.110806	-3.36466	0.00211071	0.0356073
209422_at	-0.280329	0.0835683	-3.35449	0.00211095	0.0356073
222073_at	0.609176	0.180504	3.37487	0.00211439	0.0356173
207750_at	-0.148963	0.0439903	-3.38626	0.00211614	0.0356173
208204_s_at	-0.0207697	0.00617478	-3.36364	0.00211635	0.0356173
207847_s_at	-0.0327642	0.00971165	-3.3737	0.00212079	0.035665
204591_at	-0.723545	0.215855	-3.352	0.00212488	0.0357067
216394_x_at	-0.0283361	0.00845428	-3.35169	0.00212665	0.0357093
202222_s_at	-0.0441756	0.0130562	-3.38351	0.00213121	0.0357336
203428_s_at	-0.443856	0.130695	-3.39613	0.00213131	0.0357336
213915_at	-0.0299372	0.00891095	-3.35959	0.00213892	0.0358047
220713_at	-0.0327184	0.00973889	-3.35956	0.00213911	0.0358047
209211_at	-0.868114	0.258446	-3.35898	0.00214235	0.0358047
1598_g_at	0.438936	0.130709	3.35811	0.00214725	0.0358047
201276_at	0.192569	0.0571656	3.36861	0.00214904	0.0358047
49111_at	-0.599401	0.178514	-3.35772	0.00214944	0.0358047
207721_x_at	-0.398107	0.117778	-3.38014	0.00214976	0.0358047
205154_at	-0.252616	0.0754743	-3.34704	0.00215292	0.0358047
212710_at	-0.784934	0.233065	-3.36788	0.00215315	0.0358047
215759_at	-0.0277005	0.00813345	-3.40575	0.00215334	0.0358047
205619_s_at	-0.0414533	0.0123488	-3.35686	0.00215429	0.0358047
49452_at	0.765624	0.22877	3.34669	0.00215489	0.0358047
209066_x_at	-0.203449	0.0606144	-3.35645	0.0021566	0.0358063
55872_at	-0.416611	0.123322	-3.37824	0.00216034	0.0358416
214789_x_at	-0.200646	0.0596243	-3.36518	0.0021683	0.0359351
215177_s_at	1.33161	0.399369	3.33428	0.00217231	0.0359351
215605_at	0.0468802	0.0140208	3.34363	0.00217242	0.0359351
205015_s_at	-0.0203485	0.00606768	-3.35359	0.0021728	0.0359351
210021_s_at	-0.319023	0.0959405	-3.32522	0.00217413	0.0359351
210227_at	-0.668075	0.197186	-3.38804	0.00217568	0.0359351
211351_at	-0.0524197	0.0155383	-3.37357	0.00218644	0.036086
212723_at	0.510962	0.153851	3.32116	0.00219791	0.036231
219111_s_at	-0.695991	0.204853	-3.39752	0.00219849	0.036231
202606_s_at	-0.287452	0.0855626	-3.35955	0.00220021	0.0362325
212502_at	-0.454021	0.135589	-3.34851	0.0022019	0.0362334
200757_s_at	-0.158132	0.0472304	-3.34809	0.00220433	0.0362466
217863_at	-0.398537	0.118682	-3.35803	0.00220892	0.0362953
218995_s_at	1.37534	0.412188	3.33668	0.0022126	0.0363289
202806_at	-0.335035	0.0990982	-3.38084	0.002216	0.0363349
202646_s_at	-0.229319	0.0687394	-3.33606	0.00221624	0.0363349
221748_s_at	0.621343	0.185119	3.35645	0.00221801	0.0363371
211280_s_at	-0.0919455	0.0274103	-3.35441	0.00222976	0.0365026
202012_s_at	0.269816	0.0804587	3.35347	0.00223523	0.0365653
201161_s_at	1.32825	0.398778	3.33079	0.00224723	0.0367342
214501_s_at	-0.349785	0.104379	-3.35112	0.00224886	0.0367342
208906_at	-0.507452	0.151449	-3.35064	0.00225166	0.036738
202743_at	0.391016	0.117753	3.32066	0.00225241	0.036738
216565_x_at	0.854221	0.254139	3.36124	0.00225689	0.0367623
205055_at	-0.365958	0.108881	-3.36109	0.00225776	0.0367623
211983_x_at	-0.193563	0.0581493	-3.32872	0.00225956	0.0367623
212086_x_at	0.361373	0.10887	3.31931	0.00226051	0.0367623
200093_s_at	-0.463357	0.138821	-3.3378	0.00226449	0.0368
201560_at	0.768508	0.231662	3.31737	0.00227216	0.0368977
214175_x_at	0.397768	0.119915	3.31707	0.00227396	0.0369
204727_at	-0.452554	0.136065	-3.32601	0.00227576	0.0369022
210035_s_at	-0.144233	0.0431187	-3.34502	0.00228475	0.0370099
217062_at	-0.033413	0.00998939	-3.34485	0.00228573	0.0370099
219421_at	-0.52338	0.156997	-3.3337	0.00228888	0.0370272
203894_at	-0.371273	0.110645	-3.35555	0.00229014	0.0370272
219281_at	-0.382108	0.114647	-3.3329	0.00229367	0.0370573
203853_s_at	0.486716	0.146062	3.33226	0.00229752	0.037076
201770_at	-0.270109	0.0810614	-3.33216	0.00229816	0.037076
203348_s_at	-0.548882	0.164243	-3.34189	0.00230336	0.0371329
213929_at	1.14599	0.343043	3.34066	0.00231067	0.0372238
201073_s_at	0.322043	0.0967347	3.32913	0.00231638	0.0372887
202392_s_at	-0.709259	0.212412	-3.33908	0.00232018	0.0373228
212647_at	0.564596	0.170193	3.31739	0.00232802	0.0374218
218659_at	-0.238824	0.0715608	-3.33736	0.00233054	0.037428
211867_s_at	-0.0246348	0.00735737	-3.34832	0.00233306	0.037428
221559_s_at	0.335583	0.101186	3.3165	0.00233346	0.037428
210993_s_at	-0.463764	0.139051	-3.33521	0.00234354	0.0375546
205158_at	0.387116	0.115685	3.3463	0.0023452	0.0375546
204992_s_at	-0.394524	0.118684	-3.32414	0.00234678	0.0375546
212567_s_at	0.510396	0.153552	3.32392	0.00234811	0.0375546
217333_at	-0.0355297	0.0105415	-3.37046	0.00235358	0.0376048
217719_at	-0.198211	0.0592638	-3.34456	0.00235567	0.0376048
213850_s_at	0.456581	0.137833	3.31255	0.00235782	0.0376048
211612_s_at	0.992682	0.300511	3.30331	0.00235849	0.0376048
212124_at	0.31096	0.0929934	3.34389	0.00235972	0.0376048
208660_at	-0.216153	0.0648684	-3.33218	0.00236201	0.037613
201387_s_at	-0.95124	0.283496	-3.3554	0.00236419	0.037613
202903_at	-0.343871	0.103548	-3.3209	0.00236673	0.037613
203023_at	-0.625189	0.187681	-3.33112	0.00236849	0.037613
217862_at	-0.350106	0.105103	-3.33109	0.0023687	0.037613
202373_s_at	-0.484038	0.145332	-3.33056	0.00237194	0.0376376
216583_x_at	-0.224394	0.0673954	-3.32951	0.00237838	0.0377129
209521_s_at	-0.0555998	0.0167604	-3.31733	0.00238888	0.0378524
208673_s_at	-0.386483	0.116563	-3.31567	0.00239928	0.0379475
217634_at	-0.0229331	0.00687194	-3.33721	0.00240049	0.0379475
219760_at	-0.97748	0.293976	-3.32503	0.00240614	0.0379475
206696_at	-0.538419	0.162456	-3.31425	0.00240816	0.0379475
201370_s_at	-0.310659	0.0934418	-3.32463	0.00240862	0.0379475
203371_s_at	-0.19156	0.0569919	-3.36117	0.00240916	0.0379475
204388_s_at	0.648747	0.196875	3.29523	0.00240958	0.0379475
203065_s_at	0.769752	0.232278	3.31393	0.00241019	0.0379475
221217_s_at	-0.686234	0.204986	-3.3477	0.00241085	0.0379475
209075_s_at	-0.433787	0.130068	-3.33509	0.00241359	0.0379475
209832_s_at	-0.0122412	0.00369449	-3.31337	0.00241368	0.0379475
210835_s_at	0.364754	0.110423	3.30324	0.00241627	0.0379613
209111_at	-0.295582	0.0889502	-3.323	0.00241879	0.0379742
213558_at	-0.650929	0.196522	-3.31224	0.00242082	0.0379792
212716_s_at	-0.234616	0.070851	-3.3114	0.00242616	0.0379829
217227_x_at	-0.0418191	0.0125894	-3.32177	0.0024265	0.0379829
204990_s_at	1.06709	0.320175	3.33283	0.00242763	0.0379829
203818_s_at	-0.390339	0.117127	-3.33262	0.00242895	0.0379829
207680_x_at	-0.0159917	0.00481491	-3.32128	0.00242961	0.0379829
214106_s_at	-0.330968	0.100548	-3.29164	0.0024326	0.0380029
214091_s_at	-0.703909	0.212811	-3.30767	0.00244985	0.0382069
201106_at	-0.28277	0.0857448	-3.29781	0.00245104	0.0382069
220940_at	0.764458	0.231169	3.30692	0.00245467	0.0382069
201040_at	0.409289	0.124149	3.29675	0.00245786	0.0382069
221697_at	-0.0493582	0.0149282	-3.30636	0.00245821	0.0382069
203917_at	-0.459966	0.139526	-3.29663	0.00245864	0.0382069
217809_at	-0.428728	0.130053	-3.29657	0.00245899	0.0382069
215272_at	-0.0237891	0.00709511	-3.35288	0.00245991	0.0382069
213289_at	-0.447224	0.134857	-3.31629	0.00246114	0.0382069
203645_s_at	1.69453	0.51429	3.2949	0.00246986	0.0383155
204244_s_at	-0.449092	0.135512	-3.31404	0.0024755	0.0383526
206118_at	-1.19436	0.361529	-3.30364	0.0024757	0.0383526
203159_at	-0.994093	0.299998	-3.31367	0.00247787	0.0383595
214710_s_at	-0.254108	0.0773711	-3.28427	0.00248048	0.0383731
221783_at	0.385374	0.116698	3.30233	0.00248416	0.0384033
202327_s_at	-0.0211086	0.00639394	-3.30135	0.00249055	0.0384754
200835_s_at	0.96878	0.292634	3.31055	0.00249793	0.0385625
209423_s_at	-0.0312593	0.00947389	-3.29952	0.00250246	0.0386056
219896_at	-1.24177	0.374011	-3.32013	0.0025079	0.0386627
38269_at	0.2537	0.0769242	3.29805	0.00251204	0.0386925
217574_at	-1.00792	0.304676	-3.30817	0.00251331	0.0386925
221736_at	-0.302618	0.0920526	-3.28745	0.00251864	0.0387282
210507_s_at	-0.033915	0.010287	-3.29689	0.00251964	0.0387282
208953_at	-0.637741	0.192845	-3.30701	0.00252086	0.0387282
219945_at	-0.726677	0.219034	-3.31765	0.00252389	0.038748
54051_at	-0.139822	0.0425493	-3.28612	0.0025274	0.0387607
200790_at	0.46785	0.142765	3.27706	0.00252821	0.0387607
212223_at	-0.623991	0.188209	-3.31541	0.00253841	0.0388846
207988_s_at	-0.307467	0.0930584	-3.30402	0.00254041	0.0388846
211744_s_at	0.491063	0.148647	3.30355	0.00254347	0.0388846
214086_s_at	-0.507008	0.153482	-3.30337	0.00254469	0.0388846
201822_at	-0.333001	0.101424	-3.28325	0.00254652	0.0388846
204411_at	-0.847834	0.255825	-3.31412	0.0025468	0.0388846
221955_at	-0.017956	0.00546979	-3.28277	0.00254976	0.0388892
211995_x_at	-0.253983	0.0771498	-3.29208	0.0025514	0.0388892
201134_x_at	-0.203101	0.0613027	-3.31308	0.00255356	0.0388892
220283_at	-0.0200306	0.00604607	-3.313	0.0025541	0.0388892
200654_at	0.120856	0.0368257	3.28183	0.00255605	0.0388923
203113_s_at	0.377534	0.115364	3.27254	0.00255859	0.0389042
207079_s_at	-0.510962	0.15529	-3.29038	0.00256269	0.03894
211638_at	-0.0318059	0.00963751	-3.30022	0.00256546	0.0389554
222258_s_at	0.670952	0.204584	3.27959	0.00257109	0.0390142
218353_at	0.686194	0.208671	3.2884	0.00257596	0.039044
219912_s_at	-0.0550758	0.0165816	-3.3215	0.00257657	0.039044
32099_at	0.276736	0.0839265	3.29737	0.0025844	0.039136
218128_at	-0.20107	0.0612065	-3.28511	0.00259807	0.0393161
216378_at	-0.0479743	0.0145608	-3.29477	0.0026018	0.0393459
220304_s_at	-0.0811098	0.0244577	-3.31632	0.00261059	0.0394323
215426_at	-0.0270405	0.00812241	-3.32912	0.00261107	0.0394323
44146_at	-0.0904012	0.0272635	-3.31584	0.00261381	0.0394468
216419_at	-0.0292736	0.00891912	-3.28212	0.00261838	0.0394778
204748_at	1.0033	0.305701	3.28197	0.00261942	0.0394778
220247_at	-0.0975933	0.0296493	-3.29159	0.00262324	0.0395086
201889_at	-0.552	0.167158	-3.30226	0.00262524	0.0395097
39966_at	-0.391273	0.119604	-3.2714	0.00262687	0.0395097
202770_s_at	-0.393814	0.12006	-3.28014	0.00263187	0.0395582
220208_at	-0.0377669	0.0115172	-3.27917	0.00263855	0.0396318
206503_x_at	-0.0158339	0.00476473	-3.32314	0.00265049	0.0397842
207812_s_at	-0.30241	0.0923139	-3.27589	0.00266113	0.039917
208581_x_at	0.632195	0.191778	3.29649	0.00266424	0.0399366
211789_s_at	-0.0195342	0.00594763	-3.28437	0.00267253	0.0400339
206435_at	-0.210227	0.0642304	-3.27302	0.00268103	0.0401341
203809_s_at	-0.0201437	0.00607178	-3.3176	0.00268753	0.0402044
202736_s_at	-0.47386	0.14392	-3.29252	0.00269139	0.0402226
209092_s_at	-0.498697	0.151972	-3.2815	0.00269237	0.0402226
217317_s_at	0.403543	0.123371	3.27096	0.00269544	0.0402243
213905_x_at	0.812212	0.249033	3.26146	0.00269611	0.0402243
202430_s_at	0.627368	0.191841	3.27025	0.00270036	0.0402399
206062_at	-1.58386	0.481246	-3.29116	0.00270078	0.0402399
201454_s_at	-0.433245	0.132522	-3.26923	0.00270755	0.0402896
200081_s_at	0.169023	0.0513725	3.29015	0.00270773	0.0402896
202863_at	0.66242	0.201379	3.28941	0.00271285	0.0403386
217942_at	-0.517126	0.158812	-3.25622	0.00273335	0.0405735
208372_s_at	-0.0224696	0.00691997	-3.24707	0.00273639	0.0405735
209281_s_at	-0.710603	0.217634	-3.26514	0.00273647	0.0405735
205669_at	0.356757	0.109264	3.26509	0.00273681	0.0405735
202395_at	-1.02998	0.31548	-3.26482	0.00273874	0.0405735
207726_at	-0.015601	0.00471339	-3.30994	0.0027396	0.0405735
212687_at	0.547821	0.169256	3.23664	0.00275291	0.0407434
211632_at	-0.0461406	0.0140998	-3.27242	0.00275604	0.0407583
201594_s_at	0.302401	0.092965	3.25284	0.00275758	0.0407583
215502_at	-0.0205395	0.00629841	-3.26106	0.00276556	0.040849
212401_s_at	0.191714	0.058629	3.26995	0.00277361	0.0409407
221970_s_at	-0.28516	0.0869292	-3.28037	0.00277615	0.040951
205908_s_at	1.12815	0.343984	3.27965	0.00278129	0.0409855
221541_at	1.09182	0.336922	3.24057	0.00278365	0.0409855
214665_s_at	0.25857	0.0793525	3.2585	0.00278403	0.0409855
212886_at	0.514244	0.157844	3.25791	0.00278824	0.0410203
205896_at	0.623258	0.191361	3.25698	0.00279498	0.0410923
201443_s_at	-0.351692	0.108008	-3.25618	0.00280078	0.0411504
219147_s_at	0.526585	0.162246	3.2456	0.00281027	0.0412625
203549_s_at	-1.24692	0.383159	-3.2543	0.00281445	0.0412829
210792_x_at	-0.231003	0.0711895	-3.24491	0.00281537	0.0412829
209469_at	-0.286092	0.0876605	-3.26363	0.00281904	0.0413093
201410_at	-0.363958	0.111168	-3.27396	0.00282196	0.0413249
219308_s_at	-1.0494	0.321751	-3.26153	0.00283434	0.0414404
201525_at	0.797484	0.245966	3.24226	0.00283494	0.0414404
203551_s_at	-0.346305	0.106518	-3.25115	0.00283757	0.0414404
204205_at	0.268661	0.0823886	3.2609	0.00283894	0.0414404
210322_x_at	-0.0270845	0.00833188	-3.25071	0.00284082	0.0414404
210518_at	-0.884898	0.272996	-3.24143	0.00284104	0.0414404
202181_at	0.412205	0.126468	3.25937	0.00285009	0.041529
43427_at	0.596647	0.183621	3.24935	0.00285085	0.041529
212132_at	0.260587	0.0802276	3.24809	0.00286012	0.0416367
204035_at	-1.15291	0.355186	-3.24593	0.00287619	0.0418235
214629_x_at	-0.379435	0.116551	-3.25553	0.00287839	0.0418235
40640_at	-0.0263242	0.00806	-3.26603	0.00287953	0.0418235
207630_s_at	-0.357806	0.109558	-3.2659	0.00288048	0.0418235
221088_s_at	-0.577943	0.178628	-3.23546	0.00288568	0.0418286
201341_at	-1.47892	0.454448	-3.25432	0.00288733	0.0418286
201893_x_at	0.840214	0.259721	3.23506	0.00288868	0.0418286
202393_s_at	0.691009	0.213604	3.235	0.00288919	0.0418286
204523_at	-0.248527	0.0763776	-3.25393	0.00289025	0.0418286
213959_s_at	-0.48665	0.149127	-3.26333	0.00289942	0.0419341
212888_at	0.229822	0.0708773	3.24253	0.00290165	0.0419389
218767_at	0.195312	0.0600723	3.25127	0.00291002	0.0420325
212975_at	0.307631	0.0954406	3.22327	0.00291317	0.0420507
212097_at	0.827126	0.25598	3.23122	0.0029178	0.0420903
220349_s_at	0.256858	0.0797169	3.22213	0.00292189	0.0421218
219263_at	-0.959865	0.296317	-3.23932	0.00292587	0.0421519
202201_at	-0.399765	0.123448	-3.23832	0.00293342	0.0422276
222224_at	-0.0521058	0.0161369	-3.22897	0.00293493	0.0422276
210655_s_at	0.439569	0.135377	3.247	0.00294217	0.0423044
206332_s_at	0.765254	0.235762	3.24588	0.00295064	0.0423988
211255_x_at	-0.0190448	0.00586858	-3.24522	0.00295561	0.0424427
205226_at	-0.590425	0.182004	-3.24403	0.00296468	0.0425214
210342_s_at	-0.0217656	0.00670952	-3.24399	0.00296492	0.0425214
212176_at	0.274251	0.0848261	3.2331	0.00297336	0.042608
218263_s_at	-0.255903	0.0791594	-3.23276	0.00297597	0.042608
202090_s_at	-0.184406	0.0566882	-3.25299	0.00297671	0.042608
211666_x_at	-0.242988	0.0754066	-3.22238	0.00298582	0.0427108
212939_at	-0.0124785	0.00387395	-3.22114	0.00299546	0.0427971
205080_at	-0.810194	0.247449	-3.27419	0.0029957	0.0427971
200793_s_at	-0.370432	0.114691	-3.22983	0.00299854	0.0428102
212996_s_at	-0.384731	0.119473	-3.22023	0.00300253	0.0428396
219736_at	0.959542	0.2943	3.26042	0.0030066	0.0428644
200597_at	-0.394143	0.122428	-3.2194	0.00300905	0.0428644
212637_s_at	-0.464009	0.143751	-3.22786	0.00301389	0.0428644
212148_at	-0.283381	0.0880397	-3.21879	0.00301389	0.0428644
210611_s_at	0.912407	0.284914	3.2024	0.00301392	0.0428644
222345_at	-0.0249322	0.00767681	-3.24773	0.0030168	0.0428779
212273_x_at	0.38747	0.119325	3.24718	0.00302103	0.0429106
214473_x_at	-0.267553	0.0831734	-3.21682	0.00302938	0.0429354
213011_s_at	-0.251595	0.078221	-3.21647	0.00303212	0.0429354
218940_at	-0.576825	0.179343	-3.21631	0.00303334	0.0429354
220640_at	-0.040333	0.0125063	-3.225	0.00303623	0.0429354
202967_at	-0.362198	0.111977	-3.23458	0.00303737	0.0429354
202237_at	0.556424	0.173033	3.21572	0.00303807	0.0429354
214685_at	-0.198482	0.0615494	-3.22475	0.00303822	0.0429354
204513_s_at	-0.480142	0.147452	-3.25627	0.00303824	0.0429354
200873_s_at	-0.314505	0.0975428	-3.22428	0.00304191	0.04296
212558_at	-0.616749	0.191375	-3.22273	0.00305415	0.0431054
205932_s_at	0.585445	0.182681	3.20474	0.00305833	0.0431254
212791_at	-0.765704	0.238317	-3.21296	0.00305991	0.0431254
208072_s_at	-0.291551	0.0907472	-3.21278	0.00306139	0.0431254
216820_at	-0.0330495	0.0102596	-3.22131	0.00306531	0.0431532
203119_at	-0.358082	0.1101	-3.25234	0.00306846	0.0431703
208903_at	-0.304541	0.0948281	-3.21151	0.00307152	0.0431859
203275_at	0.192529	0.0599726	3.21028	0.00308138	0.0432736
202270_at	0.931715	0.290994	3.20184	0.00308165	0.0432736
200740_s_at	-0.450049	0.140221	-3.20958	0.00308701	0.043297
208158_s_at	0.495208	0.153872	3.21831	0.00308915	0.043297
210364_at	-0.466699	0.144579	-3.22799	0.00308916	0.043297
212582_at	-0.391948	0.121814	-3.2176	0.00309489	0.0433157
206729_at	-0.274409	0.0857493	-3.20013	0.00309548	0.0433157
209865_at	-0.412049	0.127292	-3.23703	0.00309996	0.0433157
218003_s_at	-0.276554	0.0859784	-3.21655	0.00310326	0.0433157
217153_at	-0.0198382	0.0061677	-3.21646	0.00310395	0.0433157
220496_at	-0.0212965	0.00665722	-3.19901	0.00310455	0.0433157
207768_at	-0.689791	0.213144	-3.23626	0.00310605	0.0433157
210297_s_at	-0.0483043	0.014926	-3.23626	0.0031061	0.0433157
217890_s_at	0.566342	0.176723	3.20469	0.00312649	0.0434958
201253_s_at	-0.206044	0.0639237	-3.22328	0.00312662	0.0434958
209124_at	0.557399	0.173936	3.20463	0.00312699	0.0434958
200937_s_at	-0.209837	0.0648959	-3.23344	0.00312838	0.0434958
217139_at	-0.0311474	0.00969306	-3.21337	0.0031288	0.0434958
218873_at	-0.424847	0.131433	-3.23242	0.00313646	0.043575
219696_at	-0.571338	0.177355	-3.22145	0.00314133	0.0435767
205911_at	0.386291	0.120273	3.21179	0.0031416	0.0435767
207526_s_at	1.99266	0.625333	3.18656	0.00314247	0.0435767
201527_at	-0.324679	0.101107	-3.21124	0.00314611	0.0436
221518_s_at	0.18674	0.0583253	3.20171	0.00315083	0.0436345
203427_at	-0.33038	0.103465	-3.19315	0.00315253	0.0436345
211786_at	-0.0424723	0.013105	-3.24093	0.00315781	0.0436804
1255_g_at	-0.956827	0.296281	-3.22945	0.0031602	0.0436862
212891_s_at	-0.371654	0.115095	-3.22912	0.00316286	0.0436959
209798_at	-0.28568	0.0887638	-3.21843	0.00316565	0.0437072
213234_at	-0.767607	0.239968	-3.19879	0.00317483	0.0437752
210840_s_at	0.545013	0.170389	3.19864	0.00317608	0.0437752
211144_x_at	1.2164	0.380311	3.19843	0.00317775	0.0437752
211948_x_at	0.318386	0.0989743	3.21686	0.00317845	0.0437752
221711_s_at	-0.617829	0.192093	-3.21631	0.00318293	0.0437781
220688_s_at	-0.934818	0.290667	-3.21611	0.00318454	0.0437781
209029_at	-0.300106	0.0930151	-3.22643	0.00318458	0.0437781
215944_at	-0.0682317	0.0212191	-3.21558	0.00318886	0.0437863
201198_s_at	-0.398673	0.123983	-3.21555	0.00318911	0.0437863
218229_s_at	0.350421	0.109638	3.19618	0.00319644	0.043839
213195_at	-0.813756	0.253148	-3.21454	0.00319735	0.043839
202437_s_at	0.859193	0.269545	3.18757	0.00319889	0.043839
211555_s_at	-0.723306	0.225713	-3.20454	0.00320095	0.043839
208598_s_at	-0.573429	0.179466	-3.1952	0.00320453	0.043839
217011_at	-0.0161938	0.00502305	-3.2239	0.00320505	0.043839
215652_at	0.42427	0.132802	3.19475	0.00320829	0.043839
209121_x_at	0.526994	0.164019	3.21301	0.00320986	0.043839
218138_at	-0.417945	0.130083	-3.21291	0.00321072	0.043839
211279_at	-0.0713197	0.0223394	-3.19256	0.00322663	0.0440293
218095_s_at	0.494802	0.154583	3.20087	0.00323133	0.0440663
208074_s_at	-0.492875	0.154004	-3.2004	0.00323529	0.0440932
202365_at	0.318526	0.100095	3.18225	0.00324374	0.0441429
217995_at	0.740781	0.231558	3.19911	0.00324603	0.0441429
203140_at	0.614632	0.192665	3.19015	0.00324684	0.0441429
202187_s_at	-0.264553	0.082934	-3.18993	0.00324874	0.0441429
217278_x_at	-0.0447201	0.0140208	-3.18956	0.00325181	0.0441429
222212_s_at	0.619231	0.194677	3.1808	0.00325601	0.0441429
205110_s_at	-0.952234	0.297814	-3.19742	0.00326025	0.0441429
206706_at	-0.0233972	0.00731764	-3.19737	0.00326062	0.0441429
219612_s_at	-0.0396987	0.0124164	-3.19727	0.00326147	0.0441429
201141_at	1.1907	0.37243	3.19711	0.00326281	0.0441429
213484_at	-0.621181	0.193106	-3.21679	0.00326336	0.0441429
202554_s_at	-0.384306	0.119486	-3.21632	0.00326728	0.0441429
201502_s_at	0.829972	0.26107	3.17912	0.00327036	0.0441429
202362_at	0.405857	0.127668	3.17899	0.00327145	0.0441429
217491_x_at	-0.186693	0.0582465	-3.20522	0.00327447	0.0441429
203518_at	-0.493347	0.155207	-3.17863	0.00327453	0.0441429
220494_s_at	-0.309133	0.0972562	-3.17854	0.00327532	0.0441429
202209_at	-0.463941	0.144765	-3.20478	0.00327815	0.0441429
210727_at	-0.0462034	0.0143719	-3.21484	0.00327957	0.0441429
207872_s_at	-0.0423161	0.0131177	-3.22586	0.0032797	0.0441429
200005_at	-0.247182	0.0773754	-3.19458	0.00328411	0.0441429
212348_s_at	-0.225143	0.0702684	-3.20405	0.00328432	0.0441429
217576_x_at	0.139691	0.0435987	3.20401	0.00328464	0.0441429
210014_x_at	-0.349234	0.109341	-3.19399	0.00328912	0.044152
208908_s_at	0.38136	0.120046	3.17679	0.00329032	0.044152
206610_s_at	-0.0238627	0.00749241	-3.18491	0.00329128	0.044152
203288_at	0.570697	0.179229	3.18418	0.00329755	0.0442009
212912_at	0.214879	0.0673004	3.19284	0.0032989	0.0442009
219355_at	-1.22002	0.379887	-3.21155	0.00330702	0.044283
210721_s_at	-0.565027	0.177602	-3.18142	0.00332127	0.0444427
216588_at	-0.0673894	0.0209242	-3.22064	0.00332301	0.0444427
205461_at	-0.022663	0.00708389	-3.19923	0.00332495	0.0444427
213097_s_at	-0.307518	0.0964322	-3.18896	0.00333203	0.0445106
218145_at	0.121417	0.037965	3.19814	0.00333428	0.0445139
209485_s_at	0.49949	0.157123	3.17898	0.00334235	0.0445948
206355_at	-1.25232	0.391874	-3.19572	0.00335495	0.0446684
214260_at	-0.584419	0.182299	-3.20583	0.00335524	0.0446684
209793_at	-0.614828	0.1924	-3.19556	0.00335625	0.0446684
213656_s_at	0.324432	0.10238	3.16888	0.00335898	0.0446684
202543_s_at	0.589886	0.186159	3.16872	0.00336043	0.0446684
213737_x_at	0.211012	0.0662416	3.1855	0.00336185	0.0446684
221182_at	-0.0658731	0.0205543	-3.20483	0.00336378	0.0446684
215336_at	-0.186506	0.058866	-3.16831	0.00336395	0.0446684
201241_at	-0.287369	0.0902583	-3.18386	0.00337606	0.0448023
222100_at	-0.0224902	0.0070235	-3.20213	0.00338684	0.0449013
32094_at	0.372394	0.117012	3.18253	0.00338756	0.0449013
208763_s_at	0.450874	0.142478	3.16452	0.00339742	0.0450052
201896_s_at	1.1075	0.349129	3.17219	0.00340168	0.04503
203527_s_at	-0.457202	0.143321	-3.19006	0.00340377	0.04503
56748_at	-0.0524202	0.0163815	-3.19997	0.00340537	0.04503
217306_at	-0.0566212	0.017638	-3.21017	0.00341142	0.0450832
201172_x_at	0.405634	0.127247	3.18778	0.00342358	0.0451947
212310_at	-0.808618	0.254419	-3.1783	0.00342468	0.0451947
212149_at	0.513602	0.160643	3.19716	0.00342966	0.0451947
201611_s_at	-0.538965	0.169112	-3.18703	0.00343012	0.0451947
220746_s_at	0.184105	0.0579398	3.17752	0.00343148	0.0451947
201794_s_at	-0.265492	0.0835548	-3.17746	0.00343207	0.0451947
203837_at	-0.31574	0.0991021	-3.18601	0.0034391	0.0452604
212407_at	-0.494793	0.154835	-3.19562	0.00344307	0.0452663
201297_s_at	0.34348	0.108441	3.16745	0.00344362	0.0452663
207949_s_at	-0.507644	0.160738	-3.15821	0.0034538	0.0453449
210976_s_at	-0.286179	0.0892905	-3.20503	0.00345572	0.0453449
204061_at	0.844684	0.26679	3.1661	0.00345572	0.0453449
212276_at	-0.447802	0.140714	-3.18236	0.00347126	0.0455218
200705_s_at	-0.264201	0.0835029	-3.16397	0.00347481	0.0455416
203611_at	-0.312353	0.0981715	-3.18171	0.003477	0.0455434
203587_at	-0.048269	0.0152183	-3.17177	0.00348256	0.0455857
206964_at	-0.0277367	0.00871981	-3.18088	0.00348433	0.0455857
222011_s_at	-0.641952	0.200521	-3.20142	0.0034871	0.0455951
217140_s_at	-0.383201	0.12052	-3.17955	0.00349617	0.0456732
221641_s_at	0.232871	0.0736586	3.16149	0.00349719	0.0456732
200782_at	0.526414	0.166532	3.16104	0.00350124	0.0456992
202071_at	0.606135	0.191256	3.16923	0.00350543	0.045727
216898_s_at	-0.0780249	0.0245514	-3.17802	0.00350986	0.0457579
220493_at	-0.0430402	0.0135025	-3.18757	0.00351385	0.045783
211274_at	-0.0302612	0.00957818	-3.15939	0.00351625	0.0457875
205607_s_at	0.155902	0.049217	3.16765	0.00351967	0.0458052
218196_at	-0.414328	0.1312	-3.15797	0.00352913	0.0458877
217582_at	-0.114523	0.0359485	-3.18574	0.00353014	0.0458877
44111_at	-0.450108	0.142555	-3.15743	0.00353408	0.0459121
204083_s_at	0.774788	0.245403	3.1572	0.00353617	0.0459124
201751_at	-0.354365	0.111621	-3.1747	0.00353963	0.0459305
215165_x_at	-0.398542	0.125628	-3.17239	0.00356053	0.0461595
221804_s_at	-0.157466	0.0500497	-3.14619	0.00356358	0.0461595
206695_x_at	-0.474276	0.149063	-3.18172	0.00356617	0.0461595
205681_at	1.39618	0.441485	3.16247	0.00356679	0.0461595
213545_x_at	-0.22783	0.0722406	-3.15377	0.00356767	0.0461595
222164_at	0.160849	0.0507191	3.17137	0.00356985	0.0461608
213383_at	0.49322	0.154588	3.19054	0.00358343	0.0463094
206900_x_at	-0.17832	0.0565839	-3.15143	0.00358937	0.0463592
204831_at	-0.634288	0.200757	-3.15948	0.00359426	0.0463697
207153_s_at	-0.833181	0.263748	-3.159	0.00359868	0.0463697
202951_at	0.358869	0.11361	3.15879	0.00360057	0.0463697
216413_at	-0.0541101	0.0170269	-3.17792	0.00360061	0.0463697
216210_x_at	0.504195	0.159171	3.16763	0.00360398	0.0463697
209894_at	0.612494	0.19495	3.1418	0.00360453	0.0463697
213429_at	0.683206	0.216332	3.15814	0.00360661	0.0463697
200675_at	0.309033	0.0983696	3.14155	0.00360688	0.0463697
218814_s_at	-0.0323042	0.0102599	-3.1486	0.00361567	0.0464053
1431_at	-0.103977	0.0329342	-3.15711	0.00361612	0.0464053
220798_x_at	-0.0555012	0.0175807	-3.15694	0.00361774	0.0464053
205518_s_at	0.723685	0.230996	3.1329	0.003618	0.0464053
213975_s_at	0.933277	0.298001	3.13179	0.00362846	0.0464678
201954_at	0.673939	0.215197	3.13173	0.0036291	0.0464678
212726_at	0.17514	0.0556503	3.14716	0.00362915	0.0464678
207808_s_at	0.437143	0.138916	3.14682	0.0036323	0.0464813
206881_s_at	-0.0243488	0.00761821	-3.19613	0.00363744	0.0465037
209329_x_at	-0.193892	0.0614607	-3.15474	0.00363824	0.0465037
219352_at	-0.438468	0.139012	-3.15418	0.00364338	0.0465427
211829_s_at	-0.0210888	0.00670497	-3.14526	0.00364705	0.0465437
204043_at	0.038498	0.0122403	3.14519	0.00364765	0.0465437
211109_at	-0.0348447	0.0108644	-3.20724	0.00365064	0.0465551
206632_s_at	-0.0566665	0.0178672	-3.17154	0.00365899	0.0466348
214502_at	-0.0307486	0.00963124	-3.19259	0.00366948	0.0467417
214022_s_at	1.11807	0.354883	3.15052	0.00367778	0.0468205
204115_at	0.609494	0.19402	3.1414	0.00368355	0.0468671
218384_at	-1.06778	0.337061	-3.16791	0.00369271	0.0469544
201717_at	-0.354488	0.112259	-3.15777	0.00369557	0.0469544
213721_at	0.456039	0.145235	3.14001	0.00369674	0.0469544
217384_x_at	-0.0507946	0.0160435	-3.16606	0.00370997	0.0470691
203919_at	-0.392769	0.123642	-3.17666	0.00371002	0.0470691
217963_s_at	-0.325343	0.103125	-3.15485	0.00372305	0.0472075
213496_at	-0.881146	0.279357	-3.1542	0.00372925	0.0472566
212039_x_at	-0.147625	0.047187	-3.12851	0.00373118	0.0472566
212988_x_at	-0.192513	0.0614031	-3.13523	0.00374263	0.0473709
209409_at	-0.479437	0.151606	-3.16239	0.00374447	0.0473709
1487_at	0.226121	0.0721339	3.13475	0.0037473	0.0473798
209817_at	0.726184	0.229681	3.1617	0.00375091	0.0473985
209994_s_at	0.677643	0.216257	3.1335	0.00375932	0.0474777
201146_at	0.511855	0.163386	3.1328	0.00376618	0.0475374
221885_at	0.27918	0.0883609	3.15955	0.00377136	0.047553
218694_at	-0.284541	0.0900699	-3.15911	0.00377547	0.047553
221494_x_at	-0.182355	0.0582262	-3.13184	0.00377551	0.047553
212693_at	-0.35327	0.113086	-3.12391	0.00377599	0.047553
215481_s_at	-0.113565	0.036266	-3.13145	0.00377932	0.047568
201346_at	0.786381	0.251785	3.12322	0.0037828	0.0475849
208275_x_at	-0.0618607	0.0197594	-3.1307	0.0037866	0.0476057
208133_at	-0.0205939	0.00654327	-3.14734	0.00379478	0.0476698
201749_at	0.391525	0.124762	3.13816	0.00379599	0.0476698
220673_s_at	-0.0394837	0.0125847	-3.13745	0.00380295	0.0477109
214557_at	-0.0367847	0.0116909	-3.14643	0.00380356	0.0477109
219420_s_at	-0.398087	0.12655	-3.14568	0.00381079	0.047755
205621_at	-0.207757	0.0656262	-3.16576	0.00381246	0.047755
222116_s_at	-0.372313	0.118369	-3.14536	0.00381387	0.047755
210266_s_at	-0.219008	0.0696366	-3.14501	0.00381726	0.047755
208771_s_at	-0.232275	0.0738609	-3.14477	0.00381963	0.047755
200917_s_at	-0.0210497	0.00665101	-3.16489	0.00382073	0.047755
200989_at	0.385457	0.123264	3.12708	0.00382212	0.047755
210456_at	-0.0397206	0.0127043	-3.12654	0.00382737	0.0477782
216349_at	-0.0919354	0.0293272	-3.13482	0.00382863	0.0477782
202214_s_at	-0.3365	0.107637	-3.12623	0.00383043	0.0477782
202239_at	0.44759	0.143557	3.11785	0.00383582	0.0478186
213326_at	0.771716	0.244885	3.15135	0.00385006	0.0479692
63009_at	-0.170285	0.0547828	-3.10837	0.00385742	0.048034
203013_at	-0.223282	0.0713215	-3.13064	0.00386973	0.0481161
222382_x_at	-0.0597816	0.0189825	-3.1493	0.00386991	0.0481161
212615_at	-0.187548	0.0600695	-3.12219	0.00387051	0.0481161
221259_s_at	-0.0370743	0.0117353	-3.15922	0.00387518	0.0481472
206577_at	1.57128	0.502325	3.12802	0.00389577	0.0483759
218839_at	-0.51041	0.162746	-3.13623	0.0039033	0.0484261
204135_at	0.518769	0.165891	3.12718	0.00390417	0.0484261
202587_s_at	0.542489	0.174407	3.11047	0.00390994	0.0484599
216963_s_at	-0.602782	0.193316	-3.11812	0.00391126	0.0484599
213604_at	-0.274027	0.0871496	-3.14433	0.00391863	0.0485242
216674_at	-0.0225924	0.00722928	-3.12512	0.00392471	0.0485724
215665_at	-0.0510589	0.0161949	-3.15277	0.00393803	0.0486875
220094_s_at	0.397731	0.126961	3.1327	0.0039384	0.0486875
210757_x_at	0.444437	0.142312	3.12297	0.00394639	0.0487592
217968_at	-0.406345	0.129368	-3.141	0.00395157	0.0487851
222005_s_at	-0.863575	0.275792	-3.13125	0.00395288	0.0487851
205762_s_at	-0.322101	0.102891	-3.1305	0.00396043	0.0488512
206698_at	-0.934364	0.299398	-3.12081	0.00396816	0.0488952
217329_x_at	-0.136216	0.043648	-3.12079	0.0039684	0.0488952
208552_at	-0.0210602	0.00676895	-3.11129	0.00398061	0.0490103
201464_x_at	0.863911	0.278376	3.1034	0.00398216	0.0490103
222215_at	-0.0224787	0.00714141	-3.14765	0.00398856	0.0490619
220004_at	-0.0395248	0.0127105	-3.10961	0.00399789	0.0491336
204683_at	0.783064	0.251159	3.1178	0.00399881	0.0491336
207474_at	-0.261998	0.0842955	-3.10809	0.00401346	0.0492663
204787_at	1.54875	0.496983	3.11631	0.00401404	0.0492663
209300_s_at	-1.06959	0.342291	-3.12479	0.00401815	0.0492895
210354_at	-0.0266968	0.00849008	-3.14446	0.0040204	0.0492899
212876_at	-0.238878	0.0762302	-3.13363	0.00402544	0.0493244
203032_s_at	-0.715892	0.228516	-3.13278	0.00403409	0.0493975
203569_s_at	0.352485	0.112529	3.13241	0.00403786	0.0493975
214615_at	-0.0764519	0.0244069	-3.13239	0.00403808	0.0493975
209208_at	-0.410215	0.13138	-3.12234	0.00404315	0.0494323
220936_s_at	-0.654544	0.209052	-3.13101	0.00405212	0.0495147
217021_at	-0.0393294	0.0125636	-3.13042	0.00405804	0.0495446
210406_s_at	-0.279079	0.0894256	-3.12079	0.00405902	0.0495446
211931_s_at	0.187107	0.0605861	3.08828	0.0040647	0.0495785
213786_at	-0.372845	0.119838	-3.11124	0.00406626	0.0495785
217772_s_at	-0.217365	0.0696766	-3.11963	0.00407097	0.0496087
204490_s_at	0.548426	0.177219	3.09463	0.00407356	0.049613
212288_at	0.369932	0.11926	3.10189	0.00407791	0.0496155
222216_s_at	-0.285119	0.0916813	-3.10989	0.00408032	0.0496155
210738_s_at	-0.262989	0.0837943	-3.13851	0.00408047	0.0496155
213369_at	-0.840981	0.269781	-3.11727	0.00409539	0.0497696
217339_x_at	-0.0211845	0.00675451	-3.13635	0.00410245	0.0497696
213122_at	-0.510364	0.164227	-3.10767	0.00410354	0.0497696
202133_at	0.709899	0.228451	3.10744	0.00410587	0.0497696
206787_at	-0.0402184	0.0128668	-3.12575	0.00410596	0.0497696
210161_at	-0.0213363	0.00690172	-3.09145	0.00410715	0.0497696
215669_at	0.0278242	0.00893036	3.11569	0.00411179	0.0497696
202674_s_at	-1.05201	0.338614	-3.10682	0.00411241	0.0497696
219628_at	-0.35042	0.111766	-3.13529	0.0041133	0.0497696
209675_s_at	0.0681217	0.0218686	3.11505	0.00411847	0.049805
219463_at	-1.43222	0.459854	-3.1145	0.0041242	0.0498362
206341_at	-0.0354772	0.0113915	-3.11437	0.00412554	0.0498362
214024_s_at	-0.0210647	0.00680217	-3.09676	0.00413201	0.0498872
219059_s_at	0.536263	0.172746	3.10434	0.00413843	0.0499377
208253_at	-0.165496	0.0524536	-3.1551	0.00414727	0.0500171
206159_at	0.722438	0.234031	3.08693	0.00415543	0.0500884
218398_at	-0.690265	0.222504	-3.10226	0.00416042	0.0501093
212660_at	-0.518361	0.166627	-3.11091	0.00416186	0.0501093
222360_at	-0.696075	0.2231	-3.12002	0.00416547	0.0501093
214913_at	-0.791274	0.254389	-3.1105	0.00416619	0.0501093
210303_at	-0.0906851	0.0290694	-3.1196	0.00416979	0.0501255
216651_s_at	-1.7636	0.567098	-3.10986	0.00417286	0.0501353
204654_s_at	-0.0574092	0.0182858	-3.13956	0.0041832	0.0502323
200695_at	-0.43637	0.140778	-3.0997	0.00418772	0.0502594
217198_x_at	-0.0156564	0.00500831	-3.12609	0.00420855	0.0503613
211031_s_at	0.239444	0.0770811	3.10639	0.00420965	0.0503613
205320_at	0.178686	0.0575329	3.10582	0.00421577	0.0503613
217271_at	-0.0172838	0.00556509	-3.10575	0.00421651	0.0503613
211047_x_at	-0.38448	0.123797	-3.10573	0.00421671	0.0503613
206447_at	-0.0284596	0.00918982	-3.09686	0.00421809	0.0503613
221744_at	-0.202629	0.0654307	-3.09685	0.00421815	0.0503613
213792_s_at	0.422234	0.136703	3.08871	0.00421827	0.0503613
201558_at	-0.258102	0.0835641	-3.08867	0.00421868	0.0503613
201557_at	-0.455358	0.14743	-3.08865	0.00421887	0.0503613
212007_at	0.353731	0.113925	3.10494	0.00422509	0.0504084
217832_at	0.466233	0.15113	3.08498	0.00425876	0.0506935
212175_s_at	0.217179	0.0705754	3.07726	0.00426042	0.0506935
201489_at	0.307002	0.0997653	3.07724	0.00426059	0.0506935
202114_at	-0.161915	0.0518783	-3.12106	0.00426147	0.0506935
207088_s_at	-0.294561	0.095492	-3.08467	0.00426217	0.0506935
212053_at	-0.300855	0.0972781	-3.09273	0.00426268	0.0506935
210359_at	-0.0300992	0.00967693	-3.1104	0.00426709	0.0507188
212793_at	0.905113	0.293548	3.08336	0.00427649	0.050796
203914_x_at	0.518116	0.167134	3.1	0.00427816	0.050796
201024_x_at	0.211901	0.0685528	3.09106	0.00428083	0.0508005
209504_s_at	0.410792	0.132931	3.09026	0.00428957	0.050814
205012_s_at	-0.562441	0.180948	-3.1083	0.00428967	0.050814
205680_at	-0.0330027	0.0106497	-3.09894	0.00428967	0.050814
214394_x_at	0.261031	0.0844728	3.09012	0.00429111	0.050814
200614_at	-0.283814	0.0913417	-3.10717	0.00430184	0.0509139
218371_s_at	-0.443461	0.141773	-3.12796	0.00430446	0.0509178
201123_s_at	-0.583274	0.189347	-3.08045	0.00430848	0.0509382
220473_s_at	-0.0700136	0.0226762	-3.08754	0.00431931	0.0510391
209867_s_at	-0.266613	0.0865895	-3.07905	0.00432399	0.0510673
203080_s_at	0.319042	0.103366	3.08653	0.00433047	0.0511157
221688_s_at	-0.421854	0.136685	-3.08632	0.0043327	0.0511157
218885_s_at	0.168703	0.0549548	3.06984	0.00434269	0.0512064
211098_x_at	0.174524	0.0565819	3.08445	0.00435335	0.0512807
217666_at	-0.0804582	0.0260123	-3.09308	0.00435361	0.0512807
217098_s_at	-0.0497658	0.0160426	-3.10211	0.00435665	0.0512826
218774_at	-0.172567	0.0554519	-3.11201	0.00435839	0.0512826
210183_x_at	0.173688	0.0561689	3.09224	0.00436281	0.0513074
213859_x_at	0.253704	0.0824975	3.07529	0.00436581	0.0513155
221210_s_at	0.667172	0.218011	3.06027	0.00437134	0.0513534
209569_x_at	-1.40458	0.455791	-3.08162	0.00438478	0.0514628
564_at	0.282828	0.0917804	3.08158	0.00438529	0.0514628
221019_s_at	0.786122	0.255791	3.0733	0.00438808	0.0514684
221496_s_at	0.870227	0.283237	3.07244	0.00439778	0.051555
201067_at	-0.363453	0.117997	-3.08018	0.00440091	0.0515567
212418_at	0.4285	0.138318	3.09792	0.00440257	0.0515567
202742_s_at	-0.600765	0.192758	-3.11668	0.00442553	0.0517983
216426_at	-0.0466426	0.0151559	-3.07752	0.00443079	0.0518325
201754_at	-0.301595	0.0977455	-3.08551	0.00443751	0.0518838
221742_at	-0.586947	0.190256	-3.08504	0.00444276	0.0518999
204538_x_at	0.389735	0.126686	3.07638	0.00444356	0.0518999
201313_at	-0.583892	0.189814	-3.07613	0.00444646	0.0519065
203487_s_at	-0.315351	0.102246	-3.08424	0.00445177	0.0519208
212166_at	-0.304012	0.0985712	-3.08419	0.00445235	0.0519208
219706_at	-0.331831	0.107904	-3.07525	0.00445643	0.0519319
213221_s_at	-0.351699	0.114677	-3.06686	0.00446099	0.0519319
201071_x_at	0.18484	0.0601151	3.07477	0.00446178	0.0519319
211965_at	0.803079	0.262524	3.05907	0.00446483	0.0519319
214121_x_at	-0.234999	0.076996	-3.05209	0.00446499	0.0519319
210607_at	-0.0477452	0.0154442	-3.09146	0.0044743	0.0519994
218773_s_at	-0.182893	0.0591627	-3.09136	0.00447548	0.0519994
215548_s_at	-0.337641	0.108887	-3.10084	0.00448082	0.0520175
207685_at	-0.0161712	0.00521548	-3.10062	0.00448328	0.0520175
217839_at	-0.601666	0.194059	-3.10043	0.00448535	0.0520175
209813_x_at	1.25514	0.409561	3.0646	0.00448684	0.0520175
219703_at	0.921743	0.301554	3.05664	0.0044928	0.0520175
220069_at	-0.0200725	0.00655129	-3.0639	0.00449489	0.0520175
212460_at	0.455235	0.148583	3.06384	0.00449553	0.0520175
203436_at	-0.181367	0.0588806	-3.08024	0.00449682	0.0520175
206174_s_at	0.264063	0.0859698	3.07158	0.00449812	0.0520175
208925_at	0.805978	0.263153	3.06277	0.00450789	0.0520786
212482_at	-0.267803	0.0876528	-3.05527	0.00450869	0.0520786
210635_s_at	-0.137463	0.0447695	-3.07045	0.004511	0.0520786
215444_s_at	-0.0147057	0.00473045	-3.10874	0.00451278	0.0520786
205117_at	0.60186	0.194914	3.08783	0.00451517	0.0520792
211070_x_at	0.419174	0.137544	3.04757	0.00451755	0.0520795
210292_s_at	-0.930788	0.303265	-3.06923	0.00452505	0.0520863
205436_s_at	0.250848	0.0821439	3.05377	0.00452615	0.0520863
203393_at	-0.0346421	0.011148	-3.10748	0.00452671	0.0520863
208720_s_at	0.208214	0.0676559	3.07754	0.00452751	0.0520863
219348_at	-0.365456	0.120006	-3.04532	0.0045439	0.0522478
208413_at	-0.0295104	0.00956702	-3.0846	0.00455169	0.0523103
213256_at	0.570403	0.186538	3.05784	0.00456502	0.0524364
216885_s_at	-0.217853	0.0712642	-3.05697	0.00457513	0.0525253
220914_at	-0.171644	0.056291	-3.04922	0.00457939	0.0525356
218623_at	-0.880986	0.285844	-3.08206	0.00458076	0.0525356
202232_s_at	-0.251623	0.0818932	-3.07258	0.00458452	0.0525517
218857_s_at	0.381395	0.125109	3.04851	0.00458772	0.0525612
216840_s_at	0.572042	0.186774	3.06274	0.00460012	0.0526761
203584_at	0.197726	0.0642017	3.07975	0.00460716	0.0527095
202721_s_at	0.021465	0.00702805	3.05419	0.00460778	0.0527095
204885_s_at	-0.0262274	0.00851805	-3.07903	0.00461546	0.0527479
201706_s_at	-0.113187	0.0370681	-3.0535	0.00461588	0.0527479
220893_at	-0.0647151	0.0209573	-3.08794	0.00462632	0.0528399
216720_at	-0.0501321	0.0163819	-3.06022	0.00462959	0.0528501
211337_s_at	-0.476158	0.155202	-3.06798	0.00463785	0.0529172
217218_at	-0.0321108	0.0105255	-3.05075	0.00464839	0.0529738
200080_s_at	0.208802	0.0684448	3.05067	0.00464936	0.0529738
200096_s_at	0.411635	0.134588	3.05849	0.00464996	0.0529738
202446_s_at	0.664199	0.217244	3.05738	0.00466299	0.0530771
208899_x_at	-0.370749	0.120936	-3.06567	0.00466485	0.0530771
211647_x_at	-0.0204057	0.00663686	-3.0746	0.00466685	0.0530771
216017_s_at	-0.0196139	0.00637964	-3.07445	0.00466859	0.0530771
220362_at	-0.0346475	0.0112705	-3.07417	0.00467181	0.0530865
207623_at	-0.030102	0.00979679	-3.07264	0.00468971	0.0532627
211813_x_at	0.916836	0.300904	3.04694	0.00469376	0.0532815
1053_at	-0.247802	0.0809223	-3.06222	0.00470557	0.0533883
218589_at	0.570279	0.185711	3.0708	0.00471135	0.0534266
201002_s_at	-0.313914	0.102547	-3.06116	0.00471813	0.0534762
222306_at	0.317051	0.10392	3.05093	0.00473989	0.0536953
217669_s_at	-0.0245398	0.0080229	-3.05872	0.00474716	0.0536967
221263_s_at	-0.320001	0.104908	-3.05031	0.00474727	0.0536967
221369_at	-0.0181644	0.00592135	-3.06761	0.00474889	0.0536967
219575_s_at	-0.426099	0.139316	-3.0585	0.00474977	0.0536967
213919_at	-0.0308447	0.0101137	-3.0498	0.00475345	0.0536967
201888_s_at	0.623302	0.205398	3.0346	0.00475451	0.0536967
210193_at	0.814224	0.264645	3.07666	0.0047573	0.053701
222262_s_at	0.358813	0.117989	3.04108	0.00476443	0.0537037
205945_at	0.526597	0.173978	3.02681	0.00476641	0.0537037
214687_x_at	-0.250729	0.0822419	-3.04868	0.00476697	0.0537037
201672_s_at	-0.375628	0.122519	-3.06587	0.00476958	0.0537037
201451_x_at	-0.0834214	0.0272901	-3.05684	0.00476964	0.0537037
212673_at	-0.216286	0.0709631	-3.04787	0.0047767	0.053756
209159_s_at	-0.56257	0.183618	-3.06381	0.0047941	0.0539246
212498_at	0.181056	0.0594467	3.04569	0.00480315	0.053999
209764_at	-0.189347	0.0623367	-3.03748	0.00480832	0.0540298
209230_s_at	0.701938	0.23219	3.02313	0.00481193	0.0540316
203264_s_at	-0.607677	0.199575	-3.04485	0.00481335	0.0540316
212810_s_at	-0.48607	0.160493	-3.0286	0.00482829	0.054172
217840_at	-0.614532	0.200192	-3.06972	0.00483969	0.0542724
221869_at	-0.248345	0.0816293	-3.04235	0.00484383	0.0542915
201757_at	-0.333649	0.109703	-3.0414	0.00485555	0.0543639
206732_at	-0.675172	0.222004	-3.04126	0.00485727	0.0543639
210532_s_at	-0.306554	0.100524	-3.04956	0.00485763	0.0543639
206905_s_at	-0.0271638	0.00888385	-3.05766	0.00486814	0.0544386
202719_s_at	-0.0173197	0.00564665	-3.06726	0.00486921	0.0544386
220744_s_at	-1.07798	0.353649	-3.04818	0.00487449	0.0544703
205913_at	1.03648	0.341096	3.03869	0.00488894	0.0546042
218341_at	-0.252899	0.0827834	-3.05495	0.00490114	0.0547086
213025_at	-0.249716	0.082217	-3.03728	0.00490632	0.0547086
208546_x_at	0.548297	0.180534	3.03708	0.00490885	0.0547086
213448_at	-0.369046	0.121515	-3.03704	0.00490931	0.0547086
213291_s_at	-0.581656	0.190446	-3.05418	0.00491059	0.0547086
210543_s_at	-0.297264	0.0976475	-3.04426	0.00492268	0.0548157
202784_s_at	-0.229071	0.0748004	-3.06243	0.00492758	0.0548163
214013_s_at	-0.0218392	0.00721277	-3.02785	0.00492767	0.0548163
55662_at	-0.262379	0.0868921	-3.01959	0.00494094	0.0549364
218627_at	0.303706	0.100816	3.01246	0.00494598	0.054965
[truncated: 20,216 more rows]

## Sheet: NAc Covariate Frequency & VP
Covariate	Frequency	Percent of Models	Average percent variance
Age	5796	0.260905	0.0346824
Diagnosis	22215	N/A	0.0263333
Hemisphere	7934	0.357146	0.036937
Hepatology	6535	0.294171	0.0318444
NAc RIN	8347	0.375737	0.0381566
Neuropathology	8327	0.374837	0.0587759
pH	11927	0.536889	0.0743459
PMI	6093	0.274274	0.0342861
Smoking	4095	0.184335	0.0254567
Toxicology	4126	0.18573	0.0413047
Weight	7636	0.343732	0.0293486

## Sheet: NAc Regression Models
1007_s_at	Diagnosis	Age	Weight
1053_at	Diagnosis	pH	RIN	Weight	PMI
117_at	Diagnosis	Age	Neuropathology	Hepathology	Toxicology	Hemisphere
121_at	Diagnosis	Neuropathology	Weight	PMI
1255_g_at	Diagnosis	Weight	RIN	pH	Age	Neuropathology
1294_at	Diagnosis	PMI
1316_at	Diagnosis	pH	PMI	Smoking	Toxicology
1320_at	Diagnosis	Neuropathology	pH	Hemisphere	PMI	Hepathology	Age
1405_i_at	Diagnosis	Neuropathology	pH	PMI	Hemisphere
1431_at	Diagnosis	Hepathology	PMI	Weight
1438_at	Diagnosis	Neuropathology	Hepathology	Weight	Hemisphere
1487_at	Diagnosis	Weight	pH
1494_f_at	Diagnosis	Weight	RIN	pH	Hemisphere
1598_g_at	Diagnosis	RIN	Hepathology	Weight
160020_at	Diagnosis	Neuropathology	Age	pH	PMI
1729_at	Diagnosis	RIN	Hepathology	pH
1773_at	Diagnosis	Neuropathology	Smoking
177_at	Diagnosis	Toxicology	Age	Neuropathology	pH
179_at	Diagnosis	Hepathology	Hemisphere	Age
1861_at	Diagnosis	Neuropathology	pH	Hemisphere	Toxicology	Age
200000_s_at	Diagnosis	pH	Hemisphere	Hepathology	RIN
200001_at	Diagnosis	pH	PMI	Toxicology	Hemisphere	Hepathology
200002_at	Diagnosis	pH	Weight	Smoking	Neuropathology
200003_s_at	Diagnosis	PMI	Age
200004_at	Diagnosis	PMI	Age	pH	Toxicology	Weight	Smoking
200005_at	Diagnosis	RIN	pH	Weight
200006_at	Diagnosis	pH	Age	Neuropathology
200007_at	Diagnosis	pH	PMI	Weight
200008_s_at	Diagnosis	PMI	pH	Smoking	Hepathology
200009_at	Diagnosis	Hepathology
200010_at	Diagnosis	Hemisphere	Neuropathology
200011_s_at	Diagnosis	pH	Weight	RIN
200012_x_at	Diagnosis	Weight	Toxicology
200013_at	Diagnosis	Weight
200014_s_at	Diagnosis	RIN	pH	Hepathology	Neuropathology	Age	Toxicology
200015_s_at	Diagnosis	pH
200016_x_at	Diagnosis	Hemisphere	Weight
200017_at	Diagnosis	Weight
200018_at	Diagnosis	Hemisphere
200019_s_at	Diagnosis	PMI	Age	Smoking	Neuropathology
200020_at	Diagnosis	RIN	PMI	Age	Hemisphere
200021_at	Diagnosis
200022_at	Diagnosis	PMI	Age
200023_s_at	Diagnosis	Hemisphere	RIN
200024_at	Diagnosis	pH
200025_s_at	Diagnosis	Weight
200026_at	Diagnosis	Weight	Hepathology	Toxicology
200027_at	Diagnosis	RIN
200028_s_at	Diagnosis	RIN	Weight
200029_at	Diagnosis	PMI	Age	RIN
200030_s_at	Diagnosis	RIN	pH	Hepathology
200031_s_at	Diagnosis	pH	Age
200032_s_at	Diagnosis	Weight	pH	Neuropathology	RIN
200033_at	Diagnosis	RIN	Age	Hepathology	Toxicology	pH
200034_s_at	Diagnosis	pH
200035_at	Diagnosis	RIN	Smoking	Hepathology	Toxicology
200036_s_at	Diagnosis	Weight	pH
200037_s_at	Diagnosis	RIN	Toxicology
200038_s_at	Diagnosis	Weight	Hepathology
200039_s_at	Diagnosis	RIN	pH	PMI	Smoking
200040_at	Diagnosis	RIN	Weight	pH	Toxicology	Hepathology
200041_s_at	Diagnosis	Hepathology	Weight
200042_at	Diagnosis	RIN	pH	Hemisphere	PMI	Toxicology
200043_at	Diagnosis	pH	Hemisphere
200044_at	Diagnosis	RIN	PMI	Hemisphere	Smoking
200045_at	Diagnosis	pH	Age	Weight
200046_at	Diagnosis	Hepathology	Hemisphere	PMI	pH	Smoking	Weight
200047_s_at	Diagnosis	PMI	Weight
200048_s_at	Diagnosis	pH	RIN	Hepathology	Neuropathology	Weight
200049_at	Diagnosis	Weight	pH	RIN	Hemisphere
200050_at	Diagnosis	pH	PMI
200051_at	Diagnosis	RIN	Hepathology	Toxicology	Neuropathology
200052_s_at	Diagnosis	RIN	pH	PMI	Smoking	Hemisphere	Toxicology
200053_at	Diagnosis	Neuropathology	pH	PMI	Weight
200054_at	Diagnosis	Age
200055_at	Diagnosis	RIN	Toxicology	Hepathology	Hemisphere
200056_s_at	Diagnosis	RIN	Hepathology	Toxicology
200057_s_at	Diagnosis	RIN
200058_s_at	Diagnosis	Smoking	PMI	Toxicology	pH	RIN
200059_s_at	Diagnosis	Weight	Hepathology	Age	Hemisphere	Neuropathology
200060_s_at	Diagnosis	Hepathology	RIN	Hemisphere	Age
200061_s_at	Diagnosis	Neuropathology	Age
200062_s_at	Diagnosis	Hemisphere	pH
200063_s_at	Diagnosis	RIN
200064_at	Diagnosis	Weight	PMI	pH
200065_s_at	Diagnosis	pH	PMI	Hemisphere	Neuropathology	Hepathology
200066_at	Diagnosis	Smoking
200067_x_at	Diagnosis	PMI	Age	pH	Smoking
200068_s_at	Diagnosis	PMI	Weight	Smoking
200069_at	Diagnosis	Age	RIN	Neuropathology	PMI	Hemisphere
200070_at	Diagnosis	Hemisphere	pH	Smoking
200071_at	Diagnosis	Hepathology	Age	pH	PMI
200072_s_at	Diagnosis	Age	PMI	pH
200073_s_at	Diagnosis	Age	PMI
200074_s_at	Diagnosis	Weight	pH
200075_s_at	Diagnosis	pH	Age	Weight	Hepathology
200076_s_at	Diagnosis	RIN	pH	Age	PMI
200077_s_at	Diagnosis	pH	RIN	Weight	PMI	Hemisphere
200078_s_at	Diagnosis	pH	RIN	Neuropathology	Toxicology	PMI
200079_s_at	Diagnosis	pH	RIN	Weight	Age
200080_s_at	Diagnosis	Weight	pH
200081_s_at	Diagnosis	Age	pH	Hemisphere	PMI	Toxicology
200082_s_at	Diagnosis	pH	Neuropathology	Hemisphere
200083_at	Diagnosis	Weight	Age	Hemisphere	Toxicology
200084_at	Diagnosis	RIN	pH	PMI	Hepathology
200085_s_at	Diagnosis	pH	Weight
200086_s_at	Diagnosis	pH	RIN	Weight	Age	Hepathology
200087_s_at	Diagnosis	RIN	Weight	Age
200088_x_at	Diagnosis
200089_s_at	Diagnosis	PMI	Weight	Smoking	RIN	pH	Neuropathology	Hemisphere
200090_at	Diagnosis	Weight	Hemisphere	pH
200091_s_at	Diagnosis	pH	Weight
200092_s_at	Diagnosis	PMI	Neuropathology
200093_s_at	Diagnosis	RIN	pH	Weight
200094_s_at	Diagnosis	Hepathology	pH	Smoking
200095_x_at	Diagnosis	PMI
200096_s_at	Diagnosis	PMI	Weight	Hepathology
200097_s_at	Diagnosis	RIN	pH	PMI	Weight
200098_s_at	Diagnosis	pH	Neuropathology	Age
200099_s_at	Diagnosis	Weight	Hepathology	RIN	pH
200593_s_at	Diagnosis	PMI	pH	Age	RIN
200594_x_at	Diagnosis	PMI	pH
200595_s_at	Diagnosis
200596_s_at	Diagnosis	Neuropathology	pH	PMI
200597_at	Diagnosis	RIN	Weight
200598_s_at	Diagnosis
200599_s_at	Diagnosis	Hepathology	RIN	pH	Toxicology
200600_at	Diagnosis	Neuropathology
200601_at	Diagnosis	Weight	RIN	Toxicology	Hemisphere	Hepathology	Age
200602_at	Diagnosis	RIN	Toxicology
200603_at	Diagnosis	Weight	RIN	pH	Toxicology	PMI
200604_s_at	Diagnosis	PMI	Smoking	pH	Age
200605_s_at	Diagnosis	RIN	pH	PMI	Smoking
200606_at	Diagnosis	Hepathology	Age
200607_s_at	Diagnosis	Hemisphere	Smoking	PMI
200608_s_at	Diagnosis	PMI	Hemisphere
200609_s_at	Diagnosis	PMI	Age
200610_s_at	Diagnosis
200611_s_at	Diagnosis	PMI	pH	Age	Hemisphere
200612_s_at	Diagnosis	Hepathology	Smoking	Age
200613_at	Diagnosis	Weight	pH	RIN	Hemisphere
200614_at	Diagnosis	RIN	pH	PMI	Smoking	Hemisphere
200615_s_at	Diagnosis	Age	PMI	pH	Smoking	Hemisphere
200616_s_at	Diagnosis	Hemisphere	Smoking
200617_at	Diagnosis	Toxicology	Smoking
200618_at	Diagnosis	Weight	Toxicology	Hemisphere	Neuropathology
200619_at	Diagnosis	pH	Neuropathology	Smoking	Age	Hepathology	Weight
200620_at	Diagnosis	Hepathology	RIN	Hemisphere	Weight	Smoking	PMI
200621_at	Diagnosis	Weight	Smoking	Age
200622_x_at	Diagnosis	Weight	PMI	pH	Hemisphere
200623_s_at	Diagnosis	Weight	RIN	pH	Age	Hemisphere
200624_s_at	Diagnosis	RIN	pH	PMI	Smoking
200625_s_at	Diagnosis	Age	RIN	Hepathology
200626_s_at	Diagnosis	RIN	pH	PMI	Toxicology	Weight
200627_at	Diagnosis	PMI	Hepathology	pH	Smoking	Toxicology
200628_s_at	Diagnosis	PMI	pH
200629_at	Diagnosis	pH	PMI	Weight
200630_x_at	Diagnosis	pH	PMI
200631_s_at	Diagnosis	RIN	Weight
200632_s_at	Diagnosis	Weight	RIN
200633_at	Diagnosis	PMI	pH	Smoking	Hemisphere
200634_at	Diagnosis	pH	RIN	Age	Hepathology	Toxicology
200635_s_at	Diagnosis	Hemisphere	Hepathology
200636_s_at	Diagnosis	Hemisphere	pH
200637_s_at	Diagnosis	Hemisphere	Hepathology	Age	Weight	PMI	RIN
200638_s_at	Diagnosis	Weight	RIN	pH	PMI	Age
200639_s_at	Diagnosis	pH	RIN	Weight	Hemisphere	PMI
200640_at	Diagnosis	pH	RIN	Weight	PMI
200641_s_at	Diagnosis	RIN	pH	PMI	Weight	Smoking
200642_at	Diagnosis	RIN	pH	PMI	Smoking	Hemisphere
200643_at	Diagnosis	pH	Age	Weight	Hepathology	PMI
200644_at	Diagnosis	Weight	Hemisphere
200645_at	Diagnosis	Age	Hepathology	Weight	pH
200646_s_at	Diagnosis	Neuropathology	Toxicology	Hepathology	Age	PMI	RIN	pH
200647_x_at	Diagnosis	pH	PMI
200648_s_at	Diagnosis	PMI	pH
200649_at	Diagnosis	RIN	PMI
200650_s_at	Diagnosis	RIN	Hepathology
200651_at	Diagnosis	Neuropathology
200652_at	Diagnosis	pH	RIN	Smoking	Hepathology	PMI	Neuropathology	Hemisphere
200653_s_at	Diagnosis	pH	Hemisphere	RIN	Toxicology
200654_at	Diagnosis	Smoking	pH
200655_s_at	Diagnosis	Smoking	RIN	PMI
200656_s_at	Diagnosis	pH	PMI
200657_at	Diagnosis	RIN	pH	Smoking
200658_s_at	Diagnosis	pH	Age	PMI	Neuropathology
200659_s_at	Diagnosis
200660_at	Diagnosis	Age	Hepathology
200661_at	Diagnosis	RIN	Hemisphere	Hepathology	PMI
200662_s_at	Diagnosis	RIN	Weight	pH
200663_at	Diagnosis	RIN
200664_s_at	Diagnosis	PMI	pH	Neuropathology	Toxicology
200665_s_at	Diagnosis	Weight	Toxicology	Hepathology	RIN
200666_s_at	Diagnosis	PMI	Toxicology
200667_at	Diagnosis	Smoking	Hepathology	Weight
200668_s_at	Diagnosis	Hepathology	PMI	pH
200669_s_at	Diagnosis	PMI	Hemisphere	Hepathology	pH
200670_at	Diagnosis	RIN	Hepathology	Age
200671_s_at	Diagnosis	Hepathology
200672_x_at	Diagnosis	pH	PMI	Smoking
200673_at	Diagnosis	Weight	PMI	Smoking
200674_s_at	Diagnosis	PMI	Weight	Toxicology	RIN
200675_at	Diagnosis	Weight
200676_s_at	Diagnosis	RIN	Hepathology	Hemisphere	pH	Age	PMI
200677_at	Diagnosis	Weight	pH	Age	Hepathology
200678_x_at	Diagnosis	Hepathology	Age	Weight
200679_x_at	Diagnosis	pH	Hemisphere	Weight
200680_x_at	Diagnosis	pH	PMI	Age	Hemisphere
200681_at	Diagnosis	RIN	pH	PMI	Weight
200682_s_at	Diagnosis	RIN	PMI	pH	Smoking	Hemisphere
200683_s_at	Diagnosis	PMI	RIN	Neuropathology
200684_s_at	Diagnosis	pH	Toxicology	Hemisphere
200685_at	Diagnosis	Hemisphere	PMI	RIN	Toxicology	Age
200686_s_at	Diagnosis	pH	Hepathology	Weight
200687_s_at	Diagnosis
200688_at	Diagnosis	pH	Neuropathology
200689_x_at	Diagnosis	pH	Weight
200690_at	Diagnosis	Hemisphere	RIN	Age
200691_s_at	Diagnosis	RIN	Hemisphere	pH	Smoking	Neuropathology
200692_s_at	Diagnosis	Hemisphere	Smoking	Neuropathology
200693_at	Diagnosis	PMI	pH	Smoking	Toxicology	Hepathology	Weight
200694_s_at	Diagnosis	Weight	pH	PMI	Hemisphere	RIN	Toxicology
200695_at	Diagnosis	pH	RIN	Hemisphere
200696_s_at	Diagnosis	Weight
200697_at	Diagnosis	Weight	pH	Hemisphere	PMI	Toxicology
200698_at	Diagnosis	PMI	Weight
200699_at	Diagnosis	Age	Neuropathology	Smoking	Toxicology
200700_s_at	Diagnosis	PMI
200701_at	Diagnosis	Weight	Age	Hepathology
200702_s_at	Diagnosis	Hemisphere	Hepathology
200703_at	Diagnosis	PMI	pH	Age	Weight
200704_at	Diagnosis
200705_s_at	Diagnosis	Weight	RIN
200706_s_at	Diagnosis	Hepathology	Weight	Hemisphere
200707_at	Diagnosis	RIN	Age	Weight	pH	Hemisphere
200708_at	Diagnosis	pH	PMI	Weight	Smoking
200709_at	Diagnosis	pH	RIN	Neuropathology	Smoking	PMI	Weight	Age	Hemisphere
200710_at	Diagnosis	RIN
200711_s_at	Diagnosis	Weight	RIN
200712_s_at	Diagnosis	PMI	pH
200713_s_at	Diagnosis	pH
200714_x_at	Diagnosis	Neuropathology
200715_x_at	Diagnosis	PMI
200716_x_at	Diagnosis	pH
200717_x_at	Diagnosis	Weight	RIN	pH	Neuropathology
200718_s_at	Diagnosis	PMI	Smoking	pH	Hepathology	RIN	Toxicology
200719_at	Diagnosis	Hemisphere	Smoking
200720_s_at	Diagnosis	RIN	Weight	Neuropathology
200721_s_at	Diagnosis	Toxicology	pH	Hemisphere	RIN	Smoking	Hepathology
200722_s_at	Diagnosis	Hepathology	pH	PMI	Hemisphere
200723_s_at	Diagnosis	Hepathology	RIN	Weight	pH	PMI	Smoking
200724_at	Diagnosis	Neuropathology	pH
200725_x_at	Diagnosis	Hemisphere
200726_at	Diagnosis	RIN	Hepathology
200727_s_at	Diagnosis	Weight	Hemisphere
200728_at	Diagnosis	pH	RIN	PMI	Weight
200729_s_at	Diagnosis	PMI	pH	RIN	Smoking
200730_s_at	Diagnosis	Smoking	pH	PMI
200731_s_at	Diagnosis	Smoking	PMI
200732_s_at	Diagnosis	Smoking	PMI	Weight
200733_s_at	Diagnosis	Toxicology	Smoking	RIN	PMI
200734_s_at	Diagnosis	Weight	Age	pH	RIN	Hemisphere
200735_x_at	Diagnosis	Weight	Neuropathology	Hemisphere
200736_s_at	Diagnosis	Age	Hepathology	Hemisphere	PMI
200737_at	Diagnosis	RIN	pH	Hepathology	Neuropathology	Toxicology	PMI
200738_s_at	Diagnosis	Hepathology	RIN	pH	PMI	Toxicology	Smoking
200739_s_at	Diagnosis	pH	Toxicology	Neuropathology
200740_s_at	Diagnosis	Weight	RIN
200741_s_at	Diagnosis	pH	RIN	Smoking	PMI	Neuropathology	Hemisphere
200742_s_at	Diagnosis	Toxicology	PMI	Neuropathology	Smoking
200743_s_at	Diagnosis	Age	Hepathology	Weight
200744_s_at	Diagnosis	PMI	pH
200745_s_at	Diagnosis
200746_s_at	Diagnosis	pH	Age	Hemisphere	Hepathology
200747_s_at	Diagnosis
200748_s_at	Diagnosis	RIN	Smoking	Age
200749_at	Diagnosis	Weight	RIN	pH	PMI	Hemisphere	Toxicology	Smoking
200750_s_at	Diagnosis	RIN	pH	PMI	Smoking	Toxicology	Hepathology	Hemisphere
200751_s_at	Diagnosis	PMI
200752_s_at	Diagnosis	pH	Neuropathology
200753_x_at	Diagnosis	PMI	pH	RIN	Toxicology
200754_x_at	Diagnosis	RIN	pH	PMI	Weight	Neuropathology
200755_s_at	Diagnosis	RIN	pH	Neuropathology	Hepathology	Smoking
200756_x_at	Diagnosis	PMI	pH	Toxicology	Neuropathology	Weight
200757_s_at	Diagnosis	Age	pH	Smoking
200758_s_at	Diagnosis	pH	Hemisphere	RIN	PMI	Hepathology	Age
200759_x_at	Diagnosis	RIN	Hemisphere	Smoking
200760_s_at	Diagnosis	RIN	Smoking
200761_s_at	Diagnosis	RIN	Hepathology	Smoking
200762_at	Diagnosis	Weight	pH	PMI	Toxicology
200763_s_at	Diagnosis	PMI	Age
200764_s_at	Diagnosis	Hemisphere
200765_x_at	Diagnosis	Hemisphere	Toxicology
200766_at	Diagnosis	pH	RIN	Age	Hemisphere	Weight	Neuropathology	PMI	Hepathology
200767_s_at	Diagnosis	pH	Neuropathology
200768_s_at	Diagnosis	Weight
200769_s_at	Diagnosis	PMI	Hemisphere
200770_s_at	Diagnosis	Hemisphere
200771_at	Diagnosis
200772_x_at	Diagnosis	Weight	PMI	pH
200773_x_at	Diagnosis	Weight
200774_at	Diagnosis	Age
200775_s_at	Diagnosis	pH	RIN
200776_s_at	Diagnosis	Hepathology	PMI	pH	RIN
200777_s_at	Diagnosis	PMI
200778_s_at	Diagnosis	PMI	pH	Age
200779_at	Diagnosis	Smoking
200780_x_at	Diagnosis	Hemisphere	RIN	PMI	Smoking	Age
200781_s_at	Diagnosis	PMI	Toxicology
200782_at	Diagnosis	pH	Hemisphere
200783_s_at	Diagnosis	PMI	Toxicology
200784_s_at	Diagnosis	Hepathology	PMI	Age
200785_s_at	Diagnosis	PMI	Smoking	Toxicology
200786_at	Diagnosis	RIN	pH	Weight
200787_s_at	Diagnosis	pH	PMI	Weight	Hemisphere
200788_s_at	Diagnosis	Weight	RIN	Hemisphere
200789_at	Diagnosis	Weight	Age
200790_at	Diagnosis	Weight
200791_s_at	Diagnosis	Weight
200792_at	Diagnosis	Weight	RIN	pH	Hemisphere
200793_s_at	Diagnosis	pH	Weight	PMI
200794_x_at	Diagnosis
200795_at	Diagnosis	RIN	Hepathology
200796_s_at	Diagnosis	Neuropathology	pH	PMI	Hepathology	Toxicology	Hemisphere	RIN	Age
200797_s_at	Diagnosis	pH
200798_x_at	Diagnosis	RIN
200799_at	Diagnosis	PMI	Toxicology
200800_s_at	Diagnosis	PMI	Toxicology
200801_x_at	Diagnosis	Smoking	pH	Hepathology
200802_at	Diagnosis	pH	PMI	Neuropathology
200803_s_at	Diagnosis	pH	PMI	Weight
200804_at	Diagnosis
200805_at	Diagnosis	pH	Neuropathology	Hepathology
200806_s_at	Diagnosis	pH	Weight
200807_s_at	Diagnosis	Neuropathology	Toxicology	Hepathology
200808_s_at	Diagnosis	Age	RIN	Hemisphere	pH	Weight
200809_x_at	Diagnosis
200810_s_at	Diagnosis	Weight	Hemisphere	Age
200811_at	Diagnosis	Weight	PMI	pH	Hemisphere	Age
200812_at	Diagnosis	pH	RIN	Weight
200813_s_at	Diagnosis	PMI	pH	Smoking	Toxicology	Hemisphere
200814_at	Diagnosis
200815_s_at	Diagnosis	Smoking	pH	PMI
200816_s_at	Diagnosis	RIN	pH	Age	Weight	PMI
200817_x_at	Diagnosis
200818_at	Diagnosis	pH	RIN	PMI
200819_s_at	Diagnosis	pH	RIN
200820_at	Diagnosis	RIN	pH	Neuropathology	Hepathology	Toxicology
200821_at	Diagnosis
200822_x_at	Diagnosis	pH	PMI	Neuropathology
200823_x_at	Diagnosis	Hemisphere	Smoking	Toxicology	PMI
200824_at	Diagnosis	Weight	Age	Hepathology
200825_s_at	Diagnosis	pH	Hepathology	Age
200826_at	Diagnosis	pH	RIN	Weight	Age
200827_at	Diagnosis	Weight	RIN
200828_s_at	Diagnosis	RIN	pH	PMI
200829_x_at	Diagnosis	PMI	Hemisphere	Hepathology	RIN
200830_at	Diagnosis	Weight	Age	pH
200831_s_at	Diagnosis	RIN	PMI
200832_s_at	Diagnosis	Toxicology	Weight
200833_s_at	Diagnosis	PMI	Neuropathology	Smoking	pH	Toxicology
200834_s_at	Diagnosis	Weight
200835_s_at	Diagnosis	pH	RIN	Smoking	Hepathology
200836_s_at	Diagnosis	RIN	Smoking	Neuropathology
200837_at	Diagnosis	pH	Age	Weight	Hepathology
200838_at	Diagnosis	pH	PMI	Weight
200839_s_at	Diagnosis	Weight
200840_at	Diagnosis	Weight	RIN
200841_s_at	Diagnosis
200842_s_at	Diagnosis	Hemisphere
200843_s_at	Diagnosis	RIN	pH	PMI	Smoking
200844_s_at	Diagnosis	Weight	RIN	Hemisphere	Hepathology
200845_s_at	Diagnosis	Weight	pH	Hemisphere
200846_s_at	Diagnosis	pH	Age	Smoking	Hemisphere	Neuropathology	Hepathology
200847_s_at	Diagnosis	Weight	PMI	Smoking	pH	Hemisphere
200848_at	Diagnosis	Age	Hepathology	pH
200849_s_at	Diagnosis	Age	Neuropathology	pH
200850_s_at	Diagnosis	Age	pH	Hepathology	Weight
200851_s_at	Diagnosis	Neuropathology	pH	Weight
200852_x_at	Diagnosis	Smoking	pH
200853_at	Diagnosis	RIN	pH	Hepathology	Neuropathology
200854_at	Diagnosis	Age	pH	Hepathology	PMI
200855_at	Diagnosis
200856_x_at	Diagnosis	Smoking	RIN	Neuropathology	Hepathology	Age
200857_s_at	Diagnosis	Smoking	PMI	Weight
200858_s_at	Diagnosis	Weight
200859_x_at	Diagnosis	RIN
200860_s_at	Diagnosis	Age
200861_at	Diagnosis	RIN	pH
200862_at	Diagnosis	RIN	pH	Weight
200863_s_at	Diagnosis	PMI	Smoking	pH	Age
200864_s_at	Diagnosis	pH	PMI	RIN	Toxicology
200865_at	Diagnosis	Neuropathology	pH	Hepathology	PMI	Hemisphere	Toxicology
200866_s_at	Diagnosis	pH	PMI	Neuropathology	Hepathology	Toxicology
200867_at	Diagnosis	PMI
200868_s_at	Diagnosis	RIN	Weight	pH	Hepathology	Toxicology
200869_at	Diagnosis	pH	Weight
200870_at	Diagnosis	RIN	Weight
200871_s_at	Diagnosis	pH	RIN
200872_at	Diagnosis	Weight	Hemisphere	pH
200873_s_at	Diagnosis	RIN	Weight	PMI
200874_s_at	Diagnosis	pH	Age	Hepathology	Neuropathology	Hemisphere
200875_s_at	Diagnosis	Weight	Neuropathology	Toxicology	Hemisphere
200876_s_at	Diagnosis	RIN	pH	Hepathology	Age
200877_at	Diagnosis	Hepathology	Neuropathology	pH	PMI	Weight	Smoking
200878_at	Diagnosis	Weight	Hemisphere	Age
200879_s_at	Diagnosis	Neuropathology
200880_at	Diagnosis	PMI	Weight	pH	Smoking
200881_s_at	Diagnosis	Hepathology	PMI	Weight	pH	Smoking
200882_s_at	Diagnosis	pH	Hemisphere
200883_at	Diagnosis	RIN	pH	Weight	PMI	Age
200884_at	Diagnosis	pH	Smoking	Neuropathology	Toxicology	Hemisphere	RIN	Weight	PMI
200885_at	Diagnosis	RIN
200886_s_at	Diagnosis	PMI	pH	Smoking	Hemisphere	Age
200887_s_at	Diagnosis	RIN
200888_s_at	Diagnosis	Age	pH	Neuropathology
200889_s_at	Diagnosis	PMI
200890_s_at	Diagnosis	PMI	Hepathology
200891_s_at	Diagnosis	Weight
200892_s_at	Diagnosis	RIN	pH	PMI	Hepathology	Toxicology
200893_at	Diagnosis	RIN	Age	PMI
200894_s_at	Diagnosis	pH	PMI	Toxicology	Hepathology
200895_s_at	Diagnosis	pH	Toxicology	PMI	RIN	Neuropathology
200896_x_at	Diagnosis	PMI	Smoking	Toxicology
200897_s_at	Diagnosis	Weight
200898_s_at	Diagnosis	pH	PMI	Weight	Hemisphere
200899_s_at	Diagnosis	Weight
200900_s_at	Diagnosis	Hemisphere
200901_s_at	Diagnosis	Hemisphere	RIN
200902_at	Diagnosis	RIN	Hepathology	Toxicology	Age
200903_s_at	Diagnosis	RIN	pH	Neuropathology	Toxicology	Age
200904_at	Diagnosis	Age	Weight	Hepathology
200905_x_at	Diagnosis
200906_s_at	Diagnosis	pH	RIN	Toxicology
200907_s_at	Diagnosis
200908_s_at	Diagnosis	Age	pH	PMI	Weight
200909_s_at	Diagnosis	pH
200910_at	Diagnosis	RIN	pH
200911_s_at	Diagnosis	Toxicology	Weight	pH
200912_s_at	Diagnosis	RIN	Toxicology	pH
200913_at	Diagnosis	pH	Hemisphere	Toxicology	Neuropathology
200914_x_at	Diagnosis	pH	PMI
200915_x_at	Diagnosis	Weight	pH
200916_at	Diagnosis	Weight	Age
200917_s_at	Diagnosis	pH	Neuropathology	Hemisphere	Smoking	Weight	Toxicology
200918_s_at	Diagnosis	RIN
200919_at	Diagnosis	pH	Age
200920_s_at	Diagnosis	Hepathology	RIN	Age	Neuropathology	Toxicology
200921_s_at	Diagnosis	Weight	RIN	pH	Toxicology	Hepathology	Age
200922_at	Diagnosis	Weight	Age
200923_at	Diagnosis	Weight	Age	pH
200924_s_at	Diagnosis	Age	Hepathology
200925_at	Diagnosis	pH	Age	PMI	Hepathology
200926_at	Diagnosis	Weight
200927_s_at	Diagnosis	RIN	PMI	pH	Smoking
200928_s_at	Diagnosis	Hemisphere	PMI	Hepathology	Smoking
200929_at	Diagnosis	PMI	Hepathology	Weight
200930_s_at	Diagnosis	Neuropathology	Hepathology	Toxicology	pH
200931_s_at	Diagnosis	Hepathology
200932_s_at	Diagnosis	pH	PMI
200933_x_at	Diagnosis	Weight	Neuropathology
200934_at	Diagnosis	pH
200935_at	Diagnosis
200936_at	Diagnosis	pH	RIN	Neuropathology
200937_s_at	Diagnosis	RIN	Weight	Hepathology	Age	Hemisphere
200938_s_at	Diagnosis
200939_s_at	Diagnosis	Neuropathology	pH	PMI	Hepathology	Age
200940_s_at	Diagnosis	Hemisphere	Hepathology	Weight	Neuropathology
200941_at	Diagnosis	Smoking	pH	Hemisphere	PMI	Toxicology	Age
200942_s_at	Diagnosis	pH	PMI	Smoking	Age
200943_at	Diagnosis	Age	Hepathology	PMI	RIN
200944_s_at	Diagnosis	Weight
200945_s_at	Diagnosis	Hemisphere	Weight
200946_x_at	Diagnosis	PMI	Toxicology
200947_s_at	Diagnosis	PMI	Neuropathology
200948_at	Diagnosis	Smoking	pH
200949_x_at	Diagnosis	PMI
200950_at	Diagnosis	RIN	pH	Weight	PMI	Hemisphere	Smoking
200951_s_at	Diagnosis	Hemisphere	Weight
200952_s_at	Diagnosis	Toxicology	PMI
200953_s_at	Diagnosis	pH	Neuropathology
200954_at	Diagnosis	pH	PMI	Weight
200955_at	Diagnosis	Weight	RIN	pH	Age	PMI	Toxicology	Hemisphere
200956_s_at	Diagnosis	Hemisphere	Weight
200957_s_at	Diagnosis	Neuropathology	Smoking
200958_s_at	Diagnosis	RIN	pH	Hepathology
200959_at	Diagnosis	pH	Weight
200960_x_at	Diagnosis	PMI	Age
200961_at	Diagnosis	RIN	Weight
200962_at	Diagnosis	Neuropathology	pH	RIN
200963_x_at	Diagnosis	pH	Neuropathology	Weight	Toxicology
200964_at	Diagnosis	Hemisphere	Weight	Hepathology	pH
200965_s_at	Diagnosis	pH	Hemisphere	Neuropathology
200966_x_at	Diagnosis	pH	PMI	Weight
200967_at	Diagnosis
200968_s_at	Diagnosis
200969_at	Diagnosis	Toxicology
200970_s_at	Diagnosis	RIN	Toxicology
200971_s_at	Diagnosis	Hepathology
200972_at	Diagnosis	RIN	pH	Hepathology	PMI	Toxicology
200973_s_at	Diagnosis	RIN	pH	Hepathology	PMI	Smoking	Hemisphere	Toxicology
200974_at	Diagnosis	Weight	pH
200975_at	Diagnosis	RIN	Smoking	Hepathology
200976_s_at	Diagnosis	pH	Hemisphere	Age
200977_s_at	Diagnosis	RIN	Age	Hemisphere
200978_at	Diagnosis	RIN	pH	Weight	PMI	Age
200979_at	Diagnosis	pH	Age	Neuropathology	Weight	Hepathology
200980_s_at	Diagnosis	pH	RIN	Weight	Age	Hemisphere
200981_x_at	Diagnosis	Hemisphere	RIN	Smoking	Age	PMI	Toxicology
200982_s_at	Diagnosis	Age	Hepathology	pH	PMI	Hemisphere
200983_x_at	Diagnosis	Hepathology	RIN	Weight	Age	pH
200984_s_at	Diagnosis	Hepathology	RIN	pH	Weight	Age
200985_s_at	Diagnosis	Hepathology	PMI
200986_at	Diagnosis	Age	pH	Neuropathology
200987_x_at	Diagnosis	Age	Smoking	Hepathology	PMI
200988_s_at	Diagnosis	Toxicology
200989_at	Diagnosis	pH	Age
200990_at	Diagnosis	pH	RIN
200991_s_at	Diagnosis	pH	PMI	Neuropathology
200992_at	Diagnosis	Smoking	PMI	Neuropathology	pH	Toxicology	Age	Hemisphere
200993_at	Diagnosis	Smoking	PMI	pH
200994_at	Diagnosis	PMI	pH
200995_at	Diagnosis	Hemisphere	Smoking	PMI
200996_at	Diagnosis	RIN	Weight
200997_at	Diagnosis	pH	Age	PMI	Toxicology
200998_s_at	Diagnosis	Hemisphere	Toxicology
200999_s_at	Diagnosis	Hemisphere	Age	Smoking	RIN	PMI
201000_at	Diagnosis	pH	Neuropathology
201001_s_at	Diagnosis	Hemisphere	Smoking	Weight	Hepathology	Age
201002_s_at	Diagnosis	Weight	Hemisphere	pH	PMI
201003_x_at	Diagnosis
201004_at	Diagnosis	pH	Hepathology	Neuropathology	Hemisphere
201005_at	Diagnosis	Weight	Hemisphere
201006_at	Diagnosis	Smoking	Neuropathology	Toxicology	Hemisphere
201007_at	Diagnosis	Weight
201008_s_at	Diagnosis	Age
201009_s_at	Diagnosis	Age	pH
201010_s_at	Diagnosis	Age	Weight
201011_at	Diagnosis	Smoking	PMI
201012_at	Diagnosis
201013_s_at	Diagnosis	Smoking	Hemisphere
201014_s_at	Diagnosis	Weight	Toxicology
201015_s_at	Diagnosis	pH
201016_at	Diagnosis	Hemisphere	Weight
201017_at	Diagnosis	PMI	pH	Age
201018_at	Diagnosis	RIN	pH
201019_s_at	Diagnosis	Toxicology	RIN
201020_at	Diagnosis	Weight	PMI	pH	Hemisphere	Smoking
201021_s_at	Diagnosis	RIN	pH	PMI	Smoking	Hemisphere
201022_s_at	Diagnosis	Weight	PMI	pH	Smoking	Hemisphere
201023_at	Diagnosis	PMI	pH	RIN
201024_x_at	Diagnosis	pH	PMI	RIN
201025_at	Diagnosis	RIN	pH	Toxicology	Weight	Smoking
201026_at	Diagnosis	pH	PMI	Smoking
201027_s_at	Diagnosis	Neuropathology	Hepathology
201028_s_at	Diagnosis	Hepathology	Age
201029_s_at	Diagnosis	Weight	Age	Hepathology
201030_x_at	Diagnosis	RIN	Hepathology	pH	Smoking	Neuropathology
201031_s_at	Diagnosis	Neuropathology	Hemisphere	Hepathology	Smoking	Toxicology	RIN
201032_at	Diagnosis	Weight	pH	RIN	Hemisphere
201033_x_at	Diagnosis	Age	Hepathology
201034_at	Diagnosis	pH	Toxicology
201035_s_at	Diagnosis	Hepathology	Hemisphere	RIN	Weight	Toxicology
201036_s_at	Diagnosis	Hepathology
201037_at	Diagnosis	Toxicology	Neuropathology
201038_s_at	Diagnosis	RIN	Smoking	Weight
201039_s_at	Diagnosis	Weight	Age
201040_at	Diagnosis	Age	PMI
201041_s_at	Diagnosis	Weight	pH
201042_at	Diagnosis	RIN	Weight
201043_s_at	Diagnosis	PMI	Hemisphere
201044_x_at	Diagnosis	pH
201045_s_at	Diagnosis	Toxicology	Weight	RIN
201046_s_at	Diagnosis	RIN	Hepathology	Hemisphere	Toxicology	PMI
201047_x_at	Diagnosis	RIN	pH	Weight
201048_x_at	Diagnosis	pH	PMI	Toxicology
201049_s_at	Diagnosis	PMI
201050_at	Diagnosis	Weight	pH	Neuropathology
201051_at	Diagnosis	PMI
201052_s_at	Diagnosis	Neuropathology	PMI	pH	Age
201053_s_at	Diagnosis	Neuropathology	pH
201054_at	Diagnosis	RIN	pH	Hepathology	Weight	PMI	Smoking
201055_s_at	Diagnosis	pH	RIN	Age	PMI
201056_at	Diagnosis	Hemisphere	Age	Weight
201057_s_at	Diagnosis	PMI	pH	Age
201058_s_at	Diagnosis	Neuropathology
201059_at	Diagnosis	Hepathology	RIN	Weight
201060_x_at	Diagnosis	Toxicology
201061_s_at	Diagnosis	Toxicology
201062_at	Diagnosis	Neuropathology	pH	Hemisphere	Hepathology
201063_at	Diagnosis	RIN	pH	Weight	Hepathology	Neuropathology	PMI
201064_s_at	Diagnosis	pH	RIN	Toxicology
201065_s_at	Diagnosis	RIN	PMI	pH
201066_at	Diagnosis	pH	PMI	Neuropathology	RIN
201067_at	Diagnosis	RIN	pH	Weight
201068_s_at	Diagnosis	RIN	PMI	pH	Smoking	Hemisphere
201069_at	Diagnosis	Weight	pH	Hemisphere	PMI
201070_x_at	Diagnosis	pH	Weight	Toxicology
201071_x_at	Diagnosis	Weight	Hepathology	Age
201072_s_at	Diagnosis	pH	PMI
201073_s_at	Diagnosis	Weight	Hemisphere	Hepathology
201074_at	Diagnosis	RIN	pH	PMI	Weight	Hemisphere
201075_s_at	Diagnosis	RIN	pH	Hemisphere	PMI	Weight
201076_at	Diagnosis	pH	PMI	Smoking	Hemisphere	Toxicology
201077_s_at	Diagnosis	pH	PMI	Smoking	Hemisphere
201078_at	Diagnosis	RIN	pH	Hepathology	PMI
201079_at	Diagnosis	Weight
201080_at	Diagnosis	Smoking	Hepathology	pH	Hemisphere
201081_s_at	Diagnosis
201082_s_at	Diagnosis	pH	Neuropathology
201083_s_at	Diagnosis	Hemisphere	Weight	pH
201084_s_at	Diagnosis	RIN	PMI	Weight
201085_s_at	Diagnosis	Hemisphere	pH
201086_x_at	Diagnosis	RIN	pH	Hepathology	Age	Neuropathology
201087_at	Diagnosis
201088_at	Diagnosis	Toxicology	RIN	Hemisphere	pH	Smoking
201089_at	Diagnosis	Weight	RIN	pH	PMI	Hemisphere	Smoking	Toxicology
201090_x_at	Diagnosis	Toxicology
201091_s_at	Diagnosis	RIN	pH	Smoking
201092_at	Diagnosis	RIN	Weight	pH
201093_x_at	Diagnosis	PMI	Smoking	pH
201094_at	Diagnosis	Weight	pH	PMI	Hemisphere
201095_at	Diagnosis	Toxicology	Smoking
201096_s_at	Diagnosis	RIN	pH	PMI	Smoking	Weight
201097_s_at	Diagnosis	RIN	pH	PMI
201098_at	Diagnosis	PMI	Age	Smoking	Hemisphere
201099_at	Diagnosis	RIN	Weight	Age
201100_s_at	Diagnosis	Age	Weight	PMI
201101_s_at	Diagnosis	Smoking	pH	Weight	Age
201102_s_at	Diagnosis	RIN	Hepathology	Toxicology	Weight
201103_x_at	Diagnosis	Smoking
201104_x_at	Diagnosis	pH	PMI
201105_at	Diagnosis	Weight	RIN
201106_at	Diagnosis	pH	RIN
201107_s_at	Diagnosis	Neuropathology	pH	Hepathology	Age	Hemisphere	Toxicology
201108_s_at	Diagnosis	Weight	Hemisphere	pH	Hepathology	PMI	Smoking
201109_s_at	Diagnosis	Hemisphere	pH	RIN	PMI
201110_s_at	Diagnosis
201111_at	Diagnosis	Hepathology	Neuropathology	Toxicology
201112_s_at	Diagnosis	Weight	PMI	pH	Smoking
201113_at	Diagnosis	pH	Age	PMI	RIN	Hemisphere
201114_x_at	Diagnosis	RIN	Weight	Age
201115_at	Diagnosis	pH
201116_s_at	Diagnosis	RIN	Hepathology
201117_s_at	Diagnosis	RIN	Hepathology	Smoking
201118_at	Diagnosis	pH	PMI	Smoking
201119_s_at	Diagnosis	pH	RIN	PMI	Toxicology	Hepathology
201120_s_at	Diagnosis	RIN	pH	PMI	Weight	Smoking
201121_s_at	Diagnosis	Weight	PMI	RIN
201122_x_at	Diagnosis	Age	PMI	pH
201123_s_at	Diagnosis	pH	RIN
201124_at	Diagnosis	Toxicology	Neuropathology	pH
201125_s_at	Diagnosis	Weight	Neuropathology
201126_s_at	Diagnosis	Hepathology
201127_s_at	Diagnosis	Hepathology	Weight
201128_s_at	Diagnosis	Hemisphere	RIN
201129_at	Diagnosis	pH	PMI	Age	Weight	Toxicology	Hemisphere
201130_s_at	Diagnosis	Hemisphere	Smoking	PMI	pH	Hepathology	Weight
201131_s_at	Diagnosis	Weight	Age	Smoking
201132_at	Diagnosis	pH	PMI	Weight	Toxicology	Hemisphere	Smoking
201133_s_at	Diagnosis	pH	PMI	Age	Toxicology	RIN
201134_x_at	Diagnosis	RIN	Age	Weight	pH	Smoking
201135_at	Diagnosis	pH	Age	Weight
201136_at	Diagnosis
201137_s_at	Diagnosis
201138_s_at	Diagnosis	RIN	Hemisphere
201139_s_at	Diagnosis	Hemisphere	Weight
201140_s_at	Diagnosis	Weight	RIN
201141_at	Diagnosis	Weight	RIN	Hepathology
201142_at	Diagnosis	RIN	pH
201143_s_at	Diagnosis	RIN	PMI
201144_s_at	Diagnosis	Age	Neuropathology	pH
201145_at	Diagnosis	pH	RIN	Weight	Hepathology
201146_at	Diagnosis	Weight	pH
201147_s_at	Diagnosis	PMI
201148_s_at	Diagnosis	pH
201149_s_at	Diagnosis
201150_s_at	Diagnosis	PMI	Neuropathology
201151_s_at	Diagnosis	RIN	pH	Hepathology	PMI	Smoking
201152_s_at	Diagnosis
201153_s_at	Diagnosis
201154_x_at	Diagnosis	pH	Smoking	PMI	RIN	Neuropathology
201155_s_at	Diagnosis	Hepathology	Age	pH	RIN	Smoking
201156_s_at	Diagnosis	RIN	Weight	Hemisphere	Hepathology
201157_s_at	Diagnosis
201158_at	Diagnosis	Hemisphere	Hepathology
201159_s_at	Diagnosis	Age
201160_s_at	Diagnosis	pH	Age	Weight
201161_s_at	Diagnosis	Age	pH
201162_at	Diagnosis	Weight
201163_s_at	Diagnosis	pH
201164_s_at	Diagnosis	Neuropathology	pH	Hemisphere
201165_s_at	Diagnosis	Hemisphere	PMI	Weight	Smoking	pH
201166_s_at	Diagnosis	Hemisphere
201167_x_at	Diagnosis
201168_x_at	Diagnosis	Neuropathology	PMI	Smoking
201169_s_at	Diagnosis	Hepathology	Neuropathology	RIN
201170_s_at	Diagnosis	RIN	Smoking
201171_at	Diagnosis	pH	RIN	Neuropathology
201172_x_at	Diagnosis	Weight	pH	Hepathology	Hemisphere
201173_x_at	Diagnosis	pH	Weight	Smoking	Neuropathology
201174_s_at	Diagnosis	Weight	PMI	pH	Hemisphere	Smoking
201175_at	Diagnosis	RIN	pH	PMI	Age	Hemisphere	Toxicology
201176_s_at	Diagnosis	RIN	pH	PMI
201177_s_at	Diagnosis	Toxicology	RIN
201178_at	Diagnosis	Weight	pH	Age
201179_s_at	Diagnosis	PMI	Weight
201180_s_at	Diagnosis	PMI	pH	Neuropathology
201181_at	Diagnosis	Hepathology	pH
201182_s_at	Diagnosis
201183_s_at	Diagnosis	pH	PMI
201184_s_at	Diagnosis	PMI	Hepathology
201185_at	Diagnosis	Toxicology
201186_at	Diagnosis	pH	RIN	Age	Neuropathology	PMI	Smoking	Hemisphere
201187_s_at	Diagnosis	Neuropathology
201188_s_at	Diagnosis	Neuropathology	pH	Hepathology	RIN	Hemisphere
201189_s_at	Diagnosis	Age
201190_s_at	Diagnosis	RIN	Toxicology
201191_at	Diagnosis	pH	PMI	Hemisphere	Smoking
201192_s_at	Diagnosis	pH	Hemisphere	Smoking	PMI	Toxicology
201193_at	Diagnosis	PMI
201194_at	Diagnosis	pH
201195_s_at	Diagnosis	RIN	PMI	Hepathology	pH
201196_s_at	Diagnosis	RIN
201197_at	Diagnosis	RIN	Hemisphere
201198_s_at	Diagnosis	pH	PMI	Weight	Age
201199_s_at	Diagnosis	Weight	RIN
201200_at	Diagnosis	RIN	Smoking	Hepathology	Hemisphere	Toxicology	Age
201201_at	Diagnosis
201202_at	Diagnosis	Weight	RIN
201203_s_at	Diagnosis	RIN	Age	pH	Neuropathology	Hepathology
201204_s_at	Diagnosis	RIN	Weight	Age
201205_at	Diagnosis	Weight	RIN	Hemisphere	pH	Smoking	Toxicology
201206_s_at	Diagnosis	Age	pH
201207_at	Diagnosis	Toxicology
201208_s_at	Diagnosis	RIN	Toxicology
201209_at	Diagnosis	pH	Weight
201210_at	Diagnosis	PMI	Smoking	Hepathology	Age	RIN
201211_s_at	Diagnosis	Age	Hemisphere	RIN
201212_at	Diagnosis	RIN	Weight
201213_at	Diagnosis	Weight	Hemisphere	Smoking	Toxicology
201214_s_at	Diagnosis	pH	RIN	Weight
201215_at	Diagnosis	Weight	RIN
201216_at	Diagnosis	Smoking	pH	Neuropathology	Toxicology	Hemisphere	PMI
201217_x_at	Diagnosis	Weight
201218_at	Diagnosis	pH	Hepathology
201219_at	Diagnosis	pH	Neuropathology
201220_x_at	Diagnosis	RIN	pH	Weight
201221_s_at	Diagnosis	Hepathology	RIN	Age	Neuropathology	pH
201222_s_at	Diagnosis	Smoking	RIN	pH	Hemisphere	PMI	Toxicology
201223_s_at	Diagnosis	Weight	pH	PMI	Toxicology	Smoking	Hemisphere	RIN
201224_s_at	Diagnosis	RIN	Hepathology	pH	Toxicology
201225_s_at	Diagnosis	Hepathology	pH
201226_at	Diagnosis	pH	Hemisphere	Hepathology	Age
201227_s_at	Diagnosis	Hepathology	Age	RIN
201228_s_at	Diagnosis	pH	Neuropathology	Toxicology	Age	RIN
201229_s_at	Diagnosis
201230_s_at	Diagnosis	Weight
201231_s_at	Diagnosis	pH	RIN	Weight	Hepathology	Neuropathology
201232_s_at	Diagnosis	Weight	pH	Hemisphere	Toxicology	PMI
201233_at	Diagnosis	pH	Hemisphere	PMI	Smoking	Weight
201234_at	Diagnosis	RIN
201235_s_at	Diagnosis	Weight	pH	RIN	Hemisphere
201236_s_at	Diagnosis	pH	PMI
201237_at	Diagnosis	RIN	Hepathology	pH	Toxicology
201238_s_at	Diagnosis	RIN	Hepathology	pH	PMI	Toxicology	Smoking
201239_s_at	Diagnosis	RIN	pH	Smoking	PMI	Age	Neuropathology
201240_s_at	Diagnosis	Weight	Smoking	PMI	RIN	Age
201241_at	Diagnosis	RIN	pH	Hemisphere
201242_s_at	Diagnosis	Hemisphere
201243_s_at	Diagnosis	RIN	Weight
201244_s_at	Diagnosis	Hemisphere	Weight	Smoking
201245_s_at	Diagnosis	pH	RIN	PMI
201246_s_at	Diagnosis	Smoking	Weight	RIN
201247_at	Diagnosis	RIN	Neuropathology	pH	Hemisphere	Hepathology
201248_s_at	Diagnosis	PMI	RIN	pH	Weight	Neuropathology
201249_at	Diagnosis	Weight	RIN	pH	Hemisphere
201250_s_at	Diagnosis	Weight	pH
201251_at	Diagnosis	RIN	Weight	pH	Hemisphere
201252_at	Diagnosis	RIN	pH	Toxicology	Hemisphere
201253_s_at	Diagnosis	Age	Weight	Smoking	PMI
201254_x_at	Diagnosis	Age	PMI	pH	Hemisphere	Toxicology
201255_x_at	Diagnosis	Smoking	Hepathology	Age	pH
201256_at	Diagnosis	RIN	pH	Weight	Age
201257_x_at	Diagnosis	Hepathology	Weight
201258_at	Diagnosis	pH	Hemisphere	PMI
201259_s_at	Diagnosis	Weight
201260_s_at	Diagnosis	Weight
201261_x_at	Diagnosis	Weight	PMI
201262_s_at	Diagnosis	Weight
201263_at	Diagnosis	RIN	Toxicology	Hepathology	Neuropathology
201264_at	Diagnosis	Age	Hepathology	Smoking	Weight
201265_at	Diagnosis	Neuropathology
201266_at	Diagnosis	PMI	Smoking	pH
201267_s_at	Diagnosis	pH	RIN	Age	Neuropathology
201268_at	Diagnosis	pH	RIN	Age	Toxicology	Neuropathology
201269_s_at	Diagnosis	PMI	Hemisphere	Hepathology
201270_x_at	Diagnosis	Smoking	PMI	Hepathology	Age	pH
201271_s_at	Diagnosis	Age
201272_at	Diagnosis	RIN	pH	Hepathology	Weight
201273_s_at	Diagnosis	PMI	Hepathology
201274_at	Diagnosis	RIN	pH	Age
201275_at	Diagnosis
201276_at	Diagnosis	RIN	Neuropathology	Toxicology	pH
201277_s_at	Diagnosis	Neuropathology	Toxicology	RIN
201278_at	Diagnosis	PMI	pH
201279_s_at	Diagnosis	Hemisphere
201280_s_at	Diagnosis	Smoking
201281_at	Diagnosis	Hemisphere	pH	Weight
201282_at	Diagnosis	RIN	Age	Hepathology	pH	Smoking	PMI
201283_s_at	Diagnosis	Hepathology	Neuropathology	Hemisphere	pH	Age	PMI
201284_s_at	Diagnosis	pH	Age	RIN	Toxicology
201285_at	Diagnosis	Hepathology	Age
201286_at	Diagnosis	Neuropathology	pH
201287_s_at	Diagnosis	Neuropathology
201288_at	Diagnosis
201289_at	Diagnosis	Weight
201290_at	Diagnosis	Weight	pH	Hemisphere
201291_s_at	Diagnosis	Neuropathology	pH	Toxicology	Hepathology	Hemisphere	PMI
201292_at	Diagnosis	pH	Neuropathology	Toxicology
201293_x_at	Diagnosis	pH	RIN
201294_s_at	Diagnosis	RIN
201295_s_at	Diagnosis	Smoking	pH	Hemisphere	PMI	Toxicology
201296_s_at	Diagnosis	RIN
201297_s_at	Diagnosis	Hemisphere	PMI
201298_s_at	Diagnosis	Hepathology	Hemisphere	pH
201299_s_at	Diagnosis	pH	RIN	Neuropathology
201300_s_at	Diagnosis	Weight	pH	RIN	Hemisphere
201301_s_at	Diagnosis
201302_at	Diagnosis	pH
201303_at	Diagnosis	RIN	pH	Hepathology	Toxicology	Age
201304_at	Diagnosis	RIN	pH
201305_x_at	Diagnosis	RIN	Hepathology	Smoking	Weight
201306_s_at	Diagnosis	RIN	Smoking	Hepathology
201307_at	Diagnosis
201308_s_at	Diagnosis	Hepathology
201309_x_at	Diagnosis
201310_s_at	Diagnosis	Hemisphere	Weight
201311_s_at	Diagnosis	RIN	Smoking	pH	PMI
201312_s_at	Diagnosis	RIN	Smoking	PMI	pH
201313_at	Diagnosis	pH	RIN	Weight
201314_at	Diagnosis	pH	Weight	Neuropathology
201315_x_at	Diagnosis	Age	Weight
201316_at	Diagnosis	RIN	Smoking
201317_s_at	Diagnosis	RIN	Hepathology	pH
201318_s_at	Diagnosis	Weight	Age	Hepathology	Toxicology
201319_at	Diagnosis	Weight	pH	Smoking
201320_at	Diagnosis	RIN	Smoking	PMI
201321_s_at	Diagnosis	PMI	Hepathology	Age	RIN	Smoking
201322_at	Diagnosis	pH	RIN	PMI	Age	Neuropathology
201323_at	Diagnosis	Weight	Age	RIN	Hemisphere	pH
201324_at	Diagnosis	Age	Hepathology
201325_s_at	Diagnosis	Age
201326_at	Diagnosis	Weight	RIN	pH	Hemisphere	Toxicology
201327_s_at	Diagnosis	RIN	pH	Toxicology
201328_at	Diagnosis	Age	Hepathology	Neuropathology
201329_s_at	Diagnosis	Age	Hepathology	Neuropathology
201330_at	Diagnosis	RIN	pH	Toxicology	Smoking
201331_s_at	Diagnosis	pH	Smoking	PMI	Toxicology	Hemisphere	Neuropathology
201332_s_at	Diagnosis	Hepathology	Neuropathology	RIN
201333_s_at	Diagnosis	Hepathology	RIN	pH	Weight	Toxicology	PMI
201334_s_at	Diagnosis	Hemisphere
201335_s_at	Diagnosis	Neuropathology	Age	Weight	pH	Hepathology	PMI
201336_at	Diagnosis	Weight
201337_s_at	Diagnosis	PMI
201338_x_at	Diagnosis	RIN	pH	PMI	Smoking
201339_s_at	Diagnosis	RIN	Weight	Smoking
201340_s_at	Diagnosis	Weight	Hemisphere
201341_at	Diagnosis	Weight	RIN	pH	Hemisphere
201342_at	Diagnosis	RIN	Weight	Hemisphere
201343_at	Diagnosis	RIN	Weight
201344_at	Diagnosis	Weight	Age
201345_s_at	Diagnosis	RIN	pH	Weight	Age
201346_at	Diagnosis	Weight
201347_x_at	Diagnosis	pH	RIN
201348_at	Diagnosis	Hepathology	pH	RIN
201349_at	Diagnosis
201350_at	Diagnosis	Hepathology	Hemisphere	RIN
201351_s_at	Diagnosis	Hepathology	Smoking	PMI	Age	Toxicology	pH
201352_at	Diagnosis	RIN	Smoking
201353_s_at	Diagnosis	RIN	Hemisphere	Neuropathology	Hepathology
201354_s_at	Diagnosis	Neuropathology	Age
201355_s_at	Diagnosis	Weight	RIN	Toxicology	Hemisphere	pH
201356_at	Diagnosis	RIN	Weight	PMI	Hemisphere
201357_s_at	Diagnosis	Hepathology	Smoking
201358_s_at	Diagnosis	pH	Weight
201359_at	Diagnosis	RIN	pH	PMI	Smoking	Toxicology	Hepathology
201360_at	Diagnosis	Weight	Toxicology
201361_at	Diagnosis	Toxicology	Weight	RIN	pH
201362_at	Diagnosis	Age	Hemisphere	pH	Toxicology	Neuropathology	Weight
201363_s_at	Diagnosis	pH	Age	Neuropathology	Hemisphere	Toxicology
201364_s_at	Diagnosis	pH	Smoking	PMI	Age	Toxicology	Neuropathology
201365_at	Diagnosis	Smoking	Neuropathology	pH	Hemisphere
201366_at	Diagnosis	Smoking	Hemisphere	Age	Neuropathology	RIN
201367_s_at	Diagnosis	Smoking	Neuropathology	Age	Hepathology	Toxicology	RIN
201368_at	Diagnosis	Hepathology	Age	pH	Weight	RIN
201369_s_at	Diagnosis	Neuropathology
201370_s_at	Diagnosis	RIN	pH	PMI	Weight
201371_s_at	Diagnosis	pH	RIN	Hemisphere	Smoking	PMI
201372_s_at	Diagnosis	RIN	Weight
201373_at	Diagnosis	RIN	Age	Toxicology
201374_x_at	Diagnosis	Age
201375_s_at	Diagnosis	PMI	Neuropathology
201376_s_at	Diagnosis	Weight
201377_at	Diagnosis	pH	Hepathology	Neuropathology
201378_s_at	Diagnosis	Weight	pH	Toxicology
201379_s_at	Diagnosis	RIN	pH	Hepathology	Hemisphere
201380_at	Diagnosis
201381_x_at	Diagnosis	Weight	PMI	pH	Toxicology	RIN
201382_at	Diagnosis	pH	Neuropathology	RIN
201383_s_at	Diagnosis	pH	PMI	Smoking	RIN
201384_s_at	Diagnosis	Smoking	Hepathology	Weight
201385_at	Diagnosis	Hepathology	Toxicology	RIN
201386_s_at	Diagnosis	RIN	Hepathology	pH	PMI
201387_s_at	Diagnosis	Weight	RIN	pH	PMI	Smoking	Hemisphere
201388_at	Diagnosis	pH	Hemisphere	Hepathology
201389_at	Diagnosis	Weight	Age	RIN
201390_s_at	Diagnosis	pH	Hepathology	Age
201391_at	Diagnosis	Weight	pH	RIN	Neuropathology	Hemisphere
201392_s_at	Diagnosis	pH
201393_s_at	Diagnosis	Age	Toxicology	Smoking	Hemisphere
201394_s_at	Diagnosis	pH	PMI	Neuropathology
201395_at	Diagnosis	pH	Neuropathology
201396_s_at	Diagnosis	Neuropathology	RIN
201397_at	Diagnosis
201398_s_at	Diagnosis	Weight	pH	Age	Neuropathology
201399_s_at	Diagnosis	PMI	Hepathology	RIN
201400_at	Diagnosis	pH	RIN
201401_s_at	Diagnosis	Age	pH	Neuropathology	Hepathology	PMI	Toxicology
201402_at	Diagnosis	Neuropathology	Toxicology	RIN
201403_s_at	Diagnosis	Age	PMI	pH	Hepathology
201404_x_at	Diagnosis	Toxicology
201405_s_at	Diagnosis	pH	Neuropathology	Weight	Age	Toxicology	RIN
201406_at	Diagnosis	Neuropathology	Hemisphere	Smoking	Weight
201407_s_at	Diagnosis	pH
201408_at	Diagnosis	RIN	pH	Age
201409_s_at	Diagnosis	RIN	pH
201410_at	Diagnosis	RIN	pH	Age	Weight	Toxicology
201411_s_at	Diagnosis	RIN	pH	Smoking	PMI	Weight	Age
201412_at	Diagnosis	Weight
201413_at	Diagnosis	Weight	pH	RIN
201414_s_at	Diagnosis	RIN	pH	Smoking
201415_at	Diagnosis	Weight	Toxicology	Hemisphere
201416_at	Diagnosis	RIN	pH	Age	Neuropathology
201417_at	Diagnosis	RIN	pH
201418_s_at	Diagnosis	Age	pH	RIN	Hemisphere	Hepathology	Weight	PMI	Toxicology
201419_at	Diagnosis	pH	Hepathology	Age	Smoking	Neuropathology	RIN
201420_s_at	Diagnosis	Age	PMI	Hemisphere
201421_s_at	Diagnosis	Age	Hemisphere	Smoking
201422_at	Diagnosis	Age	RIN	Hepathology
201423_s_at	Diagnosis	PMI	pH	Smoking	Neuropathology
201424_s_at	Diagnosis	pH	Toxicology	Hemisphere
201425_at	Diagnosis
201426_s_at	Diagnosis	Toxicology	PMI
201427_s_at	Diagnosis	Weight
201428_at	Diagnosis	Neuropathology	pH	PMI
201429_s_at	Diagnosis	Weight	Toxicology
201430_s_at	Diagnosis	Hemisphere	Toxicology	PMI	Smoking	Weight
201431_s_at	Diagnosis	RIN	Toxicology	Hemisphere	Age	Weight	Smoking	Neuropathology
201432_at	Diagnosis	Weight
201433_s_at	Diagnosis	RIN	pH	Weight	Hemisphere
201434_at	Diagnosis	PMI
201435_s_at	Diagnosis	PMI	pH	Smoking	RIN	Hepathology	Toxicology
201436_at	Diagnosis	PMI	Smoking	Hemisphere	Toxicology
201437_s_at	Diagnosis	RIN	Hepathology	Toxicology
201438_at	Diagnosis	Weight	pH	Neuropathology
201439_at	Diagnosis	Hepathology	Age	RIN	Toxicology
201440_at	Diagnosis	Neuropathology
201441_at	Diagnosis	pH	Age	RIN
201442_s_at	Diagnosis	Toxicology	Hepathology	Hemisphere	pH	Age
201443_s_at	Diagnosis	RIN	Weight	pH
201444_s_at	Diagnosis	RIN	pH	Smoking	PMI	Weight
201445_at	Diagnosis	PMI
201446_s_at	Diagnosis	Hemisphere	pH
201447_at	Diagnosis	pH	PMI
201448_at	Diagnosis	RIN
201449_at	Diagnosis	Weight
201450_s_at	Diagnosis	PMI
201451_x_at	Diagnosis	pH	PMI	Weight	Neuropathology
201452_at	Diagnosis	Neuropathology	Smoking	Age	pH	Toxicology	Hepathology	RIN
201453_x_at	Diagnosis	RIN	Smoking	Hepathology	pH
201454_s_at	Diagnosis	RIN	Weight	Age
201455_s_at	Diagnosis	RIN	pH	Age	Weight	Hemisphere
201456_s_at	Diagnosis	PMI
201457_x_at	Diagnosis	RIN
201458_s_at	Diagnosis	PMI	Smoking	Hepathology	Neuropathology
201459_at	Diagnosis	pH	Hemisphere	RIN	Weight
201460_at	Diagnosis	Age	Neuropathology	pH	PMI
201461_s_at	Diagnosis	Neuropathology	Hepathology	Hemisphere	pH	Toxicology
201462_at	Diagnosis	pH	PMI	Neuropathology
201463_s_at	Diagnosis	PMI
201464_x_at	Diagnosis	pH
201465_s_at	Diagnosis	pH	Age
201466_s_at	Diagnosis	Toxicology	PMI
201467_s_at	Diagnosis	Age	Neuropathology
201468_s_at	Diagnosis	Age	Hepathology	Neuropathology	Toxicology
201469_s_at	Diagnosis	Weight	RIN	pH	Hemisphere
201470_at	Diagnosis	RIN	pH	Weight	Age
201471_s_at	Diagnosis	PMI	pH	RIN
201472_at	Diagnosis	PMI	Smoking	Hemisphere	pH
201473_at	Diagnosis
201474_s_at	Diagnosis	Toxicology	Hepathology	RIN	pH	Weight
201475_x_at	Diagnosis	pH	Hemisphere
201476_s_at	Diagnosis	Weight
201477_s_at	Diagnosis	Weight
201478_s_at	Diagnosis	RIN	Weight	Hemisphere	Smoking	PMI
201479_at	Diagnosis	RIN	Hemisphere
201480_s_at	Diagnosis	Hepathology	pH	Smoking	PMI
201481_s_at	Diagnosis	RIN	Hepathology	Hemisphere	Weight	Smoking	Toxicology
201482_at	Diagnosis	RIN	Age	Neuropathology	pH
201483_s_at	Diagnosis	RIN
201484_at	Diagnosis	pH	RIN
201485_s_at	Diagnosis	RIN	pH	PMI	Smoking	Hemisphere	Weight
201486_at	Diagnosis	RIN	pH	Hepathology	Toxicology
201487_at	Diagnosis	Age	RIN	Hepathology
201488_x_at	Diagnosis	pH	PMI
201489_at	Diagnosis	PMI
201490_s_at	Diagnosis	pH	PMI	Hemisphere	Neuropathology	Toxicology	Weight	Hepathology
201491_at	Diagnosis	Neuropathology	pH	PMI	Toxicology	Age	Hepathology
201492_s_at	Diagnosis	Neuropathology	Age	Hemisphere	pH
201493_s_at	Diagnosis	pH	Age	PMI	Hepathology
201494_at	Diagnosis	Weight	PMI
201495_x_at	Diagnosis	Toxicology	Smoking	Age	Hepathology	pH	PMI
201496_x_at	Diagnosis	Weight
201497_x_at	Diagnosis	RIN	Weight
201498_at	Diagnosis	Hemisphere	Weight	Hepathology
201499_s_at	Diagnosis	pH	RIN	Hemisphere	PMI	Weight
201500_s_at	Diagnosis	Age	Weight
201501_s_at	Diagnosis	RIN	Weight	Hemisphere	Toxicology	pH
201502_s_at	Diagnosis	pH
201503_at	Diagnosis	Age
201504_s_at	Diagnosis	PMI	pH	Smoking	RIN
201505_at	Diagnosis	Weight	RIN	pH	Neuropathology	Smoking	PMI
201506_at	Diagnosis	Toxicology
201507_at	Diagnosis	Age
201508_at	Diagnosis
201509_at	Diagnosis	pH	Neuropathology	RIN
201510_at	Diagnosis	Neuropathology	Weight	PMI
201511_at	Diagnosis	pH	RIN	Weight	PMI
201512_s_at	Diagnosis	pH	Age	RIN
201513_at	Diagnosis	Hemisphere	Weight	RIN	Toxicology
201514_s_at	Diagnosis
201515_s_at	Diagnosis	PMI	Weight	RIN
201516_at	Diagnosis	pH	RIN	Weight	Age	Smoking	Neuropathology
201517_at	Diagnosis	pH	RIN	Toxicology	Hepathology
201518_at	Diagnosis	RIN	Neuropathology	Hepathology	Weight
201519_at	Diagnosis	RIN	pH	Age	Weight
201520_s_at	Diagnosis	pH	PMI	Age	Smoking
201521_s_at	Diagnosis	pH	PMI	Weight	Smoking
201522_x_at	Diagnosis	pH	Neuropathology	Smoking
201523_x_at	Diagnosis	PMI	pH	Smoking	RIN	Hepathology
201524_x_at	Diagnosis	PMI	pH	Hemisphere	Smoking	Toxicology
201525_at	Diagnosis	Weight	Age
201526_at	Diagnosis	pH	Weight	RIN
201527_at	Diagnosis	pH	RIN	Weight
201528_at	Diagnosis	Weight	PMI	Hemisphere	Smoking	Neuropathology	pH
201529_s_at	Diagnosis	PMI	pH	Smoking
201530_x_at	Diagnosis	RIN	Smoking	Hepathology	Age	Neuropathology
201531_at	Diagnosis	pH	Age	Weight
201532_at	Diagnosis	RIN	Hepathology	Weight
201533_at	Diagnosis	Weight	PMI	Hemisphere	pH
201534_s_at	Diagnosis	RIN	Age	Hemisphere
201535_at	Diagnosis	RIN	pH	Age	Hemisphere
201536_at	Diagnosis	Weight	Hemisphere	pH	Smoking
201537_s_at	Diagnosis	Age	Neuropathology
201538_s_at	Diagnosis	Neuropathology	Smoking	Hepathology	Toxicology	PMI	Hemisphere	pH
201539_s_at	Diagnosis	PMI	pH	Weight
201540_at	Diagnosis	Weight	PMI	pH
201541_s_at	Diagnosis	pH	Toxicology	PMI
201542_at	Diagnosis
201543_s_at	Diagnosis	PMI
201544_x_at	Diagnosis	Hepathology	pH	Hemisphere
201545_s_at	Diagnosis	Smoking	Hepathology	RIN	Hemisphere	PMI
201546_at	Diagnosis	Age	pH	PMI
201547_at	Diagnosis	Weight	pH	Hemisphere	RIN
201548_s_at	Diagnosis	pH	Weight
201549_x_at	Diagnosis	RIN	pH	Age	Weight
201550_x_at	Diagnosis	Weight	RIN
201551_s_at	Diagnosis	pH	PMI	Smoking	RIN
201552_at	Diagnosis	Weight	Hepathology
201553_s_at	Diagnosis	Weight	RIN
201554_x_at	Diagnosis	RIN	PMI	pH
201555_at	Diagnosis	Smoking
201556_s_at	Diagnosis
201557_at	Diagnosis	Weight	Hemisphere
201558_at	Diagnosis	Weight	RIN
201559_s_at	Diagnosis
201560_at	Diagnosis	Weight
201561_s_at	Diagnosis	Hemisphere	Hepathology	pH
201562_s_at	Diagnosis	Smoking	Neuropathology
201563_at	Diagnosis	PMI	Toxicology
201564_s_at	Diagnosis	Smoking	RIN
201565_s_at	Diagnosis	pH
201566_x_at	Diagnosis	PMI
201567_s_at	Diagnosis
201568_at	Diagnosis	pH	Age	Neuropathology	Toxicology
201569_s_at	Diagnosis	Smoking	Neuropathology	Age
201570_at	Diagnosis	Hepathology	Neuropathology	Hemisphere
201571_s_at	Diagnosis	PMI	Weight	pH	Age	Toxicology
201572_x_at	Diagnosis	PMI
201573_s_at	Diagnosis	RIN	Age	Toxicology
201574_at	Diagnosis	RIN	Hepathology	Neuropathology	pH
201575_at	Diagnosis	pH	Neuropathology	Age
201576_s_at	Diagnosis	Neuropathology	PMI	pH	Smoking
201577_at	Diagnosis	pH	Neuropathology	Hemisphere	Toxicology	Smoking
201578_at	Diagnosis	Weight	RIN	Toxicology	PMI	Hemisphere
201579_at	Diagnosis	Age	RIN
201580_s_at	Diagnosis	pH	Hemisphere	PMI	Smoking	Weight
201581_at	Diagnosis	PMI	Smoking	Weight	Toxicology
201582_at	Diagnosis	Age	RIN
201583_s_at	Diagnosis	RIN	pH	PMI	Age	Neuropathology
201584_s_at	Diagnosis	Hemisphere	Weight
201585_s_at	Diagnosis	PMI	Age	pH	RIN
201586_s_at	Diagnosis	PMI	pH	Age
201587_s_at	Diagnosis	Hemisphere	Hepathology
201588_at	Diagnosis	Age	PMI	Weight	pH
201589_at	Diagnosis	pH
201590_x_at	Diagnosis	Age
201591_s_at	Diagnosis	Weight	pH	PMI	Hemisphere
201592_at	Diagnosis	RIN	Weight	Hepathology	pH
201593_s_at	Diagnosis	Hemisphere	Weight	Smoking
201594_s_at	Diagnosis	Hepathology	Hemisphere
201595_s_at	Diagnosis	RIN	pH	PMI	Toxicology
201596_x_at	Diagnosis	pH	Toxicology	Neuropathology	Smoking	RIN	Hemisphere
201597_at	Diagnosis	pH	RIN	Toxicology	Age
201598_s_at	Diagnosis	RIN
201599_at	Diagnosis	RIN	Smoking	PMI	pH	Hemisphere
201600_at	Diagnosis	Toxicology
201601_x_at	Diagnosis	Weight	Age
201602_s_at	Diagnosis	Hemisphere	Weight
201603_at	Diagnosis	Weight	PMI	Smoking	pH
201604_s_at	Diagnosis	PMI	pH	Smoking	Weight
201605_x_at	Diagnosis	RIN	Weight	Hemisphere	pH
201606_s_at	Diagnosis	Hemisphere	Smoking	Hepathology	Weight	pH
201607_at	Diagnosis	RIN	Hepathology	Neuropathology
201608_s_at	Diagnosis	RIN	Weight
201609_x_at	Diagnosis	Toxicology	Hepathology	Age	Hemisphere
201610_at	Diagnosis	Neuropathology	Hepathology	Hemisphere	pH	PMI	Toxicology
201611_s_at	Diagnosis	RIN	PMI	Age	Smoking
201612_at	Diagnosis	Neuropathology	PMI	Smoking	Weight
201613_s_at	Diagnosis	PMI	Smoking	pH
201614_s_at	Diagnosis	Age	pH	PMI	Neuropathology	Smoking
201615_x_at	Diagnosis	pH	PMI
201616_s_at	Diagnosis	Weight
201617_x_at	Diagnosis	Weight
201618_x_at	Diagnosis	pH	Neuropathology	Smoking
201619_at	Diagnosis	RIN	Hepathology	pH	PMI	Toxicology	Age
201620_at	Diagnosis	Weight	RIN	Smoking	PMI	Neuropathology	Toxicology
201621_at	Diagnosis	pH	Hepathology	Age	Weight	RIN	Toxicology
201622_at	Diagnosis	Weight	Smoking	pH	Hemisphere
201623_s_at	Diagnosis	Weight	Toxicology
201624_at	Diagnosis
201625_s_at	Diagnosis	RIN	PMI	Smoking	Hemisphere	Age
201626_at	Diagnosis	Toxicology	PMI	Smoking	Age
201627_s_at	Diagnosis	PMI	Smoking	Toxicology	pH
201628_s_at	Diagnosis	RIN	pH	Hepathology
201629_s_at	Diagnosis	RIN	pH	PMI	Smoking
201630_s_at	Diagnosis	RIN	pH	Weight	PMI
201631_s_at	Diagnosis
201632_at	Diagnosis	RIN	Age	Weight	Smoking
201633_s_at	Diagnosis	Hepathology
201634_s_at	Diagnosis
201635_s_at	Diagnosis	pH
201636_at	Diagnosis	Weight	Smoking	Toxicology
201637_s_at	Diagnosis	pH	Neuropathology
201638_s_at	Diagnosis	Neuropathology	Age
201639_s_at	Diagnosis	Hepathology	Neuropathology	PMI
201640_x_at	Diagnosis	PMI
201641_at	Diagnosis	Weight
201642_at	Diagnosis	Weight	RIN	pH	Smoking
201643_x_at	Diagnosis	Toxicology	PMI
201644_at	Diagnosis	Weight	Age
201645_at	Diagnosis	Toxicology	Age	pH	Hepathology
201646_at	Diagnosis	PMI	Smoking	Age	Weight	Hemisphere
201647_s_at	Diagnosis	Weight	RIN
201648_at	Diagnosis	PMI	Weight	Smoking
201649_at	Diagnosis	Neuropathology	Age
201650_at	Diagnosis	Toxicology	Neuropathology	Smoking	pH	Age	Hepathology
201651_s_at	Diagnosis	RIN	PMI	Hepathology	Smoking	Hemisphere	Toxicology	Weight
201652_at	Diagnosis	Smoking	PMI	pH	Age
201653_at	Diagnosis	Hepathology	RIN	Hemisphere
201654_s_at	Diagnosis	Toxicology	pH	Hepathology	Hemisphere	PMI	Age	RIN	Neuropathology	Smoking	Weight
201655_s_at	Diagnosis	Hemisphere	Neuropathology	pH	Hepathology	Age
201656_at	Diagnosis	Weight
201657_at	Diagnosis	PMI	pH	Toxicology	Age	Smoking
201658_at	Diagnosis	Weight	RIN
201659_s_at	Diagnosis	PMI	pH	Age	Smoking
201660_at	Diagnosis	PMI	Age
201661_s_at	Diagnosis	Hemisphere	Smoking	Hepathology
201662_s_at	Diagnosis	PMI	pH	RIN
201663_s_at	Diagnosis	Smoking	Hepathology	RIN
201664_at	Diagnosis	Hepathology	Weight
201665_x_at	Diagnosis	PMI	Weight	Toxicology
201666_at	Diagnosis
201667_at	Diagnosis	pH	PMI
201668_x_at	Diagnosis	Age	Hemisphere
201669_s_at	Diagnosis	Weight	Hepathology	Age
201670_s_at	Diagnosis	Hemisphere	Toxicology	PMI	pH	Smoking	Weight	RIN
201671_x_at	Diagnosis	Weight	PMI	Smoking	pH	Hemisphere
201672_s_at	Diagnosis	Weight	PMI	pH	Hemisphere	Smoking
201673_s_at	Diagnosis	RIN	pH	PMI	Neuropathology
201674_s_at	Diagnosis	PMI	Neuropathology	Age	Smoking
201675_at	Diagnosis	Age	PMI	Neuropathology
201676_x_at	Diagnosis	RIN	Weight	pH
201677_at	Diagnosis	pH	RIN	Weight	Hepathology
201678_s_at	Diagnosis	RIN	pH	Age	Weight
201679_at	Diagnosis	PMI	Neuropathology	Hemisphere	pH
201680_x_at	Diagnosis	pH
201681_s_at	Diagnosis	pH	RIN
201682_at	Diagnosis	RIN	Weight	Age
201683_x_at	Diagnosis	pH
201684_s_at	Diagnosis	pH	Neuropathology
201685_s_at	Diagnosis	Weight	RIN
201686_x_at	Diagnosis	pH	Age	Smoking
201687_s_at	Diagnosis	Age	Toxicology	Hemisphere
201688_s_at	Diagnosis	RIN	pH	PMI	Toxicology	Neuropathology
201689_s_at	Diagnosis	PMI	Weight	pH
201690_s_at	Diagnosis	Weight	PMI
201691_s_at	Diagnosis	RIN
201692_at	Diagnosis	Smoking	Toxicology
201693_s_at	Diagnosis	pH	Toxicology	PMI
201694_s_at	Diagnosis	Weight	Neuropathology	Toxicology	Age	pH	PMI
201695_s_at	Diagnosis
201696_at	Diagnosis	Neuropathology	pH	PMI	Weight	RIN
201697_s_at	Diagnosis	Neuropathology	Age
201698_s_at	Diagnosis	Hepathology	pH	RIN
201699_at	Diagnosis	PMI	Weight
201700_at	Diagnosis	Age
201701_s_at	Diagnosis	Hepathology	RIN
201702_s_at	Diagnosis	pH
201703_s_at	Diagnosis	pH
201704_at	Diagnosis	pH	Weight	Neuropathology	Hemisphere
201705_at	Diagnosis	RIN	Weight	Hepathology
201706_s_at	Diagnosis	Toxicology	Smoking
201707_at	Diagnosis	Weight	Hemisphere	pH	PMI	Smoking
201708_s_at	Diagnosis	RIN
201709_s_at	Diagnosis	pH	RIN
201710_at	Diagnosis	Toxicology	Neuropathology
201711_x_at	Diagnosis	pH	PMI
201712_s_at	Diagnosis	RIN	pH	Weight
201713_s_at	Diagnosis	pH	Age	Toxicology	PMI
201714_at	Diagnosis	Hemisphere	Smoking	pH
201715_s_at	Diagnosis	Weight	Neuropathology	Smoking
201716_at	Diagnosis	Weight	Smoking	PMI
201717_at	Diagnosis	Weight	pH	Hemisphere	RIN
201718_s_at	Diagnosis	pH	PMI
201719_s_at	Diagnosis	PMI	Toxicology
201720_s_at	Diagnosis	Age	RIN	Hepathology
201721_s_at	Diagnosis	Age	Hepathology	RIN
201722_s_at	Diagnosis	Weight	Age	Toxicology
201723_s_at	Diagnosis	Age	PMI	pH
201724_s_at	Diagnosis	RIN
201725_at	Diagnosis	RIN	pH	Age	Weight	PMI
201726_at	Diagnosis	Hepathology
201727_s_at	Diagnosis	Age	RIN
201728_s_at	Diagnosis	Hemisphere	Hepathology	pH	RIN
201729_s_at	Diagnosis	Neuropathology	pH	Toxicology	Age
201730_s_at	Diagnosis	Hepathology	Toxicology
201731_s_at	Diagnosis	Weight	Hemisphere	PMI
201732_s_at	Diagnosis	Hemisphere	Smoking	PMI
201733_at	Diagnosis	pH	Smoking
201734_at	Diagnosis	Smoking	PMI	Age
201735_s_at	Diagnosis	Age	PMI	Smoking	Hepathology	pH
201736_s_at	Diagnosis	RIN	PMI	pH	Hemisphere	Weight	Age
201737_s_at	Diagnosis	Hemisphere	Hepathology
201738_at	Diagnosis	RIN	Weight	pH	PMI	Smoking
201739_at	Diagnosis	pH	Age	Hepathology	PMI	Hemisphere
201740_at	Diagnosis	RIN	pH	Age
201741_x_at	Diagnosis	Weight	Smoking	PMI	pH
201742_x_at	Diagnosis	PMI	pH	Weight
201743_at	Diagnosis	Age	RIN	Hepathology	Toxicology	pH
201744_s_at	Diagnosis	Weight
201745_at	Diagnosis
201746_at	Diagnosis	Neuropathology
201747_s_at	Diagnosis	Toxicology
201748_s_at	Diagnosis	Hepathology	RIN	Hemisphere	pH	Neuropathology
201749_at	Diagnosis	RIN	pH	Weight
201750_s_at	Diagnosis	Neuropathology	pH	Hepathology	Toxicology	Age	RIN	PMI
201751_at	Diagnosis	Weight	RIN	Hemisphere	pH
201752_s_at	Diagnosis	pH	RIN	Toxicology	Age
201753_s_at	Diagnosis	Neuropathology	pH	Toxicology
201754_at	Diagnosis	RIN	Weight	pH	Age
201755_at	Diagnosis	pH	Neuropathology	PMI
201756_at	Diagnosis	RIN	Weight	Hepathology	Smoking	pH
201757_at	Diagnosis	Weight	pH	Hemisphere
201758_at	Diagnosis	PMI	RIN	Hemisphere	pH	Smoking
201759_at	Diagnosis	Smoking	Toxicology	pH
201760_s_at	Diagnosis	Age	Hepathology	pH	Hemisphere
201761_at	Diagnosis	pH	Age	Hepathology
201762_s_at	Diagnosis	Age	Hemisphere	RIN
201763_s_at	Diagnosis	RIN	Neuropathology
201764_at	Diagnosis	pH	RIN
201765_s_at	Diagnosis	Weight	Hemisphere	pH	Hepathology	PMI	Smoking
201766_at	Diagnosis	Neuropathology	Weight	PMI
201767_s_at	Diagnosis	Weight	Age	Neuropathology	Hepathology	pH
201768_s_at	Diagnosis	PMI	Age
201769_at	Diagnosis	RIN	pH	Toxicology
201770_at	Diagnosis	RIN	pH	Smoking
201771_at	Diagnosis	pH	PMI
201772_at	Diagnosis	PMI	RIN	Age	pH
201773_at	Diagnosis	PMI	RIN	Hepathology
201774_s_at	Diagnosis	Smoking
201775_s_at	Diagnosis	Weight	Age
201776_s_at	Diagnosis	Weight	Hepathology
201777_s_at	Diagnosis	pH	Toxicology	Weight	PMI
201778_s_at	Diagnosis	Weight	Toxicology
201779_s_at	Diagnosis	Weight
201780_s_at	Diagnosis	Weight
201781_s_at	Diagnosis	pH	Neuropathology	Age	Hemisphere	PMI
201782_s_at	Diagnosis	pH	Neuropathology	Toxicology	PMI
201783_s_at	Diagnosis	Smoking
201784_s_at	Diagnosis	RIN	Hepathology	Hemisphere	Neuropathology	PMI	pH
201785_at	Diagnosis	Weight	Hemisphere
201786_s_at	Diagnosis	pH	RIN	Hemisphere	Weight
201787_at	Diagnosis
201788_at	Diagnosis	PMI
201789_at	Diagnosis	Weight	Neuropathology
201790_s_at	Diagnosis	Neuropathology	PMI	RIN	pH	Smoking	Age	Weight
201791_s_at	Diagnosis	Smoking	Age	RIN	Hemisphere	pH	Weight
201792_at	Diagnosis	Age	Hepathology
201793_x_at	Diagnosis	Hemisphere	Hepathology	pH	PMI
201794_s_at	Diagnosis	Age	Weight	Smoking
201795_at	Diagnosis	Age	Hepathology	pH
201796_s_at	Diagnosis	Weight	Hemisphere	RIN	Toxicology
201797_s_at	Diagnosis	Weight	pH	Hemisphere
201798_s_at	Diagnosis	Age	Weight
201799_s_at	Diagnosis	Age
201800_s_at	Diagnosis	Age	pH	PMI
201801_s_at	Diagnosis	Neuropathology	Hepathology
201802_at	Diagnosis	RIN	Toxicology	pH
201803_at	Diagnosis	RIN	Smoking	PMI
201804_x_at	Diagnosis	RIN	PMI	pH	Age
201805_at	Diagnosis	Smoking	pH	PMI	Hemisphere
201806_s_at	Diagnosis	Weight	RIN	pH	Hemisphere
201807_at	Diagnosis	RIN	Hepathology
201808_s_at	Diagnosis	Hepathology	PMI	Hemisphere	pH	Smoking
201809_s_at	Diagnosis	Neuropathology	Weight	pH
201810_s_at	Diagnosis	Weight	Neuropathology
201811_x_at	Diagnosis	Weight	Neuropathology
201812_s_at	Diagnosis	Weight	pH	Age
201813_s_at	Diagnosis	Hepathology	Smoking	pH
201814_at	Diagnosis	pH
201815_s_at	Diagnosis	Weight	Hemisphere	Hepathology
201816_s_at	Diagnosis	RIN	pH
201817_at	Diagnosis	RIN	pH	Weight	Neuropathology
201818_at	Diagnosis	Hemisphere	Neuropathology	Toxicology	pH
201819_at	Diagnosis	Smoking	Weight	Hemisphere	PMI
201820_at	Diagnosis	Neuropathology	pH	Hemisphere	Toxicology
201821_s_at	Diagnosis	RIN	pH	Hepathology	Neuropathology	Toxicology	PMI
201822_at	Diagnosis	Neuropathology	RIN
201823_s_at	Diagnosis	RIN	pH	PMI	Smoking	Toxicology
201824_at	Diagnosis	RIN
201825_s_at	Diagnosis	PMI	Smoking	Weight
201826_s_at	Diagnosis	Smoking	Age	Toxicology	PMI	pH
201827_at	Diagnosis	RIN	Toxicology	pH	Hemisphere
201828_x_at	Diagnosis	Weight	Hemisphere
201829_at	Diagnosis	RIN	Age
201830_s_at	Diagnosis	Age	Hemisphere	RIN
201831_s_at	Diagnosis	Smoking	RIN	pH	Age	Weight	Toxicology
201832_s_at	Diagnosis	Neuropathology	Hemisphere	Age	PMI	pH
201833_at	Diagnosis	RIN	Age	Toxicology
201834_at	Diagnosis	Age
201835_s_at	Diagnosis	Age	PMI	Hemisphere
201836_s_at	Diagnosis	Age	PMI	Hemisphere	pH	Neuropathology
201837_s_at	Diagnosis	RIN	pH	Hemisphere	Neuropathology	Age	Weight
201838_s_at	Diagnosis	Age	Smoking
201839_s_at	Diagnosis	RIN	Toxicology	Age	pH
201840_at	Diagnosis	pH	RIN	Weight
201841_s_at	Diagnosis	Age	Hepathology	Neuropathology
201842_s_at	Diagnosis	PMI
201843_s_at	Diagnosis	Weight	pH	Hepathology	Hemisphere
201844_s_at	Diagnosis	Weight	PMI	Neuropathology
201845_s_at	Diagnosis	Weight	RIN
201846_s_at	Diagnosis	PMI	Weight
201847_at	Diagnosis	Weight	Hemisphere
201848_s_at	Diagnosis	pH	Smoking	PMI	Hemisphere
201849_at	Diagnosis	pH	Weight	Hemisphere	Smoking	Age
201850_at	Diagnosis	Age	Hepathology	Weight
201851_at	Diagnosis	Age	RIN	pH	PMI
201852_x_at	Diagnosis	Neuropathology	Weight
201853_s_at	Diagnosis	pH	Weight	Toxicology	Age	Hepathology
201854_s_at	Diagnosis	RIN
201855_s_at	Diagnosis	Hemisphere	Smoking	RIN
201856_s_at	Diagnosis	RIN	Hepathology
201857_at	Diagnosis	RIN	Weight
201858_s_at	Diagnosis	Weight	Age	pH	Hepathology
201859_at	Diagnosis	pH
201860_s_at	Diagnosis	Weight	PMI	RIN	Hemisphere
201861_s_at	Diagnosis	RIN	pH	Age	Hemisphere
201862_s_at	Diagnosis	Hepathology	Age	Neuropathology	Toxicology
201863_at	Diagnosis	pH	Neuropathology
201864_at	Diagnosis	Hepathology	Hemisphere	RIN	Weight
201865_x_at	Diagnosis	Neuropathology
201866_s_at	Diagnosis	Hemisphere	Neuropathology
201867_s_at	Diagnosis	Weight
201868_s_at	Diagnosis	Weight
201869_s_at	Diagnosis
201870_at	Diagnosis	pH	RIN	Weight	Neuropathology	Smoking	Age
201871_s_at	Diagnosis	PMI	RIN	pH
201872_s_at	Diagnosis	Age	Hemisphere	PMI	pH	Toxicology
201873_s_at	Diagnosis	RIN	pH
201874_at	Diagnosis	Neuropathology	Hemisphere
201875_s_at	Diagnosis	Hemisphere	Neuropathology
201876_at	Diagnosis	pH
201877_s_at	Diagnosis	Weight	RIN	Age
201878_at	Diagnosis	RIN	Hemisphere	pH
201879_at	Diagnosis	Hemisphere	Weight	PMI
201880_at	Diagnosis	RIN	Weight
201881_s_at	Diagnosis	PMI	Age	pH	Smoking	Toxicology	Neuropathology
201882_x_at	Diagnosis	PMI	Neuropathology
201883_s_at	Diagnosis	Age	RIN
201884_at	Diagnosis	Neuropathology	pH	RIN	Hemisphere
201885_s_at	Diagnosis	pH
201886_at	Diagnosis	pH	Age	Hepathology
201887_at	Diagnosis	Age	Weight	pH	Hepathology
201888_s_at	Diagnosis	pH
201889_at	Diagnosis	Weight	RIN	pH	PMI	Hemisphere
201890_at	Diagnosis	PMI	Hepathology	pH	Neuropathology
201891_s_at	Diagnosis
201892_s_at	Diagnosis	pH
201893_x_at	Diagnosis	Weight	PMI
201894_s_at	Diagnosis	Weight	RIN	Hemisphere	Hepathology
201895_at	Diagnosis	pH	RIN	Hemisphere	Toxicology
201896_s_at	Diagnosis	Weight	RIN
201897_s_at	Diagnosis	RIN	Weight
201898_s_at	Diagnosis	RIN	pH	PMI	Smoking	Hepathology
201899_s_at	Diagnosis	RIN	pH	Smoking	Hepathology	Weight
201900_s_at	Diagnosis	pH	RIN	PMI
201901_s_at	Diagnosis	Hemisphere	Hepathology
201902_s_at	Diagnosis	Neuropathology	pH	Toxicology	Hepathology	Hemisphere
201903_at	Diagnosis	pH	PMI	Hepathology	Age	Hemisphere	Toxicology	RIN
201904_s_at	Diagnosis	PMI	Smoking	Toxicology
201905_s_at	Diagnosis	RIN	pH
201906_s_at	Diagnosis	Toxicology	Smoking	PMI
201907_x_at	Diagnosis	Age	pH	Toxicology	RIN	Neuropathology	PMI
201908_at	Diagnosis	Toxicology	Neuropathology
201909_at	Diagnosis	Weight	pH	RIN
201910_at	Diagnosis	RIN	Hemisphere	PMI
201911_s_at	Diagnosis	PMI	RIN	Smoking	Hemisphere	Hepathology
201912_s_at	Diagnosis	PMI	pH	Weight
201913_s_at	Diagnosis	Hepathology	Age	Smoking
201914_s_at	Diagnosis	Smoking	Hemisphere	RIN
201915_at	Diagnosis	pH	RIN
201916_s_at	Diagnosis	RIN	pH
201917_s_at	Diagnosis	pH	Hemisphere	Weight
201918_at	Diagnosis	Hemisphere	Smoking	PMI	Neuropathology	Weight	Hepathology
201919_at	Diagnosis	PMI
201920_at	Diagnosis	PMI	Hemisphere	Smoking	Age
201921_at	Diagnosis	RIN	Weight
201922_at	Diagnosis	Age	RIN	Neuropathology	Hemisphere	Weight
201923_at	Diagnosis	RIN	Hepathology	Neuropathology
201924_at	Diagnosis	pH	Weight	Age
201925_s_at	Diagnosis	Toxicology
201926_s_at	Diagnosis	Toxicology	Smoking	Weight	Hepathology
201927_s_at	Diagnosis	Smoking	Hepathology
201928_at	Diagnosis	PMI	Smoking	RIN
201929_s_at	Diagnosis	Hemisphere	Age	Hepathology	RIN
201930_at	Diagnosis	Age
201931_at	Diagnosis	RIN	Hepathology	pH	Smoking	Hemisphere
201932_at	Diagnosis	PMI	pH	Weight	Hemisphere	Hepathology	RIN
201933_at	Diagnosis	RIN	Smoking	Hepathology
201934_at	Diagnosis	Hepathology	Hemisphere
201935_s_at	Diagnosis	Hemisphere
201936_s_at	Diagnosis	Hemisphere	Hepathology	Age	RIN
201937_s_at	Diagnosis	Smoking	Age
201938_at	Diagnosis	Weight	pH
201939_at	Diagnosis	RIN	pH	Weight	Hemisphere
201940_at	Diagnosis	Neuropathology	Weight	PMI	pH	Smoking
201941_at	Diagnosis	Smoking	PMI	RIN	Weight
201942_s_at	Diagnosis	Weight	Hemisphere
201943_s_at	Diagnosis	PMI	Hemisphere	Age	RIN	pH
201944_at	Diagnosis	RIN	pH	Age
201945_at	Diagnosis	Weight	Age	Hemisphere	pH	RIN	Toxicology
201946_s_at	Diagnosis	RIN	Smoking	PMI	pH	Hemisphere
201947_s_at	Diagnosis	RIN	pH	PMI	Smoking	Hemisphere	Toxicology
201948_at	Diagnosis	pH
201949_x_at	Diagnosis	RIN	Hepathology	Toxicology	PMI
201950_x_at	Diagnosis	PMI	pH	Toxicology	Smoking	Hemisphere
201951_at	Diagnosis	RIN	Smoking
201952_at	Diagnosis	RIN	Hepathology	Toxicology
201953_at	Diagnosis	Age
201954_at	Diagnosis
201955_at	Diagnosis	RIN	pH	Weight	PMI	Hemisphere	Smoking
201956_s_at	Diagnosis	Age	Hepathology
201957_at	Diagnosis	pH	Neuropathology
201958_s_at	Diagnosis	Weight
201959_s_at	Diagnosis	Weight	Hemisphere
201960_s_at	Diagnosis	Weight	Hemisphere	RIN	pH
201961_s_at	Diagnosis	Hemisphere	pH
201962_s_at	Diagnosis	Weight	pH	Hemisphere	RIN
201963_at	Diagnosis	RIN	Toxicology
201964_at	Diagnosis	RIN	pH
201965_s_at	Diagnosis	pH	RIN
201966_at	Diagnosis	RIN	pH	Smoking	Weight	PMI	Age
201967_at	Diagnosis	RIN	Hemisphere	Hepathology	Age	Neuropathology	PMI
201968_s_at	Diagnosis	RIN
201969_at	Diagnosis	Toxicology
201970_s_at	Diagnosis	Hepathology	RIN	Neuropathology
201971_s_at	Diagnosis	PMI	pH	Smoking	Hemisphere	Weight
201972_at	Diagnosis	Weight	PMI	Age
201973_s_at	Diagnosis	RIN	Weight
201974_s_at	Diagnosis	Neuropathology	pH	Hemisphere	PMI
201975_at	Diagnosis	Hemisphere
201976_s_at	Diagnosis	Weight
201977_s_at	Diagnosis	Age	pH	Smoking	Neuropathology
201978_s_at	Diagnosis	Neuropathology	RIN	Weight	PMI	pH	Hemisphere
201979_s_at	Diagnosis	Age	pH	Neuropathology	Smoking
201980_s_at	Diagnosis	Smoking	Toxicology	PMI	Hemisphere	Hepathology
201981_at	Diagnosis	Neuropathology	pH	Weight	Smoking	Toxicology	RIN
201982_s_at	Diagnosis	Hepathology	Smoking	Hemisphere	pH	RIN	Toxicology	Weight
201983_s_at	Diagnosis	pH
201984_s_at	Diagnosis
201985_at	Diagnosis	Age	PMI	Smoking
201986_at	Diagnosis
201987_at	Diagnosis	pH	PMI	Toxicology	RIN
201988_s_at	Diagnosis	RIN	pH	PMI	Hepathology	Neuropathology
201989_s_at	Diagnosis	RIN	pH	Weight
201990_s_at	Diagnosis	RIN	pH
201991_s_at	Diagnosis	RIN	Smoking	Hepathology
201992_s_at	Diagnosis
201993_x_at	Diagnosis	RIN	pH
201994_at	Diagnosis	Weight	PMI	Hemisphere	Toxicology	pH	Smoking
201995_at	Diagnosis	Hepathology	pH	RIN
201996_s_at	Diagnosis
201997_s_at	Diagnosis	pH	RIN	Toxicology	Hepathology
201998_at	Diagnosis	PMI
201999_s_at	Diagnosis	pH
202000_at	Diagnosis	RIN	pH	Weight	Age
202001_s_at	Diagnosis	pH	Smoking	PMI	Age	Weight
202002_at	Diagnosis	Neuropathology	Toxicology	RIN
202003_s_at	Diagnosis
202004_x_at	Diagnosis	RIN	Smoking	Hemisphere
202005_at	Diagnosis	Weight	RIN	pH	Hemisphere	Toxicology
202006_at	Diagnosis	PMI
202007_at	Diagnosis	Hepathology	Weight	RIN
202008_s_at	Diagnosis	Weight	Hemisphere	pH	RIN	Toxicology
202009_at	Diagnosis	Neuropathology	Weight
202010_s_at	Diagnosis
202011_at	Diagnosis	Weight	Neuropathology
202012_s_at	Diagnosis	pH	PMI	Weight	Toxicology
202013_s_at	Diagnosis	Smoking
202014_at	Diagnosis	Age	Neuropathology	Toxicology	Hepathology
202015_x_at	Diagnosis	Neuropathology	pH	PMI	Hepathology
202016_at	Diagnosis	Neuropathology	Age	Toxicology	PMI	Weight	Hemisphere	pH
202017_at	Diagnosis	Neuropathology	Toxicology	RIN
202018_s_at	Diagnosis	pH
202019_s_at	Diagnosis	Age	Hemisphere
202020_s_at	Diagnosis	RIN	pH
202021_x_at	Diagnosis	pH	RIN	Hepathology	Age
202022_at	Diagnosis
202023_at	Diagnosis	Age
202024_at	Diagnosis	pH	PMI	Weight	Smoking
202025_x_at	Diagnosis	Age	Neuropathology	PMI	Smoking
202026_at	Diagnosis	Hepathology	RIN	pH	Age
202027_at	Diagnosis	RIN	Age	PMI
202028_s_at	Diagnosis	pH	PMI	Smoking
202029_x_at	Diagnosis	Hepathology	RIN	Toxicology
202030_at	Diagnosis	Hemisphere
202031_s_at	Diagnosis	Weight	Hemisphere	Age	pH
202032_s_at	Diagnosis	pH	Neuropathology
202033_s_at	Diagnosis	pH	Hepathology	PMI	Age
202034_x_at	Diagnosis	pH	Weight
202035_s_at	Diagnosis	Neuropathology
202036_s_at	Diagnosis
202037_s_at	Diagnosis	Neuropathology	Hemisphere
202038_at	Diagnosis	RIN	Age
202039_at	Diagnosis	PMI
202040_s_at	Diagnosis	Hemisphere	Hepathology	RIN
202041_s_at	Diagnosis	Weight	Hemisphere	pH	Smoking
202042_at	Diagnosis	Weight	pH	Age	Hepathology	Hemisphere
202043_s_at	Diagnosis	Hemisphere	pH	Smoking
202044_at	Diagnosis	Hepathology	pH	Age	Weight	RIN	Hemisphere
202045_s_at	Diagnosis	RIN	Hepathology	Hemisphere
202046_s_at	Diagnosis	Neuropathology	Hemisphere
202047_s_at	Diagnosis	Hepathology	Smoking	Age	Weight	Hemisphere
202048_s_at	Diagnosis	Weight	Hepathology	pH	Age	Hemisphere	Smoking
202049_s_at	Diagnosis	Age	Toxicology	PMI	RIN	Hepathology	Weight
202050_s_at	Diagnosis
202051_s_at	Diagnosis	Age	Hepathology
202052_s_at	Diagnosis	RIN	pH	Hemisphere
202053_s_at	Diagnosis	Age	Hemisphere
202054_s_at	Diagnosis	Neuropathology	Hemisphere
202055_at	Diagnosis	RIN	Smoking	Neuropathology
202056_at	Diagnosis	Weight	Age
202057_at	Diagnosis	Weight	Hemisphere
202058_s_at	Diagnosis	PMI	pH
202059_s_at	Diagnosis	Hemisphere
202060_at	Diagnosis	RIN	pH	Age	PMI	Toxicology
202061_s_at	Diagnosis	RIN	Hepathology	Hemisphere
202062_s_at	Diagnosis	Age	Hepathology
202063_s_at	Diagnosis	pH
202064_s_at	Diagnosis	Weight	Hemisphere	pH	RIN
202065_s_at	Diagnosis	Hemisphere	Age
202066_at	Diagnosis
202067_s_at	Diagnosis	Toxicology	Age	Hepathology	Hemisphere
202068_s_at	Diagnosis	Age	PMI	Toxicology	Weight
202069_s_at	Diagnosis	RIN	pH	PMI	Smoking	Weight	Age
202070_s_at	Diagnosis	pH	Weight	Hemisphere	RIN	Toxicology
202071_at	Diagnosis	Age	pH	Hepathology
202072_at	Diagnosis	Smoking	Hemisphere	Hepathology
202073_at	Diagnosis
202074_s_at	Diagnosis	Hemisphere	Smoking
202075_s_at	Diagnosis	pH	Age	Hepathology
202076_at	Diagnosis	Smoking	Hemisphere	PMI
202077_at	Diagnosis	RIN	pH	Weight	Age	PMI
202078_at	Diagnosis	RIN	pH	Neuropathology	Toxicology	Hepathology
202079_s_at	Diagnosis	Smoking
202080_s_at	Diagnosis	Hemisphere	Smoking	PMI	pH
202081_at	Diagnosis
202082_s_at	Diagnosis
202083_s_at	Diagnosis	Age
202084_s_at	Diagnosis	RIN	pH	Toxicology	Hemisphere	Age	Smoking	Neuropathology
202085_at	Diagnosis	Weight
202086_at	Diagnosis	Hepathology	Toxicology	RIN
202087_s_at	Diagnosis	PMI	Hemisphere
202088_at	Diagnosis	PMI	Smoking	Age	Toxicology
202089_s_at	Diagnosis	PMI	Smoking	RIN	pH	Hepathology	Toxicology
202090_s_at	Diagnosis	pH	RIN	Age	Hepathology	Weight
202091_at	Diagnosis	Smoking
202092_s_at	Diagnosis	RIN
202093_s_at	Diagnosis	PMI
202094_at	Diagnosis	Neuropathology	Hepathology	Weight
202095_s_at	Diagnosis	pH	Hemisphere	Neuropathology
202096_s_at	Diagnosis
202097_at	Diagnosis	RIN	Hemisphere
202098_s_at	Diagnosis	PMI	RIN	Toxicology	Smoking	Age
202099_s_at	Diagnosis	pH	Neuropathology	Hemisphere
202100_at	Diagnosis	pH	PMI	Age	Hepathology	RIN	Smoking
202101_s_at	Diagnosis	pH	PMI	Smoking	Weight
202102_s_at	Diagnosis	Smoking	Hepathology	Hemisphere	RIN
202103_at	Diagnosis	RIN	pH	Age
202104_s_at	Diagnosis	pH	Weight	Hemisphere	Toxicology	Neuropathology
202105_at	Diagnosis	RIN	pH	Neuropathology
202106_at	Diagnosis	Hepathology	Neuropathology	RIN	Weight	Age
202107_s_at	Diagnosis
202108_at	Diagnosis	Neuropathology	pH
202109_at	Diagnosis	Hemisphere	pH
202110_at	Diagnosis	RIN	pH	Age	Weight	Smoking	Toxicology
202111_at	Diagnosis	Neuropathology	Weight	Hepathology	pH	Smoking	Hemisphere
202112_at	Diagnosis	Weight	Age
202113_s_at	Diagnosis	RIN	Hepathology	PMI	pH	Toxicology	Smoking
202114_at	Diagnosis	RIN	Hepathology	Toxicology	pH	Age	PMI
202115_s_at	Diagnosis	Hepathology	RIN
202116_at	Diagnosis	Toxicology
202117_at	Diagnosis	pH	Age	PMI
202118_s_at	Diagnosis	Smoking	PMI
202119_s_at	Diagnosis	pH	PMI
202120_x_at	Diagnosis	Weight	pH	PMI
202121_s_at	Diagnosis	pH	RIN	Weight
202122_s_at	Diagnosis	RIN	pH
202123_s_at	Diagnosis	RIN
202124_s_at	Diagnosis	Age	Hepathology	Smoking
202125_s_at	Diagnosis	Age	Hepathology	RIN	Smoking	Weight
202126_at	Diagnosis	Weight	RIN	Hemisphere	pH
202127_at	Diagnosis
202128_at	Diagnosis	Age	pH	Hepathology	Hemisphere	RIN
202129_s_at	Diagnosis	Neuropathology	PMI	Toxicology	Smoking
202130_at	Diagnosis	pH
202131_s_at	Diagnosis	PMI
202132_at	Diagnosis
202133_at	Diagnosis	pH	Weight	Neuropathology
202134_s_at	Diagnosis	Neuropathology	pH	Hemisphere	Hepathology	Weight
202135_s_at	Diagnosis	pH	Neuropathology	PMI
202136_at	Diagnosis	Age	Toxicology	Smoking	RIN	Hepathology
202137_s_at	Diagnosis	Hemisphere	RIN
202138_x_at	Diagnosis	RIN	Hepathology	Weight
202139_at	Diagnosis	pH	PMI	Hepathology	Weight
202140_s_at	Diagnosis	Smoking	Age	Toxicology
202141_s_at	Diagnosis	Smoking	RIN	Hemisphere	pH
202142_at	Diagnosis	RIN	pH	PMI	Smoking	Hemisphere	Toxicology	Age
202143_s_at	Diagnosis	RIN	Hepathology	pH	Smoking	PMI	Toxicology
202144_s_at	Diagnosis	RIN	Weight	Hepathology	Neuropathology
202145_at	Diagnosis	pH	Hemisphere
202146_at	Diagnosis
202147_s_at	Diagnosis	RIN	Toxicology
202148_s_at	Diagnosis	RIN	Hemisphere	Toxicology	pH	Neuropathology
202149_at	Diagnosis	pH
202150_s_at	Diagnosis	RIN
202151_s_at	Diagnosis	Neuropathology	Age	Hepathology	pH	Hemisphere
202152_x_at	Diagnosis	PMI	Smoking	pH
202153_s_at	Diagnosis	RIN	Hemisphere	Weight
202154_x_at	Diagnosis	Hemisphere	PMI	pH	Toxicology
202155_s_at	Diagnosis	Smoking	RIN	Age
202156_s_at	Diagnosis	Weight	Hemisphere	Hepathology	pH
202157_s_at	Diagnosis	Hemisphere	Weight	Hepathology
202158_s_at	Diagnosis	Hemisphere	Toxicology	PMI	Weight	pH
202159_at	Diagnosis	Weight	Hepathology	Hemisphere	pH	Smoking	PMI
202160_at	Diagnosis	Hemisphere	Neuropathology
202161_at	Diagnosis	Weight
202162_s_at	Diagnosis	PMI
202163_s_at	Diagnosis	pH
202164_s_at	Diagnosis	PMI	Hepathology
202165_at	Diagnosis	Weight	RIN	pH
202166_s_at	Diagnosis	RIN	pH	Neuropathology	Hepathology
202167_s_at	Diagnosis	Neuropathology	pH	Weight	PMI
202168_at	Diagnosis	RIN	pH
202169_s_at	Diagnosis	RIN
202170_s_at	Diagnosis	Age	Weight	Hepathology	PMI
202171_at	Diagnosis	Weight
202172_at	Diagnosis	pH	Weight
202173_s_at	Diagnosis	pH
202174_s_at	Diagnosis	Age
202175_at	Diagnosis	Age	PMI
202176_at	Diagnosis	Neuropathology	pH	RIN	Toxicology	PMI
202177_at	Diagnosis	Hepathology	PMI	pH	Hemisphere	Smoking	Weight
202178_at	Diagnosis	pH	Neuropathology	Age	Hepathology	Weight	Hemisphere
202179_at	Diagnosis	Age	pH	RIN
202180_s_at	Diagnosis
202181_at	Diagnosis	Age	Hemisphere	RIN	pH
202182_at	Diagnosis	RIN
202183_s_at	Diagnosis	pH	Hepathology
202184_s_at	Diagnosis	RIN	pH	Hemisphere	Toxicology
202185_at	Diagnosis	RIN	Weight	Hemisphere	PMI
202186_x_at	Diagnosis	Neuropathology	pH	Hemisphere	Age	Hepathology	PMI	Toxicology
202187_s_at	Diagnosis	pH	Age
202188_at	Diagnosis	RIN	pH	Age	Neuropathology	Toxicology
202189_x_at	Diagnosis
202190_at	Diagnosis	RIN	Smoking
202191_s_at	Diagnosis	Weight	Toxicology	Smoking	RIN	PMI
202192_s_at	Diagnosis	Smoking	PMI	Neuropathology	Toxicology	Hemisphere
202193_at	Diagnosis	Age	RIN
202194_at	Diagnosis	RIN	Hepathology
202195_s_at	Diagnosis	Toxicology	Hepathology	Age
202196_s_at	Diagnosis	RIN	pH	Weight	Age
202197_at	Diagnosis	RIN	Hemisphere	Weight
202198_s_at	Diagnosis	Neuropathology	RIN	Age	Smoking	pH
202199_s_at	Diagnosis	PMI
202200_s_at	Diagnosis	Age	Hepathology
202201_at	Diagnosis	Weight	pH	RIN
202202_s_at	Diagnosis	Neuropathology
202203_s_at	Diagnosis	pH	RIN	Hemisphere	Weight
202204_s_at	Diagnosis	RIN	Hemisphere	Weight	pH
202205_at	Diagnosis	pH	RIN	Smoking
202206_at	Diagnosis	Age	PMI	Hemisphere	Smoking
202207_at	Diagnosis	Age	PMI	Hepathology	RIN	Neuropathology
202208_s_at	Diagnosis	RIN	Hepathology	Age
202209_at	Diagnosis	RIN	Weight	pH	Hemisphere
202210_x_at	Diagnosis	PMI
202211_at	Diagnosis	RIN	Hepathology	Toxicology	Hemisphere	Age
202212_at	Diagnosis	Hepathology	PMI
202213_s_at	Diagnosis	PMI	pH	Smoking	Toxicology	RIN
202214_s_at	Diagnosis	RIN	Hepathology
202215_s_at	Diagnosis	Neuropathology
202216_x_at	Diagnosis	pH	PMI	Hepathology
202217_at	Diagnosis	Age	Toxicology	pH	Neuropathology
202218_s_at	Diagnosis	Age	Weight
202219_at	Diagnosis	RIN	pH	PMI	Age	Weight	Toxicology
202220_at	Diagnosis	pH
202221_s_at	Diagnosis	pH	Neuropathology
202222_s_at	Diagnosis	Neuropathology	Age	pH	PMI	Smoking
202223_at	Diagnosis	Age	pH	PMI
202224_at	Diagnosis	Hemisphere	PMI	RIN	Smoking
202225_at	Diagnosis	PMI	Smoking
202226_s_at	Diagnosis	PMI	pH	Smoking	Neuropathology	Hepathology
202227_s_at	Diagnosis	Hemisphere	Smoking	RIN
202228_s_at	Diagnosis	RIN	pH
202229_s_at	Diagnosis	Age	Hemisphere	Neuropathology
202230_s_at	Diagnosis	Hemisphere	Hepathology	Weight
202231_at	Diagnosis	Hepathology
202232_s_at	Diagnosis	RIN	pH	Hepathology	Toxicology
202233_s_at	Diagnosis	pH	Weight	Age	PMI
202234_s_at	Diagnosis	pH	Weight	RIN	Toxicology	Age
202235_at	Diagnosis	Weight	pH	RIN	Toxicology
202236_s_at	Diagnosis	Weight	RIN
202237_at	Diagnosis	RIN	pH
202238_s_at	Diagnosis	Neuropathology	Hemisphere
202239_at	Diagnosis	Weight
202240_at	Diagnosis	Weight	Neuropathology
202241_at	Diagnosis	RIN
202242_at	Diagnosis	pH	RIN	Weight	Age
202243_s_at	Diagnosis	RIN	pH	Hepathology
202244_at	Diagnosis	RIN	Weight	Hemisphere
202245_at	Diagnosis	RIN	Weight	Hemisphere	Hepathology
202246_s_at	Diagnosis	PMI
202247_s_at	Diagnosis	Age	Smoking	Neuropathology
202248_at	Diagnosis	Age	PMI	pH
202249_s_at	Diagnosis
202250_s_at	Diagnosis	Weight	pH	Hemisphere
202251_at	Diagnosis	pH	Hemisphere
202252_at	Diagnosis	RIN	pH	PMI	Weight	Age
202253_s_at	Diagnosis	RIN	Weight
202254_at	Diagnosis	Weight	RIN	pH	Age	Smoking
202255_s_at	Diagnosis	Smoking	PMI	Hemisphere
202256_at	Diagnosis	RIN	Smoking
202257_s_at	Diagnosis	Hemisphere
202258_s_at	Diagnosis	Weight	pH
202259_s_at	Diagnosis
202260_s_at	Diagnosis	Weight	Hemisphere	pH	Neuropathology
202261_at	Diagnosis	PMI	Weight
202262_x_at	Diagnosis
202263_at	Diagnosis	PMI	pH	RIN	Smoking	Neuropathology
202264_s_at	Diagnosis	RIN	Smoking	Weight	PMI
202265_at	Diagnosis	Hemisphere	RIN
202266_at	Diagnosis	RIN
202267_at	Diagnosis	Hepathology	Age	RIN
202268_s_at	Diagnosis	RIN	Toxicology	Hemisphere	Weight
202269_x_at	Diagnosis	Age	pH
202270_at	Diagnosis	Age
202271_at	Diagnosis	Smoking	pH	PMI	Weight	Age
202272_s_at	Diagnosis	RIN	Age	PMI
202273_at	Diagnosis	Weight	Toxicology
202274_at	Diagnosis	Neuropathology	Age
202275_at	Diagnosis	RIN	PMI
202276_at	Diagnosis	Weight	RIN	pH	Age
202277_at	Diagnosis	RIN	Weight	Hepathology	Toxicology	pH	PMI
202278_s_at	Diagnosis	PMI	pH	Toxicology	Smoking
202279_at	Diagnosis	Weight	Age	pH	RIN	Toxicology	Neuropathology
202280_at	Diagnosis	Neuropathology	pH	Hemisphere	RIN	Hepathology
202281_at	Diagnosis	PMI	Toxicology	RIN
202282_at	Diagnosis
202283_at	Diagnosis	Hemisphere	Age
202284_s_at	Diagnosis	Age	Hepathology
202285_s_at	Diagnosis	Neuropathology	pH
202286_s_at	Diagnosis	Neuropathology	pH	Hemisphere
202287_s_at	Diagnosis	Neuropathology	pH	Hemisphere	Hepathology	Weight
202288_at	Diagnosis	pH	Age	Hepathology
202289_s_at	Diagnosis	Weight	RIN	pH	Hemisphere
202290_at	Diagnosis	Smoking	pH	Neuropathology	Toxicology
202291_s_at	Diagnosis	Weight
202292_x_at	Diagnosis	PMI	Age	Hemisphere	Smoking
202293_at	Diagnosis	pH	Weight	Hepathology
202294_at	Diagnosis	pH	Toxicology
202295_s_at	Diagnosis	Hemisphere	Age
202296_s_at	Diagnosis	RIN	pH
202297_s_at	Diagnosis	Age	Hepathology
202298_at	Diagnosis	Weight	pH	RIN	Age	Neuropathology
202299_s_at	Diagnosis	Hepathology	Toxicology	RIN	pH	Smoking	Weight
202300_at	Diagnosis	RIN	pH	PMI	Smoking	Hepathology
202301_s_at	Diagnosis	Hemisphere	PMI	Hepathology
202302_s_at	Diagnosis	RIN	pH	PMI	Hemisphere	Smoking
202303_x_at	Diagnosis	RIN	Age	PMI	Hepathology
202304_at	Diagnosis	RIN	pH	Smoking	Weight
202305_s_at	Diagnosis
202306_at	Diagnosis	Toxicology	pH
202307_s_at	Diagnosis	Age	RIN	Hemisphere	Neuropathology
202308_at	Diagnosis	Age	pH	Hepathology	RIN
202309_at	Diagnosis	RIN	pH	Age	Weight
202310_s_at	Diagnosis	Age	Toxicology	Hepathology	RIN
202311_s_at	Diagnosis	Neuropathology	PMI
202312_s_at	Diagnosis	Weight	Age	pH	Hemisphere	RIN	Hepathology
202313_at	Diagnosis	pH	Age	RIN
202314_at	Diagnosis	Toxicology
202315_s_at	Diagnosis	pH	Weight	Age	Smoking	Hepathology	Neuropathology
202316_x_at	Diagnosis	pH	Hemisphere	Weight
202317_s_at	Diagnosis	Hepathology
202318_s_at	Diagnosis	Hemisphere	Smoking
202319_at	Diagnosis	PMI
202320_at	Diagnosis	PMI	Weight	Hepathology
202321_at	Diagnosis	Age	Smoking
202322_s_at	Diagnosis	PMI	Smoking
202323_s_at	Diagnosis	Weight	Hemisphere	Age	Hepathology
202324_s_at	Diagnosis	PMI	Smoking	Toxicology
202325_s_at	Diagnosis	pH	RIN	Age	Weight	PMI
202326_at	Diagnosis	pH	Smoking	Age	Hepathology	Weight
202327_s_at	Diagnosis	Neuropathology	Toxicology	RIN
202328_s_at	Diagnosis	Hepathology	pH	Hemisphere
202329_at	Diagnosis	RIN	Weight	pH
202330_s_at	Diagnosis	pH
202331_at	Diagnosis	Neuropathology	Age
202332_at	Diagnosis	RIN	Hepathology	pH	Age	Hemisphere	Toxicology
202333_s_at	Diagnosis	Weight	Hemisphere	RIN
202334_s_at	Diagnosis	Weight	RIN
202335_s_at	Diagnosis	Hepathology	pH	PMI	Toxicology	Neuropathology
202336_s_at	Diagnosis	RIN	pH	Age
202337_at	Diagnosis	Age	Hepathology
202338_at	Diagnosis
202339_at	Diagnosis	Hepathology	PMI	RIN	pH	Toxicology
202340_x_at	Diagnosis	Toxicology	Age
202341_s_at	Diagnosis	pH	RIN
202342_s_at	Diagnosis	PMI	Weight	pH	Smoking	Age
202343_x_at	Diagnosis	pH	Neuropathology	Age	Hepathology	PMI
202344_at	Diagnosis
202345_s_at	Diagnosis	Age	Hepathology	RIN	Toxicology
202346_at	Diagnosis	Weight	Age
202347_s_at	Diagnosis	RIN	Weight	Smoking
202348_s_at	Diagnosis	PMI	Smoking	pH
202349_at	Diagnosis	RIN	Neuropathology
202350_s_at	Diagnosis
202351_at	Diagnosis	RIN	pH	Hepathology	Age
202352_s_at	Diagnosis	PMI	Smoking
202353_s_at	Diagnosis	RIN	Hemisphere
202354_s_at	Diagnosis	Hemisphere	Hepathology
202355_s_at	Diagnosis	pH	Hepathology	Neuropathology
202356_s_at	Diagnosis	pH	Hemisphere	Weight	Hepathology	Age
202357_s_at	Diagnosis	Neuropathology	Hemisphere
202358_s_at	Diagnosis	pH	Neuropathology	PMI	Age	Hepathology	Toxicology
202359_s_at	Diagnosis
202360_at	Diagnosis	Hepathology	Weight	PMI
202361_at	Diagnosis	pH	Toxicology	Age	Hepathology	RIN	Neuropathology
202362_at	Diagnosis	Weight
202363_at	Diagnosis	Hepathology	Weight
202364_at	Diagnosis	pH	Weight
202365_at	Diagnosis	RIN
202366_at	Diagnosis
202367_at	Diagnosis	Age	pH	RIN	Weight	Hepathology
202368_s_at	Diagnosis	pH	RIN	Age	Neuropathology	Hemisphere
202369_s_at	Diagnosis	pH	RIN	Toxicology	Smoking
202370_s_at	Diagnosis	pH	Age
202371_at	Diagnosis	Weight	PMI
202372_at	Diagnosis	Age
202373_s_at	Diagnosis	RIN	pH	Hemisphere	Smoking
202374_s_at	Diagnosis	Hepathology	RIN	Weight	pH	Neuropathology	Smoking
202375_at	Diagnosis	pH	Age	Hemisphere
202376_at	Diagnosis	Age	pH
202377_at	Diagnosis	pH	Toxicology	Neuropathology
202378_s_at	Diagnosis	Toxicology	pH	Neuropathology
202379_s_at	Diagnosis	RIN	Hepathology	Hemisphere
202380_s_at	Diagnosis	Age
202381_at	Diagnosis	RIN	Hepathology
202382_s_at	Diagnosis	pH	RIN	Weight	Neuropathology
202383_at	Diagnosis	PMI	pH
202384_s_at	Diagnosis	RIN	Hepathology	Age	pH	PMI	Neuropathology
202385_s_at	Diagnosis	RIN	Smoking
202386_s_at	Diagnosis
202387_at	Diagnosis	pH	Smoking	Weight
202388_at	Diagnosis	RIN	pH	Age	Weight	Toxicology
202389_s_at	Diagnosis	RIN	Neuropathology	Hepathology	Age	Toxicology
202390_s_at	Diagnosis	RIN	Hepathology	Age	Neuropathology
202391_at	Diagnosis	Weight	Hemisphere
202392_s_at	Diagnosis	Weight	pH	Hemisphere	RIN
202393_s_at	Diagnosis	pH	Toxicology
202394_s_at	Diagnosis	PMI	pH
202395_at	Diagnosis	RIN	pH	Weight
202396_at	Diagnosis	Weight	RIN	pH	Toxicology	Hemisphere
202397_at	Diagnosis	Age	pH	PMI	Hepathology
202398_at	Diagnosis	Hepathology	pH	Age
202399_s_at	Diagnosis	Neuropathology
202400_s_at	Diagnosis	Neuropathology	pH	PMI	Age	Hepathology	Hemisphere
202401_s_at	Diagnosis	pH	RIN	Weight	Age	Toxicology	Smoking
202402_s_at	Diagnosis	PMI
202403_s_at	Diagnosis	Weight	PMI
202404_s_at	Diagnosis	Weight
202405_at	Diagnosis	Neuropathology	PMI
202406_s_at	Diagnosis	PMI	Weight	Neuropathology
202407_s_at	Diagnosis	pH	PMI	Weight
202408_s_at	Diagnosis	Weight	Neuropathology	Hemisphere
202409_at	Diagnosis	Weight
202410_x_at	Diagnosis	pH	Hemisphere	Neuropathology
202411_at	Diagnosis	Weight	RIN	Age	Hemisphere
202412_s_at	Diagnosis	pH	PMI	RIN	Toxicology
202413_s_at	Diagnosis	pH	Toxicology
202414_at	Diagnosis	Hepathology	Hemisphere	Neuropathology	pH
202415_s_at	Diagnosis	pH	Age	Smoking
202416_at	Diagnosis	RIN	pH	Hemisphere	Weight	Age
202417_at	Diagnosis	RIN	Age	Hepathology	Smoking	Hemisphere	pH	PMI
202418_at	Diagnosis	Hepathology
202419_at	Diagnosis	pH	Hemisphere	RIN
202420_s_at	Diagnosis	RIN	Toxicology	Hepathology
202421_at	Diagnosis	Age
202422_s_at	Diagnosis	PMI	Toxicology	pH	RIN
202423_at	Diagnosis	PMI	Smoking
202424_at	Diagnosis	Smoking	pH	Hepathology	Age	RIN
202425_x_at	Diagnosis	pH	RIN	Smoking	Age	Neuropathology	PMI
202426_s_at	Diagnosis	Neuropathology
202427_s_at	Diagnosis	RIN	pH	PMI	Weight	Age
202428_x_at	Diagnosis	RIN
202429_s_at	Diagnosis	RIN	pH	Age	Weight	Smoking	Neuropathology
202430_s_at	Diagnosis	pH	Hepathology	Age
202431_s_at	Diagnosis	Hemisphere	Age	Hepathology
202432_at	Diagnosis	pH	RIN	Weight	Age
202433_at	Diagnosis	RIN	pH	Hepathology	Toxicology
202434_s_at	Diagnosis	Hepathology	pH
202435_s_at	Diagnosis	Weight
202436_s_at	Diagnosis	Weight
202437_s_at	Diagnosis	Weight
202438_x_at	Diagnosis	RIN	Weight	PMI	pH	Hemisphere	Smoking
202439_s_at	Diagnosis
202440_s_at	Diagnosis	RIN	Hepathology	Toxicology
202441_at	Diagnosis	RIN	pH	Weight	Hepathology
202442_at	Diagnosis	Weight	RIN
202443_x_at	Diagnosis	Toxicology	Neuropathology	pH
202444_s_at	Diagnosis	Hemisphere	pH	Hepathology	Neuropathology
202445_s_at	Diagnosis	Hepathology	Hemisphere	Weight
202446_s_at	Diagnosis	Age	Hepathology	pH
202447_at	Diagnosis	Toxicology
202448_s_at	Diagnosis	Hepathology	Toxicology
202449_s_at	Diagnosis	RIN	pH	Toxicology
202450_s_at	Diagnosis
202451_at	Diagnosis	Weight	Hemisphere	Age	Hepathology
202452_at	Diagnosis	Hepathology	Hemisphere	pH	Age	RIN
202453_s_at	Diagnosis	RIN	pH	Smoking	PMI
202454_s_at	Diagnosis	Weight	Hemisphere
202455_at	Diagnosis	RIN	Hemisphere	PMI
202456_s_at	Diagnosis
202457_s_at	Diagnosis	Smoking	Age	RIN	PMI
202458_at	Diagnosis
202459_s_at	Diagnosis	Weight	RIN	pH
202460_s_at	Diagnosis	Weight	RIN	pH
202461_at	Diagnosis	Hepathology	Neuropathology	Weight	pH
202462_s_at	Diagnosis	RIN	Hepathology	Neuropathology	Hemisphere
202463_s_at	Diagnosis	PMI	Hepathology	Neuropathology
202464_s_at	Diagnosis	pH
202465_at	Diagnosis	Neuropathology	pH	Hemisphere	RIN	Smoking	Weight	Toxicology	Hepathology	Age	PMI
202466_at	Diagnosis	Hemisphere	Weight	pH
202467_s_at	Diagnosis	Age	pH	PMI	Smoking
202468_s_at	Diagnosis	Age	Weight	Hemisphere
202469_s_at	Diagnosis	Weight	Age
202470_s_at	Diagnosis	PMI
202471_s_at	Diagnosis	pH	RIN	Neuropathology
202472_at	Diagnosis	Weight	PMI	pH	Hemisphere	Toxicology
[truncated: 20,215 more rows]

## Sheet: PFC Regression Coefficients
PFC	Estimate	Std. Error	t-value	p-value	FDRqval
206261_at	-0.367848	0.0619078	-5.94186	1.448e-06	0.0207135
211706_s_at	-0.275238	0.0469873	-5.85771	2.68555e-06	0.0207135
212203_x_at	1.52603	0.267201	5.71117	2.79724e-06	0.0207135
211799_x_at	0.626869	0.109527	5.7234	3.86203e-06	0.0214488
211908_x_at	-0.218874	0.0389423	-5.62047	5.10576e-06	0.0220545
201315_x_at	1.42745	0.262736	5.433	6.2043e-06	0.0220545
208107_s_at	-0.36126	0.0670676	-5.38651	7.089e-06	0.0220545
211097_s_at	-0.176512	0.0328311	-5.37637	8.04823e-06	0.0220545
217093_at	-0.0978956	0.0182113	-5.37554	8.93499e-06	0.0220545
210276_s_at	0.564392	0.108045	5.22369	1.23856e-05	0.0249142
200986_at	0.57929	0.112864	5.13266	1.35108e-05	0.0249142
216886_at	-0.145453	0.0278804	-5.21704	1.38757e-05	0.0249142
201850_at	0.760357	0.14807	5.13512	1.45795e-05	0.0249142
213138_at	0.44351	0.0860693	5.15294	1.65813e-05	0.0263109
214905_at	-0.18413	0.0364265	-5.05484	1.99544e-05	0.0281999
201601_x_at	1.56972	0.312724	5.0195	2.03105e-05	0.0281999
202903_at	-0.413979	0.0827798	-5.00097	3.35192e-05	0.0416164
221650_s_at	-0.28695	0.0589343	-4.86897	3.37202e-05	0.0416164
210427_x_at	0.918654	0.192333	4.77637	3.80231e-05	0.0433706
216565_x_at	0.947901	0.199137	4.76005	3.98634e-05	0.0433706
222098_s_at	-0.153574	0.0317274	-4.84043	4.29031e-05	0.0433706
200943_at	0.40741	0.0861904	4.72686	4.38817e-05	0.0433706
217830_s_at	-0.472678	0.0981502	-4.81587	4.99594e-05	0.0433706
208808_s_at	0.729121	0.156602	4.65589	5.06637e-05	0.0433706
200931_s_at	0.546851	0.116751	4.6839	5.30404e-05	0.0433706
214843_s_at	-0.486766	0.102374	-4.75476	5.42217e-05	0.0433706
204683_at	0.59343	0.127108	4.6687	5.92802e-05	0.0433706
217937_s_at	0.326921	0.0697259	4.68865	6.02258e-05	0.0433706
200962_at	1.20135	0.256325	4.68683	6.05304e-05	0.0433706
211529_x_at	0.505015	0.108671	4.64719	6.2975e-05	0.0433706
201590_x_at	0.808086	0.174869	4.62109	6.34412e-05	0.0433706
201009_s_at	1.08625	0.236337	4.5962	6.40015e-05	0.0433706
33304_at	0.301652	0.0653538	4.61568	6.44263e-05	0.0433706
217669_s_at	-0.291213	0.0619281	-4.70244	7.37232e-05	0.0467416
208527_x_at	0.486237	0.105586	4.60513	8.15831e-05	0.0467416
219234_x_at	-0.520956	0.114534	-4.54847	8.30981e-05	0.0467416
201858_s_at	1.78344	0.393809	4.52869	8.78367e-05	0.0467416
205947_s_at	-0.20482	0.0456932	-4.48251	8.87783e-05	0.0467416
220585_at	-0.124259	0.0271743	-4.57268	8.91318e-05	0.0467416
206023_at	-0.564091	0.125926	-4.47955	8.95366e-05	0.0467416
208729_x_at	0.745717	0.165282	4.51179	9.20985e-05	0.0467416
219459_at	-0.481988	0.107834	-4.46972	9.21008e-05	0.0467416
208581_x_at	0.764196	0.169396	4.51131	9.22238e-05	0.0467416
215506_s_at	0.524989	0.115816	4.53298	9.26882e-05	0.0467416
213503_x_at	0.828267	0.185337	4.46899	9.77557e-05	0.0467416
210010_s_at	0.632656	0.140968	4.48793	9.8467e-05	0.0467416
219732_at	-0.630917	0.14194	-4.44494	9.88907e-05	0.0467416
201705_at	-0.286795	0.0631516	-4.54137	0.000104433	0.0472048
205630_at	-1.0167	0.226468	-4.48939	0.000104555	0.0472048
204362_at	-0.516162	0.116263	-4.43962	0.000106245	0.0472048
204622_x_at	-1.02246	0.231935	-4.40841	0.000109812	0.0473463
203107_x_at	0.426654	0.0959702	4.4457	0.000110826	0.0473463
200664_s_at	1.30497	0.289743	4.50387	0.000115483	0.0477911
219604_s_at	-0.248268	0.0555682	-4.46782	0.000118605	0.0477911
213625_at	-0.166882	0.0379546	-4.39688	0.000119916	0.0477911
201008_s_at	1.30056	0.296112	4.39211	0.000121546	0.0477911
206547_s_at	-0.858531	0.196466	-4.36987	0.000122624	0.0477911
211739_x_at	-0.220254	0.0493406	-4.46396	0.000128527	0.0479955
214366_s_at	0.18362	0.0414323	4.43181	0.000130813	0.0479955
215081_at	-0.398825	0.0909957	-4.3829	0.000132094	0.0479955
201141_at	1.43483	0.325092	4.41363	0.000137441	0.0479955
221798_x_at	0.285955	0.0657606	4.34842	0.000137526	0.0479955
217647_at	-0.11883	0.0270699	-4.38976	0.000137641	0.0479955
201841_s_at	1.16844	0.267918	4.36118	0.00014035	0.0479955
200916_at	0.769639	0.178278	4.31707	0.000142601	0.0479955
214922_at	-0.184489	0.0421811	-4.37375	0.000143848	0.0479955
205175_s_at	-0.25163	0.0581474	-4.32744	0.000145918	0.0479955
215458_s_at	-0.225425	0.0523436	-4.30664	0.000146914	0.0479955
217546_at	0.820927	0.189311	4.33638	0.000150403	0.0484111
221991_at	-0.336668	0.0773516	-4.35243	0.000152545	0.0484111
216234_s_at	-0.275398	0.063743	-4.32044	0.000166584	0.0509996
216651_s_at	-0.336375	0.0788019	-4.26861	0.000172247	0.0509996
212185_x_at	0.63929	0.149813	4.26726	0.000172902	0.0509996
208458_at	-0.198358	0.0463331	-4.28113	0.000175427	0.0509996
213891_s_at	-0.40515	0.0933402	-4.34058	0.000178824	0.0509996
204775_at	-0.343675	0.0804909	-4.26974	0.000181076	0.0509996
216321_s_at	-0.625748	0.14613	-4.28213	0.000185079	0.0509996
202096_s_at	0.637704	0.151001	4.22316	0.000186354	0.0509996
220532_s_at	0.829692	0.192907	4.301	0.000186595	0.0509996
205269_at	0.656582	0.154281	4.25576	0.000188254	0.0509996
204340_at	-0.400562	0.0937474	-4.27278	0.000189897	0.0509996
214521_at	-0.135181	0.0316769	-4.26748	0.000192679	0.0509996
201028_s_at	0.985505	0.233091	4.22799	0.000193102	0.0509996
201666_at	0.880255	0.209179	4.20814	0.000194488	0.0509996
91580_at	-0.0950903	0.0225287	-4.22085	0.000197017	0.0509996
201671_x_at	-0.484388	0.114786	-4.21994	0.000197523	0.0509996
216364_s_at	-0.110655	0.0261467	-4.23209	0.000201059	0.0509996
211911_x_at	0.805614	0.190436	4.23036	0.000202024	0.0509996
203078_at	-0.614005	0.146656	-4.1867	0.000206698	0.0510205
217408_at	-0.286146	0.0675214	-4.23785	0.000209	0.0510205
217341_at	-0.209836	0.0496269	-4.22828	0.00021456	0.0510205
202376_at	2.01917	0.483838	4.17323	0.000214746	0.0510205
203991_s_at	-0.668521	0.158161	-4.22682	0.000215417	0.0510205
207036_x_at	-0.126737	0.0301481	-4.20382	0.000217471	0.0510205
203252_at	0.596851	0.142754	4.18096	0.000220367	0.0510205
217973_at	0.610933	0.14675	4.16308	0.000221016	0.0510205
211997_x_at	0.754553	0.180641	4.17709	0.000222777	0.0510205
221477_s_at	0.678411	0.160713	4.22126	0.000231558	0.0524905
211756_at	-0.380409	0.0898595	-4.23337	0.000238089	0.0534257
213327_s_at	-0.227612	0.0543901	-4.18481	0.000241696	0.0536928
208816_x_at	0.332127	0.0806546	4.11789	0.000251195	0.0552505
213679_at	-0.400688	0.0970982	-4.12663	0.000256604	0.0558868
220595_at	-0.739961	0.177917	-4.15901	0.000259371	0.0559409
209416_s_at	-0.200878	0.0483951	-4.1508	0.000265262	0.0566338
210446_at	-0.230658	0.055614	-4.14747	0.000267682	0.0566338
208677_s_at	0.697486	0.16676	4.18258	0.000272596	0.0571295
213620_s_at	0.775844	0.190285	4.07727	0.000281739	0.0584938
203576_at	0.372337	0.0910719	4.08839	0.000285557	0.0585307
212433_x_at	0.395787	0.0960245	4.12173	0.000287187	0.0585307
208165_s_at	-0.225153	0.0551772	-4.08054	0.000291882	0.0589469
200944_s_at	0.315065	0.0777308	4.05328	0.000301467	0.060334
218573_at	-0.385023	0.0943623	-4.08026	0.000321586	0.0630694
202161_at	0.487816	0.119734	4.07418	0.000326958	0.0630694
216279_at	-0.0932516	0.0230062	-4.05332	0.000329729	0.0630694
217420_s_at	-0.205633	0.0502914	-4.08884	0.000330995	0.0630694
217714_x_at	-0.197763	0.0488252	-4.05043	0.000332371	0.0630694
212923_s_at	0.549437	0.137318	4.00119	0.000335318	0.0630694
202490_at	-0.322549	0.0797759	-4.04319	0.000339064	0.0630694
213187_x_at	0.51105	0.127083	4.02139	0.000344206	0.0630694
212067_s_at	0.484941	0.121085	4.00495	0.000345395	0.0630694
48531_at	0.375215	0.0937192	4.00361	0.000346703	0.0630694
210328_at	-0.278079	0.0686423	-4.05114	0.000348132	0.0630694
221483_s_at	-0.337957	0.0844952	-3.99972	0.000350514	0.0630694
201891_s_at	0.495304	0.122918	4.02955	0.000352042	0.0630694
221017_s_at	-0.18307	0.0451295	-4.05655	0.000361019	0.0637331
218968_s_at	-0.305035	0.0762091	-4.0026	0.000362669	0.0637331
220225_at	-0.163589	0.0408875	-4.00094	0.000364353	0.0637331
212545_s_at	0.218056	0.054625	3.99187	0.000373648	0.0645649
204560_at	0.766115	0.191255	4.00572	0.000375892	0.0645649
210611_s_at	1.17739	0.295244	3.98787	0.000377828	0.0645649
200855_at	-0.218766	0.0549195	-3.9834	0.000382552	0.0648733
219242_at	-0.301758	0.0755129	-3.99611	0.00038595	0.0649536
209474_s_at	0.151186	0.0375484	4.02643	0.000391448	0.0653836
213035_at	-0.370084	0.0920529	-4.02034	0.000397896	0.0659646
206758_at	-0.271678	0.0681199	-3.98824	0.000413044	0.0675461
219998_at	-0.341707	0.0853617	-4.00304	0.000416794	0.0675461
210683_at	-0.153113	0.0384486	-3.98226	0.000419794	0.0675461
216231_s_at	0.784805	0.197541	3.97287	0.000430626	0.0675461
204996_s_at	-0.321173	0.0811969	-3.95548	0.000431483	0.0675461
215223_s_at	0.874571	0.219291	3.98818	0.000433731	0.0675461
221877_at	-0.350621	0.0887043	-3.95269	0.000434794	0.0675461
201087_at	0.390203	0.0987259	3.95239	0.000435156	0.0675461
204721_s_at	-0.322425	0.0822482	-3.92015	0.000438087	0.0675461
211528_x_at	0.427954	0.108792	3.93369	0.00043909	0.0675461
219487_at	-0.560047	0.141966	-3.94494	0.000444124	0.0675461
207352_s_at	-0.214445	0.0539075	-3.97802	0.000445702	0.0675461
202990_at	0.383829	0.0984473	3.89883	0.000447967	0.0675461
202458_at	0.640434	0.161865	3.9566	0.000450049	0.0675461
211956_s_at	0.323848	0.0825641	3.92239	0.000453044	0.0675461
211885_x_at	-0.0945163	0.0239307	-3.94958	0.000458687	0.0679316
205472_s_at	-0.570203	0.143957	-3.96092	0.000466585	0.0680996
207044_at	-0.165602	0.0418157	-3.96028	0.00046738	0.0680996
216336_x_at	0.493847	0.126393	3.90723	0.000472442	0.0680996
214273_x_at	0.306501	0.0778577	3.93668	0.000474987	0.0680996
205590_at	-0.668149	0.171094	-3.90516	0.000475149	0.0680996
215022_x_at	-0.343046	0.0863997	-3.97046	0.000478521	0.0681432
220934_s_at	-0.314943	0.080784	-3.89857	0.00048388	0.0684675
204643_s_at	-0.492417	0.124849	-3.9441	0.000488051	0.0685287
208027_s_at	-0.180902	0.0459385	-3.93791	0.0004962	0.0685287
201731_s_at	0.355528	0.0910893	3.90307	0.000498051	0.0685287
210091_s_at	0.920663	0.236858	3.88698	0.000499624	0.0685287
216927_at	-0.171973	0.0437024	-3.9351	0.00049995	0.0685287
205621_at	-0.198201	0.0508263	-3.89958	0.000502821	0.0685287
204916_at	0.281105	0.0719354	3.90774	0.000513661	0.0695792
201042_at	0.669608	0.173974	3.8489	0.000554949	0.0740627
221254_s_at	-0.199972	0.0513341	-3.8955	0.000555713	0.0740627
201953_at	0.41332	0.107799	3.83416	0.000556762	0.0740627
202193_at	0.569251	0.148097	3.84377	0.000562842	0.0742913
201044_x_at	0.611058	0.1578	3.87235	0.000565169	0.0742913
218570_at	-0.370222	0.0971937	-3.80912	0.000576443	0.0753276
205954_at	-0.195931	0.0511235	-3.83251	0.000580563	0.0754223
209191_at	0.790315	0.20689	3.81998	0.000600913	0.0761492
206923_at	-0.192303	0.0497424	-3.86598	0.00060121	0.0761492
214206_at	-0.146245	0.0376582	-3.88349	0.000601861	0.0761492
208627_s_at	0.725617	0.190021	3.81861	0.000603183	0.0761492
214138_at	-0.227951	0.0599043	-3.80526	0.000603298	0.0761492
207680_x_at	-0.225833	0.0588061	-3.8403	0.000616159	0.0766035
200924_s_at	0.551513	0.143723	3.83734	0.000621077	0.0766035
205215_at	-0.426561	0.111198	-3.83605	0.000623232	0.0766035
221844_x_at	-0.297855	0.0785262	-3.79307	0.000624035	0.0766035
200790_at	0.584409	0.152974	3.82031	0.000624139	0.0766035
214022_s_at	1.15111	0.303842	3.78851	0.000631962	0.0771376
203725_at	0.675067	0.177675	3.79944	0.000635782	0.0771798
217921_at	-0.390302	0.102228	-3.81795	0.000654331	0.0784498
218459_at	-0.332196	0.0873703	-3.80216	0.000655705	0.0784498
205584_at	-0.361753	0.0952054	-3.79971	0.000660084	0.0784498
202584_at	-0.250109	0.0655673	-3.81454	0.000660369	0.0784498
219295_s_at	-0.210478	0.0552252	-3.81127	0.000666199	0.0787213
213550_s_at	-0.647749	0.170353	-3.8024	0.000682266	0.0801933
206428_s_at	-0.121715	0.0319032	-3.81513	0.00068829	0.0804755
204624_at	0.189277	0.0500574	3.78119	0.000694103	0.0807304
209624_s_at	0.137285	0.0360639	3.80671	0.000703851	0.0814378
212788_x_at	0.343712	0.0915081	3.75608	0.000716019	0.0824164
201040_at	0.588968	0.156975	3.75197	0.000724116	0.0829187
206131_at	-0.144824	0.0383334	-3.77801	0.000728413	0.082983
208575_at	-0.124279	0.0328034	-3.78861	0.000738484	0.0833236
212991_at	-0.618966	0.164701	-3.75812	0.000738904	0.0833236
52940_at	0.459993	0.122727	3.7481	0.000759221	0.0847196
217456_x_at	0.545825	0.146704	3.72059	0.000762443	0.0847196
218315_s_at	-0.307057	0.0819605	-3.7464	0.000762724	0.0847196
221075_s_at	-0.101001	0.0266664	-3.78758	0.000774211	0.0855676
201695_s_at	0.80047	0.211592	3.78308	0.000783377	0.0858401
202014_at	0.552572	0.146732	3.76585	0.000784404	0.0858401
221070_s_at	-0.152046	0.0406301	-3.74219	0.000801781	0.0873116
212987_at	-0.662199	0.179005	-3.69934	0.000808413	0.0876043
200872_at	0.559278	0.15136	3.69502	0.00081806	0.0882195
207632_at	-0.108514	0.0290722	-3.73256	0.000822714	0.088254
216004_s_at	0.198411	0.0534005	3.71553	0.000829112	0.088254
219607_s_at	0.718834	0.191978	3.74436	0.000830299	0.088254
220284_at	-0.123522	0.0331765	-3.72318	0.000843602	0.0887187
200054_at	-0.217607	0.0584696	-3.72171	0.000846915	0.0887187
206577_at	-0.872095	0.236159	-3.69283	0.000850984	0.0887187
209369_at	0.481773	0.130136	3.70207	0.000859782	0.0887187
209422_at	-0.259951	0.0702544	-3.70014	0.000864269	0.0887187
200800_s_at	1.50491	0.405329	3.7128	0.000867326	0.0887187
210926_at	0.336569	0.0909942	3.6988	0.00086741	0.0887187
216137_s_at	-0.270499	0.0725698	-3.72743	0.000868321	0.0887187
216248_s_at	-0.801167	0.217445	-3.68446	0.000870613	0.0887187
213612_x_at	0.405986	0.109875	3.69497	0.000876408	0.0889014
200660_at	0.832986	0.225932	3.68689	0.000895718	0.0904471
210842_at	-0.077157	0.0210265	-3.66951	0.000906755	0.0908649
222359_x_at	-0.179711	0.048633	-3.69525	0.000908929	0.0908649
204745_x_at	0.545923	0.148424	3.67812	0.000917119	0.0908649
210540_s_at	0.227189	0.0617755	3.67765	0.000918284	0.0908649
213511_s_at	0.412686	0.110907	3.72101	0.000921367	0.0908649
212500_at	-0.624229	0.16985	-3.67519	0.000924397	0.0908649
208817_at	0.663919	0.181399	3.66	0.000930494	0.0910613
207193_at	-0.236931	0.0643549	-3.68163	0.000942528	0.0917899
200905_x_at	0.647376	0.177832	3.64037	0.000950457	0.0917899
201319_at	0.355502	0.0974765	3.64705	0.000963795	0.0917899
37028_at	0.48382	0.130698	3.70183	0.000968631	0.0917899
220278_at	-0.0810094	0.0222993	-3.63282	0.0009703	0.0917899
200634_at	0.707995	0.194278	3.64423	0.000971206	0.0917899
213662_at	-0.108643	0.0298139	-3.64404	0.000971711	0.0917899
209069_s_at	0.639577	0.175518	3.64393	0.000971997	0.0917899
208628_s_at	0.390735	0.107956	3.61939	0.000976904	0.0917899
204589_at	-0.396274	0.109183	-3.62947	0.000979257	0.0917899
220802_at	-0.157925	0.0433083	-3.64653	0.000998465	0.0925934
209494_s_at	0.236833	0.0642442	3.68645	0.00100822	0.0925934
209389_x_at	0.531997	0.146586	3.62924	0.00101149	0.0925934
216363_at	-0.173127	0.0470042	-3.68323	0.00101671	0.0925934
214459_x_at	0.528137	0.145599	3.62734	0.00101673	0.0925934
217920_at	-0.316334	0.0869154	-3.63957	0.00101731	0.0925934
204185_x_at	-0.394971	0.108928	-3.62599	0.00102045	0.0925934
213117_at	-0.348064	0.0956704	-3.63816	0.00102117	0.0925934
222031_at	-0.164649	0.0449608	-3.66207	0.00103166	0.0931103
218735_s_at	-0.400633	0.110303	-3.6321	0.00103793	0.0931103
206794_at	-0.535025	0.146213	-3.65921	0.00103945	0.0931103
218921_at	0.41923	0.116278	3.60542	0.00104577	0.0933003
209140_x_at	0.700239	0.194612	3.59813	0.00106678	0.0937846
217037_at	-0.0938478	0.0258189	-3.63486	0.00106744	0.0937846
217165_x_at	0.541577	0.150153	3.60684	0.00107475	0.0937846
49306_at	0.496586	0.138169	3.59405	0.00107874	0.0937846
202948_at	0.557489	0.154129	3.61703	0.00108072	0.0937846
204326_x_at	0.819842	0.225126	3.6417	0.00108841	0.0937846
218995_s_at	0.732345	0.203957	3.59068	0.00108869	0.0937846
206518_s_at	-0.28235	0.078123	-3.61417	0.00108904	0.0937846
203548_s_at	0.898495	0.248911	3.60971	0.00110215	0.0937846
205582_s_at	0.287644	0.0804774	3.57422	0.00110623	0.0937846
219633_at	-0.275908	0.0767262	-3.59601	0.0011067	0.0937846
202487_s_at	0.479446	0.133332	3.59587	0.0011071	0.0937846
217203_at	0.18052	0.0494631	3.64959	0.00110965	0.0937846
209182_s_at	0.418077	0.1163	3.5948	0.0011103	0.0937846
202726_at	-0.216425	0.0603109	-3.58849	0.0011294	0.0941087
216956_s_at	-0.143584	0.0400201	-3.5878	0.0011315	0.0941087
204886_at	-0.200556	0.0555179	-3.61245	0.00113284	0.0941087
212462_at	-0.441597	0.121271	-3.64141	0.00113348	0.0941087
210670_at	-0.101633	0.0282421	-3.59863	0.00113532	0.0941087
209541_at	-0.420173	0.11594	-3.62405	0.00114006	0.0941504
200983_x_at	0.744134	0.204591	3.63718	0.00114598	0.0942889
211070_x_at	0.520443	0.145389	3.57965	0.00115667	0.0948173
212836_at	-0.24877	0.0687963	-3.61604	0.00121058	0.0983936
207757_at	-0.207105	0.0583177	-3.55133	0.00121181	0.0983936
209230_s_at	0.691566	0.194229	3.56058	0.00121773	0.0983936
208493_at	-0.172028	0.0483413	-3.55861	0.0012242	0.0983936
211074_at	0.669138	0.184458	3.62759	0.00122492	0.0983936
210330_at	-0.125028	0.0351419	-3.5578	0.00122687	0.0983936
217562_at	-0.493473	0.138813	-3.55496	0.00123632	0.0983987
203811_s_at	0.828577	0.228708	3.62286	0.00123988	0.0983987
208579_x_at	0.508645	0.142186	3.57733	0.00124325	0.0983987
219584_at	0.698182	0.197792	3.52988	0.00124921	0.0983987
211208_s_at	-0.27208	0.0763705	-3.56263	0.00125002	0.0983987
214857_at	-0.641981	0.180285	-3.56093	0.0012557	0.0983987
219515_at	-0.403751	0.11378	-3.54852	0.00125794	0.0983987
203535_at	1.10449	0.312419	3.53528	0.00126578	0.0986644
204720_s_at	-0.55516	0.156716	-3.54247	0.00127859	0.0991595
217098_s_at	-0.17725	0.049724	-3.56468	0.00128552	0.0991595
203741_s_at	-0.37314	0.105084	-3.55088	0.00128981	0.0991595
206615_s_at	0.113269	0.0321248	3.52591	0.00129834	0.0991595
220209_at	-0.12518	0.0350789	-3.56851	0.00131857	0.0991595
200730_s_at	1.07393	0.298484	3.59796	0.00132143	0.0991595
217859_s_at	-0.31783	0.0900456	-3.52965	0.00132341	0.0991595
215216_at	-0.139954	0.0392468	-3.566	0.00132724	0.0991595
220382_s_at	-0.0989738	0.0277778	-3.56305	0.00133753	0.0991595
201054_at	-0.533494	0.150837	-3.5369	0.00133878	0.0991595
204472_at	0.607317	0.170498	3.56201	0.00134118	0.0991595
207673_at	-0.130203	0.0368211	-3.5361	0.00134164	0.0991595
206855_s_at	0.416209	0.116879	3.56103	0.00134462	0.0991595
200757_s_at	-0.378633	0.107475	-3.523	0.00134727	0.0991595
221954_at	-0.338624	0.0964291	-3.51164	0.00134952	0.0991595
207714_s_at	0.973845	0.274935	3.54208	0.00136455	0.0991595
91920_at	0.246437	0.0700542	3.51781	0.0013662	0.0991595
209643_s_at	0.312823	0.0880017	3.55474	0.00136689	0.0991595
220231_at	-0.400197	0.113032	-3.54055	0.00137007	0.0991595
219813_at	-0.128665	0.0363557	-3.53907	0.00137543	0.0991595
219353_at	-0.511238	0.144502	-3.53793	0.00137958	0.0991595
216242_x_at	0.442706	0.124687	3.55055	0.00138192	0.0991595
212859_x_at	0.549114	0.156286	3.51352	0.00138199	0.0991595
206204_at	0.394353	0.11225	3.51315	0.00138337	0.0991595
208324_at	-0.110925	0.0313632	-3.53679	0.00138372	0.0991595
215444_s_at	-0.165483	0.0466479	-3.54748	0.00139304	0.0995062
202758_s_at	0.422512	0.120889	3.49503	0.00141155	0.100271
200690_at	-0.321852	0.0918184	-3.50531	0.00141278	0.100271
214391_x_at	-0.185288	0.0525524	-3.52577	0.00142449	0.10034
217071_s_at	-0.162179	0.0461694	-3.51269	0.00142787	0.10034
202060_at	-0.327717	0.0926374	-3.53763	0.0014293	0.10034
218073_s_at	-0.147851	0.0419575	-3.52383	0.00143182	0.10034
215294_s_at	0.753205	0.213916	3.52103	0.00144239	0.100763
207371_at	-0.0830648	0.023617	-3.51715	0.00145719	0.101038
216269_s_at	-0.139109	0.0395944	-3.51335	0.00147187	0.101038
205407_at	-0.507913	0.145571	-3.48911	0.00147545	0.101038
222237_s_at	-0.364338	0.105049	-3.46825	0.00147785	0.101038
201161_s_at	1.06982	0.306693	3.48824	0.00147892	0.101038
204776_at	0.534505	0.151658	3.52441	0.00147942	0.101038
203406_at	-0.26901	0.0768934	-3.49848	0.00148279	0.101038
203028_s_at	0.979954	0.280198	3.49737	0.00148717	0.101038
204895_x_at	-0.211046	0.0599372	-3.52112	0.00149217	0.101038
220548_at	-0.263722	0.0749104	-3.52051	0.00149455	0.101038
212615_at	-0.414819	0.118688	-3.49505	0.00149635	0.101038
201866_s_at	-0.394225	0.112472	-3.50509	0.00150417	0.101258
201772_at	0.580591	0.164483	3.52979	0.00151291	0.101485
37996_s_at	0.266696	0.0758765	3.51486	0.00151667	0.101485
201362_at	-0.471087	0.135031	-3.48873	0.00152162	0.10151
219665_at	-0.391453	0.112608	-3.47624	0.00152718	0.101575
219171_s_at	-0.355225	0.101252	-3.50834	0.00154264	0.102298
214123_s_at	-0.123819	0.0358124	-3.45744	0.00156224	0.103289
214848_at	-0.299784	0.0869926	-3.44609	0.00156954	0.103464
208659_at	0.690656	0.200607	3.44282	0.00158351	0.104076
206472_s_at	0.210406	0.0606047	3.47178	0.00159156	0.104296
213932_x_at	0.345163	0.0998444	3.45701	0.00160771	0.104386
211474_s_at	0.41725	0.121121	3.4449	0.00161589	0.104386
216128_at	-0.20409	0.0586836	-3.4778	0.00161594	0.104386
215686_x_at	-0.172542	0.0490562	-3.51724	0.00162349	0.104386
37547_at	-0.412915	0.11927	-3.46204	0.00163315	0.104386
221924_at	0.170559	0.0491064	3.47325	0.00163536	0.104386
221339_at	-0.103769	0.0299935	-3.45972	0.00164319	0.104386
205158_at	0.208756	0.0601664	3.46965	0.00165086	0.104386
205894_at	-0.161822	0.0469534	-3.44644	0.00165369	0.104386
205814_at	-0.391357	0.11356	-3.44627	0.00165443	0.104386
209305_s_at	0.965097	0.280076	3.44584	0.00165633	0.104386
215008_at	-0.332801	0.0959678	-3.46784	0.00165873	0.104386
214523_at	-0.161405	0.046376	-3.48036	0.00165901	0.104386
208606_s_at	-0.120766	0.0349732	-3.45311	0.00167216	0.104386
220582_at	-0.118923	0.0344399	-3.45305	0.00167243	0.104386
212782_x_at	0.520094	0.150128	3.46433	0.00167407	0.104386
208502_s_at	-0.128311	0.0372816	-3.44167	0.00167486	0.104386
203864_s_at	-0.291327	0.0838192	-3.47566	0.00167939	0.104386
213002_at	-0.315152	0.0910363	-3.46183	0.00168507	0.104386
203917_at	-0.42438	0.122161	-3.47394	0.00168691	0.104386
201937_s_at	0.46479	0.13447	3.45645	0.00170898	0.104897
200096_s_at	0.565359	0.164675	3.43317	0.00171322	0.104897
216265_x_at	-0.146997	0.0426879	-3.44354	0.001715	0.104897
214988_s_at	-0.211034	0.0610897	-3.4545	0.00171773	0.104897
200850_s_at	0.683171	0.19844	3.44271	0.00171878	0.104897
212976_at	-0.844233	0.246168	-3.42949	0.00173007	0.105297
204007_at	0.299572	0.0876341	3.41844	0.00173492	0.105304
204256_at	-0.524587	0.152725	-3.43485	0.0017548	0.106221
201633_s_at	0.418199	0.120043	3.48374	0.0017677	0.106651
208960_s_at	0.600906	0.171807	3.49757	0.00177629	0.106651
204787_at	0.869177	0.25346	3.42924	0.00178097	0.106651
213581_at	-0.499093	0.14603	-3.41775	0.00178498	0.106651
214386_at	-0.11917	0.0346464	-3.43962	0.00178592	0.106651
212503_s_at	-0.325196	0.0955405	-3.40375	0.00180465	0.107481
219082_at	-0.203812	0.0593738	-3.4327	0.00181853	0.107503
204282_s_at	-0.324611	0.0951954	-3.40995	0.00182241	0.107503
210978_s_at	0.472233	0.138526	3.40898	0.00182712	0.107503
222014_x_at	-0.423753	0.124327	-3.40837	0.00183006	0.107503
219726_at	-0.425488	0.124484	-3.41801	0.00183449	0.107503
206647_at	-0.188442	0.0553271	-3.40596	0.0018418	0.107503
205583_s_at	-0.583825	0.171503	-3.40416	0.00185066	0.107503
215283_at	-0.414611	0.121087	-3.42408	0.00185993	0.107503
221582_at	-0.625686	0.184467	-3.39187	0.00186297	0.107503
217294_s_at	1.43554	0.412738	3.47808	0.00186519	0.107503
219160_s_at	-0.24409	0.0715504	-3.41145	0.0018665	0.107503
207152_at	-0.331872	0.097306	-3.41061	0.00187063	0.107503
219089_s_at	-0.155724	0.0458006	-3.40005	0.00187094	0.107503
214290_s_at	0.973699	0.284631	3.42092	0.00187533	0.107503
211910_at	-0.146325	0.0429207	-3.40919	0.00187762	0.107503
208915_s_at	0.264835	0.0769427	3.44198	0.00189566	0.107912
209841_s_at	-0.487042	0.143464	-3.39487	0.00189685	0.107912
210721_s_at	-0.462041	0.136147	-3.39369	0.0019028	0.107912
202838_at	-0.363812	0.106531	-3.41507	0.00190419	0.107912
39966_at	-0.316319	0.092958	-3.40282	0.00190937	0.10793
206223_at	-0.231659	0.0681136	-3.40107	0.00191819	0.108077
209748_at	-0.600002	0.17647	-3.40002	0.00192347	0.108077
201201_at	0.586258	0.172988	3.38902	0.00192656	0.108077
212655_at	0.475185	0.139399	3.40881	0.00193554	0.108307
201562_s_at	0.233535	0.0686001	3.4043	0.00195844	0.109085
207157_s_at	0.574121	0.17021	3.37302	0.00195926	0.109085
201586_s_at	-0.457728	0.135528	-3.37736	0.00198701	0.110196
212145_at	-0.24096	0.0717491	-3.35837	0.00198913	0.110196
201179_s_at	0.327739	0.0961416	3.40892	0.00199606	0.110305
218979_at	-0.393531	0.115116	-3.41855	0.00201274	0.110725
203571_s_at	0.657679	0.195613	3.36215	0.00201694	0.110725
217625_x_at	0.109909	0.0321615	3.41741	0.00201861	0.110725
208818_s_at	0.627215	0.186832	3.35712	0.00204416	0.11185
221875_x_at	0.401565	0.11936	3.36432	0.00205682	0.112016
208514_at	-0.108781	0.0322368	-3.37443	0.00205729	0.112016
220040_x_at	-0.228781	0.0678603	-3.37135	0.00207397	0.112648
56197_at	0.261416	0.0773123	3.3813	0.0020793	0.112663
210551_s_at	-0.200225	0.0590461	-3.391	0.00209049	0.112993
213648_at	-0.290705	0.0863395	-3.367	0.0020978	0.113079
218488_at	-0.361247	0.10697	-3.37708	0.00210225	0.113079
217469_at	-0.188627	0.0560512	-3.36526	0.00210739	0.113081
215537_x_at	0.516625	0.15466	3.34038	0.00213734	0.114139
204342_at	-0.616295	0.183462	-3.35926	0.0021408	0.114139
201010_s_at	0.978794	0.292366	3.34784	0.0021484	0.114139
204806_x_at	0.352143	0.105208	3.34712	0.00215246	0.114139
204698_at	0.338518	0.100836	3.35713	0.00215279	0.114139
202917_s_at	1.93732	0.579239	3.34459	0.00216689	0.114613
209387_s_at	0.877172	0.260882	3.36233	0.00218437	0.114681
205411_at	-0.214727	0.0640728	-3.35129	0.00218594	0.114681
201422_at	0.651103	0.194309	3.35086	0.00218843	0.114681
213552_at	-0.502134	0.149856	-3.35079	0.00218883	0.114681
221319_at	-0.131694	0.0390674	-3.37094	0.00220126	0.115051
221667_s_at	0.442493	0.132585	3.33742	0.00220826	0.115051
204244_s_at	-0.338509	0.101448	-3.33678	0.00221202	0.115051
207364_at	-0.155858	0.0464322	-3.35669	0.00221661	0.115051
221365_at	-0.153751	0.0458512	-3.35326	0.00223644	0.115677
51146_at	-0.313613	0.0938366	-3.34211	0.00223908	0.115677
205778_at	0.736618	0.219834	3.3508	0.00225076	0.115877
204674_at	-0.390652	0.1166	-3.35035	0.00225339	0.115877
208067_x_at	-0.483663	0.142272	-3.39957	0.00226923	0.116341
213244_at	-0.353425	0.10593	-3.33639	0.00227288	0.116341
218651_s_at	-0.412871	0.122594	-3.36779	0.00229081	0.116989
209487_at	0.494697	0.148982	3.32051	0.00230893	0.11728
207058_s_at	-0.297722	0.0894007	-3.33019	0.00230998	0.11728
221252_s_at	-0.132648	0.0399548	-3.31995	0.00231233	0.11728
219271_at	-0.330361	0.0998263	-3.30935	0.00232102	0.117452
200824_at	0.328006	0.0989327	3.31545	0.00233991	0.118139
78330_at	-0.15111	0.0453425	-3.33263	0.00235929	0.11834
206718_at	-0.134753	0.0405684	-3.32161	0.00236234	0.11834
211265_at	-0.119508	0.0359885	-3.32073	0.00236781	0.11834
215313_x_at	0.452901	0.136395	3.3205	0.00236923	0.11834
204475_at	-0.235536	0.0704752	-3.34211	0.00237053	0.11834
216282_x_at	-0.166663	0.0500523	-3.32977	0.0023768	0.118387
221153_s_at	-0.072795	0.0219477	-3.31674	0.00239254	0.118396
203651_at	-0.773143	0.232371	-3.32719	0.00239275	0.118396
208950_s_at	0.629942	0.189932	3.31668	0.00239297	0.118396
201946_s_at	0.654688	0.194734	3.36197	0.00240436	0.118695
209122_at	0.429638	0.129726	3.31189	0.00242303	0.119223
218055_s_at	-0.622059	0.188502	-3.30001	0.00243688	0.119223
207607_at	-0.201653	0.0609338	-3.30938	0.00243896	0.119223
203983_at	-0.867461	0.262955	-3.2989	0.002444	0.119223
213722_at	0.263971	0.0800453	3.29776	0.00245132	0.119223
215407_s_at	-0.286665	0.0873942	-3.28014	0.00245235	0.119223
64488_at	-0.373671	0.113339	-3.29694	0.00245663	0.119223
209484_s_at	-0.470632	0.142414	-3.30467	0.00246907	0.119223
201798_s_at	0.494809	0.149762	3.30397	0.00247356	0.119223
214678_x_at	-0.428872	0.129411	-3.31404	0.00247552	0.119223
205923_at	-0.803631	0.244724	-3.28383	0.00248337	0.119223
222279_at	0.249278	0.0757179	3.29219	0.00248746	0.119223
206070_s_at	-0.697947	0.212586	-3.28313	0.00248794	0.119223
212501_at	0.520042	0.157522	3.3014	0.00249018	0.119223
211112_at	-0.164981	0.0501714	-3.28835	0.00251271	0.120031
215033_at	-0.0516386	0.015663	-3.29684	0.00251996	0.120031
202484_s_at	0.336479	0.102087	3.29601	0.0025254	0.120031
204621_s_at	-0.543318	0.165354	-3.28579	0.00252962	0.120031
206467_x_at	0.698856	0.213314	3.27618	0.00253408	0.120031
209356_x_at	0.424473	0.129992	3.26538	0.00255065	0.12038
215205_x_at	-0.177133	0.0541115	-3.27347	0.00255229	0.12038
219704_at	-0.235947	0.071244	-3.31182	0.00256186	0.120576
206528_at	-0.12243	0.0372244	-3.28896	0.00257216	0.120805
204482_at	0.473215	0.144774	3.26865	0.00258499	0.120914
215729_s_at	-0.0927139	0.02812	-3.29708	0.00258633	0.120914
208424_s_at	-0.51799	0.158513	-3.2678	0.00259082	0.120914
214882_s_at	0.315724	0.0959025	3.29214	0.00261953	0.121706
202428_x_at	0.343226	0.104613	3.28092	0.00262654	0.121706
207461_at	-0.136994	0.0416312	-3.29065	0.00262961	0.121706
200904_at	0.641925	0.196318	3.26981	0.0026378	0.121706
216580_at	-0.173062	0.0515995	-3.35394	0.0026397	0.121706
217798_at	-0.499592	0.150914	-3.31044	0.00264976	0.121706
216672_s_at	-0.119935	0.0365013	-3.28577	0.00266285	0.121706
210376_x_at	0.407448	0.124749	3.26614	0.00266334	0.121706
216033_s_at	0.836257	0.255306	3.27551	0.00266374	0.121706
206375_s_at	-0.646752	0.198619	-3.25625	0.00267097	0.121706
201136_at	0.281747	0.0865314	3.256	0.00267272	0.121706
217049_x_at	-0.236076	0.072163	-3.27143	0.00269214	0.121706
219394_at	0.430489	0.131592	3.27138	0.00269245	0.121706
204477_at	-0.198161	0.0607637	-3.26117	0.00269818	0.121706
210355_at	-0.232877	0.0712581	-3.26808	0.00271564	0.121706
221882_s_at	0.359033	0.109168	3.28882	0.00271696	0.121706
205190_at	-0.352715	0.108273	-3.25763	0.00272326	0.121706
216567_at	-0.122448	0.037706	-3.24743	0.00273377	0.121706
214706_at	-0.19232	0.0592271	-3.24717	0.0027357	0.121706
214662_at	-0.430177	0.130448	-3.29768	0.00273671	0.121706
200941_at	-0.428547	0.131668	-3.25474	0.00274396	0.121706
214774_x_at	-0.540476	0.16653	-3.24552	0.00274757	0.121706
217179_x_at	-0.0934488	0.0287162	-3.25422	0.00274769	0.121706
220693_at	-0.161608	0.0488483	-3.30836	0.00275046	0.121706
209904_at	-0.225413	0.0686405	-3.28396	0.00275087	0.121706
212549_at	-0.30606	0.0938091	-3.26258	0.00275466	0.121706
210747_at	-0.0963189	0.0291205	-3.3076	0.00275571	0.121706
205474_at	-0.382077	0.117571	-3.24976	0.0027799	0.122232
210913_at	-0.275317	0.0847452	-3.24876	0.00278716	0.122232
209183_s_at	1.0617	0.326841	3.24837	0.00279004	0.122232
216807_at	-0.192409	0.059412	-3.23856	0.0027984	0.122232
200732_s_at	-0.432863	0.132155	-3.27542	0.00281143	0.122232
221997_s_at	-0.236037	0.0723431	-3.26275	0.00282546	0.122232
204388_s_at	0.379104	0.115833	3.27285	0.00282996	0.122232
201324_at	0.941684	0.291169	3.23415	0.00283107	0.122232
214544_s_at	0.35787	0.109717	3.26175	0.00283273	0.122232
217268_at	0.131476	0.0404348	3.25156	0.00283458	0.122232
215779_s_at	0.20455	0.0627269	3.26097	0.00283843	0.122232
207526_s_at	1.52119	0.4693	3.2414	0.00284133	0.122232
215541_s_at	-0.245642	0.0750912	-3.27125	0.00284147	0.122232
204843_s_at	-0.170777	0.0518307	-3.2949	0.00284465	0.122232
210511_s_at	0.29607	0.0905667	3.26908	0.00285726	0.122346
201197_at	-0.386073	0.118507	-3.25781	0.00286155	0.122346
207866_at	-0.12817	0.039346	-3.2575	0.00286384	0.122346
208306_x_at	0.554494	0.17031	3.25579	0.00287647	0.122521
218465_at	-0.371567	0.115116	-3.22777	0.00287895	0.122521
218450_at	0.377273	0.116284	3.24442	0.00288746	0.122574
219505_at	0.490537	0.151647	3.23472	0.00289123	0.122574
215970_at	-0.246774	0.0758605	-3.25299	0.00289719	0.122592
205629_s_at	-0.388989	0.119307	-3.26041	0.00292106	0.122601
221373_x_at	-0.114424	0.0354288	-3.2297	0.00292936	0.122601
212426_s_at	-0.226771	0.0700303	-3.23818	0.00293451	0.122601
205538_at	-0.236259	0.0731767	-3.22861	0.00293772	0.122601
204060_s_at	0.414259	0.127955	3.23753	0.00293942	0.122601
209788_s_at	-0.64369	0.198235	-3.24711	0.00294132	0.122601
222120_at	-0.140086	0.0432823	-3.23656	0.00294684	0.122601
210514_x_at	0.335817	0.104332	3.21874	0.00294804	0.122601
211249_at	-0.209697	0.0642017	-3.26622	0.00296296	0.122601
208113_x_at	0.264869	0.0816465	3.2441	0.00296414	0.122601
201095_at	0.292313	0.0908797	3.21649	0.00296551	0.122601
205004_at	-0.366234	0.113253	-3.23376	0.00296823	0.122601
222196_at	-0.65134	0.201478	-3.23281	0.00297557	0.122601
221210_s_at	0.281959	0.0879203	3.20699	0.00297761	0.122601
222092_at	-0.125964	0.0388662	-3.24095	0.00298814	0.122601
201377_at	0.32451	0.100158	3.23997	0.00299571	0.122601
203540_at	0.765106	0.237641	3.21959	0.00300757	0.122601
208750_s_at	0.998187	0.306251	3.25938	0.00301453	0.122601
202451_at	-0.420666	0.129966	-3.23674	0.00302059	0.122601
215664_s_at	-0.389422	0.121022	-3.21778	0.00302176	0.122601
219911_s_at	0.852594	0.266341	3.20114	0.00302398	0.122601
202075_s_at	0.736234	0.227498	3.23622	0.00302461	0.122601
200078_s_at	-0.50252	0.155306	-3.23567	0.00302889	0.122601
201991_s_at	0.64983	0.202587	3.20766	0.00303498	0.122601
202793_at	-0.172982	0.0536506	-3.22424	0.00304225	0.122601
217995_at	0.382128	0.118859	3.21497	0.00304399	0.122601
205616_at	-0.327417	0.102119	-3.20623	0.00304641	0.122601
218322_s_at	0.539339	0.168281	3.20499	0.00305629	0.122777
201607_at	-0.392212	0.120572	-3.25291	0.00306401	0.122864
218280_x_at	0.617826	0.192872	3.20329	0.00306993	0.12288
215620_at	0.108541	0.0335089	3.23918	0.00308311	0.123117
202021_x_at	0.2529	0.0787953	3.20959	0.00308694	0.123117
211912_at	-0.126822	0.0393121	-3.22602	0.00310473	0.123174
219413_at	0.215226	0.0665148	3.23576	0.00311	0.123174
213751_at	-0.258487	0.0803899	-3.21541	0.00311238	0.123174
204187_at	0.448829	0.139175	3.22492	0.00311354	0.123174
202344_at	0.201949	0.0624263	3.23499	0.00311609	0.123174
209382_at	-0.348977	0.108583	-3.21391	0.0031245	0.123287
210096_at	0.12644	0.0389821	3.24354	0.00313713	0.123566
219806_s_at	0.524354	0.163814	3.20091	0.00315739	0.124119
205527_s_at	-0.280716	0.0874711	-3.20924	0.00316233	0.124119
215229_at	-0.306934	0.0964584	-3.18204	0.00318015	0.124598
202405_at	-0.434937	0.135686	-3.20547	0.00319328	0.124764
212143_s_at	0.52601	0.164136	3.20473	0.00319936	0.124764
215823_x_at	0.337827	0.106285	3.17851	0.0032098	0.124764
47105_at	-0.172672	0.0539034	-3.20337	0.00321063	0.124764
219348_at	-0.449936	0.140055	-3.21255	0.00321364	0.124764
207307_at	-0.648048	0.203452	-3.18526	0.00321833	0.124764
221550_at	-0.336241	0.105314	-3.19276	0.00322493	0.124764
220108_at	0.441415	0.137894	3.20111	0.00322933	0.124764
214504_at	-0.100775	0.0315016	-3.19905	0.00324653	0.124911
201426_s_at	1.01503	0.317354	3.19842	0.00325179	0.124911
206471_s_at	-0.237375	0.0744298	-3.18925	0.00325444	0.124911
206793_at	-0.310001	0.0969536	-3.19741	0.00326026	0.124911
205694_at	-0.709608	0.223677	-3.17247	0.00326125	0.124911
218301_at	-0.186764	0.0580819	-3.21553	0.00327382	0.125177
215944_at	-0.304898	0.0957579	-3.18405	0.00329865	0.12591
222365_at	-0.180677	0.0569094	-3.17482	0.00330727	0.126022
209283_at	0.855717	0.269815	3.17149	0.0033362	0.126907
216933_x_at	-0.444712	0.139107	-3.19691	0.00334476	0.127015
218518_at	-0.768089	0.241697	-3.1779	0.00335165	0.127059
216274_s_at	0.600401	0.188588	3.18367	0.00337769	0.127829
210506_at	-0.0916431	0.0288724	-3.17408	0.00338506	0.12789
212465_at	-0.178243	0.055698	-3.20017	0.00340364	0.12816
200042_at	-0.296364	0.0936871	-3.16333	0.00340794	0.12816
212905_at	-0.510797	0.161516	-3.16251	0.00341528	0.12816
208559_at	-0.1651	0.0516128	-3.19882	0.00341529	0.12816
219871_at	-0.422627	0.132608	-3.18704	0.00343009	0.128385
209129_at	0.494986	0.156614	3.16054	0.00343286	0.128385
215948_x_at	0.179425	0.0567912	3.15938	0.00344328	0.128559
211429_s_at	0.699006	0.220759	3.16638	0.00345323	0.128714
205901_at	-0.418631	0.132258	-3.16527	0.00346315	0.128867
211367_s_at	0.287922	0.0910474	3.16233	0.00348963	0.129463
209873_s_at	-0.183802	0.0576236	-3.18971	0.00349492	0.129463
215193_x_at	0.977746	0.30655	3.18952	0.00349663	0.129463
210165_at	-0.0921657	0.0291089	-3.16624	0.00353239	0.130388
206996_x_at	-0.235715	0.0746521	-3.15751	0.00353337	0.130388
207643_s_at	0.570856	0.181806	3.13992	0.00355204	0.130663
206113_s_at	0.70714	0.221436	3.19343	0.00355761	0.130663
203723_at	0.828414	0.263337	3.14583	0.00356696	0.130663
218768_at	-0.23942	0.0757128	-3.16221	0.00356914	0.130663
213614_x_at	0.239859	0.0760663	3.15329	0.00357215	0.130663
217466_x_at	0.335469	0.105478	3.18047	0.0035775	0.130663
202084_s_at	0.508804	0.161013	3.16003	0.0035892	0.130663
214909_s_at	0.454048	0.1445	3.14221	0.00360067	0.130663
215987_at	-0.257097	0.0816252	-3.14972	0.00360522	0.130663
203557_s_at	0.435027	0.138136	3.14928	0.00360937	0.130663
209177_at	0.684105	0.215342	3.17683	0.00361045	0.130663
218159_at	-0.274453	0.0866651	-3.16682	0.00361138	0.130663
32094_at	0.263389	0.0839145	3.13877	0.003633	0.131107
206602_s_at	-0.175247	0.0555509	-3.15471	0.00363845	0.131107
208812_x_at	0.505259	0.161029	3.13769	0.0036433	0.131107
204600_at	-0.220516	0.0702892	-3.13727	0.00364727	0.131107
218507_at	0.653893	0.208517	3.13591	0.00366012	0.131213
214913_at	-0.672912	0.214602	-3.13563	0.00366286	0.131213
207198_s_at	0.343614	0.109326	3.14304	0.003668	0.131213
212342_at	-0.302639	0.096317	-3.14211	0.00367677	0.131213
218985_at	-0.171359	0.0543943	-3.15031	0.00367976	0.131213
211530_x_at	0.22012	0.0698968	3.14922	0.00369001	0.131368
218069_at	-0.334622	0.106848	-3.13176	0.00369986	0.131434
215315_at	-0.114998	0.0366406	-3.13854	0.00371082	0.131434
209800_at	-0.119606	0.0382054	-3.1306	0.00371103	0.131434
218656_s_at	0.275398	0.0877822	3.13728	0.00372286	0.131434
216868_s_at	-0.124955	0.0396091	-3.1547	0.0037245	0.131434
215171_s_at	-0.469369	0.150023	-3.12865	0.00372984	0.131434
200666_s_at	0.807226	0.255956	3.15377	0.00373328	0.131434
210677_at	-0.240817	0.0759929	-3.16894	0.00378229	0.132665
216081_at	0.11049	0.0349873	3.158	0.00378604	0.132665
210940_s_at	-0.133214	0.0425503	-3.13074	0.00378616	0.132665
203531_at	-0.493393	0.157229	-3.13806	0.00379698	0.132764
213872_at	0.9789	0.309317	3.16472	0.00382238	0.132764
210874_s_at	-0.31117	0.0995232	-3.12661	0.00382676	0.132764
207071_s_at	0.452219	0.143841	3.14389	0.0038282	0.132764
205739_x_at	-0.448376	0.142626	-3.14372	0.00382981	0.132764
201952_at	-0.636915	0.202634	-3.14318	0.00383506	0.132764
200798_x_at	0.569487	0.181186	3.14311	0.00383574	0.132764
209348_s_at	-0.509932	0.161747	-3.15265	0.00383744	0.132764
214820_at	-0.260416	0.0835429	-3.11715	0.00384277	0.132764
212374_at	-0.154428	0.0496917	-3.10773	0.00386391	0.133287
201053_s_at	-0.226453	0.0723442	-3.13021	0.00387396	0.133353
221367_at	-0.187327	0.0596848	-3.1386	0.00387989	0.133353
202446_s_at	0.665262	0.21267	3.12815	0.00389451	0.133353
208951_at	0.70215	0.225072	3.11966	0.00389577	0.133353
212181_s_at	-0.393242	0.126053	-3.11966	0.00389583	0.133353
214296_x_at	-0.265124	0.0840056	-3.15603	0.00390613	0.1335
208431_s_at	-0.14004	0.0446803	-3.13426	0.00392284	0.133699
209500_x_at	0.543597	0.173444	3.13414	0.00392401	0.133699
213074_at	-0.455365	0.144929	-3.14198	0.00394185	0.133985
221432_s_at	0.665704	0.212543	3.1321	0.00394445	0.133985
201892_s_at	0.300887	0.096665	3.11267	0.00396648	0.134231
213301_x_at	-0.443896	0.141825	-3.12989	0.00396654	0.134231
215756_at	-0.184933	0.0585112	-3.16065	0.00397116	0.134231
218940_at	-0.81311	0.261967	-3.10387	0.00397733	0.134231
210964_s_at	0.236067	0.0758774	3.11116	0.00398192	0.134231
213194_at	-0.393352	0.125782	-3.12726	0.00399306	0.134339
203614_at	-0.287193	0.0928222	-3.09401	0.00400452	0.134339
209460_at	0.435712	0.138979	3.13509	0.00401072	0.134339
202655_at	-0.204437	0.0654164	-3.12516	0.00401438	0.134339
207024_at	-0.225313	0.0718784	-3.13463	0.00401534	0.134339
211402_x_at	-0.191888	0.061239	-3.13343	0.00402756	0.134545
221738_at	-0.331665	0.106217	-3.12251	0.00404144	0.134791
205734_s_at	0.345008	0.111144	3.10416	0.00405429	0.134791
216330_s_at	-0.258037	0.0829753	-3.10981	0.00408117	0.134791
214454_at	-0.135583	0.0432075	-3.13794	0.00408626	0.134791
209622_at	-0.338797	0.109271	-3.10051	0.0040924	0.134791
200909_s_at	0.286008	0.0920182	3.10817	0.00409829	0.134791
204090_at	0.165414	0.0533694	3.09943	0.00410381	0.134791
211138_s_at	-0.125236	0.0397931	-3.14719	0.00410529	0.134791
215307_at	-0.534332	0.172411	-3.09917	0.00410649	0.134791
206198_s_at	-0.0719015	0.0230048	-3.1255	0.0041085	0.134791
201678_s_at	0.302292	0.0973018	3.10675	0.00411313	0.134791
202262_x_at	0.401117	0.129774	3.09088	0.00411318	0.134791
217500_at	-0.199952	0.0637862	-3.13472	0.00411908	0.134791
33197_at	-0.165594	0.0531617	-3.11491	0.00411989	0.134791
208605_s_at	-0.166476	0.0534759	-3.11311	0.00413875	0.135044
207323_s_at	1.04216	0.336666	3.09552	0.0041452	0.135044
209294_x_at	0.144123	0.0463055	3.11243	0.00414586	0.135044
203554_x_at	-0.250118	0.0812427	-3.07865	0.00416769	0.135557
209395_at	1.51156	0.487518	3.10052	0.00417891	0.135723
208152_s_at	0.401867	0.13004	3.09034	0.00420066	0.136151
217870_s_at	-0.41717	0.134272	-3.10689	0.00420435	0.136151
203973_s_at	0.771211	0.250248	3.08179	0.0042109	0.136165
210035_s_at	-0.16465	0.0531698	-3.09669	0.00421993	0.136258
202797_at	-0.426903	0.138317	-3.08642	0.00424311	0.136616
208983_s_at	0.478577	0.15423	3.103	0.00424584	0.136616
219519_s_at	-0.110299	0.0354472	-3.11164	0.00425391	0.136616
217090_at	-0.0572297	0.0185061	-3.09247	0.00426547	0.136616
211611_s_at	-0.173311	0.0563482	-3.07572	0.0042774	0.136616
218264_at	0.214078	0.0690568	3.10003	0.00427787	0.136616
202822_at	0.53253	0.172722	3.08317	0.00427859	0.136616
203866_at	-0.224029	0.0722911	-3.09898	0.00428919	0.136616
217108_at	-0.110807	0.0358597	-3.09001	0.00429227	0.136616
214505_s_at	0.825678	0.266462	3.09868	0.0042925	0.136616
200847_s_at	-0.278658	0.0897045	-3.1064	0.00431011	0.136746
220030_at	-0.860971	0.280232	-3.07235	0.00431465	0.136746
200749_at	-0.386034	0.124674	-3.09636	0.00431774	0.136746
221200_at	-0.0723489	0.023298	-3.10537	0.00432121	0.136746
200003_s_at	0.291023	0.0945656	3.07747	0.00434149	0.136987
218805_at	0.272192	0.0886743	3.06957	0.00434578	0.136987
212191_x_at	0.349645	0.113943	3.06859	0.00435668	0.136987
204646_at	-0.424182	0.13716	-3.0926	0.00435888	0.136987
219430_at	-0.149186	0.0485082	-3.07547	0.00436377	0.136987
207991_x_at	-0.120822	0.039288	-3.07529	0.00436582	0.136987
202345_s_at	0.381955	0.124263	3.07377	0.00438282	0.137311
206985_at	-0.375562	0.121545	-3.08991	0.00438851	0.137311
211642_at	-0.122104	0.0394377	-3.09613	0.00442235	0.137637
218969_at	-0.345324	0.112188	-3.07808	0.00442445	0.137637
205439_at	0.823283	0.266738	3.08649	0.0044266	0.137637
203936_s_at	0.165279	0.0533984	3.0952	0.00443265	0.137637
201872_s_at	-0.311163	0.100837	-3.08581	0.00443415	0.137637
213618_at	-0.457734	0.148792	-3.07633	0.00444416	0.137637
203018_s_at	-0.721768	0.234632	-3.07617	0.00444596	0.137637
56748_at	-0.0701387	0.022602	-3.10321	0.00445454	0.137637
203854_at	0.301483	0.0985253	3.05995	0.0044547	0.137637
211042_x_at	-0.356534	0.115638	-3.08318	0.00446363	0.137722
219347_at	-0.429097	0.140361	-3.05709	0.00448765	0.138044
203466_at	0.653906	0.212266	3.0806	0.00449279	0.138044
212130_x_at	0.246232	0.0803688	3.06378	0.00449628	0.138044
202630_at	-0.288785	0.094265	-3.06354	0.00449895	0.138044
222181_at	-0.108001	0.0350852	-3.07826	0.00451931	0.138319
209478_at	-0.436255	0.141737	-3.07792	0.00452324	0.138319
221569_at	-0.455225	0.147914	-3.07763	0.00452659	0.138319
207271_x_at	-0.143821	0.0466108	-3.08558	0.00454059	0.13847
214104_at	0.33114	0.107974	3.06684	0.00455256	0.13847
215411_s_at	0.360596	0.117884	3.05891	0.00455256	0.13847
213124_at	-0.133518	0.0434212	-3.07496	0.00455714	0.13847
204904_at	0.313732	0.103075	3.04372	0.00456267	0.13847
209295_at	0.318288	0.104363	3.04983	0.00457224	0.138571
209386_at	0.783225	0.256281	3.05612	0.00458505	0.13877
219243_at	0.285622	0.0935106	3.05444	0.00460481	0.139011
202650_s_at	0.422255	0.13789	3.06227	0.00460555	0.139011
212734_x_at	0.29663	0.0971366	3.05374	0.00461299	0.139047
215328_at	-0.105539	0.0345377	-3.05577	0.00468208	0.140938
207288_at	-0.102949	0.0336962	-3.05521	0.00468876	0.140948
203440_at	-0.24066	0.0781185	-3.0807	0.00471003	0.141396
218513_at	-0.306945	0.101055	-3.03739	0.00472059	0.141409
222022_at	-0.14356	0.047154	-3.04449	0.00472318	0.141409
201138_s_at	0.389877	0.12784	3.04973	0.00475426	0.142095
53202_at	-0.202775	0.0669795	-3.02742	0.0047589	0.142095
206734_at	-0.447163	0.146282	-3.05686	0.00476932	0.142215
205728_at	-0.688889	0.226042	-3.04761	0.00477982	0.142301
201924_at	0.372794	0.122698	3.03831	0.0047982	0.142301
208590_x_at	-0.172309	0.0564193	-3.05409	0.0048027	0.142301
32209_at	0.314557	0.103	3.05397	0.00480418	0.142301
208085_s_at	-0.115886	0.0381485	-3.03776	0.00480485	0.142301
207860_at	-0.133909	0.0438611	-3.05302	0.00481563	0.142301
207293_s_at	-0.0675768	0.0221353	-3.0529	0.00481702	0.142301
208981_at	0.567427	0.18697	3.03485	0.00484059	0.142312
209837_at	-0.226029	0.0742923	-3.04242	0.00484297	0.142312
214914_at	-0.157012	0.0517423	-3.03451	0.00484486	0.142312
215108_x_at	-0.435947	0.144017	-3.02705	0.00484751	0.142312
213477_x_at	0.1752	0.0577447	3.03405	0.00485054	0.142312
204927_at	-0.231609	0.0752255	-3.07886	0.00485586	0.142312
220755_s_at	0.408864	0.134511	3.03963	0.00487733	0.142359
218566_s_at	0.466757	0.152725	3.0562	0.00488596	0.142359
213882_at	-0.275521	0.0909153	-3.03052	0.00489424	0.142359
218988_at	-0.341614	0.11244	-3.03817	0.00489532	0.142359
213923_at	0.26183	0.085434	3.06471	0.00489998	0.142359
209002_s_at	0.179868	0.0593698	3.02963	0.00490541	0.142359
33307_at	-0.373824	0.123079	-3.03728	0.00490642	0.142359
200783_s_at	-0.414151	0.136712	-3.02936	0.0049087	0.142359
210052_s_at	-0.127042	0.0417289	-3.04445	0.00492031	0.1425
210456_at	-0.196748	0.0648121	-3.03567	0.00492641	0.1425
219570_at	-0.390587	0.128705	-3.03475	0.00493786	0.142646
205080_at	-0.507344	0.168054	-3.01894	0.0049492	0.142788
203858_s_at	-0.169563	0.0559723	-3.02941	0.00500484	0.143622
202112_at	0.718509	0.236541	3.03757	0.005006	0.143622
217810_x_at	-0.267223	0.0874617	-3.05531	0.00501489	0.143622
202576_s_at	0.204789	0.0670282	3.05527	0.00501542	0.143622
208629_s_at	0.435263	0.143331	3.03678	0.00501594	0.143622
213029_at	-0.574119	0.189574	-3.02846	0.00501691	0.143622
203110_at	0.455168	0.149931	3.03585	0.00502761	0.143656
211619_s_at	-0.115596	0.0377277	-3.06394	0.00503639	0.143656
218747_s_at	-0.310818	0.102111	-3.04393	0.0050375	0.143656
214611_at	-0.474665	0.156879	-3.02568	0.0050522	0.143736
207494_s_at	0.140599	0.0464834	3.02471	0.00506463	0.143736
201077_s_at	0.543691	0.17927	3.0328	0.00506616	0.143736
216010_x_at	-0.108821	0.0359787	-3.02459	0.00506617	0.143736
219917_at	-0.118158	0.0390864	-3.02299	0.00508671	0.143986
205765_at	-0.212566	0.0703187	-3.02289	0.00508794	0.143986
210205_at	-0.166583	0.0555258	-3.0001	0.00510586	0.144201
207460_at	-0.166299	0.0550499	-3.02088	0.0051138	0.144201
214856_at	0.150797	0.0499419	3.01944	0.0051324	0.144201
202022_at	0.50923	0.167721	3.03616	0.00513565	0.144201
221202_at	-0.121468	0.0398961	-3.0446	0.00514918	0.144201
219278_at	0.228468	0.0757004	3.01805	0.00515043	0.144201
221543_s_at	-0.594784	0.19601	-3.03446	0.00515748	0.144201
200879_s_at	0.213298	0.0700908	3.04316	0.00516742	0.144201
201393_s_at	0.518668	0.170973	3.03362	0.00516817	0.144201
213908_at	-0.441294	0.145482	-3.03332	0.0051721	0.144201
201865_x_at	-0.248003	0.0826269	-3.00147	0.00517518	0.144201
208929_x_at	0.285252	0.0948191	3.00839	0.00517745	0.144201
204012_s_at	-0.249302	0.0830731	-3.00099	0.00518154	0.144201
209648_x_at	-0.452533	0.150467	-3.00753	0.00518867	0.144201
219558_at	-0.124474	0.0411766	-3.02293	0.00519292	0.144201
207225_at	-0.155205	0.0516268	-3.00629	0.00520512	0.144359
202831_at	-0.194589	0.0640363	-3.03873	0.00522414	0.144706
1598_g_at	0.182721	0.0606922	3.01062	0.00524778	0.14518
208021_s_at	-0.447287	0.149083	-3.00025	0.00528536	0.145996
205062_x_at	-0.253001	0.0845352	-2.99285	0.00529041	0.145996
202370_s_at	0.516102	0.172556	2.99092	0.00531648	0.146506
218655_s_at	-0.255075	0.0841503	-3.03118	0.00532211	0.146506
214562_at	-0.141945	0.0471335	-3.01155	0.00534291	0.146727
202510_s_at	0.218685	0.0729937	2.99595	0.00534333	0.146727
216623_x_at	-0.465445	0.155817	-2.98712	0.00536826	0.147229
202357_s_at	0.390744	0.13084	2.98643	0.00537762	0.147304
200806_s_at	0.696957	0.232868	2.99293	0.00538432	0.147306
204329_s_at	-0.125508	0.041942	-2.99243	0.00539118	0.147313
205699_at	-0.455717	0.151149	-3.01502	0.00541228	0.147707
202996_at	0.363613	0.12106	3.00357	0.00545045	0.148349
217824_at	-0.462994	0.155317	-2.98096	0.00545306	0.148349
220785_at	-0.109034	0.0362025	-3.01179	0.00545583	0.148349
216403_at	0.0515961	0.0173174	2.97944	0.00547428	0.148669
209312_x_at	0.831161	0.276192	3.00936	0.0054887	0.148878
204489_s_at	0.721052	0.242156	2.97764	0.00549937	0.148986
205129_at	-0.398591	0.133645	-2.98246	0.00552888	0.149498
213175_s_at	0.540767	0.180416	2.99733	0.00553594	0.149498
207624_s_at	0.335489	0.112234	2.98919	0.00553845	0.149498
217981_s_at	-0.255816	0.0853867	-2.99598	0.00555465	0.149753
210292_s_at	-1.10244	0.369961	-2.97989	0.00556497	0.149778
220860_at	-0.084123	0.0283048	-2.97204	0.00557832	0.149778
201149_s_at	0.414831	0.139257	2.97888	0.00557911	0.149778
208600_s_at	-0.0977265	0.0327279	-2.98603	0.00558256	0.149778
208947_s_at	0.327094	0.109575	2.98512	0.0055954	0.149831
200001_at	0.910165	0.303247	3.0014	0.00559801	0.149831
205436_s_at	0.442404	0.14831	2.98297	0.00562557	0.150184
209131_s_at	0.265958	0.0893961	2.97505	0.00563345	0.150184
209034_at	0.159046	0.0530389	2.99867	0.00563593	0.150184
218452_at	-0.224089	0.0756732	-2.96127	0.00564009	0.150184
221817_at	-0.142172	0.047557	-2.98951	0.005645	0.150184
216526_x_at	0.507992	0.171306	2.9654	0.00567317	0.150578
210651_s_at	-0.190854	0.0638929	-2.9871	0.00567899	0.150578
206812_at	-0.178137	0.0596371	-2.98702	0.00568014	0.150578
208829_at	0.300503	0.100894	2.97841	0.00569037	0.150669
208170_s_at	-0.0637573	0.0213035	-2.99281	0.00571814	0.151224
209718_at	-0.157189	0.0527009	-2.98266	0.00574205	0.151676
219320_at	-0.254357	0.0857385	-2.96667	0.00575389	0.151808
210092_at	0.393766	0.131353	2.99777	0.00577723	0.152124
200624_s_at	0.29827	0.0991953	3.0069	0.00578771	0.152124
203198_at	0.436004	0.146343	2.97933	0.00578988	0.152124
221203_s_at	-0.158756	0.0538012	-2.95078	0.00579324	0.152124
208890_s_at	0.433293	0.145872	2.97038	0.00580611	0.152282
201311_s_at	0.524878	0.175833	2.98509	0.00582834	0.152557
210037_s_at	-0.132295	0.0444461	-2.97653	0.00583035	0.152557
200091_s_at	0.189947	0.0640201	2.96699	0.00585559	0.153038
215830_at	-0.0821139	0.0277587	-2.95814	0.005879	0.153382
214219_x_at	-0.111731	0.0376895	-2.96452	0.00589192	0.153382
200656_s_at	0.675476	0.226623	2.98061	0.00589307	0.153382
216958_s_at	0.447061	0.150024	2.97994	0.0059029	0.153382
200040_at	-0.319884	0.107932	-2.96375	0.00590331	0.153382
219055_at	-0.278176	0.0936595	-2.97008	0.00592464	0.153648
217795_s_at	0.358106	0.120267	2.97759	0.0059372	0.153648
211136_s_at	0.723183	0.242899	2.9773	0.00594143	0.153648
206089_at	-0.640447	0.217796	-2.94059	0.00594578	0.153648
219603_s_at	-0.697334	0.235563	-2.96028	0.00595473	0.153648
214351_x_at	0.289908	0.0981729	2.95304	0.00595501	0.153648
201539_s_at	0.859391	0.287092	2.99343	0.00598002	0.154114
212175_s_at	0.346626	0.117568	2.9483	0.00602642	0.154785
211456_x_at	0.388564	0.13113	2.9632	0.00602672	0.154785
211805_s_at	-0.125354	0.0422008	-2.97042	0.00604305	0.154785
204862_s_at	0.157321	0.0532519	2.95429	0.00604469	0.154785
204233_s_at	0.477732	0.162111	2.94694	0.00604709	0.154785
213988_s_at	0.464133	0.156707	2.96179	0.00604786	0.154785
216952_s_at	0.323419	0.109241	2.96059	0.00606592	0.155068
219454_at	-0.270759	0.0912622	-2.96682	0.00609689	0.155538
200735_x_at	0.374218	0.127137	2.94343	0.00610076	0.155538
203126_at	0.382749	0.130344	2.93645	0.00610528	0.155538
207070_at	0.30993	0.105087	2.94926	0.00612112	0.15556
211126_s_at	0.451284	0.153022	2.94915	0.00612284	0.15556
203250_at	-0.312665	0.105459	-2.96481	0.00612717	0.15556
203930_s_at	0.862999	0.29038	2.97197	0.00615375	0.156056
206367_at	-0.189098	0.0643413	-2.93899	0.00616927	0.156272
204078_at	-0.323084	0.10881	-2.96924	0.00619492	0.15673
215332_s_at	-0.0834527	0.0281943	-2.95991	0.00620153	0.15673
201859_at	0.693814	0.237315	2.9236	0.00620852	0.15673
210105_s_at	0.450776	0.153212	2.94216	0.0062306	0.156737
212292_at	-0.185442	0.0625082	-2.96668	0.00623372	0.156737
207017_at	-0.190004	0.064748	-2.93452	0.00623889	0.156737
216441_at	-0.313996	0.106183	-2.95714	0.00624406	0.156737
200713_s_at	0.37342	0.127553	2.92756	0.00624409	0.156737
213862_at	-0.110508	0.0374953	-2.94726	0.00626987	0.157207
201623_s_at	0.411041	0.139111	2.95477	0.00628052	0.157296
209531_at	-0.325304	0.111022	-2.93009	0.00630871	0.157586
202411_at	0.548485	0.186773	2.93664	0.00631699	0.157586
206425_s_at	-0.242034	0.0824367	-2.936	0.00632718	0.157586
204957_at	-0.459686	0.157646	-2.91594	0.0063305	0.157586
219712_s_at	-0.191873	0.0653604	-2.93562	0.00633304	0.157586
217460_at	-0.0724022	0.0247237	-2.92845	0.00633465	0.157586
207826_s_at	0.583463	0.199762	2.92079	0.00635167	0.157833
203729_at	0.309331	0.105708	2.92628	0.00636929	0.158094
219063_at	-0.170713	0.0580768	-2.93944	0.00639254	0.158436
222038_s_at	-0.0797679	0.0271401	-2.93911	0.00639765	0.158436
214279_s_at	1.00482	0.343636	2.92408	0.00640449	0.158436
209732_at	0.750002	0.25768	2.9106	0.00641695	0.158543
212463_at	0.35858	0.122384	2.92996	0.00642306	0.158543
201727_s_at	0.228333	0.0777539	2.93662	0.00643734	0.158719
215388_s_at	0.670933	0.230655	2.90881	0.00644605	0.158757
221700_s_at	0.207916	0.071184	2.92082	0.0064571	0.158853
205193_at	0.592045	0.202758	2.91996	0.00647109	0.159021
210830_s_at	0.718066	0.244763	2.93373	0.00648355	0.159151
209523_at	-0.396806	0.134551	-2.94912	0.00650656	0.159253
209972_s_at	-0.253514	0.0864714	-2.93177	0.00651495	0.159253
217983_s_at	0.797021	0.272673	2.92299	0.00653555	0.159253
208396_s_at	-0.700873	0.240903	-2.90936	0.00653749	0.159253
218530_at	-0.219759	0.0753726	-2.91563	0.00654167	0.159253
215213_at	-0.159435	0.0542632	-2.93817	0.00654196	0.159253
209398_at	0.625906	0.215165	2.90897	0.006544	0.159253
214268_s_at	-0.414321	0.142469	-2.90815	0.00655755	0.159253
200651_at	0.350266	0.120453	2.90792	0.00656127	0.159253
220554_at	-0.200302	0.0683884	-2.92889	0.00656148	0.159253
218773_s_at	0.298112	0.102299	2.91412	0.00656653	0.159253
202236_s_at	0.675393	0.231304	2.91994	0.00658546	0.159506
203544_s_at	-0.682658	0.234909	-2.90605	0.00659224	0.159506
207400_at	-0.187636	0.0635585	-2.95217	0.00660801	0.159506
216119_s_at	-0.347587	0.119381	-2.91157	0.0066085	0.159506
217751_at	0.28225	0.0962197	2.9334	0.00661913	0.159506
206476_s_at	-0.0717079	0.0245907	-2.91606	0.00664923	0.159506
222379_at	0.19276	0.0662699	2.90872	0.00665584	0.159506
214536_at	-0.247562	0.0846957	-2.92296	0.00665841	0.159506
215942_s_at	-0.122479	0.0420128	-2.91527	0.00666226	0.159506
220444_at	-0.0901287	0.0309176	-2.91513	0.00666473	0.159506
219595_at	-0.330069	0.113759	-2.90147	0.00666873	0.159506
204694_at	-0.194637	0.0667744	-2.91484	0.00666948	0.159506
215157_x_at	0.354672	0.122243	2.90138	0.0066703	0.159506
207823_s_at	-0.113049	0.038704	-2.92086	0.00669301	0.159762
210802_s_at	0.30324	0.103235	2.93737	0.0066954	0.159762
208896_at	0.229418	0.0787851	2.91194	0.0067177	0.159965
211219_s_at	0.567779	0.193958	2.92733	0.00671832	0.159965
214312_at	-0.106462	0.0366587	-2.90414	0.00673255	0.16012
209785_s_at	-0.306054	0.105635	-2.89729	0.00673925	0.16012
208040_s_at	-0.16574	0.056954	-2.91007	0.006749	0.160181
219333_s_at	0.187434	0.0644347	2.90891	0.00676858	0.160336
211008_s_at	-0.149814	0.0516274	-2.90182	0.00677164	0.160336
200725_x_at	0.264121	0.0908293	2.90788	0.00678584	0.160336
201849_at	-0.204413	0.0704702	-2.9007	0.00679064	0.160336
207119_at	-0.217638	0.0746632	-2.91494	0.00679163	0.160336
209811_at	-0.148683	0.0510281	-2.91375	0.00681161	0.160348
201481_s_at	0.313513	0.108128	2.89945	0.00681187	0.160348
210299_s_at	0.622174	0.21354	2.91362	0.00681379	0.160348
213106_at	-0.345014	0.118743	-2.90554	0.00682531	0.160449
218678_at	0.360238	0.123729	2.91152	0.00684911	0.160838
213822_s_at	-0.634394	0.218559	-2.90262	0.00687507	0.161245
206043_s_at	-0.122788	0.0424078	-2.89542	0.00688095	0.161245
202056_at	-0.437615	0.151508	-2.88839	0.00689169	0.161327
217307_at	0.111644	0.038417	2.90611	0.00694112	0.162312
209293_x_at	0.628618	0.217439	2.89101	0.00695715	0.162474
220477_s_at	0.82882	0.282826	2.93049	0.00696264	0.162474
214896_at	-0.328144	0.113278	-2.89679	0.00697519	0.162596
202407_s_at	0.577311	0.198404	2.90978	0.00701327	0.163312
207128_s_at	-0.19395	0.067015	-2.89413	0.00702134	0.163329
202284_s_at	0.547423	0.189658	2.88637	0.00703815	0.163422
213096_at	0.264944	0.0917957	2.88624	0.00704042	0.163422
210530_s_at	-0.182328	0.0628731	-2.89994	0.00704743	0.163422
222077_s_at	-0.381436	0.13227	-2.88376	0.00708407	0.163703
213933_at	-0.862825	0.298504	-2.8905	0.00708487	0.163703
207986_x_at	-0.162862	0.0557179	-2.92298	0.00708963	0.163703
36711_at	0.732878	0.254772	2.87661	0.00709852	0.163703
204145_at	-0.251891	0.08738	-2.88271	0.00710266	0.163703
207474_at	-0.139204	0.0482903	-2.88265	0.00710374	0.163703
209304_x_at	0.56373	0.19561	2.88191	0.00711682	0.163834
201993_x_at	0.295497	0.101782	2.90325	0.00712623	0.163881
217800_s_at	-0.409603	0.142805	-2.86826	0.007142	0.164074
222166_at	-0.162753	0.056542	-2.87843	0.00717871	0.164747
215254_at	0.0475269	0.0163974	2.89845	0.0072102	0.165299
214920_at	-0.347507	0.120582	-2.88192	0.00723712	0.165745
220732_at	-0.129501	0.0448429	-2.88788	0.0072596	0.165863
205133_s_at	0.546403	0.18921	2.88781	0.00726095	0.165863
203549_s_at	0.499034	0.173658	2.87365	0.00726469	0.165863
59625_at	0.176743	0.0616661	2.86612	0.00728751	0.166214
206750_at	-0.116765	0.0406583	-2.87187	0.00729703	0.16626
215209_at	-0.151383	0.0527746	-2.86848	0.0073588	0.166934
202409_at	0.602912	0.207421	2.90671	0.00737246	0.166934
214175_x_at	0.397888	0.139065	2.86117	0.00737839	0.166934
207928_s_at	-0.20394	0.0705937	-2.88892	0.00737983	0.166934
207720_at	-0.111698	0.0389639	-2.8667	0.00739153	0.166934
219364_at	0.120293	0.0420684	2.85945	0.00741018	0.166934
211315_s_at	-0.117135	0.0409651	-2.85938	0.00741155	0.166934
207996_s_at	-0.30456	0.106521	-2.85916	0.0074157	0.166934
219929_s_at	0.782207	0.269343	2.90413	0.00741825	0.166934
206498_at	-0.212011	0.0738255	-2.87179	0.00742066	0.166934
222217_s_at	0.171979	0.0600381	2.8645	0.00743205	0.166934
200056_s_at	-0.568349	0.19747	-2.87815	0.00743521	0.166934
217809_at	-0.399342	0.13974	-2.85774	0.00744203	0.166934
212484_at	0.368072	0.128226	2.8705	0.00744433	0.166934
204581_at	-0.406535	0.14128	-2.87751	0.00744695	0.166934
202610_s_at	-0.387472	0.135008	-2.86999	0.0074538	0.166934
209761_s_at	0.369639	0.129097	2.86327	0.0074549	0.166934
204061_at	0.360883	0.12633	2.85668	0.00746186	0.166934
203302_at	-0.592771	0.205616	-2.8829	0.007489	0.167372
215124_at	-0.115147	0.0404265	-2.84831	0.00750974	0.167453
211963_s_at	-0.402742	0.140164	-2.87336	0.00752314	0.167453
220618_s_at	-0.339808	0.118265	-2.87328	0.0075247	0.167453
216841_s_at	0.630031	0.220338	2.85939	0.0075271	0.167453
44669_at	-0.359391	0.125969	-2.85302	0.00753028	0.167453
220037_s_at	0.45642	0.158517	2.87931	0.00755478	0.167829
218354_at	-0.401488	0.139893	-2.86996	0.00758613	0.168137
209527_at	-0.222196	0.0781322	-2.84385	0.00759443	0.168137
216073_at	-0.646033	0.227225	-2.84314	0.00760794	0.168137
204041_at	0.510306	0.178342	2.86139	0.00761377	0.168137
215678_at	-0.166326	0.0579874	-2.86831	0.00761695	0.168137
214040_s_at	0.770881	0.268779	2.86809	0.00762113	0.168137
202540_s_at	-0.435638	0.152637	-2.85408	0.00762692	0.168137
214460_at	0.572044	0.198963	2.87512	0.00763226	0.168137
202748_at	0.298925	0.104987	2.84726	0.00763954	0.168137
221009_s_at	0.578471	0.201244	2.87447	0.00764433	0.168137
202932_at	0.631092	0.221767	2.84574	0.00766856	0.168229
214615_at	-0.0924977	0.0323616	-2.85826	0.00767281	0.168229
200778_s_at	0.685529	0.239859	2.85806	0.00767658	0.168229
222067_x_at	0.36477	0.127637	2.85788	0.00767989	0.168229
210573_s_at	-0.170774	0.0597625	-2.85754	0.00768637	0.168229
213971_s_at	-0.383339	0.133851	-2.86393	0.00769917	0.168273
204496_at	-0.294329	0.10304	-2.85645	0.00770705	0.168273
203888_at	0.279639	0.0979232	2.8557	0.00772132	0.168273
205779_at	-0.159308	0.0555113	-2.86982	0.00773131	0.168273
212347_x_at	0.206132	0.0722032	2.85489	0.00773681	0.168273
218666_s_at	-0.23649	0.0821968	-2.87713	0.00774795	0.168273
216895_at	-0.110006	0.0386321	-2.84754	0.00775181	0.168273
219331_s_at	-0.132538	0.0467521	-2.83491	0.00776669	0.168273
200971_s_at	0.322275	0.112972	2.8527	0.00777866	0.168273
219421_at	-0.636891	0.223272	-2.85253	0.00778182	0.168273
205611_at	0.191995	0.0673367	2.85127	0.00780614	0.168273
218432_at	-0.528072	0.185216	-2.85111	0.00780917	0.168273
208635_x_at	0.376493	0.132364	2.84438	0.00781274	0.168273
215776_at	-0.148143	0.0518443	-2.85745	0.00782224	0.168273
208631_s_at	0.466357	0.163988	2.84384	0.00782325	0.168273
200600_at	0.755241	0.266189	2.83723	0.00783296	0.168273
208969_at	-0.255828	0.0903537	-2.8314	0.00783525	0.168273
210876_at	-0.12239	0.04273	-2.86426	0.00783668	0.168273
203140_at	0.483897	0.169843	2.84908	0.00784833	0.168273
217325_at	-0.127732	0.0449432	-2.84209	0.00785723	0.168273
215795_at	-0.12439	0.0437686	-2.84199	0.00785922	0.168273
200028_s_at	-0.248919	0.0875891	-2.8419	0.00786099	0.168273
201506_at	0.680299	0.238254	2.85535	0.00786256	0.168273
204499_at	-0.472037	0.166666	-2.83223	0.0079312	0.169479
200885_at	0.432166	0.152278	2.83801	0.00793706	0.169479
219193_at	-0.312177	0.1092	-2.85877	0.00794181	0.169479
218059_at	0.356743	0.125453	2.84363	0.00795438	0.169584
207417_s_at	-0.200362	0.0703191	-2.84933	0.00797926	0.169951
220079_s_at	-0.197292	0.0691078	-2.85484	0.00801802	0.170371
217311_at	-0.113581	0.0398919	-2.84721	0.00802082	0.170371
203113_s_at	0.47279	0.166857	2.83351	0.00802602	0.170371
200782_at	0.51283	0.180587	2.8398	0.00802962	0.170371
217690_at	-0.240692	0.0848023	-2.83827	0.00805998	0.170852
219915_s_at	0.512936	0.180799	2.83705	0.00808416	0.171201
203450_at	0.26468	0.0935676	2.82876	0.00812081	0.171813
214328_s_at	-0.149995	0.0531569	-2.82173	0.00814112	0.171925
222037_at	-0.171616	0.0608269	-2.82138	0.0081483	0.171925
205074_at	0.224539	0.0788456	2.84783	0.00815564	0.171925
213345_at	-0.151261	0.0528058	-2.86448	0.00815705	0.171925
220373_at	-0.180162	0.0634634	-2.83883	0.00818663	0.172268
204887_s_at	-0.166828	0.0584508	-2.85417	0.00818882	0.172268
217911_s_at	0.938364	0.330626	2.83814	0.00820044	0.172349
217596_at	-0.113168	0.0398999	-2.8363	0.00823728	0.172861
204100_at	0.486123	0.172576	2.81686	0.00824039	0.172861
201022_s_at	-0.35589	0.126098	-2.82233	0.00825105	0.172922
212687_at	0.45013	0.160188	2.81002	0.00826577	0.173067
217775_s_at	-0.248998	0.088262	-2.82112	0.00827558	0.173109
216646_at	-0.203561	0.0718307	-2.83391	0.00828561	0.173156
201527_at	0.360526	0.126631	2.84707	0.00832996	0.173738
222013_x_at	-0.173091	0.0615488	-2.81225	0.0083352	0.173738
217316_at	-0.1104	0.0388953	-2.83839	0.00834432	0.173738
213385_at	-0.665449	0.23669	-2.81148	0.00835123	0.173738
210845_s_at	0.301001	0.106062	2.83798	0.00835254	0.173738
202269_x_at	0.494251	0.176217	2.80479	0.0083745	0.173909
204890_s_at	-0.197669	0.0701991	-2.81583	0.00838452	0.173909
210407_at	-0.279692	0.0993321	-2.81573	0.00838656	0.173909
214259_s_at	-0.338316	0.120169	-2.81533	0.00839477	0.173909
201770_at	0.305036	0.108117	2.82136	0.00840177	0.173909
218826_at	0.187789	0.0665664	2.82107	0.00840777	0.173909
210807_s_at	-0.289674	0.102932	-2.81424	0.00841738	0.173946
219187_at	-0.213681	0.0759701	-2.81269	0.00844965	0.174451
212647_at	0.22138	0.0787202	2.81223	0.00845921	0.174486
202282_at	0.342301	0.121998	2.80578	0.00847015	0.17455
208211_s_at	-0.114131	0.0405263	-2.81621	0.00850867	0.17504
218819_at	-0.48181	0.170707	-2.82245	0.00852037	0.17504
215857_at	-0.199642	0.0712203	-2.80316	0.00852537	0.17504
209869_at	-0.253023	0.0898818	-2.81506	0.00853263	0.17504
212077_at	0.352175	0.125652	2.80278	0.00853334	0.17504
215736_at	-0.445462	0.158713	-2.80672	0.00857496	0.175471
213398_s_at	0.396835	0.140731	2.81982	0.00857513	0.175471
208057_s_at	-0.173768	0.0617848	-2.81248	0.00858685	0.175471
202975_s_at	0.699181	0.249198	2.80572	0.00859609	0.175471
215287_at	-0.323889	0.115701	-2.79935	0.00860623	0.175471
219007_at	-0.309213	0.110001	-2.81102	0.00861762	0.175471
200648_s_at	0.738504	0.263379	2.80396	0.00863345	0.175471
220128_s_at	-0.196662	0.0698167	-2.81683	0.00863766	0.175471
201641_at	0.395003	0.141458	2.79237	0.00863767	0.175471
214713_at	-0.2346	0.0836954	-2.80302	0.00865347	0.175471
209790_s_at	0.185021	0.0658621	2.80922	0.00865551	0.175471
216946_at	-0.19638	0.0691581	-2.83958	0.00865602	0.175471
202013_s_at	-0.298219	0.105905	-2.81591	0.00865705	0.175471
202581_at	0.923586	0.3291	2.8064	0.00871554	0.176162
213961_s_at	-0.101944	0.036409	-2.79995	0.00871912	0.176162
211266_s_at	0.157334	0.0557964	2.81979	0.00872842	0.176162
210124_x_at	-0.27463	0.0977029	-2.81087	0.00876382	0.176162
201154_x_at	0.305619	0.109236	2.79777	0.00876605	0.176162
215107_s_at	-0.0761501	0.0271575	-2.80402	0.00876648	0.176162
207047_s_at	-0.0962562	0.0344167	-2.79679	0.00878738	0.176162
204176_at	-0.28492	0.101887	-2.79645	0.00879476	0.176162
204304_s_at	-0.40607	0.14527	-2.79528	0.00881996	0.176162
220523_at	-0.267478	0.0954886	-2.80116	0.00882809	0.176162
217458_at	-0.171038	0.0610636	-2.80098	0.008832	0.176162
205662_at	-0.40657	0.145497	-2.79435	0.00884027	0.176162
205893_at	-0.253719	0.0909981	-2.78818	0.00884766	0.176162
221372_s_at	-0.0818995	0.0293827	-2.78734	0.0088661	0.176162
202180_s_at	0.31809	0.114133	2.787	0.00887352	0.176162
211351_at	-0.198727	0.0710043	-2.7988	0.00887908	0.176162
200932_s_at	-0.269708	0.0967947	-2.78639	0.00888679	0.176162
200828_s_at	0.594772	0.212052	2.80484	0.00889319	0.176162
205233_s_at	-0.134399	0.0479231	-2.80448	0.00890103	0.176162
214306_at	-0.363229	0.130117	-2.79155	0.00890123	0.176162
218578_at	-0.235235	0.0842747	-2.7913	0.00890689	0.176162
205714_s_at	-0.159182	0.0564663	-2.81906	0.00890915	0.176162
217445_s_at	-0.156293	0.0559968	-2.7911	0.00891118	0.176162
202187_s_at	-0.328359	0.117392	-2.7971	0.00891603	0.176162
202307_s_at	0.356412	0.128236	2.77934	0.00892233	0.176162
208937_s_at	0.673281	0.241797	2.78449	0.00892874	0.176162
210457_x_at	-0.201263	0.0712051	-2.82652	0.00892907	0.176162
203237_s_at	-0.217924	0.0775537	-2.80998	0.00893747	0.176162
207505_at	-0.1792	0.063936	-2.8028	0.00893748	0.176162
202920_at	-0.265776	0.0956498	-2.77864	0.00893783	0.176162
204053_x_at	0.324284	0.115707	2.80262	0.00894123	0.176162
207007_at	-0.0755496	0.0268154	-2.81739	0.00894487	0.176162
215632_at	-0.0876429	0.0314239	-2.78905	0.00895609	0.176226
211940_x_at	0.346864	0.124648	2.78274	0.00896745	0.176294
214140_at	-0.169885	0.0608134	-2.79355	0.00899383	0.176499
205704_s_at	-0.0808017	0.0288573	-2.80004	0.00899747	0.176499
213673_x_at	-0.21054	0.0750261	-2.80622	0.00901888	0.176499
201502_s_at	0.603911	0.216757	2.78612	0.00902086	0.176499
209540_at	-0.458346	0.164151	-2.79223	0.00902293	0.176499
207574_s_at	0.675514	0.243011	2.77977	0.00903348	0.176499
202076_at	-0.286803	0.102496	-2.79818	0.00903811	0.176499
204237_at	-0.67925	0.244386	-2.77941	0.00904147	0.176499
210298_x_at	0.973714	0.348299	2.79563	0.00909436	0.176895
211143_x_at	-0.117337	0.0422626	-2.77639	0.00910918	0.176895
221010_s_at	-0.134461	0.0482239	-2.78827	0.00911049	0.176895
209147_s_at	0.297037	0.106792	2.78145	0.00912494	0.176895
202611_s_at	-0.364208	0.13095	-2.78127	0.00912895	0.176895
218609_s_at	-0.463185	0.165793	-2.79376	0.00913572	0.176895
217547_x_at	-0.169831	0.0606356	-2.80084	0.00913655	0.176895
202803_s_at	0.878465	0.315892	2.7809	0.00913727	0.176895
204013_s_at	-0.120591	0.0435387	-2.76974	0.00913761	0.176895
220992_s_at	-0.394887	0.142304	-2.77496	0.00914139	0.176895
219457_s_at	0.136741	0.0491951	2.77958	0.00916707	0.176901
200033_at	0.307789	0.110251	2.79172	0.00918096	0.176901
209330_s_at	0.685689	0.24562	2.79167	0.00918203	0.176901
212441_at	-0.163026	0.0587906	-2.77299	0.00918599	0.176901
218475_at	0.129499	0.0460148	2.8143	0.00919215	0.176901
205284_at	-0.191633	0.0688231	-2.78443	0.00919634	0.176901
218532_s_at	-0.455719	0.163699	-2.78389	0.00920843	0.176901
201139_s_at	0.230599	0.0824334	2.7974	0.00921266	0.176901
202833_s_at	0.502768	0.180186	2.79027	0.00921335	0.176901
211980_at	0.571611	0.206289	2.77092	0.00923307	0.17707
212719_at	-0.6465	0.232866	-2.77627	0.00924166	0.17707
207777_s_at	-0.147594	0.0529237	-2.78881	0.00924606	0.17707
217763_s_at	0.550752	0.198431	2.77553	0.00925861	0.177158
201334_s_at	0.318071	0.114103	2.78759	0.00927337	0.177174
207098_s_at	-0.316809	0.113937	-2.78058	0.00928307	0.177174
204795_at	-0.26661	0.0962937	-2.76871	0.00928337	0.177174
212227_x_at	0.253777	0.0914924	2.77375	0.00929894	0.177318
211954_s_at	-0.236107	0.0854759	-2.76226	0.00930858	0.17735
206322_at	0.679232	0.243922	2.78462	0.00934028	0.177698
207116_s_at	-0.0716743	0.0257404	-2.78451	0.00934285	0.177698
201950_x_at	0.521335	0.187255	2.78409	0.00935225	0.177724
212002_at	0.164259	0.0591519	2.7769	0.00936659	0.177724
200797_s_at	0.369046	0.133203	2.77056	0.00937204	0.177724
206171_at	0.351075	0.127232	2.75934	0.0093762	0.177724
208791_at	0.50876	0.183684	2.76975	0.00939065	0.177768
206395_at	0.305621	0.11011	2.77559	0.00939658	0.177768
210854_x_at	0.391292	0.141865	2.75821	0.00940255	0.177768
204525_at	-0.480312	0.173475	-2.76878	0.00941307	0.177816
209861_s_at	0.523805	0.189285	2.76728	0.0094477	0.178318
203401_at	-0.740649	0.268309	-2.76044	0.0094746	0.178657
203734_at	-0.222491	0.0804483	-2.76564	0.00948568	0.178657
204172_at	-0.452217	0.162781	-2.77806	0.00948975	0.178657
214001_x_at	-0.570174	0.204769	-2.78448	0.00950355	0.178698
209780_at	-0.613754	0.221557	-2.77019	0.00952111	0.178698
201898_s_at	0.519095	0.185973	2.79124	0.0095219	0.178698
208646_at	-0.187086	0.0675387	-2.77006	0.00952413	0.178698
216624_s_at	-0.189369	0.0685483	-2.76257	0.00955732	0.179099
212953_x_at	-0.236148	0.0852998	-2.76844	0.00956161	0.179099
208399_s_at	-0.22754	0.082415	-2.76091	0.00959614	0.179509
200751_s_at	0.444996	0.161192	2.76067	0.0096019	0.179509
35846_at	0.37474	0.136055	2.75432	0.00961824	0.179509
204276_at	0.243816	0.0881523	2.76585	0.00962211	0.179509
214963_at	-0.176039	0.0631763	-2.78647	0.00963085	0.179509
217105_at	-0.097774	0.0352731	-2.77191	0.00963198	0.179509
218485_s_at	-0.14683	0.0531108	-2.76461	0.00965129	0.179718
204049_s_at	0.311073	0.112542	2.76405	0.00966426	0.179809
204555_s_at	0.23603	0.0852167	2.76976	0.00968215	0.179991
213717_at	-0.177362	0.064353	-2.75608	0.00971024	0.180151
205848_at	-0.272823	0.0991941	-2.7504	0.00971161	0.180151
201325_s_at	0.473567	0.171843	2.75582	0.00971648	0.180151
207969_x_at	-0.128543	0.0466492	-2.75553	0.00972321	0.180151
214528_s_at	-0.091094	0.0329962	-2.76074	0.00974241	0.180207
212063_at	1.06507	0.387426	2.74911	0.00974243	0.180207
209250_at	-0.277568	0.100341	-2.76623	0.00976507	0.180391
218723_s_at	0.52054	0.189428	2.74796	0.00977005	0.180391
203473_at	0.460893	0.167403	2.7532	0.00977884	0.180391
209860_s_at	0.228918	0.082582	2.77201	0.00979251	0.180391
210046_s_at	0.407246	0.147949	2.75261	0.00979301	0.180391
204800_s_at	0.160759	0.0582854	2.75813	0.00980436	0.180451
207324_s_at	-0.223925	0.0812118	-2.7573	0.00982431	0.180668
206566_at	-0.0776568	0.0282884	-2.74518	0.00983682	0.180689
208484_at	-0.157504	0.057382	-2.74483	0.00984546	0.180689
214056_at	0.123202	0.0448895	2.74456	0.0098519	0.180689
202741_at	-0.316909	0.115488	-2.74408	0.00986347	0.180689
208338_at	-0.103564	0.0375837	-2.75555	0.00986609	0.180689
214399_s_at	-0.170674	0.0616668	-2.76769	0.00989447	0.181059
213966_at	-0.131065	0.0474881	-2.75996	0.00991414	0.18127
218882_s_at	-0.257877	0.0937082	-2.75192	0.00995346	0.181629
204547_at	-0.21488	0.0782551	-2.74589	0.00995508	0.181629
204418_x_at	0.431998	0.156238	2.76501	0.00995831	0.181629
213524_s_at	0.228903	0.0832622	2.74918	0.0100199	0.182514
203203_s_at	0.367935	0.133561	2.75482	0.0100379	0.182514
218263_s_at	-0.385377	0.139894	-2.75478	0.0100389	0.182514
201160_s_at	0.763511	0.279511	2.7316	0.0100415	0.182514
209220_at	-0.196642	0.071024	-2.76867	0.0100479	0.182514
206321_at	-0.107026	0.0387791	-2.75989	0.0100811	0.182967
205384_at	0.475946	0.173307	2.74626	0.010091	0.182998
207630_s_at	0.560367	0.203149	2.7584	0.0101171	0.183321
221519_at	0.464639	0.169667	2.73853	0.0101354	0.183503
209285_s_at	-0.386015	0.140368	-2.75002	0.0101548	0.183561
205475_at	0.488156	0.177525	2.74978	0.0101604	0.183561
208451_s_at	0.681037	0.249293	2.73187	0.0101634	0.183561
213360_s_at	-0.272769	0.0996727	-2.73665	0.0101819	0.183745
209745_at	-0.218714	0.0801861	-2.72759	0.0102707	0.184904
218662_s_at	-0.13455	0.0490246	-2.74455	0.0102894	0.184904
212827_at	-0.147908	0.0540243	-2.73781	0.0102997	0.184904
215333_x_at	0.325584	0.118649	2.74409	0.0103007	0.184904
203410_at	-0.399179	0.146722	-2.72066	0.0103157	0.184904
213929_at	-0.356885	0.130389	-2.73709	0.0103179	0.184904
221360_s_at	-0.128453	0.0467079	-2.75014	0.0103192	0.184904
200609_s_at	0.400811	0.146758	2.73111	0.0103204	0.184904
204235_s_at	-0.716428	0.262853	-2.72559	0.010321	0.184904
49049_at	0.177109	0.0644323	2.74877	0.0103531	0.185017
216194_s_at	0.293721	0.107368	2.73566	0.0103537	0.185017
205208_at	0.467498	0.170892	2.73563	0.0103542	0.185017
210332_at	-0.125803	0.0458901	-2.7414	0.0103677	0.185017
207163_s_at	0.317717	0.116427	2.72889	0.0103763	0.185017
205693_at	-0.198955	0.0724087	-2.74767	0.0103803	0.185017
207546_at	-0.206819	0.0756363	-2.73439	0.0103856	0.185017
212957_s_at	0.355399	0.129374	2.74705	0.0103956	0.185026
216244_at	-0.101452	0.0369351	-2.74676	0.0104027	0.185026
205398_s_at	-0.172737	0.0632091	-2.73279	0.0104258	0.185186
208992_s_at	0.343303	0.126162	2.72113	0.0104342	0.185186
206241_at	-0.35153	0.128655	-2.73235	0.0104368	0.185186
218811_at	-0.167037	0.0613061	-2.72465	0.010484	0.185656
210719_s_at	0.396135	0.145399	2.72447	0.0104885	0.185656
200928_s_at	-0.315825	0.115678	-2.7302	0.0104914	0.185656
217953_at	-0.30677	0.112378	-2.7298	0.0105015	0.185656
218355_at	-0.141592	0.0517527	-2.73593	0.0105051	0.185656
209072_at	0.560856	0.206388	2.71748	0.0105279	0.185707
201654_s_at	-0.148052	0.0541368	-2.73478	0.010534	0.185707
208407_s_at	-0.303186	0.110318	-2.7483	0.0105461	0.185707
215826_x_at	-0.325583	0.119369	-2.72754	0.0105591	0.185707
212100_s_at	0.237499	0.0872702	2.72142	0.0105665	0.185707
209113_s_at	0.233961	0.0859817	2.72105	0.010576	0.185707
221944_at	0.339744	0.12487	2.72079	0.0105827	0.185707
64064_at	0.171742	0.06325	2.71529	0.0105843	0.185707
201660_at	-0.269639	0.0994967	-2.71002	0.0105889	0.185707
209588_at	-0.184264	0.0674339	-2.73251	0.0105915	0.185707
208690_s_at	0.574597	0.211677	2.7145	0.0106049	0.185743
217553_at	-0.317559	0.117243	-2.70856	0.0106272	0.185743
206232_s_at	-0.474226	0.174772	-2.71339	0.0106335	0.185743
201231_s_at	0.46633	0.170344	2.73757	0.0106337	0.185743
209426_s_at	-0.37957	0.140154	-2.70824	0.0106354	0.185743
200796_s_at	0.21931	0.080701	2.71756	0.0106662	0.186094
213840_s_at	-0.207042	0.076031	-2.72313	0.0106723	0.186094
221915_s_at	-0.0940487	0.034618	-2.71676	0.010687	0.186206
215602_at	-0.08673	0.0317873	-2.72844	0.0106956	0.186209
213586_at	-0.103079	0.0379561	-2.71574	0.0107134	0.186282
211865_s_at	-0.229851	0.0846405	-2.71562	0.0107166	0.186282
202956_at	-0.223242	0.0824134	-2.70881	0.0107532	0.186522
201250_s_at	0.234154	0.0862709	2.71417	0.0107544	0.186522
210844_x_at	0.31181	0.114884	2.71413	0.0107555	0.186522
208540_x_at	0.301177	0.111218	2.70799	0.0107747	0.186708
210357_s_at	0.355067	0.130924	2.712	0.0108113	0.187112
211941_s_at	0.389274	0.142917	2.72377	0.0108164	0.187112
200764_s_at	0.447868	0.164823	2.71727	0.0108244	0.187112
211459_at	0.136603	0.0502838	2.71664	0.0108408	0.187112
221294_at	-0.122961	0.045366	-2.71042	0.0108528	0.187112
218377_s_at	-0.29571	0.109531	-2.69979	0.0108583	0.187112
204208_at	-0.400654	0.148161	-2.70419	0.0108752	0.187112
211801_x_at	0.213194	0.0781477	2.72809	0.010877	0.187112
207135_at	-0.399436	0.147429	-2.70935	0.0108809	0.187112
209388_at	0.347424	0.126667	2.74283	0.0108822	0.187112
213165_at	-0.554899	0.203458	-2.72733	0.0108966	0.18718
217812_at	-0.427021	0.157972	-2.70314	0.010903	0.18718
211710_x_at	0.299063	0.110672	2.70225	0.0109269	0.187444
215668_s_at	-0.190082	0.0699193	-2.71859	0.0109516	0.187596
209486_at	0.290661	0.10716	2.71239	0.0109526	0.187596
206982_at	-0.108116	0.0397829	-2.71764	0.0109766	0.187863
204990_s_at	0.446985	0.164527	2.71678	0.0109991	0.188103
212160_at	0.169287	0.0625988	2.70432	0.0110145	0.188221
201397_at	0.417763	0.154827	2.69826	0.0110337	0.188403
219524_s_at	-0.141833	0.0525913	-2.69688	0.0110706	0.188743
201363_s_at	-0.331937	0.122854	-2.70187	0.0110801	0.188743
208625_s_at	0.526519	0.193059	2.72724	0.0110855	0.188743
219550_at	0.254858	0.0945233	2.69625	0.0110878	0.188743
217787_s_at	0.156986	0.0579967	2.7068	0.011101	0.188743
204174_at	0.825467	0.304285	2.7128	0.0111045	0.188743
207621_s_at	0.243159	0.0900519	2.70021	0.0111249	0.188945
214826_at	-0.296157	0.109473	-2.7053	0.0111414	0.18908
213238_at	0.265581	0.0977286	2.71753	0.0111539	0.189083
204872_at	-0.420913	0.155637	-2.70445	0.0111641	0.189083
201415_at	-0.225774	0.0832975	-2.71046	0.0111671	0.189083
205523_at	-0.369203	0.137131	-2.69233	0.011194	0.189209
204446_s_at	0.709849	0.263158	2.69742	0.0112002	0.189209
203477_at	0.206069	0.0760672	2.70904	0.011205	0.189209
202319_at	-0.331654	0.122719	-2.70255	0.0112154	0.189209
210818_s_at	-0.147491	0.0541801	-2.72224	0.0112171	0.189209
213789_at	-0.143662	0.0530659	-2.70723	0.0112537	0.18948
210423_s_at	0.287704	0.10715	2.68504	0.0112575	0.18948
203717_at	-0.154397	0.0572891	-2.69504	0.0112649	0.18948
217351_at	-0.107804	0.039918	-2.70063	0.0112673	0.18948
222103_at	-0.401949	0.148875	-2.6999	0.0112871	0.18967
209076_s_at	0.196208	0.0730318	2.68661	0.011351	0.190599
202711_at	-0.179488	0.0664039	-2.70297	0.0113689	0.190756
209334_s_at	-0.118705	0.0440295	-2.69603	0.0113927	0.190923
215297_at	-0.146934	0.0543801	-2.70198	0.0113961	0.190923
210510_s_at	0.118512	0.0437774	2.70714	0.0114331	0.191399
218886_at	-0.270129	0.100285	-2.69362	0.0114592	0.191677
209307_at	0.499917	0.184273	2.71292	0.011467	0.191677
203933_at	0.38027	0.141513	2.68716	0.0114817	0.191778
214583_at	-0.179825	0.0669334	-2.68663	0.0114966	0.191796
217886_at	-0.383223	0.142952	-2.68079	0.0115128	0.191796
216732_at	-0.0914276	0.0338118	-2.70401	0.0115183	0.191796
210766_s_at	-0.310229	0.11554	-2.68503	0.0115412	0.191796
218782_s_at	0.194006	0.0722684	2.68452	0.0115554	0.191796
210741_at	0.130052	0.048001	2.70936	0.0115636	0.191796
205376_at	-0.367534	0.136947	-2.68377	0.0115763	0.191796
216772_at	-0.128022	0.0474972	-2.69537	0.0115775	0.191796
213217_at	0.397335	0.147765	2.68897	0.0115878	0.191796
222026_at	-0.320459	0.119181	-2.68884	0.0115915	0.191796
201470_at	-0.412285	0.153654	-2.6832	0.0115923	0.191796
221541_at	0.644863	0.240836	2.6776	0.0116022	0.191796
214243_s_at	-0.284853	0.105956	-2.68841	0.0116036	0.191796
207286_at	0.301639	0.112435	2.68279	0.0116036	0.191796
220437_at	-0.237053	0.087789	-2.70026	0.0116214	0.19183
211345_x_at	0.252972	0.0941351	2.68733	0.0116336	0.19183
219801_at	-0.155008	0.0578148	-2.68112	0.0116507	0.19183
201649_at	0.2353	0.0879378	2.67576	0.0116543	0.19183
211182_x_at	-0.208335	0.0769961	-2.70579	0.0116613	0.19183
221405_at	-0.111406	0.0415609	-2.68055	0.0116668	0.19183
205861_at	-0.0758089	0.0281601	-2.69207	0.011669	0.19183
212366_at	-0.547672	0.204335	-2.68026	0.0116748	0.19183
217479_at	-0.22309	0.0827383	-2.69634	0.01173	0.192596
208079_s_at	-0.187869	0.0698519	-2.68953	0.01174	0.192617
200789_at	0.234542	0.0877828	2.67184	0.0117655	0.192894
201413_at	0.30125	0.112559	2.67637	0.011785	0.192977
204503_at	-0.130825	0.0486764	-2.68764	0.0117931	0.192977
209350_s_at	0.410324	0.152678	2.68751	0.0117967	0.192977
208047_s_at	0.429047	0.15968	2.68692	0.0118133	0.193035
213743_at	-0.25809	0.096478	-2.67512	0.0118206	0.193035
213148_at	0.257416	0.0955964	2.69274	0.0118306	0.193035
206358_at	-0.179289	0.0669039	-2.6798	0.0118457	0.193035
214350_at	-0.186163	0.0693259	-2.68532	0.0118585	0.193035
218619_s_at	-0.171837	0.0642743	-2.67349	0.0118671	0.193035
207399_at	-0.176235	0.0656385	-2.68493	0.0118696	0.193035
202205_at	0.284607	0.106459	2.6734	0.0118697	0.193035
217528_at	-0.119484	0.0444032	-2.69089	0.0118825	0.193101
213658_at	0.529881	0.198684	2.66696	0.0119057	0.193337
217847_s_at	0.184319	0.0688552	2.67691	0.0119281	0.193423
205563_at	-0.178068	0.0666623	-2.6712	0.0119329	0.193423
210793_s_at	0.234333	0.0875489	2.6766	0.0119371	0.193423
200878_at	0.35174	0.131864	2.66745	0.0120413	0.194969
214269_at	-0.146429	0.0546719	-2.67833	0.0120579	0.195095
214968_at	-0.136306	0.0512227	-2.66104	0.0120776	0.195113
208501_at	-0.0920526	0.0345315	-2.66576	0.0120905	0.195113
209314_s_at	-0.413147	0.154322	-2.67717	0.0120911	0.195113
208414_s_at	-0.263337	0.0983677	-2.67707	0.0120941	0.195113
202275_at	0.24085	0.090192	2.67042	0.0121154	0.195145
218706_s_at	0.581138	0.218073	2.66488	0.0121161	0.195145
210193_at	0.901296	0.33896	2.659	0.0121374	0.195145
214208_at	-0.161593	0.0605314	-2.66957	0.0121399	0.195145
201699_at	-0.443376	0.166085	-2.66957	0.01214	0.195145
200689_x_at	0.270355	0.101335	2.66792	0.0121879	0.195612
201615_x_at	0.597435	0.224843	2.65712	0.0121929	0.195612
205753_at	-0.280499	0.104402	-2.68673	0.0121965	0.195612
214410_at	-0.179091	0.0671416	-2.66736	0.0122043	0.195612
212009_s_at	0.802385	0.299512	2.67897	0.0122227	0.195766
216741_at	0.173635	0.0650033	2.67117	0.0122651	0.196158
207149_at	-0.365925	0.137843	-2.65464	0.0122661	0.196158
201888_s_at	0.323714	0.121736	2.65915	0.0122843	0.196158
201244_s_at	0.208313	0.0781772	2.66463	0.0122845	0.196158
202723_s_at	0.458542	0.1731	2.649	0.0122914	0.196158
217332_at	-0.147837	0.0555045	-2.66351	0.0123172	0.196308
221462_x_at	-0.112428	0.0420246	-2.6753	0.0123294	0.196308
208127_s_at	-0.510035	0.19192	-2.65754	0.0123321	0.196308
206096_at	-0.269985	0.101178	-2.66842	0.0123457	0.196308
221478_at	-0.366945	0.137826	-2.66238	0.0123507	0.196308
209822_s_at	-0.413464	0.154602	-2.67437	0.0123563	0.196308
209704_at	-0.217339	0.0816459	-2.66198	0.0123626	0.196308
214074_s_at	0.264445	0.098385	2.68786	0.0123765	0.196388
208303_s_at	-0.131646	0.0493739	-2.66631	0.0124079	0.196602
221707_s_at	-0.160913	0.060611	-2.65485	0.0124121	0.196602
203506_s_at	0.165862	0.0625988	2.6496	0.0124165	0.196602
212483_at	-0.372943	0.140259	-2.65896	0.012452	0.196919
217602_at	-0.115368	0.0434786	-2.65344	0.0124543	0.196919
209499_x_at	0.50423	0.190115	2.65224	0.0124903	0.197348
201360_at	0.655493	0.245553	2.66946	0.0125005	0.19737
218605_at	-0.54083	0.203975	-2.65145	0.0125139	0.197441
202596_at	-0.364584	0.137573	-2.65013	0.0125538	0.197801
213332_at	-0.142749	0.0536376	-2.66136	0.0125546	0.197801
212978_at	-0.616122	0.232593	-2.64892	0.0125901	0.19822
216872_at	-0.074035	0.0278422	-2.6591	0.0126223	0.198245
209798_at	-0.598817	0.225701	-2.65314	0.0126267	0.198245
206537_at	-0.0791081	0.0298184	-2.653	0.0126309	0.198245
204114_at	-0.157321	0.0596444	-2.63765	0.0126346	0.198245
203990_s_at	-0.100004	0.0376973	-2.65282	0.0126363	0.198245
201213_at	-0.163272	0.0619142	-2.63706	0.0126528	0.19827
217889_s_at	0.269285	0.102119	2.63697	0.0126557	0.19827
204556_s_at	0.442677	0.167309	2.64587	0.0126827	0.198515
221061_at	-0.203509	0.0765973	-2.65687	0.0126892	0.198515
213705_at	-0.418354	0.157487	-2.65643	0.0127026	0.198584
208421_at	-0.105164	0.0396974	-2.64914	0.0127478	0.199034
202969_at	-0.362112	0.136395	-2.65488	0.0127493	0.199034
212354_at	-0.290008	0.108739	-2.66702	0.0127738	0.199122
209726_at	0.592257	0.222633	2.66024	0.0127757	0.199122
221982_x_at	-0.213015	0.0804503	-2.64779	0.0127889	0.199122
220989_s_at	-0.103135	0.0391079	-2.63718	0.0127944	0.199122
214032_at	-0.140335	0.053008	-2.64743	0.0127997	0.199122
210329_s_at	-0.271204	0.101991	-2.6591	0.01281	0.199142
201283_s_at	-0.0917713	0.0346758	-2.64655	0.0128268	0.199264
218132_s_at	0.182276	0.0690274	2.64063	0.0128431	0.199378
205703_at	-0.183454	0.0691982	-2.65114	0.0128631	0.199421
221578_at	0.184593	0.0699227	2.63996	0.0128639	0.199421
215112_x_at	0.321474	0.121542	2.64495	0.0128757	0.199465
209887_at	-0.124064	0.0468164	-2.65001	0.0128974	0.199506
203781_at	-0.325844	0.123482	-2.63879	0.0129001	0.199506
210904_s_at	0.22573	0.0849902	2.65596	0.0129053	0.199506
213603_s_at	0.308736	0.117038	2.63791	0.0129274	0.199576
214474_at	-0.273519	0.103478	-2.64326	0.0129278	0.199576
220492_s_at	-0.213124	0.0804639	-2.64869	0.0129379	0.199594
206123_at	-0.247011	0.0934897	-2.64212	0.0129629	0.19976
215084_s_at	-0.201705	0.0763455	-2.642	0.0129666	0.19976
219663_s_at	-0.23195	0.0876224	-2.64715	0.0129852	0.199799
201118_at	0.655235	0.247531	2.64709	0.0129872	0.199799
208464_at	-0.294246	0.111669	-2.63498	0.0130184	0.199962
200712_s_at	0.432596	0.163844	2.64028	0.0130199	0.199962
209959_at	-0.562058	0.212895	-2.64007	0.0130265	0.199962
212286_at	-0.332318	0.125886	-2.63984	0.0130338	0.199962
217362_x_at	0.434962	0.165478	2.62852	0.0130644	0.200294
200046_at	0.4467	0.168147	2.65661	0.013089	0.200478
215949_x_at	-0.133448	0.0503672	-2.64951	0.0131028	0.200478
212741_at	0.556961	0.211178	2.6374	0.0131098	0.200478
209272_at	-0.332559	0.126353	-2.63197	0.0131125	0.200478
204219_s_at	-0.142763	0.0542499	-2.63158	0.013125	0.20053
202859_x_at	1.14776	0.436314	2.63059	0.0131562	0.200834
203690_at	-0.323335	0.123402	-2.62017	0.013181	0.200834
211391_s_at	0.136088	0.0516446	2.6351	0.0131818	0.200834
214433_s_at	0.60484	0.230011	2.62961	0.0131869	0.200834
218140_x_at	-0.330944	0.126096	-2.62454	0.0131901	0.200834
207346_at	-0.238069	0.0899682	-2.64614	0.0132071	0.200956
219355_at	-0.393599	0.150034	-2.62339	0.0132265	0.200965
217537_x_at	-0.173203	0.0654725	-2.64543	0.0132292	0.200965
221482_s_at	-0.403052	0.153365	-2.62805	0.0132361	0.200965
216926_s_at	-0.103167	0.039334	-2.62285	0.0132438	0.200965
217965_s_at	0.432838	0.164741	2.62739	0.0132573	0.200981
202373_s_at	-0.258637	0.0982469	-2.63252	0.013263	0.200981
217236_x_at	-0.080422	0.0306177	-2.62665	0.0132807	0.201002
214449_s_at	0.395621	0.150016	2.63719	0.0132952	0.201002
204038_s_at	0.491817	0.187282	2.62608	0.0132988	0.201002
213383_at	0.402298	0.153203	2.62592	0.0133039	0.201002
213699_s_at	-0.156225	0.0592549	-2.63649	0.0133172	0.201002
219873_at	-0.132695	0.0504399	-2.63076	0.0133187	0.201002
212017_at	0.225495	0.0855613	2.63548	0.0133492	0.201325
219240_s_at	-0.498494	0.190353	-2.61879	0.0133738	0.201478
221749_at	-0.34658	0.131836	-2.62887	0.0133787	0.201478
208533_at	-0.139409	0.0531479	-2.62304	0.0133959	0.201478
221941_at	-0.164359	0.0625356	-2.62825	0.0133982	0.201478
206683_at	-0.156133	0.0594152	-2.62784	0.0134116	0.201478
201264_at	0.343395	0.130945	2.62244	0.0134152	0.201478
218336_at	0.194304	0.0742393	2.61726	0.0134228	0.201478
212755_at	-0.169088	0.0645042	-2.62135	0.0134501	0.201646
210693_at	-0.149124	0.0567778	-2.62644	0.0134561	0.201646
217511_at	-0.204361	0.0778139	-2.62628	0.0134612	0.201646
202312_s_at	-0.213686	0.0812345	-2.63049	0.0135076	0.202125
211289_x_at	0.340243	0.130177	2.6137	0.0135381	0.202125
213371_at	-0.831394	0.316192	-2.6294	0.0135426	0.202125
216052_x_at	-0.172178	0.0653354	-2.63529	0.0135483	0.202125
208980_s_at	0.367261	0.139688	2.62915	0.0135503	0.202125
217349_s_at	-0.219852	0.0836239	-2.62906	0.0135533	0.202125
205112_at	0.179558	0.0687137	2.61312	0.0135569	0.202125
221227_x_at	-0.379301	0.145191	-2.61243	0.0135795	0.202307
64474_g_at	-0.201139	0.0767017	-2.62236	0.0135873	0.202307
210192_at	-0.176851	0.0678486	-2.60656	0.0136213	0.202678
200837_at	0.363625	0.138737	2.62095	0.0136328	0.202712
220345_at	-0.402893	0.15377	-2.6201	0.0136604	0.202988
202364_at	0.348977	0.133753	2.6091	0.0136884	0.203267
221383_at	-0.13268	0.0507761	-2.61303	0.0137201	0.203602
202335_s_at	-0.214171	0.081977	-2.61257	0.0137351	0.203688
212761_at	-0.560945	0.213391	-2.62871	0.0137592	0.20377
211264_at	-0.325465	0.124371	-2.61688	0.0137653	0.20377
211577_s_at	-0.205112	0.0783831	-2.61679	0.0137681	0.20377
219072_at	0.137535	0.0526727	2.61112	0.0137829	0.203853
204232_at	0.500968	0.191526	2.61566	0.0138053	0.204048
203877_at	-0.121258	0.0460621	-2.63249	0.0138473	0.204368
222078_at	-0.111375	0.0424127	-2.62598	0.0138477	0.204368
208356_x_at	-0.136226	0.0521107	-2.61416	0.0138545	0.204368
217948_at	0.334889	0.128125	2.61376	0.0138676	0.204425
217796_s_at	0.343862	0.131333	2.61824	0.013904	0.204657
213469_at	-0.443103	0.169955	-2.60718	0.0139131	0.204657
218862_at	-0.265929	0.102192	-2.60224	0.0139155	0.204657
215034_s_at	0.607784	0.233139	2.60696	0.0139202	0.204657
201445_at	0.526228	0.200148	2.62919	0.0139542	0.204968
201111_at	-0.211184	0.0808833	-2.61097	0.0139598	0.204968
204910_s_at	-0.114987	0.0440589	-2.60986	0.0139966	0.205373
216900_s_at	-0.122247	0.0468533	-2.60915	0.0140201	0.205521
219254_at	-0.138836	0.0531029	-2.61447	0.0140282	0.205521
204734_at	-0.159342	0.0609506	-2.61428	0.0140345	0.205521
221910_at	-0.249657	0.0961021	-2.59783	0.0140633	0.205808
204609_at	-0.114335	0.0439391	-2.60213	0.0140814	0.205938
220837_at	-0.109491	0.0418171	-2.61834	0.0140981	0.20602
211846_s_at	-0.160215	0.0617026	-2.59657	0.0141056	0.20602
206720_at	-0.0750179	0.0287839	-2.60625	0.0141168	0.206047
204006_s_at	0.60055	0.22959	2.61576	0.0141836	0.206752
222126_at	0.334815	0.128304	2.60954	0.014192	0.206752
202571_s_at	-0.166489	0.0639454	-2.60362	0.0142052	0.206752
217057_s_at	-0.0848588	0.0325237	-2.60913	0.0142057	0.206752
213415_at	0.241371	0.092523	2.60876	0.0142182	0.206752
205270_s_at	0.226559	0.0868552	2.60847	0.0142281	0.206752
1438_at	-0.155374	0.0599262	-2.59276	0.0142351	0.206752
206116_s_at	0.424964	0.163285	2.6026	0.0142395	0.206752
214462_at	0.0636657	0.0245865	2.58945	0.0143481	0.207938
218101_s_at	0.352708	0.135116	2.6104	0.0143624	0.207938
205049_s_at	-0.151469	0.0583993	-2.59368	0.0143675	0.207938
216095_x_at	0.285245	0.109305	2.60961	0.0143889	0.207938
215165_x_at	-0.289315	0.111589	-2.59269	0.0144015	0.207938
201259_s_at	0.495028	0.19018	2.60294	0.0144143	0.207938
214814_at	-0.459896	0.175444	-2.62133	0.0144418	0.207938
215884_s_at	-0.28831	0.111653	-2.5822	0.0144433	0.207938
213401_s_at	0.143342	0.0553165	2.59131	0.0144488	0.207938
206105_at	-0.225227	0.0867482	-2.59633	0.0144521	0.207938
218875_s_at	-0.131333	0.0508669	-2.58189	0.0144541	0.207938
217640_x_at	-0.0620978	0.0238733	-2.60114	0.0144756	0.207938
204917_s_at	-0.193282	0.0746145	-2.59041	0.0144797	0.207938
204445_s_at	0.139887	0.053792	2.60052	0.0144967	0.207938
212254_s_at	0.316078	0.122058	2.58956	0.0145089	0.207938
207769_s_at	0.284397	0.109131	2.60602	0.0145103	0.207938
208957_at	-0.297635	0.114211	-2.606	0.0145111	0.207938
204449_at	-0.444344	0.17129	-2.5941	0.0145288	0.207938
203313_s_at	0.303119	0.117082	2.58894	0.0145306	0.207938
210582_s_at	0.253639	0.0979753	2.58881	0.014535	0.207938
214787_at	-0.279352	0.107473	-2.59927	0.0145395	0.207938
209027_s_at	0.445242	0.17009	2.61769	0.0145636	0.207938
201555_at	0.189824	0.0734888	2.58304	0.0145696	0.207938
205824_at	-0.20046	0.0774635	-2.5878	0.0145699	0.207938
203472_s_at	0.245258	0.0943951	2.59821	0.0145756	0.207938
220847_x_at	-0.149922	0.0574356	-2.61026	0.0145822	0.207938
214862_x_at	-0.362447	0.13887	-2.60997	0.0145922	0.207938
209969_s_at	0.428071	0.164036	2.60961	0.0146042	0.207938
212456_at	0.218309	0.0842354	2.59165	0.014613	0.207938
217190_x_at	-0.142763	0.0552973	-2.58173	0.014615	0.207938
206394_at	0.160417	0.0620225	2.58644	0.0146172	0.207938
219710_at	-0.325569	0.125378	-2.5967	0.0146276	0.207938
210674_s_at	-0.545374	0.211664	-2.5766	0.0146386	0.207938
209576_at	-0.549159	0.211066	-2.60184	0.0146529	0.207938
211296_x_at	0.254652	0.0980992	2.59586	0.0146563	0.207938
206004_at	-0.0924635	0.0356954	-2.59035	0.0146581	0.207938
220808_at	-0.122332	0.0472397	-2.58961	0.0146837	0.20802
213522_s_at	-0.107685	0.0414994	-2.59487	0.0146905	0.20802
203253_s_at	-0.452106	0.174946	-2.58426	0.0146928	0.20802
220812_s_at	-0.141675	0.0546047	-2.59456	0.0147014	0.20802
211927_x_at	0.238613	0.0921726	2.58877	0.014713	0.208052
220016_at	0.132802	0.0509635	2.60583	0.0147329	0.208201
216936_at	-0.165084	0.0638072	-2.58722	0.0147668	0.208318
203919_at	0.511319	0.197224	2.59258	0.0147698	0.208318
218092_s_at	-0.263596	0.101447	-2.59835	0.014773	0.208318
204670_x_at	0.532867	0.206399	2.58173	0.0147814	0.208318
221717_at	-0.212478	0.0819729	-2.59205	0.0147881	0.208318
211202_s_at	-0.318803	0.123274	-2.58612	0.0148051	0.208425
208944_at	0.495469	0.191618	2.58571	0.0148196	0.208498
206343_s_at	-0.472452	0.183779	-2.57075	0.0148453	0.20863
213516_at	-0.128348	0.049653	-2.5849	0.0148478	0.20863
210974_s_at	0.740723	0.286052	2.58947	0.0148782	0.208925
210372_s_at	0.522726	0.20191	2.58891	0.0148977	0.208977
35685_at	0.184442	0.0716669	2.57361	0.0149011	0.208977
207413_s_at	-0.144391	0.0558977	-2.58313	0.0149102	0.208977
214073_at	-0.308306	0.119366	-2.58286	0.0149195	0.208977
212222_at	-0.285934	0.110987	-2.57628	0.0149739	0.209127
219935_at	-0.31428	0.121501	-2.58664	0.0149774	0.209127
221471_at	-0.321925	0.125416	-2.56685	0.0149847	0.209127
200877_at	-0.410583	0.159079	-2.581	0.0149854	0.209127
200985_s_at	0.228465	0.0883405	2.58619	0.014993	0.209127
216253_s_at	-0.134248	0.0521264	-2.57542	0.0150042	0.209127
203968_s_at	-0.132024	0.0511695	-2.58013	0.0150161	0.209127
200898_s_at	0.507908	0.196863	2.58001	0.0150203	0.209127
202480_s_at	0.276109	0.106026	2.60417	0.0150246	0.209127
206142_at	-0.122474	0.0476548	-2.57003	0.0150288	0.209127
203805_s_at	-0.280458	0.108495	-2.58499	0.0150352	0.209127
213736_at	-0.255856	0.0992065	-2.57903	0.0150551	0.209127
217146_at	-0.154244	0.0598075	-2.57902	0.0150556	0.209127
220120_s_at	-0.116359	0.045209	-2.5738	0.0150621	0.209127
202346_at	-0.285123	0.111001	-2.56865	0.0150781	0.209193
204699_s_at	-0.246183	0.0952955	-2.58337	0.0150927	0.209193
203447_at	-0.276756	0.107769	-2.56806	0.0150994	0.209193
208295_x_at	-0.190902	0.0739074	-2.58299	0.015106	0.209193
213443_at	-0.128584	0.0494264	-2.60152	0.0151164	0.209193
211867_s_at	-0.148957	0.0579131	-2.57208	0.0151236	0.209193
222177_s_at	-0.0567192	0.022135	-2.56242	0.0151445	0.209193
205863_at	0.688977	0.268421	2.56678	0.0151455	0.209193
210263_at	-0.344075	0.133296	-2.58128	0.0151666	0.209193
208511_at	0.205304	0.0793604	2.58698	0.0151699	0.209193
215327_at	-0.137061	0.0525715	-2.60712	0.0151765	0.209193
200663_at	0.19279	0.0750035	2.57041	0.0151834	0.209193
221783_at	0.293811	0.113859	2.58048	0.0151951	0.209193
204033_at	-0.279115	0.108183	-2.58003	0.0152112	0.209193
209898_x_at	-0.348248	0.134993	-2.57975	0.015221	0.209193
219848_s_at	-0.26366	0.101978	-2.58547	0.0152235	0.209193
202197_at	0.153167	0.0596219	2.56897	0.0152354	0.209193
214400_at	-0.121173	0.046764	-2.59115	0.0152429	0.209193
217544_at	-0.119817	0.0464599	-2.57893	0.0152504	0.209193
218042_at	-0.571576	0.222107	-2.57343	0.0152551	0.209193
203960_s_at	0.432444	0.167362	2.58388	0.0152797	0.209195
217660_at	-0.178227	0.0695402	-2.56294	0.0152847	0.209195
211535_s_at	0.303929	0.117899	2.57788	0.015288	0.209195
202212_at	-0.161933	0.0631975	-2.56233	0.0153068	0.209195
209581_at	0.641824	0.250513	2.56204	0.0153174	0.209195
214527_s_at	0.501141	0.194539	2.57605	0.0153537	0.209195
201339_s_at	0.391261	0.151545	2.5818	0.0153539	0.209195
212261_at	-0.222105	0.0865673	-2.56569	0.0153541	0.209195
215464_s_at	0.3	0.116931	2.56561	0.015357	0.209195
206202_at	-0.0468354	0.0182196	-2.5706	0.0153571	0.209195
210789_x_at	-0.127841	0.0496297	-2.57591	0.0153589	0.209195
206644_at	-0.0713333	0.0278581	-2.56059	0.0153702	0.209198
207893_at	-0.337344	0.130988	-2.57538	0.0153779	0.209198
208467_at	-0.07352	0.0286131	-2.56945	0.0153988	0.209354
209998_at	-0.182792	0.0714255	-2.55919	0.0154213	0.209386
201836_s_at	-0.328127	0.128265	-2.55819	0.0154582	0.209386
216329_at	-0.218628	0.0847842	-2.57865	0.0154672	0.209386
209309_at	0.373212	0.145914	2.55775	0.0154742	0.209386
207932_at	-0.0645533	0.0252397	-2.55761	0.0154795	0.209386
221602_s_at	-0.196383	0.0761685	-2.57827	0.0154806	0.209386
203224_at	-0.576612	0.225453	-2.55757	0.0154809	0.209386
201318_s_at	0.228521	0.0886396	2.57808	0.0154874	0.209386
204590_x_at	-0.193344	0.0754712	-2.56183	0.0154952	0.209386
209953_s_at	0.563659	0.219143	2.5721	0.0154964	0.209386
216406_at	-0.147108	0.0569357	-2.58375	0.0155063	0.209386
222117_s_at	-0.322187	0.125287	-2.57161	0.0155143	0.209386
208764_s_at	0.294992	0.115206	2.56057	0.0155415	0.209559
210937_s_at	-0.102397	0.0399144	-2.56541	0.015546	0.209559
206053_at	-0.153546	0.0601915	-2.55095	0.015565	0.209688
217067_s_at	-0.175779	0.068695	-2.55884	0.015605	0.2101
200819_s_at	0.130892	0.0510645	2.56327	0.0156243	0.21011
219615_s_at	-0.10418	0.040475	-2.57393	0.0156378	0.21011
218824_at	-0.537886	0.210292	-2.5578	0.0156433	0.21011
200903_s_at	-0.302646	0.118094	-2.56275	0.0156436	0.21011
213889_at	0.172226	0.0673495	2.5572	0.0156656	0.210278
204026_s_at	-0.146649	0.057566	-2.54749	0.0156939	0.210531
214109_at	-0.2697	0.105109	-2.56592	0.0157221	0.210782
205911_at	0.320308	0.12579	2.54637	0.0157359	0.210826
218385_at	-0.203032	0.079629	-2.54972	0.0157722	0.210826
201784_s_at	0.341923	0.13272	2.57627	0.0157765	0.210826
218791_s_at	-0.306504	0.120001	-2.55418	0.0157778	0.210826
203133_at	0.196752	0.0770331	2.55413	0.0157796	0.210826
212118_at	-0.235801	0.092146	-2.55899	0.0157823	0.210826
203025_at	-0.158519	0.0619559	-2.55857	0.0157979	0.210892
205051_s_at	-0.349523	0.137364	-2.5445	0.0158062	0.210892
205003_at	-0.418806	0.163728	-2.55793	0.0158215	0.21097
221520_s_at	-0.162005	0.0630855	-2.56802	0.015854	0.211012
212210_at	-0.0726366	0.0283481	-2.56231	0.0158551	0.211012
206115_at	-0.454901	0.178258	-2.55192	0.0158623	0.211012
213698_at	0.275906	0.108313	2.54731	0.0158627	0.211012
201029_s_at	0.604532	0.236496	2.55621	0.0158858	0.211193
200968_s_at	0.311358	0.121823	2.55582	0.0159005	0.211261
213561_at	-0.178707	0.0701901	-2.54604	0.0159105	0.211268
203280_at	0.294537	0.115283	2.55491	0.0159345	0.211427
200835_s_at	0.843584	0.331441	2.5452	0.0159423	0.211427
208698_s_at	0.503505	0.196268	2.5654	0.015951	0.211427
208680_at	0.372974	0.146311	2.54919	0.0159649	0.211485
205952_at	-0.436818	0.17071	-2.55883	0.0159845	0.211541
205287_s_at	-0.117766	0.0462085	-2.54857	0.0159882	0.211541
221406_s_at	-0.135195	0.0529636	-2.5526	0.0160212	0.211781
200814_at	0.226759	0.0888388	2.55248	0.0160256	0.211781
211417_x_at	-0.244593	0.0958351	-2.55223	0.016035	0.211781
205139_s_at	-0.374801	0.147197	-2.54626	0.0160756	0.21217
218483_s_at	-0.171025	0.0672942	-2.54145	0.0160844	0.21217
215732_s_at	-0.154345	0.0602553	-2.56152	0.0160951	0.21217
213032_at	-0.354839	0.139396	-2.54555	0.0161026	0.21217
219849_at	-0.175779	0.0691971	-2.54027	0.0161296	0.2124
208792_s_at	0.46378	0.181595	2.55393	0.0161684	0.212724
211220_s_at	-0.290105	0.113831	-2.54857	0.0161733	0.212724
216498_at	-0.174605	0.0682473	-2.55842	0.0162114	0.212757
221702_s_at	-0.386255	0.151922	-2.54246	0.0162201	0.212757
201987_at	-0.296286	0.116328	-2.54698	0.0162335	0.212757
221855_at	-0.287027	0.113112	-2.53755	0.016234	0.212757
221678_at	-0.127973	0.0502483	-2.54681	0.0162401	0.212757
222357_at	-0.399921	0.157063	-2.54625	0.0162616	0.212757
221782_at	0.280628	0.110215	2.54618	0.0162642	0.212757
208904_s_at	0.14641	0.057614	2.54122	0.0162678	0.212757
214075_at	-0.292947	0.115285	-2.54106	0.0162737	0.212757
208826_x_at	-0.479879	0.188509	-2.54566	0.016284	0.212757
205438_at	-0.108141	0.0422054	-2.56226	0.0162948	0.212757
215796_at	-0.221007	0.0866517	-2.55052	0.0162975	0.212757
211650_x_at	-0.210675	0.0824373	-2.55558	0.0163184	0.212757
212691_at	0.192633	0.0758439	2.53986	0.0163198	0.212757
211148_s_at	0.253946	0.099991	2.53969	0.0163265	0.212757
208811_s_at	0.61428	0.241417	2.54448	0.0163291	0.212757
218912_at	-0.215052	0.0846967	-2.53908	0.0163498	0.212902
207363_at	-0.175166	0.0687507	-2.54785	0.0163995	0.213424
208204_s_at	0.138005	0.0542155	2.54549	0.0164899	0.214474
217409_at	-0.174626	0.0686103	-2.54519	0.0165014	0.214499
222275_at	-0.354614	0.140394	-2.52585	0.0165232	0.214657
215440_s_at	0.5004	0.196714	2.5438	0.0165549	0.214864
218335_x_at	0.16153	0.0638794	2.52867	0.0165785	0.214864
218030_at	0.234791	0.0925111	2.53798	0.0165796	0.214864
202160_at	-0.353852	0.139141	-2.54311	0.0165814	0.214864
222155_s_at	0.192645	0.0759138	2.53769	0.016591	0.214864
222004_s_at	-0.113486	0.0445347	-2.54827	0.0165972	0.214864
202914_s_at	0.198835	0.0780357	2.54801	0.0166073	0.21487
217828_at	-0.305857	0.12056	-2.53698	0.0166186	0.214891
202034_x_at	-0.354085	0.139138	-2.54485	0.0167292	0.216195
204865_at	-0.221352	0.0869899	-2.54457	0.0167401	0.216209
214684_at	-0.386244	0.152751	-2.52859	0.0167586	0.216323
216533_at	-0.0967662	0.0379525	-2.54966	0.0167741	0.216398
209545_s_at	0.181705	0.0718862	2.52768	0.0167945	0.2165
201530_x_at	0.327552	0.12935	2.5323	0.0168015	0.2165
204305_at	-0.134384	0.0529699	-2.53699	0.0168194	0.216583
204149_s_at	0.245042	0.0967917	2.53164	0.0168274	0.216583
203901_at	-0.174292	0.0685739	-2.54166	0.0168529	0.216701
221240_s_at	-0.179101	0.0707657	-2.53089	0.0168567	0.216701
211179_at	-0.0776195	0.0307843	-2.5214	0.0168659	0.216701
211745_x_at	0.613462	0.243326	2.52115	0.0168757	0.216701
212268_at	0.458989	0.182092	2.52064	0.016896	0.216837
50400_at	-0.202385	0.0803074	-2.52013	0.0169164	0.216974
221781_s_at	0.277746	0.10984	2.52863	0.0169461	0.21699
203381_s_at	0.780132	0.308547	2.52841	0.0169551	0.21699
212889_x_at	-0.102328	0.04039	-2.5335	0.0169564	0.21699
217415_at	-0.0928204	0.0367119	-2.52834	0.0169575	0.21699
205350_at	0.397545	0.157258	2.52799	0.0169716	0.21699
221190_s_at	0.38811	0.153222	2.53299	0.0169763	0.21699
211541_s_at	-0.164688	0.0651647	-2.52726	0.0170004	0.217173
204203_at	0.39868	0.15747	2.53178	0.0170243	0.217353
202305_s_at	0.380235	0.150232	2.53099	0.0170558	0.21761
206499_s_at	-0.175168	0.069221	-2.53056	0.0170728	0.21761
202147_s_at	0.427565	0.168204	2.54195	0.0170743	0.21761
217110_s_at	-0.085355	0.03387	-2.52008	0.017097	0.21761
205626_s_at	-0.79425	0.314578	-2.52482	0.0170979	0.21761
200788_s_at	0.222776	0.0884058	2.51992	0.0171032	0.21761
208833_s_at	-0.264613	0.104385	-2.53497	0.0171157	0.217645
201443_s_at	-0.287296	0.114259	-2.51444	0.017145	0.217892
214359_s_at	0.682458	0.269374	2.5335	0.0171739	0.217968
36084_at	0.15428	0.0607569	2.53931	0.0171781	0.217968
204691_x_at	-0.143618	0.0564224	-2.54541	0.0171894	0.217968
206210_s_at	-0.100062	0.0394132	-2.5388	0.017198	0.217968
202083_s_at	0.438921	0.174019	2.52226	0.0172	0.217968
222035_s_at	0.544531	0.215094	2.5316	0.0172494	0.21847
206447_at	-0.13374	0.0527138	-2.5371	0.0172653	0.218546
206659_at	-0.145599	0.0579879	-2.51085	0.0172905	0.218652
203996_s_at	-0.190913	0.0759183	-2.51472	0.0173133	0.218652
213602_s_at	-0.152033	0.0600951	-2.52988	0.0173179	0.218652
208763_s_at	0.326616	0.130139	2.50976	0.0173352	0.218652
217015_at	-0.116947	0.0463395	-2.52371	0.0173465	0.218652
214105_at	-0.150398	0.0597171	-2.51851	0.0173513	0.218652
214936_at	-0.289925	0.114887	-2.52356	0.0173525	0.218652
212204_at	-0.537816	0.213606	-2.51779	0.0173804	0.218652
212220_at	-0.241498	0.0959291	-2.51747	0.0173937	0.218652
201402_at	-0.186091	0.0734462	-2.53371	0.0174001	0.218652
205301_s_at	-0.177249	0.0702749	-2.52223	0.0174061	0.218652
207123_s_at	-0.127759	0.0506547	-2.52216	0.0174087	0.218652
205695_at	0.360291	0.143412	2.51228	0.0174123	0.218652
211151_x_at	-0.129125	0.0513078	-2.51668	0.0174255	0.218652
222137_at	-0.102529	0.0408908	-2.5074	0.0174318	0.218652
219168_s_at	0.259125	0.102976	2.51637	0.0174383	0.218652
212631_at	-0.320933	0.127563	-2.51588	0.0174582	0.218652
215965_at	-0.0681315	0.0271806	-2.50663	0.0174633	0.218652
213375_s_at	-0.43486	0.173191	-2.51087	0.0174702	0.218652
219622_at	0.200851	0.0796851	2.52055	0.0174738	0.218652
211063_s_at	-0.39066	0.155311	-2.51534	0.0174803	0.218652
219844_at	-0.314609	0.124596	-2.52504	0.0175123	0.218929
209124_at	0.232506	0.0926499	2.50951	0.0175259	0.218975
212759_s_at	0.328846	0.130819	2.51375	0.017545	0.219028
210949_s_at	0.599316	0.237948	2.51868	0.0175498	0.219028
207377_at	-0.162105	0.0646205	-2.50858	0.0175642	0.219084
204042_at	0.257348	0.102418	2.51272	0.0175871	0.21923
211564_s_at	0.398991	0.159099	2.50781	0.0175957	0.21923
203489_at	-0.471246	0.187603	-2.51193	0.0176194	0.219298
211738_x_at	-0.152841	0.0610699	-2.50272	0.0176246	0.219298
210764_s_at	0.612119	0.244167	2.50696	0.0176307	0.219298
203101_s_at	-0.130097	0.0518088	-2.51109	0.017654	0.219448
205303_at	-0.206034	0.0823585	-2.50167	0.0176683	0.219448
217474_at	-0.119635	0.0476525	-2.51056	0.0176758	0.219448
200851_s_at	0.249773	0.099689	2.50553	0.01769	0.219448
221612_at	-0.0811763	0.0322142	-2.5199	0.0177212	0.219448
210967_x_at	-0.227215	0.0903666	-2.51437	0.0177261	0.219448
201845_s_at	-0.352768	0.140589	-2.50921	0.0177317	0.219448
204907_s_at	-0.103787	0.0413735	-2.50853	0.0177597	0.219448
217368_at	0.104306	0.0416589	2.5038	0.0177616	0.219448
219256_s_at	0.22671	0.0902165	2.51296	0.0177843	0.219448
206770_s_at	-0.323087	0.128835	-2.50777	0.0177913	0.219448
213977_s_at	0.427646	0.169859	2.51765	0.017813	0.219448
210178_x_at	0.38085	0.152209	2.50215	0.0178303	0.219448
201626_at	-0.3711	0.148821	-2.4936	0.0178341	0.219448
211155_s_at	-0.156838	0.0626871	-2.50192	0.0178399	0.219448
211896_s_at	0.602001	0.240625	2.50182	0.017844	0.219448
208728_s_at	-0.232004	0.0927362	-2.50176	0.0178467	0.219448
214319_at	-0.0827182	0.0330644	-2.50173	0.017848	0.219448
203721_s_at	-0.4222	0.168467	-2.50613	0.017859	0.219448
200929_at	0.321394	0.128485	2.50141	0.017861	0.219448
203270_at	-0.207008	0.0824415	-2.51097	0.0178662	0.219448
210097_s_at	0.204741	0.0818755	2.50064	0.0178935	0.219448
221196_x_at	-0.275422	0.110143	-2.5006	0.0178952	0.219448
201061_s_at	0.405484	0.161857	2.5052	0.0178978	0.219448
211700_s_at	0.384732	0.153274	2.51009	0.0179028	0.219448
215397_x_at	-0.279702	0.111441	-2.50987	0.0179118	0.219448
221438_s_at	-0.173228	0.0688799	-2.51492	0.0179255	0.219448
217436_x_at	0.246866	0.0989372	2.49518	0.0179399	0.219448
213076_at	0.242669	0.0972571	2.49513	0.0179418	0.219448
221231_s_at	-0.172702	0.0689711	-2.50397	0.017949	0.219448
208593_x_at	-0.113115	0.0454125	-2.49083	0.0179512	0.219448
209504_s_at	0.685021	0.274588	2.49473	0.0179589	0.219448
201200_at	0.22931	0.0916055	2.50323	0.0179799	0.219584
215806_x_at	0.339398	0.135599	2.50296	0.0179914	0.219603
205462_s_at	0.783439	0.311109	2.51822	0.0180285	0.219906
214500_at	0.686459	0.274376	2.5019	0.0180359	0.219906
204545_at	0.414432	0.166008	2.49646	0.0180692	0.220023
216685_s_at	-0.155251	0.0620763	-2.50097	0.018075	0.220023
222072_at	-0.29859	0.11939	-2.50096	0.0180753	0.220023
218701_at	-0.522975	0.210234	-2.48758	0.0180892	0.220072
207724_s_at	-0.292069	0.116589	-2.50512	0.0181099	0.22018
212671_s_at	0.658377	0.262272	2.51028	0.0181179	0.22018
202986_at	0.377666	0.150506	2.50931	0.0181584	0.220277
221338_at	-0.079794	0.0320476	-2.48986	0.0181653	0.220277
204317_at	-0.119647	0.047787	-2.50375	0.0181671	0.220277
218752_at	0.205616	0.0821321	2.50347	0.0181788	0.220277
213314_at	-0.363978	0.146203	-2.48954	0.018179	0.220277
208564_at	-0.151788	0.0609792	-2.48918	0.0181941	0.220277
200675_at	0.47171	0.189522	2.48895	0.0182041	0.220277
212583_at	-0.366968	0.146336	-2.50772	0.0182249	0.220277
210946_at	0.144586	0.0578965	2.49732	0.0182289	0.220277
213689_x_at	-0.28736	0.115672	-2.48427	0.018231	0.220277
201848_s_at	0.485702	0.193712	2.50734	0.0182405	0.220277
220151_at	-0.142964	0.0572585	-2.49682	0.0182498	0.220277
215819_s_at	-0.179156	0.0714682	-2.50679	0.0182636	0.220277
205883_at	0.546116	0.219544	2.4875	0.0182659	0.220277
202739_s_at	-0.23333	0.0932876	-2.50119	0.0182749	0.220277
200894_s_at	0.522461	0.208469	2.50618	0.0182894	0.220277
200645_at	0.220624	0.0885629	2.49115	0.0182944	0.220277
200072_s_at	0.485551	0.194573	2.49547	0.0183074	0.220314
201640_x_at	0.214012	0.085615	2.49971	0.0183377	0.220559
221949_at	-0.319969	0.128299	-2.49394	0.0183726	0.220858
215527_at	-0.388251	0.155997	-2.48884	0.0183935	0.22099
210411_s_at	-0.164832	0.0659838	-2.49806	0.0184076	0.22104
217142_at	0.177405	0.0713367	2.48687	0.0184784	0.221765
214512_s_at	0.380999	0.151968	2.5071	0.0184922	0.221765
220005_at	-0.20435	0.0820431	-2.49076	0.0185085	0.221765
203085_s_at	0.0984142	0.0395853	2.48613	0.0185099	0.221765
208838_at	-0.45977	0.185267	-2.48166	0.0185179	0.221765
212187_x_at	0.470713	0.189368	2.4857	0.0185285	0.221773
203414_at	-0.399505	0.160176	-2.49417	0.0185739	0.222047
210888_s_at	-0.117336	0.0471429	-2.48895	0.0185867	0.222047
211502_s_at	-0.280702	0.113368	-2.47602	0.0185882	0.222047
216839_at	-0.164862	0.0659796	-2.49869	0.018607	0.222047
207203_s_at	-0.130813	0.0525703	-2.48835	0.0186125	0.222047
212893_at	-0.23865	0.0960948	-2.48348	0.0186247	0.222047
211960_s_at	0.361157	0.145158	2.48803	0.0186263	0.222047
218186_at	-0.117587	0.0473506	-2.48333	0.0186313	0.222047
212597_s_at	-0.220098	0.0883277	-2.49184	0.018674	0.222337
213365_at	-0.275771	0.111095	-2.48231	0.0186757	0.222337
211663_x_at	0.424514	0.170772	2.48585	0.0187206	0.222752
207568_at	-0.226383	0.0910778	-2.4856	0.0187315	0.222763
217492_s_at	0.285773	0.114561	2.49452	0.0187857	0.223192
206506_s_at	-0.174358	0.0697391	-2.50015	0.0187877	0.223192
204564_at	0.2969	0.11904	2.49411	0.0188032	0.223257
219950_s_at	-0.0882475	0.0353858	-2.49387	0.0188136	0.22326
211312_s_at	-0.154092	0.0621655	-2.47874	0.0188316	0.22326
204018_x_at	0.597631	0.241523	2.47443	0.0188336	0.22326
203111_s_at	0.337584	0.135971	2.48276	0.0188552	0.22326
243_g_at	0.712089	0.287359	2.47805	0.0188618	0.22326
201137_s_at	0.580897	0.234842	2.47356	0.0188719	0.22326
217867_x_at	0.234727	0.094896	2.47352	0.0188738	0.22326
204529_s_at	-0.31582	0.127274	-2.48142	0.0189138	0.223369
212651_at	-0.300085	0.120448	-2.4914	0.0189204	0.223369
207872_s_at	-0.0853727	0.0342676	-2.49136	0.0189225	0.223369
217193_x_at	-0.091007	0.0364493	-2.49681	0.0189313	0.223369
216334_s_at	-0.121039	0.0487891	-2.48086	0.0189386	0.223369
207303_at	-0.279956	0.112851	-2.48075	0.0189433	0.223369
215184_at	-0.292969	0.118119	-2.48029	0.0189632	0.223484
216747_at	-0.318635	0.127961	-2.49009	0.0189772	0.223531
200863_s_at	0.373047	0.150184	2.48393	0.0190175	0.223794
204523_at	-0.262816	0.106565	-2.46625	0.0190198	0.223794
208925_at	0.589577	0.238313	2.47396	0.0190422	0.22394
209365_s_at	-0.173224	0.0697687	-2.48284	0.0190654	0.223985
202612_s_at	-0.108061	0.0435233	-2.48282	0.0190662	0.223985
202759_s_at	0.525344	0.211649	2.48215	0.0190955	0.224211
216397_s_at	0.204429	0.0818191	2.49855	0.0191199	0.224379
206415_at	-0.294735	0.118531	-2.48656	0.0191315	0.224394
210084_x_at	-0.187259	0.0754749	-2.48108	0.019143	0.224394
216562_at	-0.106814	0.0433621	-2.46331	0.0191515	0.224394
208100_x_at	-0.137843	0.0554553	-2.48566	0.019171	0.224504
204635_at	-0.412253	0.165095	-2.49706	0.0191846	0.224544
209505_at	-0.21881	0.0882335	-2.4799	0.0191948	0.224546
203311_s_at	0.269104	0.108325	2.48424	0.0192336	0.224881
200065_s_at	0.583846	0.23453	2.48943	0.0192522	0.224897
208496_x_at	0.139784	0.0567997	2.46101	0.0192552	0.224897
213250_at	-0.210831	0.0849064	-2.4831	0.0192835	0.225109
201958_s_at	-0.14307	0.0579691	-2.46803	0.0193066	0.225238
218955_at	-0.174928	0.0710067	-2.46355	0.0193187	0.225238
206042_x_at	0.753035	0.301958	2.49384	0.0193249	0.225238
214975_s_at	0.198579	0.0798481	2.48695	0.0193609	0.225539
203520_s_at	-0.0794047	0.0322514	-2.46205	0.0193863	0.225565
202113_s_at	0.660076	0.26608	2.48074	0.019388	0.225565
206559_x_at	0.188836	0.0765728	2.4661	0.0193936	0.225565
214428_x_at	0.489433	0.198514	2.46549	0.0194211	0.225667
201282_at	0.38819	0.156531	2.47996	0.0194227	0.225667
211227_s_at	-0.189723	0.0767198	-2.47294	0.0195048	0.226503
209512_at	0.606191	0.24565	2.4677	0.0195239	0.226606
222242_s_at	0.206833	0.0836633	2.4722	0.0195377	0.226648
210564_x_at	0.308029	0.124858	2.46704	0.0195534	0.226712
221193_s_at	-0.443153	0.180326	-2.45751	0.0195929	0.226979
217731_s_at	-0.229885	0.0933981	-2.46135	0.0196087	0.226979
214326_x_at	0.273888	0.110866	2.47045	0.0196165	0.226979
221750_at	-0.360052	0.146777	-2.45305	0.0196174	0.226979
219513_s_at	-0.145363	0.0588496	-2.47007	0.0196338	0.227051
206084_at	-0.435882	0.177743	-2.45232	0.0196512	0.227134
219776_s_at	-0.0917381	0.0372228	-2.46457	0.0196656	0.227182
209652_s_at	0.158868	0.0647256	2.45448	0.0197316	0.227602
220765_s_at	-0.221138	0.0894192	-2.47305	0.019732	0.227602
204664_at	-0.152192	0.0619011	-2.45863	0.0197327	0.227602
221076_at	-0.161906	0.0657424	-2.46273	0.0197493	0.227675
202651_at	-0.395393	0.160566	-2.4625	0.0197599	0.227679
204129_at	0.170752	0.0694745	2.45776	0.0197723	0.227705
37590_g_at	0.487673	0.198865	2.45229	0.0198327	0.2282
218761_at	-0.416112	0.169958	-2.44832	0.0198359	0.2282
210554_s_at	0.260671	0.106319	2.45179	0.0198555	0.228308
212723_at	0.289226	0.118191	2.44712	0.0198917	0.228574
212085_at	0.426428	0.172688	2.46935	0.0198992	0.228574
219999_at	-0.293505	0.119589	-2.45427	0.019933	0.22866
219269_at	0.451308	0.1842	2.4501	0.0199341	0.22866
201843_s_at	-1.0985	0.445947	-2.4633	0.0199414	0.22866
214637_at	-0.163074	0.0664539	-2.45395	0.019948	0.22866
208837_at	-0.435354	0.176801	-2.4624	0.0199828	0.228942
219286_s_at	-0.342919	0.13839	-2.47793	0.0200317	0.229124
204277_s_at	0.235124	0.0955318	2.46121	0.0200372	0.229124
208275_x_at	-0.213602	0.0867922	-2.46107	0.0200438	0.229124
205823_at	-0.331947	0.13563	-2.44745	0.0200574	0.229124
214164_x_at	0.484048	0.198095	2.44351	0.0200601	0.229124
219842_at	-0.298878	0.122326	-2.44329	0.0200706	0.229124
209298_s_at	0.579362	0.236796	2.44667	0.0200936	0.229124
207891_s_at	0.420609	0.171313	2.4552	0.0200951	0.229124
217472_at	-0.105347	0.0429867	-2.45068	0.0200995	0.229124
205198_s_at	-0.430283	0.175877	-2.44649	0.0201019	0.229124
209458_x_at	0.613106	0.250879	2.44383	0.0202267	0.230335
204834_at	0.275981	0.112538	2.45233	0.0202288	0.230335
221706_s_at	-0.420304	0.171418	-2.45193	0.0202474	0.230428
209567_at	0.18875	0.0772669	2.44283	0.0202739	0.230612
215095_at	-0.229353	0.0933994	-2.45561	0.020296	0.230745
218215_s_at	0.354405	0.144898	2.44589	0.0203239	0.230943
220206_at	-0.145916	0.0594583	-2.45409	0.0203672	0.231317
218962_s_at	-0.365799	0.149385	-2.4487	0.0203986	0.231396
217748_at	0.462311	0.189149	2.44416	0.0204053	0.231396
220875_at	-0.232027	0.0943835	-2.45834	0.0204053	0.231396
202991_at	0.217554	0.0888612	2.44825	0.0204196	0.231439
216553_x_at	-0.106793	0.0437097	-2.44324	0.0204486	0.23165
207707_s_at	0.159925	0.0653725	2.44636	0.0205086	0.232212
207469_s_at	0.593046	0.242479	2.44576	0.0205368	0.232271
211749_s_at	0.700623	0.28698	2.44137	0.0205374	0.232271
205681_at	0.508138	0.208152	2.44119	0.020546	0.232271
203941_at	0.166186	0.0679595	2.44536	0.0205557	0.232271
200787_s_at	0.494934	0.203181	2.43593	0.0206016	0.232671
221561_at	0.292233	0.119412	2.44727	0.0206876	0.233198
207884_at	-0.103097	0.0422879	-2.43797	0.0206994	0.233198
205968_at	-0.359642	0.146975	-2.44696	0.0207023	0.233198
216375_s_at	-0.317178	0.129871	-2.44225	0.0207034	0.233198
205483_s_at	0.363843	0.149248	2.43785	0.0207052	0.233198
213116_at	-0.623655	0.255378	-2.44209	0.0207113	0.233198
220726_at	-0.0770321	0.0314982	-2.4456	0.0207666	0.233703
218474_s_at	0.306684	0.125241	2.44876	0.0208554	0.234489
219543_at	-0.413587	0.169247	-2.44369	0.0208576	0.234489
36554_at	0.783154	0.320533	2.44328	0.020877	0.23459
205643_s_at	-0.162116	0.0666192	-2.43348	0.0209151	0.234797
218087_s_at	0.229364	0.0939183	2.44216	0.0209306	0.234797
201582_at	-0.295208	0.121544	-2.42882	0.0209441	0.234797
208146_s_at	0.309969	0.127643	2.4284	0.0209645	0.234797
220228_at	-0.170327	0.0697709	-2.44124	0.0209748	0.234797
208953_at	-0.398709	0.163651	-2.43634	0.0209863	0.234797
211922_s_at	0.465992	0.19127	2.4363	0.0209885	0.234797
217229_at	-0.136407	0.0558856	-2.44083	0.0209944	0.234797
222236_s_at	0.244399	0.100136	2.44067	0.0210023	0.234797
213449_at	-0.139107	0.0568883	-2.44526	0.0210219	0.234797
204063_s_at	-0.403616	0.1654	-2.44023	0.021023	0.234797
216510_x_at	-0.213978	0.087691	-2.44013	0.0210279	0.234797
220516_at	-0.129408	0.0531367	-2.43538	0.0210329	0.234797
215649_s_at	0.223168	0.0912959	2.44444	0.0210609	0.234992
219157_at	-0.246898	0.101226	-2.43907	0.0210788	0.235034
208380_at	-0.149244	0.0615261	-2.4257	0.0210961	0.235034
37022_at	0.0983305	0.0404696	2.42974	0.0210964	0.235034
212766_s_at	0.300777	0.123366	2.4381	0.021126	0.235153
216311_at	-0.117119	0.0481306	-2.43337	0.0211303	0.235153
214537_at	0.0879179	0.0361971	2.42886	0.0211389	0.235153
212912_at	0.479665	0.197871	2.42413	0.0211727	0.235411
203090_at	-0.22385	0.0916749	-2.44178	0.0211888	0.235472
[truncated: 20,216 more rows]

## Sheet: PFC Covariate Frequency & VP
Cov_list	Freq	Percent of models	Average percent variance
Age	4219	0.189917	0.0259174
Diagnosis	22215	NA	0.013634
Hemisphere	4113	0.185145	0.0303309
Hepatology	2301	0.103579	0.00687357
Neuropathology	5803	0.26122	0.0284189
PFC RIN	15481	0.696871	0.136553
pH	6908	0.310961	0.0330946
PMI	2162	0.0973216	0.0163105
Smoking	9234	0.415665	0.052825
Toxicology	5036	0.226694	0.0222273
Weight	4074	0.18339	0.0231866

## Sheet: PFC Regression Models
1007_s_at	Diagnosis	Neuropathology
1053_at	Diagnosis	Smoking	Age	Weight	Hemisphere	Neuropathology
117_at	Diagnosis	Age	Neuropathology	RIN	Weight	Hemisphere
121_at	Diagnosis	RIN	Smoking	pH	Toxicology
1255_g_at	Diagnosis	Neuropathology	RIN	Toxicology	Age	pH
1294_at	Diagnosis	RIN
1316_at	Diagnosis	Age
1320_at	Diagnosis	RIN	Smoking	pH	Hepathology	Neuropathology
1405_i_at	Diagnosis	RIN	Hepathology	Hemisphere	Toxicology	Smoking
1431_at	Diagnosis	RIN	pH	Hepathology
1438_at	Diagnosis	Age
1487_at	Diagnosis	Smoking	Weight
1494_f_at	Diagnosis	RIN	Toxicology	pH	Smoking
1598_g_at	Diagnosis	Weight	Smoking	Hepathology
160020_at	Diagnosis	RIN	Smoking	pH
1729_at	Diagnosis	RIN	Smoking
1773_at	Diagnosis	RIN	Toxicology	pH	Hemisphere
177_at	Diagnosis	RIN	Hepathology	Hemisphere	Neuropathology
179_at	Diagnosis	RIN	Smoking	pH	Weight	Toxicology
1861_at	Diagnosis	Age	Toxicology	pH
200000_s_at	Diagnosis	RIN	Smoking	Age	PMI
200001_at	Diagnosis	RIN	pH	Neuropathology	Toxicology	Weight
200002_at	Diagnosis	RIN	Smoking
200003_s_at	Diagnosis	Toxicology	RIN
200004_at	Diagnosis	RIN
200005_at	Diagnosis	RIN	pH
200006_at	Diagnosis
200007_at	Diagnosis	Smoking
200008_s_at	Diagnosis	RIN	pH	Hepathology	Smoking	Neuropathology	Toxicology
200009_at	Diagnosis	Smoking	Age	RIN	Weight
200010_at	Diagnosis	Smoking	RIN	Weight
200011_s_at	Diagnosis	RIN	pH	Smoking	Toxicology	Neuropathology
200012_x_at	Diagnosis	RIN	Smoking
200013_at	Diagnosis	Smoking	RIN
200014_s_at	Diagnosis	Smoking	Weight	pH	PMI
200015_s_at	Diagnosis	Toxicology	Neuropathology
200016_x_at	Diagnosis	RIN
200017_at	Diagnosis	RIN	Weight	Smoking
200018_at	Diagnosis	RIN	Smoking	Weight
200019_s_at	Diagnosis	RIN	Smoking	Weight
200020_at	Diagnosis
200021_at	Diagnosis	RIN	Smoking
200022_at	Diagnosis	RIN	Smoking
200023_s_at	Diagnosis	Hemisphere
200024_at	Diagnosis	RIN	Smoking
200025_s_at	Diagnosis	RIN	Smoking
200026_at	Diagnosis	RIN	Smoking
200027_at	Diagnosis	RIN	Smoking
200028_s_at	Diagnosis	RIN	Weight
200029_at	Diagnosis	Smoking	Weight	RIN
200030_s_at	Diagnosis	RIN	pH
200031_s_at	Diagnosis	RIN	Smoking	Weight	Neuropathology
200032_s_at	Diagnosis	RIN	Smoking	Weight
200033_at	Diagnosis	RIN	pH	Neuropathology	Toxicology
200034_s_at	Diagnosis
200035_at	Diagnosis	Smoking	Toxicology
200036_s_at	Diagnosis	Smoking	RIN	Weight
200037_s_at	Diagnosis	Weight	RIN	Smoking
200038_s_at	Diagnosis	Smoking	RIN
200039_s_at	Diagnosis	RIN	pH	Smoking
200040_at	Diagnosis	Weight	Smoking	pH
200041_s_at	Diagnosis	Toxicology	RIN	Smoking
200042_at	Diagnosis	RIN
200043_at	Diagnosis
200044_at	Diagnosis	RIN
200045_at	Diagnosis	RIN	pH	Smoking
200046_at	Diagnosis	RIN	Smoking	Hemisphere	Toxicology	Hepathology	Weight
200047_s_at	Diagnosis	RIN
200048_s_at	Diagnosis
200049_at	Diagnosis	RIN	pH	Smoking	Weight
200050_at	Diagnosis	Hemisphere	pH
200051_at	Diagnosis	pH	Smoking	Hemisphere
200052_s_at	Diagnosis	RIN	pH
200053_at	Diagnosis	pH	Hemisphere	RIN
200054_at	Diagnosis	Age	Weight	pH	Hemisphere
200055_at	Diagnosis	Toxicology	RIN
200056_s_at	Diagnosis	Weight	Age	Smoking	PMI
200057_s_at	Diagnosis	RIN	Age	Smoking	Weight	PMI
200058_s_at	Diagnosis	RIN	Smoking	Age
200059_s_at	Diagnosis	RIN	pH	Hepathology	Toxicology	Smoking
200060_s_at	Diagnosis	Toxicology
200061_s_at	Diagnosis	RIN
200062_s_at	Diagnosis	RIN	Smoking	Weight
200063_s_at	Diagnosis	Smoking	RIN	Weight
200064_at	Diagnosis	RIN	pH	Neuropathology	Smoking
200065_s_at	Diagnosis	RIN	Smoking	pH	Toxicology	Weight	Neuropathology
200066_at	Diagnosis	RIN	Age
200067_x_at	Diagnosis	Age	Smoking	Hemisphere	PMI	Weight
200068_s_at	Diagnosis	RIN	Age
200069_at	Diagnosis	Smoking	Weight
200070_at	Diagnosis	Neuropathology	Smoking	Age	Weight
200071_at	Diagnosis	Weight	Age	Smoking
200072_s_at	Diagnosis	RIN	pH	Toxicology
200073_s_at	Diagnosis	RIN	Toxicology
200074_s_at	Diagnosis	Smoking	Weight
200075_s_at	Diagnosis	RIN	Smoking	Age	Weight
200076_s_at	Diagnosis	RIN	Toxicology	Smoking	pH
200077_s_at	Diagnosis	RIN	Toxicology	Neuropathology	pH
200078_s_at	Diagnosis	pH	Age	Weight	RIN
200079_s_at	Diagnosis	RIN	Toxicology
200080_s_at	Diagnosis	RIN	Neuropathology
200081_s_at	Diagnosis	Smoking	RIN
200082_s_at	Diagnosis	Smoking	RIN
200083_at	Diagnosis	RIN	Smoking	pH	Toxicology
200084_at	Diagnosis	Smoking	Weight
200085_s_at	Diagnosis	Smoking
200086_s_at	Diagnosis	Weight	Age
200087_s_at	Diagnosis	Weight	Age
200088_x_at	Diagnosis	RIN	Smoking
200089_s_at	Diagnosis	Toxicology	Weight
200090_at	Diagnosis	RIN	Smoking	Neuropathology	Hemisphere
200091_s_at	Diagnosis	RIN	Smoking	Toxicology
200092_s_at	Diagnosis	RIN	Smoking	Weight
200093_s_at	Diagnosis	Weight	Smoking	Age	Neuropathology
200094_s_at	Diagnosis	Toxicology
200095_x_at	Diagnosis	RIN	Smoking	Weight
200096_s_at	Diagnosis	RIN	Age
200097_s_at	Diagnosis	RIN	Weight	PMI	pH	Age	Smoking
200098_s_at	Diagnosis	RIN	pH	Toxicology
200099_s_at	Diagnosis	RIN	Smoking	Weight	Age
200593_s_at	Diagnosis	RIN	pH
200594_x_at	Diagnosis	RIN
200595_s_at	Diagnosis	RIN	Smoking	Toxicology	Weight	Neuropathology
200596_s_at	Diagnosis	RIN
200597_at	Diagnosis	Weight
200598_s_at	Diagnosis	RIN
200599_s_at	Diagnosis	RIN	pH	Smoking
200600_at	Diagnosis	Age
200601_at	Diagnosis	RIN	Weight	Smoking	pH	Toxicology
200602_at	Diagnosis	RIN	Smoking
200603_at	Diagnosis	Weight
200604_s_at	Diagnosis	RIN	pH	Age	Neuropathology	Toxicology	Hepathology
200605_s_at	Diagnosis	RIN	pH	Neuropathology	Smoking	Hepathology
200606_at	Diagnosis	RIN	pH	Smoking
200607_s_at	Diagnosis	RIN
200608_s_at	Diagnosis	Smoking	RIN
200609_s_at	Diagnosis	RIN	Toxicology
200610_s_at	Diagnosis	RIN	pH
200611_s_at	Diagnosis	RIN	pH
200612_s_at	Diagnosis	Smoking	RIN
200613_at	Diagnosis	RIN	pH	Smoking	Toxicology	Neuropathology
200614_at	Diagnosis	RIN	pH	Neuropathology
200615_s_at	Diagnosis	RIN	Weight	Smoking
200616_s_at	Diagnosis	RIN	Smoking
200617_at	Diagnosis	RIN	Smoking	Weight	Toxicology
200618_at	Diagnosis	Toxicology	Hemisphere
200619_at	Diagnosis	RIN	Smoking	Age
200620_at	Diagnosis	RIN	Smoking	Weight	Age
200621_at	Diagnosis	Toxicology	Age
200622_x_at	Diagnosis	RIN	pH	Neuropathology
200623_s_at	Diagnosis	RIN	Smoking
200624_s_at	Diagnosis	RIN	Neuropathology	Smoking	Hemisphere	Age	Toxicology	Hepathology
200625_s_at	Diagnosis	RIN	Age	pH
200626_s_at	Diagnosis	Weight	Neuropathology	Smoking
200627_at	Diagnosis	Smoking	Weight	Age	RIN
200628_s_at	Diagnosis	RIN	pH	Neuropathology
200629_at	Diagnosis	RIN	Smoking	pH
200630_x_at	Diagnosis	Toxicology
200631_s_at	Diagnosis	Weight
200632_s_at	Diagnosis	Hemisphere	Toxicology	Neuropathology
200633_at	Diagnosis	RIN	Neuropathology
200634_at	Diagnosis	Toxicology	RIN
200635_s_at	Diagnosis	Smoking	RIN	Weight
200636_s_at	Diagnosis	Weight	Smoking	RIN
200637_s_at	Diagnosis	RIN	Smoking	Weight
200638_s_at	Diagnosis	RIN	Neuropathology	Weight	pH
200639_s_at	Diagnosis	RIN	Smoking	pH
200640_at	Diagnosis	RIN	pH	Neuropathology
200641_s_at	Diagnosis	RIN	pH	Neuropathology	Age	Toxicology
200642_at	Diagnosis	RIN	pH	Toxicology	Neuropathology
200643_at	Diagnosis	RIN	pH	Smoking
200644_at	Diagnosis	Toxicology
200645_at	Diagnosis	Toxicology	RIN
200646_s_at	Diagnosis	RIN	PMI	pH	Hemisphere
200647_x_at	Diagnosis	RIN	pH
200648_s_at	Diagnosis	RIN	Toxicology
200649_at	Diagnosis	RIN	Smoking	Weight	pH
200650_s_at	Diagnosis	RIN	pH	Neuropathology
200651_at	Diagnosis	Toxicology
200652_at	Diagnosis	RIN
200653_s_at	Diagnosis	RIN	Smoking	Toxicology
200654_at	Diagnosis	RIN	Smoking	Weight	Age
200655_s_at	Diagnosis	RIN	Smoking
200656_s_at	Diagnosis	RIN	pH	Toxicology	Weight	Neuropathology
200657_at	Diagnosis	RIN	Neuropathology
200658_s_at	Diagnosis	pH	Toxicology	Age
200659_s_at	Diagnosis	Neuropathology	RIN	Hemisphere
200660_at	Diagnosis	pH	RIN	Age
200661_at	Diagnosis	RIN	Smoking	pH	Weight
200662_s_at	Diagnosis	RIN	pH	Neuropathology
200663_at	Diagnosis	Toxicology	Smoking
200664_s_at	Diagnosis	RIN	Neuropathology	Toxicology	Hepathology	Hemisphere	pH
200665_s_at	Diagnosis	pH	RIN	Hepathology
200666_s_at	Diagnosis	RIN	Toxicology	Neuropathology	Hemisphere
200667_at	Diagnosis	Weight	Smoking
200668_s_at	Diagnosis	Smoking	RIN	Weight	Age	PMI	Hemisphere
200669_s_at	Diagnosis	RIN	Smoking	Hepathology	Neuropathology	Hemisphere	Toxicology	Age
200670_at	Diagnosis	RIN	Weight	Hemisphere	Neuropathology
200671_s_at	Diagnosis	RIN	Neuropathology
200672_x_at	Diagnosis	RIN	Neuropathology
200673_at	Diagnosis	PMI
200674_s_at	Diagnosis	RIN	Smoking	Weight	pH
200675_at	Diagnosis	RIN
200676_s_at	Diagnosis	Toxicology	pH	Smoking	Weight
200677_at	Diagnosis	Age	Neuropathology	Hemisphere
200678_x_at	Diagnosis	Age	Weight	RIN
200679_x_at	Diagnosis	RIN	PMI
200680_x_at	Diagnosis
200681_at	Diagnosis	RIN	Weight
200682_s_at	Diagnosis	RIN	Toxicology	Hemisphere
200683_s_at	Diagnosis	RIN	Toxicology
200684_s_at	Diagnosis	Toxicology	pH	PMI	Age
200685_at	Diagnosis	RIN	pH	Smoking
200686_s_at	Diagnosis	RIN	Toxicology	Age	pH	Weight
200687_s_at	Diagnosis	RIN	Smoking	Weight	pH
200688_at	Diagnosis	RIN
200689_x_at	Diagnosis	Toxicology	RIN	Smoking
200690_at	Diagnosis	Toxicology	Neuropathology
200691_s_at	Diagnosis	RIN
200692_s_at	Diagnosis	RIN	Smoking	Weight
200693_at	Diagnosis	RIN	pH	Hepathology	Toxicology	Smoking	Neuropathology
200694_s_at	Diagnosis	RIN	Smoking	pH
200695_at	Diagnosis	RIN	Toxicology	Smoking	pH
200696_s_at	Diagnosis
200697_at	Diagnosis	RIN	Smoking
200698_at	Diagnosis	Smoking	PMI	Weight
200699_at	Diagnosis
200700_s_at	Diagnosis	RIN	Hepathology	Smoking	Hemisphere	Neuropathology
200701_at	Diagnosis	Age	Neuropathology
200702_s_at	Diagnosis	RIN	Smoking	Age	Weight	PMI
200703_at	Diagnosis	RIN	Neuropathology	pH
200704_at	Diagnosis	Toxicology
200705_s_at	Diagnosis	Smoking	RIN	Weight	Age
200706_s_at	Diagnosis	Toxicology	pH
200707_at	Diagnosis	Hepathology	Smoking
200708_at	Diagnosis	RIN	pH	Smoking
200709_at	Diagnosis	Smoking	RIN	pH
200710_at	Diagnosis
200711_s_at	Diagnosis	Weight
200712_s_at	Diagnosis	RIN	Hemisphere	Toxicology
200713_s_at	Diagnosis	Age
200714_x_at	Diagnosis	Smoking	Weight
200715_x_at	Diagnosis	RIN	Smoking	Weight	Neuropathology
200716_x_at	Diagnosis	RIN	Smoking
200717_x_at	Diagnosis	Weight	RIN	Smoking
200718_s_at	Diagnosis	RIN	pH	Age	Smoking	Neuropathology	Hemisphere
200719_at	Diagnosis	Neuropathology	Age
200720_s_at	Diagnosis	RIN	Neuropathology	pH
200721_s_at	Diagnosis	pH	RIN	Smoking
200722_s_at	Diagnosis	RIN	Smoking	Neuropathology	Hepathology	pH
200723_s_at	Diagnosis	RIN
200724_at	Diagnosis	Hemisphere	RIN	Neuropathology	Toxicology
200725_x_at	Diagnosis	Smoking	RIN	Toxicology
200726_at	Diagnosis	Smoking
200727_s_at	Diagnosis	RIN	Neuropathology	Smoking
200728_at	Diagnosis	RIN	Neuropathology
200729_s_at	Diagnosis	RIN	Neuropathology
200730_s_at	Diagnosis	RIN	pH	Neuropathology	Toxicology	Hepathology	Smoking	Hemisphere
200731_s_at	Diagnosis	Smoking	Hepathology	Weight	RIN
200732_s_at	Diagnosis	pH	Weight	RIN	Age	PMI
200733_s_at	Diagnosis	RIN	Smoking	Weight	Age
200734_s_at	Diagnosis	RIN	Smoking	Neuropathology	Toxicology
200735_x_at	Diagnosis	RIN	Toxicology
200736_s_at	Diagnosis	pH	Toxicology
200737_at	Diagnosis	RIN	pH	Neuropathology	Age
200738_s_at	Diagnosis	RIN	Neuropathology	pH
200739_s_at	Diagnosis	Age	Smoking	Weight	PMI
200740_s_at	Diagnosis	RIN	Neuropathology	pH
200741_s_at	Diagnosis	RIN	Smoking
200742_s_at	Diagnosis	RIN
200743_s_at	Diagnosis	RIN	Smoking	Age	Weight	Neuropathology
200744_s_at	Diagnosis	RIN	Neuropathology	Toxicology	Hepathology	Hemisphere
200745_s_at	Diagnosis	RIN
200746_s_at	Diagnosis	Toxicology	Hemisphere
200747_s_at	Diagnosis
200748_s_at	Diagnosis	Toxicology
200749_at	Diagnosis	pH	Weight	Age	RIN
200750_s_at	Diagnosis	RIN	pH	Neuropathology	Smoking	Hepathology	Toxicology	Hemisphere	Age
200751_s_at	Diagnosis	RIN	Toxicology
200752_s_at	Diagnosis	Smoking	RIN	pH	Weight
200753_x_at	Diagnosis	RIN	pH	Neuropathology	Hepathology
200754_x_at	Diagnosis	RIN	pH	Neuropathology
200755_s_at	Diagnosis	RIN	pH	PMI
200756_x_at	Diagnosis	RIN	Smoking	Hepathology	Weight	Neuropathology
200757_s_at	Diagnosis	Toxicology	Neuropathology
200758_s_at	Diagnosis	RIN	Smoking	pH	Weight
200759_x_at	Diagnosis	Smoking	RIN	Weight	pH
200760_s_at	Diagnosis	RIN	pH	Age	Neuropathology
200761_s_at	Diagnosis	Weight
200762_at	Diagnosis	RIN	Smoking	Age
200763_s_at	Diagnosis	RIN	Smoking	Weight	Toxicology
200764_s_at	Diagnosis	RIN	Toxicology	pH
200765_x_at	Diagnosis	RIN	Toxicology
200766_at	Diagnosis	RIN	Smoking	pH
200767_s_at	Diagnosis	Age	RIN	Smoking
200768_s_at	Diagnosis
200769_s_at	Diagnosis	RIN	Neuropathology	pH
200770_s_at	Diagnosis
200771_at	Diagnosis	Age	RIN
200772_x_at	Diagnosis	Toxicology
200773_x_at	Diagnosis
200774_at	Diagnosis	RIN	Smoking
200775_s_at	Diagnosis	RIN	Toxicology
200776_s_at	Diagnosis	RIN	Hepathology	Neuropathology	Hemisphere	Smoking	Toxicology
200777_s_at	Diagnosis	Smoking	Weight
200778_s_at	Diagnosis	RIN	Toxicology	Hepathology
200779_at	Diagnosis	Toxicology	RIN	Weight
200780_x_at	Diagnosis	RIN	Smoking
200781_s_at	Diagnosis	RIN	Smoking
200782_at	Diagnosis	RIN	Age	Hepathology
200783_s_at	Diagnosis	Weight	RIN
200784_s_at	Diagnosis	Smoking	Toxicology	Weight
200785_s_at	Diagnosis	Weight	Smoking	RIN	Age
200786_at	Diagnosis	RIN	pH	Weight	Age
200787_s_at	Diagnosis	Toxicology
200788_s_at	Diagnosis	Toxicology	PMI
200789_at	Diagnosis	RIN
200790_at	Diagnosis	RIN	Toxicology	Hemisphere
200791_s_at	Diagnosis	RIN	pH
200792_at	Diagnosis	RIN	pH
200793_s_at	Diagnosis	Toxicology	RIN
200794_x_at	Diagnosis	RIN	Age
200795_at	Diagnosis	RIN	PMI
200796_s_at	Diagnosis	RIN	Neuropathology
200797_s_at	Diagnosis	pH	Age
200798_x_at	Diagnosis	RIN	pH	Age	Hepathology
200799_at	Diagnosis	RIN
200800_s_at	Diagnosis	RIN	Toxicology	Neuropathology	pH
200801_x_at	Diagnosis	RIN	Smoking	Age	pH	Weight
200802_at	Diagnosis	pH	RIN	Neuropathology	Age
200803_s_at	Diagnosis	RIN
200804_at	Diagnosis	RIN	Smoking	Neuropathology	Age
200805_at	Diagnosis	Toxicology
200806_s_at	Diagnosis	RIN	Toxicology
200807_s_at	Diagnosis	Smoking	Toxicology
200808_s_at	Diagnosis	RIN	Smoking	Toxicology	Neuropathology
200809_x_at	Diagnosis	RIN	Smoking
200810_s_at	Diagnosis	Age	Weight	RIN
200811_at	Diagnosis	RIN	pH	Toxicology
200812_at	Diagnosis	RIN	pH	Neuropathology	Toxicology	Age
200813_s_at	Diagnosis	RIN	pH	Neuropathology
200814_at	Diagnosis	Smoking	RIN	Age
200815_s_at	Diagnosis	RIN	pH
200816_s_at	Diagnosis	RIN	pH	Neuropathology
200817_x_at	Diagnosis	RIN	Smoking
200818_at	Diagnosis	Smoking
200819_s_at	Diagnosis	RIN	Toxicology	Smoking
200820_at	Diagnosis	RIN	pH	Neuropathology	Toxicology	Age
200821_at	Diagnosis	RIN	Hemisphere
200822_x_at	Diagnosis	RIN	pH	Smoking
200823_x_at	Diagnosis	RIN	Smoking
200824_at	Diagnosis	Toxicology	Smoking
200825_s_at	Diagnosis	Toxicology	Smoking	RIN
200826_at	Diagnosis	Smoking	RIN	Weight	Age
200827_at	Diagnosis	Neuropathology
200828_s_at	Diagnosis	RIN	Neuropathology	pH	Toxicology
200829_x_at	Diagnosis	Age	Toxicology	pH	Smoking
200830_at	Diagnosis	RIN	pH	Neuropathology	Age	Toxicology
200831_s_at	Diagnosis	Toxicology
200832_s_at	Diagnosis	Toxicology
200833_s_at	Diagnosis	RIN	Smoking	Weight
200834_s_at	Diagnosis	RIN	Smoking
200835_s_at	Diagnosis	Toxicology
200836_s_at	Diagnosis
200837_at	Diagnosis	pH	Toxicology	Neuropathology
200838_at	Diagnosis	RIN	pH	Smoking	Neuropathology
200839_s_at	Diagnosis	RIN	Smoking	pH
200840_at	Diagnosis	Age
200841_s_at	Diagnosis	RIN	Toxicology	Neuropathology
200842_s_at	Diagnosis	RIN	Smoking	Weight
200843_s_at	Diagnosis	RIN
200844_s_at	Diagnosis	RIN
200845_s_at	Diagnosis	Neuropathology	pH	RIN	Age
200846_s_at	Diagnosis	pH	Age	Toxicology	RIN	Neuropathology
200847_s_at	Diagnosis	Weight	RIN	Age	pH	PMI
200848_at	Diagnosis	pH	Age	Neuropathology
200849_s_at	Diagnosis	pH	Age	Neuropathology	RIN	Weight
200850_s_at	Diagnosis	Age	Weight	Toxicology
200851_s_at	Diagnosis	Age	Toxicology
200852_x_at	Diagnosis	RIN	Smoking	Neuropathology	Hepathology
200853_at	Diagnosis	RIN	Weight	Age	pH	Neuropathology
200854_at	Diagnosis
200855_at	Diagnosis	Weight	RIN
200856_x_at	Diagnosis	Neuropathology	Hemisphere	PMI
200857_s_at	Diagnosis	RIN	Smoking	PMI
200858_s_at	Diagnosis	RIN	Smoking	Weight
200859_x_at	Diagnosis	RIN	Age	Smoking
200860_s_at	Diagnosis	Weight
200861_at	Diagnosis	RIN	Neuropathology	Smoking	Hepathology
200862_at	Diagnosis	pH	RIN	Smoking	Age	Weight
200863_s_at	Diagnosis	RIN	Neuropathology	Toxicology	pH
200864_s_at	Diagnosis	RIN	Neuropathology
200865_at	Diagnosis	RIN	Hepathology
200866_s_at	Diagnosis	RIN	pH	Age
200867_at	Diagnosis	Toxicology
200868_s_at	Diagnosis	Smoking	Neuropathology	Hemisphere	Weight
200869_at	Diagnosis	Smoking	RIN
200870_at	Diagnosis	Smoking	Weight	PMI
200871_s_at	Diagnosis	RIN	pH	Smoking
200872_at	Diagnosis	Hemisphere
200873_s_at	Diagnosis	RIN	pH	Neuropathology	Toxicology
200874_s_at	Diagnosis	RIN	Neuropathology	pH	Age	Toxicology
200875_s_at	Diagnosis	pH	Smoking	RIN	Age
200876_s_at	Diagnosis	RIN	pH	Toxicology
200877_at	Diagnosis	Smoking	Age	Weight
200878_at	Diagnosis	RIN	Smoking
200879_s_at	Diagnosis	RIN	PMI	Hemisphere	Toxicology	Hepathology	Neuropathology
200880_at	Diagnosis	Weight	RIN	pH	PMI	Age	Smoking
200881_s_at	Diagnosis	RIN	pH	Neuropathology	Age	Smoking	Weight
200882_s_at	Diagnosis
200883_at	Diagnosis	RIN	pH	Neuropathology
200884_at	Diagnosis	RIN	Smoking	pH
200885_at	Diagnosis	Age	Neuropathology
200886_s_at	Diagnosis	RIN	Neuropathology	Hemisphere	Age
200887_s_at	Diagnosis	Weight	Smoking
200888_s_at	Diagnosis	RIN	Smoking	Weight	Age
200889_s_at	Diagnosis	RIN
200890_s_at	Diagnosis	RIN	Hepathology
200891_s_at	Diagnosis	RIN	Neuropathology
200892_s_at	Diagnosis	RIN	Weight	Smoking	PMI	pH
200893_at	Diagnosis	Weight	Smoking	PMI
200894_s_at	Diagnosis	RIN	pH	Neuropathology	Toxicology	Hepathology
200895_s_at	Diagnosis	RIN	pH	Smoking
200896_x_at	Diagnosis	Smoking	Toxicology
200897_s_at	Diagnosis	Age	pH	Neuropathology
200898_s_at	Diagnosis	RIN	Neuropathology	Hemisphere
200899_s_at	Diagnosis	Age
200900_s_at	Diagnosis	RIN
200901_s_at	Diagnosis	RIN
200902_at	Diagnosis	Smoking	PMI	Weight	Age
200903_s_at	Diagnosis	Smoking	Weight	Age
200904_at	Diagnosis	RIN	Age
200905_x_at	Diagnosis	RIN
200906_s_at	Diagnosis	Age	pH
200907_s_at	Diagnosis
200908_s_at	Diagnosis	RIN	Weight	Toxicology	Hemisphere	Neuropathology
200909_s_at	Diagnosis	Toxicology	RIN	Smoking
200910_at	Diagnosis	RIN	pH
200911_s_at	Diagnosis	RIN	Age	Smoking	Weight
200912_s_at	Diagnosis	RIN	Neuropathology
200913_at	Diagnosis	RIN	Smoking	pH
200914_x_at	Diagnosis
200915_x_at	Diagnosis	RIN	Smoking
200916_at	Diagnosis	Age
200917_s_at	Diagnosis	RIN
200918_s_at	Diagnosis	RIN	Smoking	pH
200919_at	Diagnosis	Age
200920_s_at	Diagnosis	RIN	Smoking	pH
200921_s_at	Diagnosis	Age	RIN
200922_at	Diagnosis	RIN	Smoking
200923_at	Diagnosis	RIN
200924_s_at	Diagnosis	RIN	Smoking	Age	Weight
200925_at	Diagnosis
200926_at	Diagnosis	RIN	Smoking	Weight
200927_s_at	Diagnosis	RIN	pH	Hepathology	Neuropathology
200928_s_at	Diagnosis	Smoking	Age	Toxicology
200929_at	Diagnosis	RIN	Age
200930_s_at	Diagnosis	Hemisphere	RIN
200931_s_at	Diagnosis	RIN	Age
200932_s_at	Diagnosis	pH
200933_x_at	Diagnosis	RIN	Weight
200934_at	Diagnosis	Weight	Smoking	Age
200935_at	Diagnosis	RIN	Smoking
200936_at	Diagnosis	Smoking	RIN	pH
200937_s_at	Diagnosis	Smoking	Weight	Age
200938_s_at	Diagnosis	RIN	Hepathology	Toxicology	Weight	pH
200939_s_at	Diagnosis	pH	Hemisphere	Toxicology	PMI	Age
200940_s_at	Diagnosis	RIN	Smoking
200941_at	Diagnosis	Weight	Age
200942_s_at	Diagnosis	Smoking	Weight	Age
200943_at	Diagnosis	Toxicology
200944_s_at	Diagnosis	pH
200945_s_at	Diagnosis	RIN	Hemisphere
200946_x_at	Diagnosis	RIN
200947_s_at	Diagnosis	Age	pH	Neuropathology
200948_at	Diagnosis	RIN	Smoking	pH	Toxicology
200949_x_at	Diagnosis	RIN	Neuropathology	Weight	Smoking	pH
200950_at	Diagnosis	RIN	pH	Neuropathology
200951_s_at	Diagnosis	RIN	Smoking
200952_s_at	Diagnosis	Smoking	Toxicology	RIN
200953_s_at	Diagnosis	RIN	pH	Smoking
200954_at	Diagnosis	RIN	Smoking	pH
200955_at	Diagnosis	RIN	Hemisphere	Neuropathology
200956_s_at	Diagnosis	RIN	Smoking	pH
200957_s_at	Diagnosis	pH	RIN	PMI	Smoking
200958_s_at	Diagnosis	RIN	Neuropathology	Age	Hepathology
200959_at	Diagnosis	RIN	pH	Smoking	Hemisphere	Weight
200960_x_at	Diagnosis	RIN	pH	Neuropathology	Smoking
200961_at	Diagnosis	Weight
200962_at	Diagnosis	RIN	Neuropathology	Hemisphere	Weight
200963_x_at	Diagnosis	RIN	Smoking
200964_at	Diagnosis	RIN	Smoking	pH	Weight	Toxicology
200965_s_at	Diagnosis	Toxicology
200966_x_at	Diagnosis	RIN	pH	Smoking
200967_at	Diagnosis	RIN	Smoking	Weight
200968_s_at	Diagnosis	RIN	pH	Smoking
200969_at	Diagnosis	RIN	Smoking	pH
200970_s_at	Diagnosis	Hemisphere	Smoking	pH	Hepathology
200971_s_at	Diagnosis	RIN	Hepathology	Hemisphere
200972_at	Diagnosis	RIN
200973_s_at	Diagnosis	RIN	pH	Toxicology	Hepathology
200974_at	Diagnosis	RIN	pH	PMI
200975_at	Diagnosis	Smoking	RIN	PMI
200976_s_at	Diagnosis	Toxicology
200977_s_at	Diagnosis	Smoking
200978_at	Diagnosis	RIN	Neuropathology
200979_at	Diagnosis	RIN	Neuropathology	Toxicology
200980_s_at	Diagnosis	RIN	pH	Toxicology	Neuropathology
200981_x_at	Diagnosis	RIN	Smoking
200982_s_at	Diagnosis	RIN	Neuropathology	Hemisphere
200983_x_at	Diagnosis	RIN	Smoking	Hemisphere	Hepathology	Toxicology	Neuropathology
200984_s_at	Diagnosis	RIN
200985_s_at	Diagnosis	RIN	Age	Smoking	PMI
200986_at	Diagnosis	Hemisphere
200987_x_at	Diagnosis	Neuropathology
200988_s_at	Diagnosis	RIN	Smoking
200989_at	Diagnosis	RIN	pH	Smoking
200990_at	Diagnosis	Toxicology	RIN	Smoking	Age	PMI	Weight
200991_s_at	Diagnosis	RIN	pH	Age
200992_at	Diagnosis	RIN	pH	Neuropathology
200993_at	Diagnosis	RIN
200994_at	Diagnosis	Age	pH	PMI
200995_at	Diagnosis	RIN	pH
200996_at	Diagnosis	RIN	Neuropathology	Smoking	Weight
200997_at	Diagnosis	RIN	pH	Smoking	Age
200998_s_at	Diagnosis	RIN	Smoking	pH	Age	Weight
200999_s_at	Diagnosis	Smoking
201000_at	Diagnosis	RIN	pH	Smoking
201001_s_at	Diagnosis	RIN	Smoking
201002_s_at	Diagnosis	RIN	Smoking
201003_x_at	Diagnosis	RIN	Smoking	Age	Weight
201004_at	Diagnosis	Smoking	RIN
201005_at	Diagnosis	Smoking	Toxicology	Hepathology
201006_at	Diagnosis	RIN	Smoking
201007_at	Diagnosis	Age
201008_s_at	Diagnosis	Age	Hepathology
201009_s_at	Diagnosis	Age
201010_s_at	Diagnosis	Age	Neuropathology
201011_at	Diagnosis	pH	RIN	Toxicology	Smoking	Hemisphere	Weight
201012_at	Diagnosis	Smoking	RIN	pH	Weight
201013_s_at	Diagnosis	RIN	Toxicology	Weight
201014_s_at	Diagnosis	RIN	Toxicology	Hepathology	Neuropathology
201015_s_at	Diagnosis	Neuropathology	RIN	Weight
201016_at	Diagnosis	Hepathology	Smoking
201017_at	Diagnosis	Age
201018_at	Diagnosis	Weight
201019_s_at	Diagnosis	Smoking
201020_at	Diagnosis	RIN	pH	Neuropathology
201021_s_at	Diagnosis	RIN	Hemisphere	Neuropathology	Hepathology	pH
201022_s_at	Diagnosis	Weight	RIN
201023_at	Diagnosis	Neuropathology	Smoking
201024_x_at	Diagnosis	Smoking	PMI
201025_at	Diagnosis	Toxicology
201026_at	Diagnosis
201027_s_at	Diagnosis
201028_s_at	Diagnosis	Age	RIN
201029_s_at	Diagnosis	Age	pH	Neuropathology
201030_x_at	Diagnosis	RIN	Toxicology
201031_s_at	Diagnosis	RIN
201032_at	Diagnosis	Smoking	Age
201033_x_at	Diagnosis	RIN	Smoking	Weight	pH
201034_at	Diagnosis	RIN	pH	Neuropathology	Age
201035_s_at	Diagnosis	RIN
201036_s_at	Diagnosis	RIN	Neuropathology	PMI
201037_at	Diagnosis	RIN	Neuropathology	pH
201038_s_at	Diagnosis	Age	Neuropathology	pH
201039_s_at	Diagnosis	RIN	Toxicology	Neuropathology	pH	Smoking
201040_at	Diagnosis	Toxicology	Weight
201041_s_at	Diagnosis	RIN	Smoking	Age
201042_at	Diagnosis	PMI	Age
201043_s_at	Diagnosis	RIN	Toxicology
201044_x_at	Diagnosis	RIN	pH	Neuropathology	Hemisphere
201045_s_at	Diagnosis	RIN	Neuropathology	Smoking	Hemisphere	PMI	Weight
201046_s_at	Diagnosis	Smoking	Neuropathology	Hepathology
201047_x_at	Diagnosis	RIN	pH	Neuropathology
201048_x_at	Diagnosis	RIN	Neuropathology	Hepathology	Smoking
201049_s_at	Diagnosis	RIN	Smoking
201050_at	Diagnosis	RIN	pH	Smoking
201051_at	Diagnosis	RIN
201052_s_at	Diagnosis	RIN	Neuropathology	pH
201053_s_at	Diagnosis	Neuropathology	Hemisphere	RIN
201054_at	Diagnosis	Weight	RIN	Age
201055_s_at	Diagnosis	RIN	Smoking	Age
201056_at	Diagnosis	Age	Weight	Smoking	Hemisphere	PMI
201057_s_at	Diagnosis	RIN	pH	Smoking
201058_s_at	Diagnosis	RIN	pH	PMI
201059_at	Diagnosis	Smoking	Age
201060_x_at	Diagnosis	Age	pH	Hepathology
201061_s_at	Diagnosis	Age	pH	Hepathology
201062_at	Diagnosis	Age	Weight	RIN
201063_at	Diagnosis	RIN
201064_s_at	Diagnosis	Toxicology	RIN
201065_s_at	Diagnosis	RIN
201066_at	Diagnosis	RIN	Neuropathology
201067_at	Diagnosis	RIN
201068_s_at	Diagnosis	RIN	Smoking	Neuropathology	pH	Age	Weight
201069_at	Diagnosis	RIN	Neuropathology	Toxicology	PMI
201070_x_at	Diagnosis	RIN
201071_x_at	Diagnosis	RIN	Weight	Neuropathology	Smoking	Toxicology	PMI
201072_s_at	Diagnosis	pH	PMI	Smoking
201073_s_at	Diagnosis	RIN
201074_at	Diagnosis	RIN	Neuropathology	Toxicology
201075_s_at	Diagnosis
201076_at	Diagnosis	pH	Neuropathology	RIN
201077_s_at	Diagnosis	RIN	Toxicology	pH	Neuropathology
201078_at	Diagnosis	RIN	pH	Age	Weight	PMI	Smoking
201079_at	Diagnosis	Toxicology	pH
201080_at	Diagnosis	Toxicology	Smoking
201081_s_at	Diagnosis	RIN	Neuropathology	pH	Age	Toxicology
201082_s_at	Diagnosis	pH	RIN	Smoking	Toxicology
201083_s_at	Diagnosis	pH	PMI	Toxicology	RIN	Smoking	Age
201084_s_at	Diagnosis	RIN	Weight
201085_s_at	Diagnosis	RIN	Smoking
201086_x_at	Diagnosis	RIN	Weight	PMI	Age	pH
201087_at	Diagnosis	Age	Smoking	Weight
201088_at	Diagnosis	Neuropathology	RIN
201089_at	Diagnosis	RIN	pH	Neuropathology
201090_x_at	Diagnosis	RIN	Neuropathology	pH	Toxicology	Age
201091_s_at	Diagnosis	Age	Smoking	Weight	Hemisphere	Neuropathology
201092_at	Diagnosis	RIN	Smoking	Weight
201093_x_at	Diagnosis	RIN	Neuropathology	pH	Smoking
201094_at	Diagnosis	RIN	Smoking
201095_at	Diagnosis	Toxicology
201096_s_at	Diagnosis	RIN	pH	Neuropathology	Hepathology	Toxicology	Hemisphere	Smoking
201097_s_at	Diagnosis	RIN
201098_at	Diagnosis	RIN	Hemisphere	Neuropathology	Weight
201099_at	Diagnosis	RIN
201100_s_at	Diagnosis	RIN	Smoking	Weight
201101_s_at	Diagnosis	RIN	PMI
201102_s_at	Diagnosis	Smoking	RIN	PMI
201103_x_at	Diagnosis	Age	Neuropathology
201104_x_at	Diagnosis	Smoking	RIN	Hepathology
201105_at	Diagnosis	RIN	Smoking
201106_at	Diagnosis	Toxicology
201107_s_at	Diagnosis	pH	RIN	Smoking
201108_s_at	Diagnosis	Weight	PMI
201109_s_at	Diagnosis	Weight
201110_s_at	Diagnosis	Weight
201111_at	Diagnosis	Smoking	RIN	Hemisphere
201112_s_at	Diagnosis	RIN	pH
201113_at	Diagnosis	Smoking
201114_x_at	Diagnosis	RIN	Weight	pH	Age	Smoking
201115_at	Diagnosis	RIN	Toxicology	pH
201116_s_at	Diagnosis	RIN	PMI
201117_s_at	Diagnosis	PMI
201118_at	Diagnosis	RIN	pH	Neuropathology	Toxicology
201119_s_at	Diagnosis	RIN	Toxicology	Neuropathology
201120_s_at	Diagnosis	RIN	pH	Age	Neuropathology	Hemisphere	Smoking	PMI	Toxicology
201121_s_at	Diagnosis	RIN	Weight	pH
201122_x_at	Diagnosis	RIN	PMI	Hemisphere
201123_s_at	Diagnosis	RIN	Hemisphere	Neuropathology	PMI
201124_at	Diagnosis	Weight	Neuropathology	PMI
201125_s_at	Diagnosis
201126_s_at	Diagnosis	RIN
201127_s_at	Diagnosis	RIN	Neuropathology	pH
201128_s_at	Diagnosis	RIN	Neuropathology
201129_at	Diagnosis	RIN
201130_s_at	Diagnosis	RIN	pH	Smoking
201131_s_at	Diagnosis
201132_at	Diagnosis	Smoking
201133_s_at	Diagnosis	RIN	Neuropathology
201134_x_at	Diagnosis	Smoking	RIN
201135_at	Diagnosis	RIN
201136_at	Diagnosis	RIN
201137_s_at	Diagnosis	pH
201138_s_at	Diagnosis	RIN	Neuropathology	Toxicology
201139_s_at	Diagnosis	RIN	Neuropathology	Hemisphere	pH	Hepathology
201140_s_at	Diagnosis	Neuropathology	pH	Toxicology	Weight	Smoking	Age
201141_at	Diagnosis	RIN	Hemisphere	pH	Neuropathology	Weight
201142_at	Diagnosis
201143_s_at	Diagnosis	Smoking	pH
201144_s_at	Diagnosis	Smoking	Age	Weight
201145_at	Diagnosis	RIN	pH
201146_at	Diagnosis	pH
201147_s_at	Diagnosis	RIN	pH	Age	Smoking	Neuropathology	PMI
201148_s_at	Diagnosis	Neuropathology	pH	PMI	Age	Smoking	RIN
201149_s_at	Diagnosis	RIN	Smoking
201150_s_at	Diagnosis	PMI	RIN	Age	Smoking	Neuropathology
201151_s_at	Diagnosis	Hepathology	RIN	Neuropathology	Smoking	Hemisphere
201152_s_at	Diagnosis	RIN	pH
201153_s_at	Diagnosis	RIN	pH	Smoking
201154_x_at	Diagnosis	Toxicology	Smoking
201155_s_at	Diagnosis	Smoking
201156_s_at	Diagnosis	RIN	Toxicology	PMI
201157_s_at	Diagnosis	RIN	pH
201158_at	Diagnosis	RIN	Smoking	pH
201159_s_at	Diagnosis	RIN	pH
201160_s_at	Diagnosis
201161_s_at	Diagnosis	RIN	Neuropathology
201162_at	Diagnosis	PMI	RIN
201163_s_at	Diagnosis
201164_s_at	Diagnosis	RIN	Smoking	pH
201165_s_at	Diagnosis	RIN	Smoking
201166_s_at	Diagnosis	Weight	Age	Smoking
201167_x_at	Diagnosis	RIN
201168_x_at	Diagnosis	Smoking	pH	RIN	Weight
201169_s_at	Diagnosis	RIN	Neuropathology	Hemisphere	Toxicology
201170_s_at	Diagnosis	RIN	Smoking
201171_at	Diagnosis	RIN
201172_x_at	Diagnosis	Neuropathology
201173_x_at	Diagnosis	pH	RIN	Weight
201174_s_at	Diagnosis	RIN	Neuropathology
201175_at	Diagnosis	RIN	pH	Age
201176_s_at	Diagnosis	RIN	pH	Smoking
201177_s_at	Diagnosis	RIN	Neuropathology	Hepathology
201178_at	Diagnosis	Neuropathology	Hemisphere	Toxicology
201179_s_at	Diagnosis	RIN	Smoking	PMI	pH	Toxicology
201180_s_at	Diagnosis	Age	Neuropathology	pH
201181_at	Diagnosis	Age	pH	Hepathology
201182_s_at	Diagnosis	RIN	Smoking
201183_s_at	Diagnosis	RIN	Smoking	PMI
201184_s_at	Diagnosis	RIN	Neuropathology
201185_at	Diagnosis	Neuropathology	PMI	Age	pH
201186_at	Diagnosis	RIN	pH	Neuropathology	Age
201187_s_at	Diagnosis	pH	Weight	Neuropathology	PMI	RIN	Hemisphere
201188_s_at	Diagnosis	RIN	Smoking	Toxicology
201189_s_at	Diagnosis
201190_s_at	Diagnosis	RIN	Neuropathology	pH
201191_at	Diagnosis	RIN	pH	Neuropathology	Toxicology
201192_s_at	Diagnosis	RIN
201193_at	Diagnosis	PMI
201194_at	Diagnosis	RIN	Smoking	Weight	Age	Toxicology
201195_s_at	Diagnosis	RIN	Smoking
201196_s_at	Diagnosis	RIN	pH
201197_at	Diagnosis	Weight	RIN	Smoking	Age
201198_s_at	Diagnosis	RIN	pH	Smoking
201199_s_at	Diagnosis	RIN	pH	Smoking
201200_at	Diagnosis	RIN	pH	PMI
201201_at	Diagnosis	RIN	Toxicology
201202_at	Diagnosis	Smoking
201203_s_at	Diagnosis	RIN	Neuropathology
201204_s_at	Diagnosis	Neuropathology	Smoking
201205_at	Diagnosis	RIN
201206_s_at	Diagnosis	Smoking
201207_at	Diagnosis	RIN	Smoking	Hemisphere
201208_s_at	Diagnosis	Weight	Neuropathology	RIN	PMI	Age
201209_at	Diagnosis	Neuropathology	Toxicology
201210_at	Diagnosis
201211_s_at	Diagnosis	RIN	pH
201212_at	Diagnosis	RIN	Neuropathology	Weight
201213_at	Diagnosis
201214_s_at	Diagnosis	RIN	Toxicology	pH	Smoking
201215_at	Diagnosis	RIN	Weight
201216_at	Diagnosis	pH	Age	RIN	Neuropathology	Toxicology
201217_x_at	Diagnosis	Toxicology
201218_at	Diagnosis	Smoking	Age
201219_at	Diagnosis	RIN	pH	Neuropathology	Smoking	Age	Toxicology
201220_x_at	Diagnosis	RIN	Neuropathology	pH
201221_s_at	Diagnosis
201222_s_at	Diagnosis	RIN	pH	Neuropathology	Age	Toxicology
201223_s_at	Diagnosis	RIN	Neuropathology	pH
201224_s_at	Diagnosis	PMI	Age	Hemisphere	Smoking
201225_s_at	Diagnosis	Age	Toxicology	Hemisphere	Neuropathology
201226_at	Diagnosis	Smoking
201227_s_at	Diagnosis	RIN
201228_s_at	Diagnosis	RIN
201229_s_at	Diagnosis	RIN	Toxicology	pH	Smoking
201230_s_at	Diagnosis	Toxicology
201231_s_at	Diagnosis	RIN	pH	Toxicology	Weight	Smoking
201232_s_at	Diagnosis	pH
201233_at	Diagnosis	RIN	pH	Neuropathology
201234_at	Diagnosis	RIN	Toxicology	Weight
201235_s_at	Diagnosis	RIN	Smoking	Weight	pH
201236_s_at	Diagnosis	Smoking	RIN
201237_at	Diagnosis	Age	Weight
201238_s_at	Diagnosis	Smoking	Age	Weight	PMI
201239_s_at	Diagnosis	RIN	pH
201240_s_at	Diagnosis	PMI	RIN	Smoking	Neuropathology
201241_at	Diagnosis	RIN	Neuropathology	Weight
201242_s_at	Diagnosis	RIN	Smoking
201243_s_at	Diagnosis	RIN	Neuropathology	pH
201244_s_at	Diagnosis	RIN	Weight	Toxicology
201245_s_at	Diagnosis	RIN	pH	Neuropathology	Toxicology	Age
201246_s_at	Diagnosis	RIN	Smoking	pH
201247_at	Diagnosis	Smoking	Toxicology	RIN
201248_s_at	Diagnosis	RIN	Weight	Neuropathology
201249_at	Diagnosis	RIN	Hepathology
201250_s_at	Diagnosis	pH	RIN
201251_at	Diagnosis	RIN	Smoking	Toxicology	Weight	pH
201252_at	Diagnosis	RIN	pH	Neuropathology	Toxicology	Hemisphere	Hepathology
201253_s_at	Diagnosis	RIN	Smoking
201254_x_at	Diagnosis	RIN	Smoking
201255_x_at	Diagnosis	Toxicology
201256_at	Diagnosis	Weight	Smoking	Neuropathology
201257_x_at	Diagnosis	RIN	Smoking	Weight	Age
201258_at	Diagnosis	RIN	Smoking
201259_s_at	Diagnosis	RIN	pH	PMI	Toxicology
201260_s_at	Diagnosis	Neuropathology
201261_x_at	Diagnosis
201262_s_at	Diagnosis	Hemisphere	Smoking
201263_at	Diagnosis	RIN	Weight	Smoking	Age	Neuropathology
201264_at	Diagnosis	RIN	Toxicology
201265_at	Diagnosis	RIN	Hemisphere	Neuropathology
201266_at	Diagnosis	RIN	Hemisphere	PMI
201267_s_at	Diagnosis	pH	RIN	Neuropathology	Smoking
201268_at	Diagnosis	Weight	Smoking	Age
201269_s_at	Diagnosis	Toxicology	Smoking
201270_x_at	Diagnosis	Smoking	Weight	Age
201271_s_at	Diagnosis	RIN	Smoking	PMI
201272_at	Diagnosis	RIN	pH
201273_s_at	Diagnosis	Smoking	Hemisphere	PMI	Weight	Age
201274_at	Diagnosis	RIN	pH	Age	Weight	Smoking
201275_at	Diagnosis	pH	RIN	Neuropathology	Age	Smoking
201276_at	Diagnosis	Smoking	Toxicology
201277_s_at	Diagnosis	RIN	pH	Toxicology	Neuropathology
201278_at	Diagnosis	PMI	pH
201279_s_at	Diagnosis	pH	PMI	Age	RIN
201280_s_at	Diagnosis	pH	PMI	Smoking
201281_at	Diagnosis	RIN	Smoking	Age
201282_at	Diagnosis	Smoking	RIN	Toxicology	Weight	Age
201283_s_at	Diagnosis	Hepathology	Smoking	pH
201284_s_at	Diagnosis	RIN	pH	Neuropathology	Hemisphere	Age
201285_at	Diagnosis	Age
201286_at	Diagnosis	Toxicology	RIN
201287_s_at	Diagnosis	RIN	Smoking	Toxicology	Hemisphere
201288_at	Diagnosis	pH
201289_at	Diagnosis	RIN	Smoking
201290_at	Diagnosis	RIN	Neuropathology	Smoking	pH
201291_s_at	Diagnosis	RIN	Hemisphere	Neuropathology	Toxicology
201292_at	Diagnosis	RIN	Weight
201293_x_at	Diagnosis	RIN	pH	Neuropathology	Toxicology
201294_s_at	Diagnosis	RIN
201295_s_at	Diagnosis	RIN	Neuropathology	Hepathology	Toxicology	Smoking	Weight
201296_s_at	Diagnosis	RIN	Hemisphere	Age
201297_s_at	Diagnosis	Toxicology	Smoking
201298_s_at	Diagnosis	Smoking	PMI	Hemisphere	Hepathology	Weight	pH
201299_s_at	Diagnosis	Toxicology
201300_s_at	Diagnosis
201301_s_at	Diagnosis	RIN
201302_at	Diagnosis	Weight
201303_at	Diagnosis	RIN	pH
201304_at	Diagnosis	Neuropathology	Smoking	Weight
201305_x_at	Diagnosis	RIN
201306_s_at	Diagnosis	RIN	Toxicology	Hemisphere	Neuropathology
201307_at	Diagnosis	RIN	pH	Age
201308_s_at	Diagnosis	RIN
201309_x_at	Diagnosis	RIN	Age	pH	Neuropathology
201310_s_at	Diagnosis	Toxicology	Age	RIN	Smoking
201311_s_at	Diagnosis	RIN	Hepathology	Neuropathology	Hemisphere	Smoking
201312_s_at	Diagnosis	Smoking	RIN
201313_at	Diagnosis	RIN	pH	Smoking	Neuropathology
201314_at	Diagnosis	Smoking	Toxicology	RIN	pH
201315_x_at	Diagnosis	Age	RIN
201316_at	Diagnosis	Weight	RIN	Smoking	Age
201317_s_at	Diagnosis	Smoking	Weight	Age
201318_s_at	Diagnosis	RIN	Neuropathology	Smoking	pH	PMI
201319_at	Diagnosis	RIN	Age
201320_at	Diagnosis	Smoking	Hepathology
201321_s_at	Diagnosis	Toxicology	Smoking
201322_at	Diagnosis	RIN	pH	Neuropathology
201323_at	Diagnosis	RIN
201324_at	Diagnosis	Age
201325_s_at	Diagnosis	RIN	Age
201326_at	Diagnosis	Weight
201327_s_at	Diagnosis	RIN	pH	Neuropathology
201328_at	Diagnosis	RIN	Neuropathology	Hemisphere
201329_s_at	Diagnosis	RIN	Neuropathology	pH	Smoking
201330_at	Diagnosis	RIN	Weight	Smoking
201331_s_at	Diagnosis	RIN	Hepathology	Weight	Smoking	pH
201332_s_at	Diagnosis	RIN
201333_s_at	Diagnosis	Weight	Smoking	RIN	Toxicology	PMI
201334_s_at	Diagnosis	RIN	Weight	Smoking	Toxicology
201335_s_at	Diagnosis	RIN	Smoking
201336_at	Diagnosis	Toxicology	Neuropathology
201337_s_at	Diagnosis	RIN	pH
201338_x_at	Diagnosis	RIN	Smoking	Weight
201339_s_at	Diagnosis	RIN	Hepathology	Toxicology	Smoking	Hemisphere
201340_s_at	Diagnosis	RIN	Smoking	Neuropathology
201341_at	Diagnosis	RIN	Neuropathology
201342_at	Diagnosis	Smoking
201343_at	Diagnosis	RIN
201344_at	Diagnosis	Weight
201345_s_at	Diagnosis	RIN	Hepathology	Smoking	Neuropathology
201346_at	Diagnosis
201347_x_at	Diagnosis	Smoking	Toxicology	pH
201348_at	Diagnosis	RIN	pH	Smoking	Age
201349_at	Diagnosis	pH
201350_at	Diagnosis	Weight	Toxicology
201351_s_at	Diagnosis	RIN	Neuropathology	Age	Smoking	Hemisphere	Weight
201352_at	Diagnosis	RIN
201353_s_at	Diagnosis	Smoking	Toxicology	Age
201354_s_at	Diagnosis	RIN	Age	Weight	Smoking	PMI	pH
201355_s_at	Diagnosis	RIN	Toxicology	pH	Smoking
201356_at	Diagnosis	RIN	Smoking	Neuropathology	Age	Weight	Hemisphere
201357_s_at	Diagnosis	Hemisphere
201358_s_at	Diagnosis	RIN	pH	Smoking	Toxicology
201359_at	Diagnosis	RIN	Smoking
201360_at	Diagnosis	Toxicology	Weight	Smoking	RIN	Age
201361_at	Diagnosis	Hemisphere	RIN	Smoking	Weight
201362_at	Diagnosis	Age	Weight	pH
201363_s_at	Diagnosis	pH	Hemisphere
201364_s_at	Diagnosis	Age	Smoking	Toxicology	Neuropathology	Hemisphere
201365_at	Diagnosis	Toxicology
201366_at	Diagnosis	pH	Age	Toxicology
201367_s_at	Diagnosis	pH	Hepathology
201368_at	Diagnosis	Neuropathology
201369_s_at	Diagnosis	Smoking	Neuropathology
201370_s_at	Diagnosis	RIN	Neuropathology
201371_s_at	Diagnosis	RIN	Smoking	Neuropathology
201372_s_at	Diagnosis	Weight
201373_at	Diagnosis	Weight	Smoking
201374_x_at	Diagnosis	RIN	Hepathology	pH	Neuropathology
201375_s_at	Diagnosis	RIN	Neuropathology
201376_s_at	Diagnosis	RIN	pH
201377_at	Diagnosis	Smoking	Age	RIN	Weight
201378_s_at	Diagnosis	RIN	Toxicology	Hemisphere	pH
201379_s_at	Diagnosis	Toxicology	RIN
201380_at	Diagnosis	pH
201381_x_at	Diagnosis	RIN	Neuropathology	Smoking	Weight	Age	Hemisphere
201382_at	Diagnosis	RIN
201383_s_at	Diagnosis	RIN	pH
201384_s_at	Diagnosis	RIN	Toxicology
201385_at	Diagnosis	Smoking	RIN
201386_s_at	Diagnosis	RIN	pH	Age	Toxicology	Neuropathology	Smoking
201387_s_at	Diagnosis	RIN	pH	Neuropathology
201388_at	Diagnosis	RIN	pH	Smoking
201389_at	Diagnosis	RIN	Weight	Smoking	Hemisphere
201390_s_at	Diagnosis	RIN	Toxicology	pH	Smoking
201391_at	Diagnosis	pH	Smoking	RIN
201392_s_at	Diagnosis
201393_s_at	Diagnosis	RIN	Smoking	pH	Weight	Age
201394_s_at	Diagnosis	RIN	pH	Age	Neuropathology
201395_at	Diagnosis	pH
201396_s_at	Diagnosis	Hepathology	Smoking	Weight	PMI
201397_at	Diagnosis	Toxicology
201398_s_at	Diagnosis	RIN	Neuropathology
201399_s_at	Diagnosis	RIN	Hepathology	Neuropathology	Hemisphere	Smoking	Toxicology
201400_at	Diagnosis	RIN	pH	Age	Neuropathology
201401_s_at	Diagnosis	Toxicology
201402_at	Diagnosis	RIN	pH	Smoking	Toxicology	Neuropathology	PMI
201403_s_at	Diagnosis	Smoking
201404_x_at	Diagnosis	RIN	Smoking
201405_s_at	Diagnosis	RIN	Toxicology
201406_at	Diagnosis	Toxicology	Weight
201407_s_at	Diagnosis	RIN	Smoking	Weight	Age
201408_at	Diagnosis	RIN	Weight
201409_s_at	Diagnosis	Weight	Smoking	RIN
201410_at	Diagnosis	Age
201411_s_at	Diagnosis	RIN	Age	pH
201412_at	Diagnosis	Neuropathology	Weight
201413_at	Diagnosis	RIN	Toxicology
201414_s_at	Diagnosis	RIN	Toxicology
201415_at	Diagnosis	Smoking	Toxicology	Age	PMI
201416_at	Diagnosis	PMI	Smoking	Age	Weight	RIN
201417_at	Diagnosis	Hemisphere	Age
201418_s_at	Diagnosis	Smoking	PMI
201419_at	Diagnosis	Smoking	Toxicology
201420_s_at	Diagnosis	RIN	Smoking	pH	Hemisphere	Age
201421_s_at	Diagnosis	Age	RIN
201422_at	Diagnosis	Age	Neuropathology	pH
201423_s_at	Diagnosis	RIN	pH	Age	PMI
201424_s_at	Diagnosis	RIN	pH	Age	Smoking	Toxicology
201425_at	Diagnosis	Age	RIN	Smoking
201426_s_at	Diagnosis	RIN	Age	Weight
201427_s_at	Diagnosis	RIN	Hemisphere	Neuropathology
201428_at	Diagnosis	Hemisphere	Weight	Toxicology
201429_s_at	Diagnosis	RIN	Neuropathology	Weight	pH
201430_s_at	Diagnosis	Neuropathology	RIN
201431_s_at	Diagnosis	Toxicology	Age
201432_at	Diagnosis	Neuropathology	pH	RIN
201433_s_at	Diagnosis	RIN	Smoking
201434_at	Diagnosis	RIN
201435_s_at	Diagnosis	RIN	Hepathology	pH	Smoking	Neuropathology	Hemisphere	Age	PMI
201436_at	Diagnosis	Weight
201437_s_at	Diagnosis	Weight	Smoking
201438_at	Diagnosis
201439_at	Diagnosis	Smoking	RIN	Weight
201440_at	Diagnosis	pH	Hemisphere	RIN	Smoking
201441_at	Diagnosis	RIN	pH	Neuropathology
201442_s_at	Diagnosis	Toxicology
201443_s_at	Diagnosis	Weight
201444_s_at	Diagnosis	RIN	pH	Neuropathology	Hepathology	Hemisphere
201445_at	Diagnosis	Smoking	pH	Toxicology	Hepathology	Hemisphere	Age
201446_s_at	Diagnosis	RIN	pH	Smoking
201447_at	Diagnosis	RIN	Smoking	Weight	PMI
201448_at	Diagnosis	Weight	Smoking	PMI	Age
201449_at	Diagnosis	pH	Weight	RIN
201450_s_at	Diagnosis	RIN	Hepathology	Weight	pH	Neuropathology	Smoking
201451_x_at	Diagnosis	RIN	Neuropathology	pH	Age	Toxicology	Hepathology
201452_at	Diagnosis	Smoking	Hepathology	RIN	Neuropathology
201453_x_at	Diagnosis	RIN	Smoking	PMI	Hemisphere	Neuropathology
201454_s_at	Diagnosis	RIN	Smoking	Neuropathology
201455_s_at	Diagnosis	Age	pH	PMI
201456_s_at	Diagnosis	RIN
201457_x_at	Diagnosis	RIN	pH	Weight
201458_s_at	Diagnosis	RIN	Weight
201459_at	Diagnosis	RIN	Smoking	pH
201460_at	Diagnosis	RIN	pH	Age
201461_s_at	Diagnosis	Smoking	Age	Weight	RIN	pH
201462_at	Diagnosis	RIN	Smoking
201463_s_at	Diagnosis	RIN	pH
201464_x_at	Diagnosis	RIN	Smoking
201465_s_at	Diagnosis	RIN	Smoking
201466_s_at	Diagnosis	Weight	RIN	Smoking
201467_s_at	Diagnosis	Neuropathology	PMI
201468_s_at	Diagnosis	Neuropathology	RIN	pH
201469_s_at	Diagnosis
201470_at	Diagnosis	Weight	Smoking
201471_s_at	Diagnosis	RIN	Toxicology	pH	PMI	Weight
201472_at	Diagnosis	Smoking	Weight	Age
201473_at	Diagnosis	RIN	Smoking	Weight
201474_s_at	Diagnosis	Neuropathology	Smoking	Age
201475_x_at	Diagnosis	RIN	Neuropathology
201476_s_at	Diagnosis	RIN	Smoking
201477_s_at	Diagnosis	RIN	Weight	Hepathology	Toxicology
201478_s_at	Diagnosis	RIN	pH	Smoking
201479_at	Diagnosis	RIN	Age
201480_s_at	Diagnosis	Smoking	Hepathology
201481_s_at	Diagnosis	Hemisphere	RIN
201482_at	Diagnosis	pH
201483_s_at	Diagnosis	Age	Smoking	Weight
201484_at	Diagnosis	RIN	Hemisphere	Neuropathology	Toxicology
201485_s_at	Diagnosis	Weight	Age	Smoking	Neuropathology	Hemisphere	PMI
201486_at	Diagnosis	Weight	Age	Smoking	PMI	Hemisphere	Neuropathology
201487_at	Diagnosis	Weight	Hepathology	Age	pH
201488_x_at	Diagnosis	RIN	Smoking	Age
201489_at	Diagnosis	Toxicology	RIN
201490_s_at	Diagnosis	RIN	pH	PMI	Toxicology	Hepathology
201491_at	Diagnosis	RIN	pH	Toxicology
201492_s_at	Diagnosis	RIN	Smoking
201493_s_at	Diagnosis	Age	Hemisphere	Smoking	PMI	Weight
201494_at	Diagnosis	RIN	Neuropathology	PMI	Smoking
201495_x_at	Diagnosis	PMI	pH	Weight
201496_x_at	Diagnosis	RIN	pH	PMI
201497_x_at	Diagnosis	pH	PMI
201498_at	Diagnosis	Smoking	Age	Weight
201499_s_at	Diagnosis	RIN	pH	Smoking
201500_s_at	Diagnosis	RIN	Smoking
201501_s_at	Diagnosis	Weight
201502_s_at	Diagnosis	RIN	Smoking
201503_at	Diagnosis	RIN	pH
201504_s_at	Diagnosis	RIN	pH	Hepathology
201505_at	Diagnosis	RIN	Neuropathology
201506_at	Diagnosis	pH	PMI	Neuropathology	Hemisphere
201507_at	Diagnosis	RIN
201508_at	Diagnosis
201509_at	Diagnosis	pH	Neuropathology	RIN
201510_at	Diagnosis	RIN	pH
201511_at	Diagnosis	RIN	pH	Smoking
201512_s_at	Diagnosis	RIN	Age	Smoking	Neuropathology	Hemisphere	Weight	PMI
201513_at	Diagnosis
201514_s_at	Diagnosis	RIN	Neuropathology
201515_s_at	Diagnosis	Smoking	Weight
201516_at	Diagnosis	Hemisphere	RIN
201517_at	Diagnosis	RIN	Hemisphere
201518_at	Diagnosis	RIN
201519_at	Diagnosis	RIN	Weight	Neuropathology
201520_s_at	Diagnosis	RIN	Neuropathology
201521_s_at	Diagnosis	RIN	pH	Neuropathology
201522_x_at	Diagnosis	RIN	Neuropathology	Toxicology	pH	Age
201523_x_at	Diagnosis	RIN	pH	Neuropathology	Hepathology
201524_x_at	Diagnosis	RIN	Hemisphere	Hepathology
201525_at	Diagnosis	RIN	Smoking	Age
201526_at	Diagnosis	RIN	Neuropathology
201527_at	Diagnosis	RIN	Neuropathology	pH	Toxicology	Smoking	Age
201528_at	Diagnosis	RIN	Age	pH	Neuropathology
201529_s_at	Diagnosis	RIN	pH
201530_x_at	Diagnosis	RIN	Toxicology	pH
201531_at	Diagnosis
201532_at	Diagnosis	RIN	Smoking	Neuropathology	Toxicology	Hepathology
201533_at	Diagnosis	Hepathology	Smoking	Hemisphere	Age	Toxicology
201534_s_at	Diagnosis	Hepathology	Smoking	Neuropathology	Hemisphere	pH
201535_at	Diagnosis
201536_at	Diagnosis	Smoking
201537_s_at	Diagnosis	RIN	Neuropathology	Age	pH	Toxicology
201538_s_at	Diagnosis	RIN	Age	Weight	Smoking	Hemisphere
201539_s_at	Diagnosis	RIN	pH	Neuropathology	Hemisphere	Hepathology	Toxicology	Smoking
201540_at	Diagnosis	RIN	Hemisphere	PMI	Age
201541_s_at	Diagnosis
201542_at	Diagnosis
201543_s_at	Diagnosis	RIN	Weight	Hemisphere	Smoking	Age	PMI
201544_x_at	Diagnosis	Toxicology	RIN
201545_s_at	Diagnosis	Smoking	Age	Hepathology
201546_at	Diagnosis	RIN	Toxicology
201547_at	Diagnosis	Age	RIN
201548_s_at	Diagnosis	Weight	Smoking	RIN	Toxicology
201549_x_at	Diagnosis	RIN	Smoking	Weight	pH
201550_x_at	Diagnosis	RIN	Smoking
201551_s_at	Diagnosis	RIN	pH
201552_at	Diagnosis	RIN	pH	Smoking
201553_s_at	Diagnosis	Smoking	Neuropathology
201554_x_at	Diagnosis	RIN	Smoking	PMI	Hemisphere
201555_at	Diagnosis	Toxicology
201556_s_at	Diagnosis	RIN	Smoking	Toxicology	pH
201557_at	Diagnosis	Toxicology	Smoking	RIN
201558_at	Diagnosis	Age
201559_s_at	Diagnosis	RIN	pH
201560_at	Diagnosis	Smoking	Toxicology
201561_s_at	Diagnosis	RIN	Smoking	pH	Weight
201562_s_at	Diagnosis	Smoking	Neuropathology	PMI	pH
201563_at	Diagnosis	RIN	pH	Smoking
201564_s_at	Diagnosis	RIN	Smoking	pH
201565_s_at	Diagnosis	RIN	Smoking	Weight
201566_x_at	Diagnosis	RIN	Neuropathology
201567_s_at	Diagnosis	Toxicology	RIN
201568_at	Diagnosis	Smoking	RIN
201569_s_at	Diagnosis	RIN	Smoking	pH	Weight
201570_at	Diagnosis	RIN	pH
201571_s_at	Diagnosis	RIN	Age	Toxicology	Smoking	Hemisphere	Neuropathology	Hepathology
201572_x_at	Diagnosis	Hemisphere
201573_s_at	Diagnosis	RIN
201574_at	Diagnosis	RIN	pH
201575_at	Diagnosis	Neuropathology	Toxicology	Age	pH
201576_s_at	Diagnosis	RIN	pH
201577_at	Diagnosis	RIN	pH	Neuropathology	Smoking	Age
201578_at	Diagnosis	RIN	Neuropathology	Smoking	pH	PMI
201579_at	Diagnosis	pH	Neuropathology
201580_s_at	Diagnosis	RIN	Neuropathology	pH	Age
201581_at	Diagnosis	Neuropathology	RIN
201582_at	Diagnosis	RIN
201583_s_at	Diagnosis	RIN	pH	Hepathology	Toxicology	Hemisphere	Neuropathology
201584_s_at	Diagnosis	RIN	pH
201585_s_at	Diagnosis	RIN	Hepathology
201586_s_at	Diagnosis	Smoking	Hepathology
201587_s_at	Diagnosis	Weight
201588_at	Diagnosis	Weight	Smoking	Age
201589_at	Diagnosis
201590_x_at	Diagnosis	RIN	pH
201591_s_at	Diagnosis	pH	Smoking	RIN
201592_at	Diagnosis	Smoking	Weight
201593_s_at	Diagnosis	RIN	Smoking	PMI	Neuropathology
201594_s_at	Diagnosis	pH
201595_s_at	Diagnosis	RIN	Neuropathology	Smoking
201596_x_at	Diagnosis	RIN	Smoking	pH
201597_at	Diagnosis	Neuropathology
201598_s_at	Diagnosis	Toxicology	Smoking
201599_at	Diagnosis	RIN	Neuropathology	Hemisphere
201600_at	Diagnosis	RIN	Toxicology	Hemisphere
201601_x_at	Diagnosis	RIN	Toxicology
201602_s_at	Diagnosis	RIN	Smoking	Age
201603_at	Diagnosis
201604_s_at	Diagnosis	RIN	Neuropathology
201605_x_at	Diagnosis	RIN	Hemisphere
201606_s_at	Diagnosis	RIN	Smoking
201607_at	Diagnosis	RIN	Hepathology	Smoking	Weight	Toxicology	PMI
201608_s_at	Diagnosis	RIN	pH
201609_x_at	Diagnosis	RIN
201610_at	Diagnosis	Toxicology	RIN	pH	Smoking	Hemisphere
201611_s_at	Diagnosis
201612_at	Diagnosis	Neuropathology	pH	Age	Smoking
201613_s_at	Diagnosis	Smoking
201614_s_at	Diagnosis	RIN	pH
201615_x_at	Diagnosis	RIN
201616_s_at	Diagnosis	RIN	Smoking
201617_x_at	Diagnosis	RIN
201618_x_at	Diagnosis	pH	Neuropathology	Toxicology
201619_at	Diagnosis	RIN	Smoking	Neuropathology	Hepathology	Hemisphere
201620_at	Diagnosis	Hemisphere	RIN	Neuropathology
201621_at	Diagnosis	Smoking	Toxicology	RIN
201622_at	Diagnosis	RIN	Hepathology
201623_s_at	Diagnosis	RIN	Toxicology	Weight	Age	Smoking
201624_at	Diagnosis	RIN	PMI
201625_s_at	Diagnosis	RIN	Smoking	Neuropathology	Hemisphere
201626_at	Diagnosis
201627_s_at	Diagnosis	RIN	pH	PMI	Age	Weight	Hemisphere
201628_s_at	Diagnosis	RIN	pH	Neuropathology	Smoking
201629_s_at	Diagnosis	RIN	Weight	Age	Toxicology	PMI	Smoking	Hemisphere	Neuropathology
201630_s_at	Diagnosis	RIN	pH	Neuropathology
201631_s_at	Diagnosis	RIN	pH	Smoking
201632_at	Diagnosis	RIN
201633_s_at	Diagnosis	RIN	Smoking	Hepathology	Hemisphere	Toxicology	PMI	Weight
201634_s_at	Diagnosis	RIN
201635_s_at	Diagnosis
201636_at	Diagnosis
201637_s_at	Diagnosis	Age	Hemisphere	Neuropathology
201638_s_at	Diagnosis	RIN	Smoking	Toxicology
201639_s_at	Diagnosis	RIN	Smoking
201640_x_at	Diagnosis	Smoking	RIN	Weight	pH
201641_at	Diagnosis
201642_at	Diagnosis
201643_x_at	Diagnosis	Smoking
201644_at	Diagnosis	pH	Smoking	Weight	RIN
201645_at	Diagnosis
201646_at	Diagnosis
201647_s_at	Diagnosis	RIN	pH
201648_at	Diagnosis	RIN	Smoking	Age
201649_at	Diagnosis	Age
201650_at	Diagnosis	Toxicology
201651_s_at	Diagnosis	Smoking	Age
201652_at	Diagnosis	Smoking
201653_at	Diagnosis	Smoking	Age	RIN
201654_s_at	Diagnosis	RIN	Smoking	Neuropathology	Weight
201655_s_at	Diagnosis	Age	Toxicology	Neuropathology	Smoking
201656_at	Diagnosis	Neuropathology
201657_at	Diagnosis	RIN	Neuropathology	Smoking	Hemisphere	Hepathology	Toxicology
201658_at	Diagnosis
201659_s_at	Diagnosis	RIN	Hepathology	Neuropathology	Smoking	Hemisphere	Toxicology
201660_at	Diagnosis
201661_s_at	Diagnosis	RIN	Smoking	Age
201662_s_at	Diagnosis	RIN	Hemisphere	Neuropathology
201663_s_at	Diagnosis	Hemisphere	pH
201664_at	Diagnosis	RIN	Smoking	pH	Weight
201665_x_at	Diagnosis	RIN	Smoking
201666_at	Diagnosis	Age
201667_at	Diagnosis	pH	Age	Neuropathology
201668_x_at	Diagnosis	RIN
201669_s_at	Diagnosis	RIN	Hepathology	Weight
201670_s_at	Diagnosis	Smoking	RIN	pH
201671_x_at	Diagnosis	Weight	Age
201672_s_at	Diagnosis	RIN	Age	Neuropathology
201673_s_at	Diagnosis	Weight	Smoking	Age	Toxicology	RIN
201674_s_at	Diagnosis	Smoking	RIN	Hepathology
201675_at	Diagnosis	Smoking	Hepathology
201676_x_at	Diagnosis	RIN	Weight
201677_at	Diagnosis	Smoking	RIN
201678_s_at	Diagnosis	RIN	Neuropathology	Toxicology
201679_at	Diagnosis
201680_x_at	Diagnosis	RIN	pH	Smoking
201681_s_at	Diagnosis	Neuropathology	Smoking	RIN
201682_at	Diagnosis
201683_x_at	Diagnosis	RIN	Smoking
201684_s_at	Diagnosis	RIN	pH	Neuropathology
201685_s_at	Diagnosis	RIN
201686_x_at	Diagnosis	RIN	Smoking	Hepathology	Neuropathology	Hemisphere	Toxicology
201687_s_at	Diagnosis	RIN
201688_s_at	Diagnosis	RIN	pH	Neuropathology	Hepathology	Toxicology
201689_s_at	Diagnosis	RIN	Weight	pH	Neuropathology
201690_s_at	Diagnosis	Weight
201691_s_at	Diagnosis	Weight	Smoking
201692_at	Diagnosis	Weight	RIN	Smoking	pH	Age
201693_s_at	Diagnosis	Smoking	Weight
201694_s_at	Diagnosis	Smoking	RIN
201695_s_at	Diagnosis	RIN	Age	Toxicology	Hepathology	Neuropathology	Hemisphere
201696_at	Diagnosis	RIN	pH	Smoking	Toxicology
201697_s_at	Diagnosis	RIN	Smoking	pH
201698_s_at	Diagnosis	RIN	pH
201699_at	Diagnosis	Weight	Smoking	Age
201700_at	Diagnosis	Neuropathology	Age	Weight	Smoking
201701_s_at	Diagnosis	Age	PMI	Weight	Smoking
201702_s_at	Diagnosis	RIN	Smoking	Neuropathology	Weight	pH
201703_s_at	Diagnosis	Weight	Smoking	RIN	pH
201704_at	Diagnosis	Smoking	RIN	pH	Neuropathology
201705_at	Diagnosis	RIN	Weight	Age	pH	PMI	Smoking
201706_s_at	Diagnosis	Hemisphere
201707_at	Diagnosis	Weight
201708_s_at	Diagnosis	RIN	Smoking
201709_s_at	Diagnosis	Hemisphere
201710_at	Diagnosis	RIN	pH	Smoking
201711_x_at	Diagnosis	Weight	pH	RIN	Smoking
201712_s_at	Diagnosis	RIN
201713_s_at	Diagnosis	RIN	Neuropathology
201714_at	Diagnosis	RIN	Smoking	pH	Neuropathology
201715_s_at	Diagnosis	Weight	Smoking	Age
201716_at	Diagnosis	RIN	Toxicology
201717_at	Diagnosis	RIN
201718_s_at	Diagnosis	RIN	Hepathology	Smoking	Toxicology
201719_s_at	Diagnosis
201720_s_at	Diagnosis	pH	RIN	Weight	Age	Hepathology
201721_s_at	Diagnosis	pH	Weight
201722_s_at	Diagnosis	RIN
201723_s_at	Diagnosis	RIN	pH	PMI	Toxicology	Smoking
201724_s_at	Diagnosis	RIN	Weight
201725_at	Diagnosis	RIN	pH
201726_at	Diagnosis	Neuropathology	pH
201727_s_at	Diagnosis	RIN	Hemisphere	Neuropathology	Age
201728_s_at	Diagnosis	Smoking	RIN	Toxicology	Weight	Neuropathology
201729_s_at	Diagnosis	pH	RIN	Neuropathology	Toxicology	Age
201730_s_at	Diagnosis	Age	Weight	PMI	Smoking	RIN
201731_s_at	Diagnosis	RIN	Weight	Age
201732_s_at	Diagnosis	RIN	Smoking	Weight
201733_at	Diagnosis	pH	RIN	Smoking
201734_at	Diagnosis	PMI
201735_s_at	Diagnosis	RIN
201736_s_at	Diagnosis	RIN	pH	Smoking
201737_s_at	Diagnosis	RIN	Smoking	Age
201738_at	Diagnosis	RIN	Neuropathology	Weight	Toxicology	pH
201739_at	Diagnosis	RIN
201740_at	Diagnosis	RIN
201741_x_at	Diagnosis
201742_x_at	Diagnosis	RIN	pH
201743_at	Diagnosis	RIN	Weight	pH	Neuropathology
201744_s_at	Diagnosis	Age	RIN
201745_at	Diagnosis	RIN	Smoking	pH
201746_at	Diagnosis	Neuropathology
201747_s_at	Diagnosis	RIN	pH	Neuropathology	Hemisphere
201748_s_at	Diagnosis	RIN	Smoking
201749_at	Diagnosis	Toxicology	Neuropathology	Smoking	Hepathology	Hemisphere
201750_s_at	Diagnosis	RIN	Weight	Age
201751_at	Diagnosis	RIN	Smoking	Toxicology
201752_s_at	Diagnosis	Age
201753_s_at	Diagnosis	Neuropathology	pH	Age	RIN
201754_at	Diagnosis	Weight
201755_at	Diagnosis	Toxicology	PMI
201756_at	Diagnosis	RIN	pH	Age
201757_at	Diagnosis	Weight
201758_at	Diagnosis	Smoking	pH	Age	RIN
201759_at	Diagnosis	Smoking	Toxicology
201760_s_at	Diagnosis	Age	Neuropathology	Hemisphere
201761_at	Diagnosis	Weight
201762_s_at	Diagnosis	Weight
201763_s_at	Diagnosis	Smoking	pH
201764_at	Diagnosis	RIN
201765_s_at	Diagnosis	RIN	pH
201766_at	Diagnosis	RIN	Neuropathology	pH	Weight	Toxicology	Age
201767_s_at	Diagnosis	RIN	Smoking
201768_s_at	Diagnosis	RIN	Neuropathology	pH	Hepathology
201769_at	Diagnosis
201770_at	Diagnosis	Hemisphere	Toxicology	Weight
201771_at	Diagnosis	RIN	pH	Smoking	Weight
201772_at	Diagnosis	RIN	Neuropathology	Hemisphere	Smoking	Toxicology	Hepathology
201773_at	Diagnosis	RIN
201774_s_at	Diagnosis	RIN	Neuropathology	Age
201775_s_at	Diagnosis	RIN	Neuropathology
201776_s_at	Diagnosis	RIN	Toxicology
201777_s_at	Diagnosis
201778_s_at	Diagnosis	Neuropathology
201779_s_at	Diagnosis	RIN
201780_s_at	Diagnosis	Smoking	Weight	Age
201781_s_at	Diagnosis	Smoking	Age	Toxicology	Neuropathology	Hemisphere
201782_s_at	Diagnosis	RIN
201783_s_at	Diagnosis	Age	Neuropathology	pH	RIN
201784_s_at	Diagnosis	RIN	Neuropathology	Smoking	Hemisphere	Hepathology	Toxicology
201785_at	Diagnosis	Toxicology	pH	RIN	Hemisphere
201786_s_at	Diagnosis	RIN	Smoking	pH
201787_at	Diagnosis	Smoking	RIN	Age	PMI
201788_at	Diagnosis	RIN	Smoking	pH
201789_at	Diagnosis	RIN	pH	Smoking
201790_s_at	Diagnosis	pH	RIN	Smoking
201791_s_at	Diagnosis	Smoking	Neuropathology	Age
201792_at	Diagnosis	pH	Age
201793_x_at	Diagnosis	Smoking	RIN	Neuropathology	Weight
201794_s_at	Diagnosis	Smoking	Hemisphere	Weight
201795_at	Diagnosis	RIN	Neuropathology	Weight	Hemisphere
201796_s_at	Diagnosis	RIN	pH	Smoking
201797_s_at	Diagnosis	RIN	Smoking	pH
201798_s_at	Diagnosis	RIN	pH	PMI
201799_s_at	Diagnosis	RIN	pH	Age	PMI	Toxicology
201800_s_at	Diagnosis	RIN
201801_s_at	Diagnosis	RIN	Neuropathology	pH
201802_at	Diagnosis	RIN	Age	Hemisphere
201803_at	Diagnosis	RIN
201804_x_at	Diagnosis	RIN	Toxicology	pH	Hemisphere
201805_at	Diagnosis	Smoking
201806_s_at	Diagnosis	RIN	Weight	Age	pH	Hemisphere	Hepathology	Toxicology	Neuropathology
201807_at	Diagnosis	Weight
201808_s_at	Diagnosis	Smoking	RIN
201809_s_at	Diagnosis	RIN	Smoking	pH	Hemisphere	Age
201810_s_at	Diagnosis	RIN	pH	Smoking	Hemisphere	Weight
201811_x_at	Diagnosis
201812_s_at	Diagnosis	RIN	Smoking	Weight	Age
201813_s_at	Diagnosis	Toxicology
201814_at	Diagnosis	Age
201815_s_at	Diagnosis	RIN	Smoking
201816_s_at	Diagnosis	PMI
201817_at	Diagnosis	RIN
201818_at	Diagnosis	Smoking	Weight	pH
201819_at	Diagnosis	Smoking	Weight	Age
201820_at	Diagnosis	PMI	Weight	Toxicology
201821_s_at	Diagnosis	RIN	pH	Neuropathology	Age	Toxicology	Smoking	PMI	Weight
201822_at	Diagnosis
201823_s_at	Diagnosis	RIN	Neuropathology	Hepathology	Smoking	Toxicology	Hemisphere
201824_at	Diagnosis	Weight
201825_s_at	Diagnosis	RIN	pH
201826_s_at	Diagnosis	Toxicology	RIN
201827_at	Diagnosis	Smoking	PMI
201828_x_at	Diagnosis	RIN	Smoking	Toxicology
201829_at	Diagnosis	RIN
201830_s_at	Diagnosis	Age	Smoking
201831_s_at	Diagnosis	RIN	Neuropathology
201832_s_at	Diagnosis	Smoking	Weight	Age
201833_at	Diagnosis	Age
201834_at	Diagnosis	RIN
201835_s_at	Diagnosis	RIN	Neuropathology	pH
201836_s_at	Diagnosis	Weight
201837_s_at	Diagnosis	RIN	Neuropathology	Hemisphere	Hepathology
201838_s_at	Diagnosis	RIN
201839_s_at	Diagnosis
201840_at	Diagnosis	Smoking	RIN	Weight	Age	pH
201841_s_at	Diagnosis	RIN	Age	Toxicology
201842_s_at	Diagnosis	Neuropathology	pH	Age
201843_s_at	Diagnosis	pH	Neuropathology	Age	RIN
201844_s_at	Diagnosis	RIN	Smoking
201845_s_at	Diagnosis	RIN	Weight	Neuropathology
201846_s_at	Diagnosis	RIN	Smoking	pH
201847_at	Diagnosis	pH	RIN	Hemisphere
201848_s_at	Diagnosis	RIN	Neuropathology	Hepathology	Toxicology	Hemisphere
201849_at	Diagnosis	PMI	pH
201850_at	Diagnosis	pH	Age
201851_at	Diagnosis	Smoking	PMI	Weight
201852_x_at	Diagnosis	Toxicology
201853_s_at	Diagnosis	RIN	pH	Smoking
201854_s_at	Diagnosis	RIN	pH	Hemisphere
201855_s_at	Diagnosis
201856_s_at	Diagnosis	pH	Hemisphere
201857_at	Diagnosis	RIN
201858_s_at	Diagnosis	RIN	Neuropathology	Toxicology
201859_at	Diagnosis
201860_s_at	Diagnosis	RIN	Smoking
201861_s_at	Diagnosis
201862_s_at	Diagnosis	RIN	Hemisphere
201863_at	Diagnosis	Toxicology
201864_at	Diagnosis	Smoking	RIN	Weight	Age
201865_x_at	Diagnosis	RIN
201866_s_at	Diagnosis	RIN	Age	Weight	Smoking
201867_s_at	Diagnosis	Smoking	Weight
201868_s_at	Diagnosis	Smoking	Weight	pH	Toxicology
201869_s_at	Diagnosis	Weight	Toxicology
201870_at	Diagnosis	RIN	Neuropathology	pH
201871_s_at	Diagnosis
201872_s_at	Diagnosis	Smoking	Age	Weight	Hemisphere
201873_s_at	Diagnosis	RIN	Hepathology
201874_at	Diagnosis	RIN	Neuropathology
201875_s_at	Diagnosis	PMI	Neuropathology	Hepathology	Age
201876_at	Diagnosis	pH	Age	Neuropathology
201877_s_at	Diagnosis	Neuropathology
201878_at	Diagnosis	RIN	Neuropathology	pH
201879_at	Diagnosis	RIN	Smoking	pH
201880_at	Diagnosis	RIN	Smoking
201881_s_at	Diagnosis	RIN	Hepathology	pH	Neuropathology	PMI	Hemisphere
201882_x_at	Diagnosis	RIN	Smoking
201883_s_at	Diagnosis	Smoking
201884_at	Diagnosis	RIN	Smoking	Hemisphere
201885_s_at	Diagnosis	Smoking	Weight	Age
201886_at	Diagnosis	Age	Toxicology	pH	Neuropathology
201887_at	Diagnosis	pH	Age	Hepathology
201888_s_at	Diagnosis	Age	RIN
201889_at	Diagnosis	Neuropathology
201890_at	Diagnosis	RIN	Neuropathology	Weight
201891_s_at	Diagnosis	Smoking	Toxicology	PMI
201892_s_at	Diagnosis	RIN	Toxicology
201893_x_at	Diagnosis	RIN
201894_s_at	Diagnosis	RIN	pH	PMI	Neuropathology
201895_at	Diagnosis	RIN
201896_s_at	Diagnosis
201897_s_at	Diagnosis	Smoking	RIN
201898_s_at	Diagnosis	RIN	Neuropathology	Hepathology	Toxicology	Smoking	Hemisphere
201899_s_at	Diagnosis	Smoking	Weight
201900_s_at	Diagnosis	RIN	pH	Neuropathology
201901_s_at	Diagnosis	Smoking	RIN	Neuropathology
201902_s_at	Diagnosis	RIN	Toxicology	Hepathology
201903_at	Diagnosis	RIN	pH	Smoking
201904_s_at	Diagnosis	Smoking	Weight
201905_s_at	Diagnosis	pH
201906_s_at	Diagnosis	pH	Neuropathology	RIN	Weight	Smoking	Age
201907_x_at	Diagnosis
201908_at	Diagnosis	Age	Smoking	RIN
201909_at	Diagnosis	Smoking	Weight
201910_at	Diagnosis	Weight	Age	Smoking	Neuropathology
201911_s_at	Diagnosis	RIN	Hemisphere
201912_s_at	Diagnosis	RIN
201913_s_at	Diagnosis	Toxicology	Weight	Hemisphere
201914_s_at	Diagnosis	RIN
201915_at	Diagnosis	RIN	pH	Age
201916_s_at	Diagnosis	Weight	Smoking	PMI
201917_s_at	Diagnosis	RIN	Smoking	PMI	Weight	Neuropathology
201918_at	Diagnosis	Smoking	RIN
201919_at	Diagnosis	RIN	Neuropathology	Weight
201920_at	Diagnosis	RIN	Hemisphere	PMI
201921_at	Diagnosis	RIN	Weight	Smoking	Age
201922_at	Diagnosis	Age	Weight	Smoking
201923_at	Diagnosis	Weight	Smoking	Age
201924_at	Diagnosis	Weight	Age
201925_s_at	Diagnosis	Weight	Smoking
201926_s_at	Diagnosis	Weight	Smoking	RIN
201927_s_at	Diagnosis
201928_at	Diagnosis	RIN	Toxicology
201929_s_at	Diagnosis	Toxicology
201930_at	Diagnosis	Age	Toxicology
201931_at	Diagnosis	Smoking	PMI
201932_at	Diagnosis	RIN	Hemisphere
201933_at	Diagnosis	RIN	Smoking	Weight	PMI	Age
201934_at	Diagnosis	RIN	Smoking	Age	Weight
201935_s_at	Diagnosis	RIN	Smoking
201936_s_at	Diagnosis	pH	PMI	Smoking	Toxicology	Age	Weight
201937_s_at	Diagnosis	Toxicology	Neuropathology	pH	RIN
201938_at	Diagnosis	Weight
201939_at	Diagnosis	RIN
201940_at	Diagnosis	RIN	pH
201941_at	Diagnosis	RIN
201942_s_at	Diagnosis	Toxicology	Hemisphere	PMI
201943_s_at	Diagnosis	RIN	Hepathology
201944_at	Diagnosis	RIN
201945_at	Diagnosis	RIN	Age	Toxicology	Weight
201946_s_at	Diagnosis	RIN	Neuropathology	Hepathology	Toxicology	Hemisphere	Smoking	Age
201947_s_at	Diagnosis	RIN	Neuropathology	Smoking	pH	Age	Toxicology
201948_at	Diagnosis	RIN	PMI	Age	Smoking	Hemisphere	Weight	Neuropathology
201949_x_at	Diagnosis	RIN	Smoking	pH	Weight
201950_x_at	Diagnosis	RIN	pH	Neuropathology	Toxicology
201951_at	Diagnosis	RIN
201952_at	Diagnosis	RIN	Neuropathology	Weight	Age
201953_at	Diagnosis	Toxicology
201954_at	Diagnosis	pH
201955_at	Diagnosis	Weight
201956_s_at	Diagnosis	Smoking	RIN
201957_at	Diagnosis	pH	Toxicology	RIN	Smoking	Hemisphere
201958_s_at	Diagnosis	Hemisphere	RIN
201959_s_at	Diagnosis	RIN	Smoking
201960_s_at	Diagnosis	Smoking	Age	Weight
201961_s_at	Diagnosis	RIN	Neuropathology	Hepathology	Hemisphere
201962_s_at	Diagnosis
201963_at	Diagnosis	Weight	RIN	pH
201964_at	Diagnosis	RIN	Smoking	pH
201965_s_at	Diagnosis	RIN	Smoking
201966_at	Diagnosis	RIN	pH	Smoking	Neuropathology	Age
201967_at	Diagnosis	Smoking	pH
201968_s_at	Diagnosis	RIN	Smoking	Age	Weight
201969_at	Diagnosis	Hemisphere	PMI
201970_s_at	Diagnosis	Toxicology
201971_s_at	Diagnosis	RIN	Neuropathology	pH	Age
201972_at	Diagnosis	Neuropathology	RIN
201973_s_at	Diagnosis	Smoking	RIN
201974_s_at	Diagnosis	RIN	Hemisphere
201975_at	Diagnosis	pH	Toxicology	Hemisphere
201976_s_at	Diagnosis	Neuropathology	RIN	pH
201977_s_at	Diagnosis	Weight	Toxicology
201978_s_at	Diagnosis	RIN	Smoking
201979_s_at	Diagnosis	RIN	pH	Neuropathology	Toxicology	Hepathology
201980_s_at	Diagnosis	RIN
201981_at	Diagnosis	RIN	pH	Hepathology
201982_s_at	Diagnosis	RIN	Smoking	pH
201983_s_at	Diagnosis	RIN	Smoking	Neuropathology	PMI	Age	Weight
201984_s_at	Diagnosis	Toxicology	Neuropathology	Hemisphere
201985_at	Diagnosis	RIN	Hepathology	Toxicology
201986_at	Diagnosis	Smoking	Neuropathology	Weight
201987_at	Diagnosis	RIN	pH	Neuropathology
201988_s_at	Diagnosis	RIN	pH	Age	PMI
201989_s_at	Diagnosis
201990_s_at	Diagnosis
201991_s_at	Diagnosis	Toxicology
201992_s_at	Diagnosis
201993_x_at	Diagnosis	RIN	pH	Neuropathology	Toxicology	Hepathology
201994_at	Diagnosis	Age	Neuropathology
201995_at	Diagnosis	Smoking	Weight	RIN	Age
201996_s_at	Diagnosis	Smoking
201997_s_at	Diagnosis	RIN	Smoking
201998_at	Diagnosis	RIN	pH	Hepathology
201999_s_at	Diagnosis	RIN	Smoking	Neuropathology	PMI
202000_at	Diagnosis
202001_s_at	Diagnosis
202002_at	Diagnosis	Smoking	Weight
202003_s_at	Diagnosis	Neuropathology	Age	pH
202004_x_at	Diagnosis
202005_at	Diagnosis	RIN	pH	Smoking	Neuropathology
202006_at	Diagnosis	RIN	PMI	Hepathology	Hemisphere	Smoking	Neuropathology	pH	Toxicology	Age
202007_at	Diagnosis	RIN	Smoking
202008_s_at	Diagnosis	RIN	pH
202009_at	Diagnosis	RIN	Smoking	PMI	Neuropathology
202010_s_at	Diagnosis	RIN
202011_at	Diagnosis	Neuropathology	RIN	pH
202012_s_at	Diagnosis	RIN
202013_s_at	Diagnosis	RIN	Neuropathology	pH	Weight
202014_at	Diagnosis	RIN	Neuropathology	Toxicology	pH	Hemisphere
202015_x_at	Diagnosis	RIN	Toxicology	Smoking	pH
202016_at	Diagnosis	Hemisphere	PMI	Age
202017_at	Diagnosis	Neuropathology	pH	Weight	Age	Toxicology
202018_s_at	Diagnosis	Neuropathology	Smoking
202019_s_at	Diagnosis	RIN	Age	Weight	Neuropathology	Smoking	Hepathology
202020_s_at	Diagnosis	pH	RIN	Neuropathology	Age	Weight
202021_x_at	Diagnosis	RIN	Toxicology
202022_at	Diagnosis	RIN	Toxicology	Weight	Smoking	Age
202023_at	Diagnosis
202024_at	Diagnosis	RIN	Toxicology	Age	pH	Neuropathology
202025_x_at	Diagnosis	Smoking	Toxicology	Neuropathology
202026_at	Diagnosis	Smoking	PMI	Hepathology
202027_at	Diagnosis	Smoking	RIN	Weight	pH
202028_s_at	Diagnosis	RIN	Toxicology	Smoking	Weight	Age	pH
202029_x_at	Diagnosis	RIN
202030_at	Diagnosis	RIN	Smoking	pH
202031_s_at	Diagnosis	pH	Smoking
202032_s_at	Diagnosis	RIN	pH	Smoking
202033_s_at	Diagnosis	RIN
202034_x_at	Diagnosis	RIN	Smoking	Age	Weight	pH
202035_s_at	Diagnosis	pH	RIN	Neuropathology
202036_s_at	Diagnosis	PMI	pH
202037_s_at	Diagnosis	pH
202038_at	Diagnosis
202039_at	Diagnosis	Smoking
202040_s_at	Diagnosis	Smoking	Toxicology	PMI	Age
202041_s_at	Diagnosis	pH	RIN	Neuropathology
202042_at	Diagnosis	RIN	Smoking
202043_s_at	Diagnosis	RIN	Neuropathology	Hemisphere
202044_at	Diagnosis	Smoking	Weight	RIN
202045_s_at	Diagnosis	Smoking	pH
202046_s_at	Diagnosis	RIN	Smoking	Toxicology	Hepathology
202047_s_at	Diagnosis	Toxicology	Smoking
202048_s_at	Diagnosis	Smoking	Toxicology
202049_s_at	Diagnosis	RIN	Weight
202050_s_at	Diagnosis	RIN
202051_s_at	Diagnosis	pH	Hemisphere
202052_s_at	Diagnosis	Toxicology	Hemisphere	Neuropathology
202053_s_at	Diagnosis	RIN
202054_s_at	Diagnosis	RIN
202055_at	Diagnosis	RIN	Hemisphere	Hepathology
202056_at	Diagnosis	Weight
202057_at	Diagnosis	RIN	pH
202058_s_at	Diagnosis	RIN	pH	Neuropathology	Hepathology
202059_s_at	Diagnosis	RIN	Smoking
202060_at	Diagnosis	PMI	Weight	Age	Smoking	Hemisphere
202061_s_at	Diagnosis
202062_s_at	Diagnosis	RIN
202063_s_at	Diagnosis
202064_s_at	Diagnosis	Hemisphere	PMI	pH	Toxicology
202065_s_at	Diagnosis	PMI
202066_at	Diagnosis	RIN	Neuropathology	Age	pH	Hemisphere	Toxicology
202067_s_at	Diagnosis	RIN	Toxicology	PMI
202068_s_at	Diagnosis	Toxicology	PMI	Hemisphere
202069_s_at	Diagnosis	RIN	Neuropathology	pH	Hepathology	Toxicology
202070_s_at	Diagnosis	RIN	Smoking	pH
202071_at	Diagnosis	Age	pH	Neuropathology	RIN	Smoking
202072_at	Diagnosis	RIN	Weight
202073_at	Diagnosis	Smoking	Neuropathology
202074_s_at	Diagnosis	RIN	Neuropathology	Weight
202075_s_at	Diagnosis	RIN	Age	Smoking	Weight
202076_at	Diagnosis	RIN	Smoking	Weight	Toxicology
202077_at	Diagnosis	RIN	Age	pH	Neuropathology	Smoking	Weight
202078_at	Diagnosis	RIN
202079_s_at	Diagnosis	RIN
202080_s_at	Diagnosis	RIN	Hemisphere
202081_at	Diagnosis	Smoking	RIN
202082_s_at	Diagnosis	RIN	Smoking	pH
202083_s_at	Diagnosis	Weight	pH	Hemisphere
202084_s_at	Diagnosis	RIN	Age	Smoking
202085_at	Diagnosis	Neuropathology	Hemisphere
202086_at	Diagnosis	RIN	pH	Smoking
202087_s_at	Diagnosis	RIN	Weight	pH
202088_at	Diagnosis	RIN	Smoking
202089_s_at	Diagnosis	RIN	pH	Age	Toxicology	Neuropathology	Hepathology
202090_s_at	Diagnosis	RIN	Age	Smoking	Weight
202091_at	Diagnosis	RIN	Weight	Neuropathology	Smoking	Hemisphere	Hepathology	Toxicology
202092_s_at	Diagnosis	RIN	Hemisphere	Neuropathology	Hepathology	Toxicology
202093_s_at	Diagnosis	pH	RIN	Smoking
202094_at	Diagnosis	RIN	Smoking
202095_s_at	Diagnosis	RIN	Smoking	pH
202096_s_at	Diagnosis	Toxicology
202097_at	Diagnosis	RIN
202098_s_at	Diagnosis	Toxicology	pH
202099_s_at	Diagnosis	Weight	Neuropathology
202100_at	Diagnosis	RIN	Neuropathology	Toxicology
202101_s_at	Diagnosis	RIN	Neuropathology	Toxicology	Hepathology	Smoking	Hemisphere
202102_s_at	Diagnosis	Smoking
202103_at	Diagnosis	Weight	Smoking	Toxicology
202104_s_at	Diagnosis	RIN	Smoking	pH	Toxicology
202105_at	Diagnosis	RIN
202106_at	Diagnosis	Smoking	pH
202107_s_at	Diagnosis	Neuropathology	Hemisphere	Age	Toxicology
202108_at	Diagnosis	RIN	Smoking	pH
202109_at	Diagnosis	Smoking	RIN
202110_at	Diagnosis	Smoking	Weight	Age
202111_at	Diagnosis	RIN	Neuropathology	Hemisphere
202112_at	Diagnosis	Age	Weight	Smoking	RIN
202113_s_at	Diagnosis	RIN	pH	Neuropathology	Age	Toxicology
202114_at	Diagnosis	Smoking	PMI	Age	Weight	Hemisphere	RIN
202115_s_at	Diagnosis	pH	Smoking	Weight	PMI
202116_at	Diagnosis	Weight	Toxicology	Smoking	RIN	pH
202117_at	Diagnosis	Smoking	RIN
202118_s_at	Diagnosis	pH
202119_s_at	Diagnosis	pH	Neuropathology	Age
202120_x_at	Diagnosis	RIN	pH	Neuropathology	Smoking
202121_s_at	Diagnosis	RIN	pH	Toxicology
202122_s_at	Diagnosis	RIN	Neuropathology
202123_s_at	Diagnosis	Smoking	Toxicology	Weight
202124_s_at	Diagnosis	Toxicology
202125_s_at	Diagnosis	RIN	Neuropathology	Hemisphere	Weight
202126_at	Diagnosis	RIN
202127_at	Diagnosis	pH	Smoking	Weight
202128_at	Diagnosis	RIN	Smoking	pH
202129_s_at	Diagnosis	RIN	Age	Weight	Smoking	Hemisphere	Neuropathology
202130_at	Diagnosis	Weight
202131_s_at	Diagnosis	RIN	Weight	Age	Smoking	Hemisphere	Neuropathology
202132_at	Diagnosis
202133_at	Diagnosis	RIN	Neuropathology
202134_s_at	Diagnosis	RIN	Smoking
202135_s_at	Diagnosis	RIN	Neuropathology	Toxicology	Hemisphere	Age
202136_at	Diagnosis
202137_s_at	Diagnosis	RIN	Neuropathology
202138_x_at	Diagnosis	RIN	pH
202139_at	Diagnosis	RIN	Toxicology
202140_s_at	Diagnosis	pH
202141_s_at	Diagnosis	PMI
202142_at	Diagnosis	RIN	Toxicology	Hepathology	Neuropathology
202143_s_at	Diagnosis	RIN	pH	Neuropathology	Smoking	Hepathology	Toxicology
202144_s_at	Diagnosis
202145_at	Diagnosis	RIN	Smoking
202146_at	Diagnosis	RIN
202147_s_at	Diagnosis	RIN	Neuropathology	Hepathology	Toxicology	Smoking	Hemisphere
202148_s_at	Diagnosis	RIN	Weight
202149_at	Diagnosis	pH	RIN
202150_s_at	Diagnosis	pH	Smoking
202151_s_at	Diagnosis	Toxicology
202152_x_at	Diagnosis	RIN	Smoking
202153_s_at	Diagnosis	RIN	Smoking	Age	Weight	PMI
202154_x_at	Diagnosis	RIN	Smoking	pH	Weight
202155_s_at	Diagnosis	Neuropathology	Hemisphere	RIN
202156_s_at	Diagnosis	RIN	Smoking	Weight
202157_s_at	Diagnosis	Smoking	Age	Weight	pH	PMI
202158_s_at	Diagnosis	RIN	Toxicology
202159_at	Diagnosis	Smoking	RIN	pH
202160_at	Diagnosis	RIN	Toxicology	pH	Neuropathology
202161_at	Diagnosis	Toxicology	Smoking	Age	Weight
202162_s_at	Diagnosis	RIN	pH	Hepathology	Smoking	Toxicology	Neuropathology
202163_s_at	Diagnosis	Weight	Toxicology	Smoking
202164_s_at	Diagnosis	RIN	Hepathology	Smoking	Hemisphere
202165_at	Diagnosis	Weight
202166_s_at	Diagnosis	RIN	Neuropathology	pH	PMI	Smoking	Hemisphere	Age
202167_s_at	Diagnosis	RIN	Smoking	pH	Neuropathology
202168_at	Diagnosis	RIN	Neuropathology	Smoking	Hemisphere
202169_s_at	Diagnosis	RIN
202170_s_at	Diagnosis	RIN	Neuropathology	Hemisphere
202171_at	Diagnosis	Smoking	RIN
202172_at	Diagnosis	RIN	Neuropathology	Hemisphere	Weight
202173_s_at	Diagnosis
202174_s_at	Diagnosis	RIN
202175_at	Diagnosis	Neuropathology	Smoking
202176_at	Diagnosis	RIN	pH	Smoking	Neuropathology
202177_at	Diagnosis	Smoking	RIN	pH	Weight	Hepathology	Neuropathology
202178_at	Diagnosis	Neuropathology	Age	Toxicology	pH	Smoking
202179_at	Diagnosis	RIN	pH	Age	Toxicology
202180_s_at	Diagnosis	Toxicology
202181_at	Diagnosis	RIN	Smoking	Neuropathology	pH
202182_at	Diagnosis	Smoking
202183_s_at	Diagnosis	pH	RIN	Age
202184_s_at	Diagnosis
202185_at	Diagnosis
202186_x_at	Diagnosis	RIN
202187_s_at	Diagnosis	Neuropathology	RIN	pH
202188_at	Diagnosis	RIN	Hemisphere
202189_x_at	Diagnosis
202190_at	Diagnosis	RIN
202191_s_at	Diagnosis	Smoking	RIN	PMI
202192_s_at	Diagnosis	Smoking	RIN	PMI
202193_at	Diagnosis	Age	RIN
202194_at	Diagnosis	Smoking	Weight
202195_s_at	Diagnosis	RIN	Weight	Hepathology
202196_s_at	Diagnosis	RIN	Neuropathology	Hemisphere
202197_at	Diagnosis	pH	RIN
202198_s_at	Diagnosis	PMI
202199_s_at	Diagnosis	Smoking	Age	Weight	PMI	RIN
202200_s_at	Diagnosis
202201_at	Diagnosis	Hepathology
202202_s_at	Diagnosis
202203_s_at	Diagnosis	pH	Weight
202204_s_at	Diagnosis	RIN
202205_at	Diagnosis	Weight	Hemisphere
202206_at	Diagnosis	RIN	Neuropathology	Age	pH	Smoking
202207_at	Diagnosis	RIN	Neuropathology
202208_s_at	Diagnosis	RIN	Smoking	pH
202209_at	Diagnosis	Smoking	Weight	Age
202210_x_at	Diagnosis	Smoking	Weight	Hemisphere	pH
202211_at	Diagnosis	RIN	Hepathology	Weight	Smoking	Hemisphere	PMI
202212_at	Diagnosis	Age
202213_s_at	Diagnosis	RIN	Neuropathology	Hepathology
202214_s_at	Diagnosis
202215_s_at	Diagnosis	RIN	Smoking	pH
202216_x_at	Diagnosis	RIN	pH	Neuropathology	Hemisphere
202217_at	Diagnosis	RIN	Toxicology	Smoking	pH
202218_s_at	Diagnosis	Toxicology	RIN
202219_at	Diagnosis	RIN	Neuropathology	Smoking	Age
202220_at	Diagnosis	RIN
202221_s_at	Diagnosis	Smoking	Weight	Toxicology
202222_s_at	Diagnosis	pH	PMI	Weight
202223_at	Diagnosis	RIN	pH	Toxicology
202224_at	Diagnosis	RIN
202225_at	Diagnosis
202226_s_at	Diagnosis	RIN	pH
202227_s_at	Diagnosis	Toxicology	Hepathology
202228_s_at	Diagnosis	RIN	Neuropathology
202229_s_at	Diagnosis	RIN	Smoking	Toxicology	pH
202230_s_at	Diagnosis	Smoking	Age	Weight	Hemisphere
202231_at	Diagnosis	RIN	Smoking	pH	Weight
202232_s_at	Diagnosis	RIN	Smoking	Neuropathology
202233_s_at	Diagnosis	Smoking	Weight	Age
202234_s_at	Diagnosis	RIN	Neuropathology	pH	Age
202235_at	Diagnosis	Neuropathology	Toxicology	Age
202236_s_at	Diagnosis	RIN	Weight	Age
202237_at	Diagnosis	Weight	Neuropathology
202238_s_at	Diagnosis	Weight	RIN	Neuropathology
202239_at	Diagnosis	Neuropathology	Age
202240_at	Diagnosis	RIN	Toxicology	Smoking	pH
202241_at	Diagnosis	Smoking	RIN	Hemisphere
202242_at	Diagnosis	RIN	Smoking	Age
202243_s_at	Diagnosis	RIN	pH	Toxicology	Neuropathology	Smoking	Hepathology
202244_at	Diagnosis	RIN	Age
202245_at	Diagnosis
202246_s_at	Diagnosis	Toxicology	Smoking	Hepathology
202247_s_at	Diagnosis	RIN	pH
202248_at	Diagnosis	RIN	Smoking
202249_s_at	Diagnosis	RIN	Hepathology
202250_s_at	Diagnosis	Smoking	pH	RIN
202251_at	Diagnosis	RIN
202252_at	Diagnosis	RIN	Neuropathology	Toxicology
202253_s_at	Diagnosis	Smoking	pH	Toxicology
202254_at	Diagnosis	RIN	Smoking
202255_s_at	Diagnosis	Smoking	RIN	Weight	Age	PMI
202256_at	Diagnosis	pH	Smoking
202257_s_at	Diagnosis	Weight	Smoking
202258_s_at	Diagnosis	RIN	Smoking	pH
202259_s_at	Diagnosis	Weight
202260_s_at	Diagnosis	RIN	Smoking	pH
202261_at	Diagnosis	RIN	Toxicology
202262_x_at	Diagnosis	Toxicology
202263_at	Diagnosis	RIN
202264_s_at	Diagnosis	Weight	Smoking	RIN
202265_at	Diagnosis	RIN	Smoking	Weight	Age
202266_at	Diagnosis
202267_at	Diagnosis	RIN	Weight	Smoking
202268_s_at	Diagnosis	RIN	Smoking
202269_x_at	Diagnosis
202270_at	Diagnosis	Age
202271_at	Diagnosis	Weight
202272_s_at	Diagnosis	RIN
202273_at	Diagnosis	Smoking	Neuropathology	pH
202274_at	Diagnosis	pH	PMI	RIN	Weight
202275_at	Diagnosis	Smoking	Weight	Toxicology
202276_at	Diagnosis	Weight	Toxicology
202277_at	Diagnosis	Weight
202278_s_at	Diagnosis	RIN	Hepathology	Toxicology	Smoking	Neuropathology
202279_at	Diagnosis	RIN	Neuropathology
202280_at	Diagnosis	RIN
202281_at	Diagnosis	Smoking	Age	PMI	Weight
202282_at	Diagnosis	Age
202283_at	Diagnosis	RIN	pH	Neuropathology	Smoking
202284_s_at	Diagnosis	Age	RIN
202285_s_at	Diagnosis	Toxicology	pH	RIN
202286_s_at	Diagnosis
202287_s_at	Diagnosis	RIN	Smoking
202288_at	Diagnosis	RIN	Smoking	pH
202289_s_at	Diagnosis	pH
202290_at	Diagnosis	RIN	Neuropathology
202291_s_at	Diagnosis	RIN	Toxicology	pH	PMI	Weight
202292_x_at	Diagnosis	Smoking	Weight	PMI	Age
202293_at	Diagnosis	Hemisphere	Neuropathology	Weight
202294_at	Diagnosis	Neuropathology	Hemisphere	Age	Smoking	PMI
202295_s_at	Diagnosis	Weight	Smoking	Age
202296_s_at	Diagnosis	RIN	Smoking	Hemisphere	Toxicology
202297_s_at	Diagnosis	RIN	Hepathology	Smoking	Weight
202298_at	Diagnosis	Weight	Smoking
202299_s_at	Diagnosis	Smoking	RIN
202300_at	Diagnosis	Smoking	Age
202301_s_at	Diagnosis	RIN	Smoking
202302_s_at	Diagnosis	RIN	Smoking	Neuropathology
202303_x_at	Diagnosis	RIN	PMI
202304_at	Diagnosis	Age
202305_s_at	Diagnosis	RIN	Weight	Smoking	Toxicology
202306_at	Diagnosis	Neuropathology	Weight	RIN	Smoking
202307_s_at	Diagnosis
202308_at	Diagnosis	Age	Smoking	Hemisphere	Neuropathology
202309_at	Diagnosis	RIN	Weight	Age	Smoking
202310_s_at	Diagnosis	RIN
202311_s_at	Diagnosis	RIN
202312_s_at	Diagnosis	RIN	Neuropathology	pH	Weight
202313_at	Diagnosis	RIN
202314_at	Diagnosis	RIN	Smoking
202315_s_at	Diagnosis	Smoking	RIN	PMI
202316_x_at	Diagnosis	RIN	pH	Neuropathology
202317_s_at	Diagnosis	Smoking	Weight
202318_s_at	Diagnosis	Toxicology	pH	PMI
202319_at	Diagnosis	RIN	Smoking	Toxicology
202320_at	Diagnosis	Smoking	RIN	Weight	PMI
202321_at	Diagnosis
202322_s_at	Diagnosis
202323_s_at	Diagnosis	RIN	Smoking	PMI
202324_s_at	Diagnosis
202325_s_at	Diagnosis	RIN	Weight	pH	Age	Neuropathology
202326_at	Diagnosis	Smoking	Toxicology
202327_s_at	Diagnosis	RIN	Age	pH	Smoking
202328_s_at	Diagnosis	Smoking	Hepathology
[truncated: 20,359 more rows]
