# Supplementary material for: Network preservation reveals shared and unique biological processes associated with chronic alcohol abuse in NAc and PFC
Source: PLoS One. 2020 Dec 17;15(12):e0243857. doi: 10.1371/journal.pone.0243857 (PMC7745987; doi:10.1371/journal.pone.0243857)
Supplement: S4 Table — 6.1) NAc, 6.2) PFC. (ZIP) [file pone.0243857.s006.zip]

Archive with 2 entries (2 files):
- S4_Table 4.1.xlsx
- S4_Table 4.2.xlsx
