# Supplementary material for: Network preservation reveals shared and unique biological processes associated with chronic alcohol abuse in NAc and PFC
Source: PLoS One. 2020 Dec 17;15(12):e0243857. doi: 10.1371/journal.pone.0243857 (PMC7745987; doi:10.1371/journal.pone.0243857)
Supplement: S5 Table — 7.1) NAc, 7.2) PFC. (ZIP) [file pone.0243857.s007.zip]

Archive with 2 entries (2 files):
- S5_Table 5.1.xlsx
- S5_Table 5.2.xlsx
