# Supplementary material for: Network preservation reveals shared and unique biological processes associated with chronic alcohol abuse in NAc and PFC
Source: PLoS One. 2020 Dec 17;15(12):e0243857. doi: 10.1371/journal.pone.0243857 (PMC7745987; doi:10.1371/journal.pone.0243857)
Supplement: S5 Table — 7.1) NAc, 7.2) PFC. (ZIP) [file pone.0243857.s007.zip › S5_Table 5.1.xlsx]

## Sheet: NAc_StepSig-WCGNA
	Probe.ID	GeneName	Entrez.ID	moduleColor	GS.Diagnosis	p.GS.Diagnosis	MM.skyblue	p.MM.skyblue	MM.magenta	p.MM.magenta	MM.darkgreen	p.MM.darkgreen	MM.purple	p.MM.purple	MM.greenyellow	p.MM.greenyellow	MM.darkorange	p.MM.darkorange	MM.darkturquoise	p.MM.darkturquoise	MM.orange	p.MM.orange	MM.darkred	p.MM.darkred	MM.blue	p.MM.blue	MM.paleturquoise	p.MM.paleturquoise	MM.lightyellow	p.MM.lightyellow	MM.cyan	p.MM.cyan	MM.tan	p.MM.tan	MM.darkgrey	p.MM.darkgrey	MM.grey60	p.MM.grey60	MM.lightcyan	p.MM.lightcyan	MM.midnightblue	p.MM.midnightblue	MM.darkolivegreen	p.MM.darkolivegreen	MM.royalblue	p.MM.royalblue	MM.black	p.MM.black	MM.turquoise
216321_s_at	216321_s_at	NR3C1	2908	black	-0.633746	5.72998e-05	-0.34139	0.0481563	-0.274433	0.116258	0.232207	0.186337	-0.196536	0.265264	-0.527025	0.00136275	-0.228115	0.194439	0.423405	0.0125912	0.0359547	0.840016	-0.12188	0.492296	0.0978146	0.582085	0.473341	0.00469259	-0.0988244	0.578176	0.00702044	0.968567	-0.110765	0.532871	0.01276	0.942902	-0.0357656	0.840846	-0.131127	0.459786	-0.43034	0.0110712	0.523204	0.00149821	-0.121124	0.495005	0.199779	0.257301	0.18204
214490_at	214490_at	ARSF	416	black	-0.527933	0.00133222	-0.391143	0.0221717	-0.280484	0.108108	0.274838	0.115698	-0.287405	0.099323	-0.205894	0.242718	-0.364532	0.0340391	0.265575	0.129004	-0.158259	0.371356	-0.169929	0.336655	0.18969	0.282602	0.282216	0.105857	-0.471434	0.00488601	-0.268005	0.125408	-0.328504	0.0578459	-0.233056	0.184688	-0.0232822	0.896015	-0.274264	0.116491	-0.165685	0.349036	0.242331	0.167326	0.447486	0.00796393	0.401037	0.0187438	0.335038
212366_at	212366_at	ZNF292	23036	black	-0.515486	0.00180821	-0.26646	0.127685	-0.327917	0.0583216	0.27484	0.115695	-0.291879	0.0939405	-0.43845	0.00949311	-0.0258883	0.884449	0.211292	0.230313	-0.193221	0.27357	-0.298963	0.0858761	0.206459	0.241399	0.353047	0.0405524	-0.39573	0.0205229	-0.12686	0.474645	-0.43698	0.00976408	-0.27453	0.116124	-0.316123	0.0685493	-0.100231	0.572751	-0.409868	0.0160681	0.435653	0.0100143	0.336413	0.0517318	0.503137	0.00242133	0.5273
204759_at	204759_at	RCBTB2	1102	black	-0.465994	0.00547601	-0.0304365	0.864322	-0.0721207	0.685234	-0.0364952	0.837642	0.148939	0.40053	-0.222015	0.206964	-0.0015911	0.992874	-0.159119	0.36873	0.0226213	0.898951	-0.234112	0.18265	0.233697	0.183449	0.372046	0.0302585	-0.15454	0.382844	-0.25352	0.147974	-0.0335543	0.850572	-0.170959	0.333688	-0.460414	0.00614371	-0.132615	0.454667	-0.186009	0.292218	0.229924	0.190827	0.000890024	0.996014	0.279811	0.108993	0.133961
202335_s_at	202335_s_at	UBE2B	7320	black	-0.459203	0.00629757	-0.338211	0.0504166	-0.275163	0.115251	0.298588	0.0862886	-0.253438	0.14811	-0.288753	0.0976769	-0.252591	0.149515	0.186887	0.289905	-0.292131	0.0936434	-0.212542	0.227503	0.272781	0.11856	0.278911	0.110184	-0.211603	0.229612	-0.310419	0.0739753	-0.193728	0.272288	-0.16311	0.356681	-0.197024	0.264056	-0.197017	0.264074	-0.235063	0.180828	0.119918	0.499343	0.187058	0.289456	0.446061	0.00819	0.483023
216017_s_at	216017_s_at	nab2	4665	black	-0.454878	0.00687401	-0.0137946	0.938281	-0.215623	0.220677	-0.00559738	0.974937	0.00395333	0.982297	-0.212443	0.227725	-0.114632	0.518573	-0.068231	0.70141	0.0352387	0.843162	-0.205457	0.243741	0.112082	0.527978	0.0840066	0.636675	-0.209675	0.233984	-0.0669785	0.706647	-0.246399	0.160091	-0.344413	0.0460826	-0.29118	0.0947659	-0.175751	0.320111	-0.0442376	0.803809	0.562538	0.000534344	0.13276	0.454168	0.613201	0.000115337	0.29406
209328_x_at	209328_x_at	HIGD2A	192286	black	-0.43815	0.0095479	-0.341271	0.048239	-0.49214	0.00311225	0.395219	0.0207015	-0.362367	0.0351968	-0.349892	0.0425075	-0.289072	0.0972909	0.169626	0.337529	-0.476197	0.00441517	-0.614355	0.000111037	0.391199	0.0221508	0.151535	0.392274	-0.449735	0.00761773	-0.304203	0.0802614	-0.543586	0.000892025	-0.35765	0.0378304	-0.241236	0.169313	-0.150207	0.396485	-0.144296	0.415539	0.0887862	0.617546	0.303801	0.0806825	0.540183	0.000974922	0.504798
218116_at	218116_at	C9orf78	51759	black	-0.436915	0.00977622	-0.231997	0.186749	-0.181164	0.305193	0.27446	0.116221	-0.191539	0.277847	-0.0609736	0.731933	-0.302035	0.0825494	0.12137	0.494123	-0.262373	0.133857	-0.17151	0.332111	0.270607	0.121643	0.243246	0.165678	-0.315767	0.0688787	-0.383896	0.0249991	-0.128198	0.469959	-0.1459	0.410318	-0.271043	0.121019	-0.285006	0.102304	-0.0411957	0.817064	0.13481	0.447166	0.0536846	0.763002	0.43322	0.0104871	0.328407
219171_s_at	219171_s_at	ZNF236	7776	black	-0.430785	0.0109791	-0.242724	0.166617	-0.144454	0.415024	0.305787	0.0786217	-0.455261	0.00682118	-0.283789	0.103843	0.00877142	0.960733	0.321069	0.064102	-0.222939	0.205033	-0.288088	0.0984869	-0.0130654	0.941538	0.328021	0.0582372	-0.181531	0.304197	0.0547481	0.758445	-0.293747	0.09176	0.0752553	0.672297	0.00664577	0.970244	0.181445	0.304431	-0.188765	0.284998	0.232121	0.186505	0.108474	0.541429	0.365185	0.0336959	0.390904
204253_s_at	204253_s_at	VDR	7421	black	-0.425026	0.012221	-0.000434821	0.998053	-0.0499948	0.778872	-0.0923031	0.603625	-0.0828476	0.641349	-0.137194	0.439096	-0.175025	0.322146	0.105718	0.551809	0.115972	0.513665	0.076771	0.666074	-0.231777	0.187177	0.0570601	0.748566	0.0909506	0.608963	0.133874	0.450354	0.0871673	0.623998	0.197834	0.262057	0.164218	0.35338	0.00899731	0.959723	-0.118949	0.50284	0.546167	0.000833372	0.237423	0.17636	0.589759	0.000241987	0.4722
221606_s_at	221606_s_at	HMGN5	79366	black	0.423684	0.012527	0.702044	3.70893e-06	0.530959	0.00123465	-0.613962	0.000112485	0.526301	0.00138756	0.495062	0.00291376	0.398492	0.0195802	-0.707791	2.84557e-06	0.29768	0.0872952	0.119858	0.499557	-0.342084	0.0476734	-0.121457	0.493812	0.162555	0.358342	0.0821932	0.643994	0.29846	0.08643	0.210467	0.232181	0.2338	0.18325	0.24917	0.155293	0.369662	0.0314188	0.101975	0.566056	-0.0411826	0.817121	0.495839	0.00286287	0.301348
205168_at	205168_at	DDR2	4921	black	0.412691	0.0152835	0.477521	0.00429155	0.324318	0.061305	-0.523787	0.00147682	0.417454	0.0140323	0.278766	0.110377	0.236784	0.177563	-0.302268	0.082301	0.351069	0.0417696	0.389788	0.0226793	-0.432056	0.01072	-0.369336	0.0315801	0.315757	0.0688878	0.302175	0.0824001	0.281208	0.107163	0.382055	0.0257626	0.181577	0.304071	0.161321	0.362054	0.00957365	0.957145	0.0998824	0.574093	-0.0919189	0.60514	0.337671	0.050809	0.210392
217606_at	217606_at		NA	black	-0.4042	0.0177456	-0.136172	0.442545	-0.194782	0.269637	-0.0615956	0.729301	-0.00858529	0.961566	-0.257343	0.14175	-0.183884	0.297865	-0.0523127	0.768892	0.0552362	0.756356	-0.0557323	0.754235	0.0164093	0.926611	0.214055	0.224134	-0.351679	0.0413911	0.0398558	0.822918	-0.417886	0.0139235	-0.364784	0.0339062	-0.0885147	0.618626	-0.0810678	0.648553	-0.118799	0.503384	0.64894	3.30375e-05	0.39951	0.019242	0.615876	0.000105587	0.443193
221605_s_at	221605_s_at	PIPOX	51268	black	-0.386181	0.0240774	-0.177508	0.315218	-0.1027	0.563285	-0.0110278	0.950643	0.00380396	0.982966	-0.355932	0.0388287	-0.234403	0.18209	0.0210622	0.905884	-0.0325325	0.855074	-0.338244	0.0503929	0.0823226	0.643471	0.568938	0.000446284	-0.308237	0.0761363	-0.186483	0.290967	-0.269617	0.123065	-0.109976	0.535809	0.0696641	0.695435	-0.015259	0.931744	-0.187542	0.288188	0.234875	0.181187	0.270369	0.121983	0.518473	0.00168216	0.52736
207007_at	207007_at	NR1I3	9970	black	-0.380701	0.0263369	-0.355152	0.0392886	-0.235058	0.180836	0.300139	0.0845903	-0.305843	0.0785647	-0.306956	0.0774286	-0.164024	0.353957	0.168459	0.340911	-0.26899	0.123972	-0.370761	0.0308795	0.223426	0.204018	0.403188	0.0180601	-0.416978	0.0141534	-0.20717	0.239746	-0.370769	0.0308756	-0.305816	0.0785925	-0.102249	0.565006	-0.0420606	0.81329	-0.136755	0.440579	0.0554522	0.755432	0.0453747	0.798868	0.276575	0.113322	0.130217
208588_at	208588_at	TPT1P8	59347	black	-0.369894	0.0313041	-0.147418	0.405412	-0.204359	0.246325	0.300313	0.0844011	-0.297811	0.0871494	-0.164786	0.351695	-0.194325	0.270786	0.14287	0.420212	-0.272499	0.118957	-0.40819	0.0165504	0.215697	0.220516	0.210887	0.23123	-0.187563	0.288134	-0.340572	0.0487296	-0.0737413	0.678534	-0.112824	0.525233	-0.0960691	0.58887	-0.153895	0.384856	-0.2905	0.0955754	0.118258	0.505342	0.131089	0.459918	0.485559	0.00360282	0.425816
220588_at	220588_at	BCAS4	55653	black	-0.361832	0.035488	-0.44209	0.00884942	-0.366511	0.0330077	0.401164	0.0187027	-0.358884	0.0371269	-0.340144	0.0490321	-0.25156	0.151239	0.257934	0.140805	-0.317427	0.0673541	-0.327458	0.0586955	0.309397	0.0749813	0.201077	0.254158	-0.402816	0.0181769	-0.235188	0.180588	-0.384291	0.0248376	-0.334176	0.0534063	-0.216876	0.217941	-0.153405	0.386389	-0.17741	0.315491	0.0158109	0.929281	-0.0361608	0.839111	0.128914	0.467462	-0.0718039
205511_at	205511_at	FLJ10038	55056	black	-0.359021	0.0370489	-0.120861	0.49595	-0.0322543	0.8563	0.0483843	0.785828	-0.148007	0.403518	-0.0767023	0.666356	0.075874	0.669755	-0.037812	0.831866	0.00997072	0.955369	-0.0144177	0.935499	-0.00440754	0.980263	0.178543	0.31236	-0.248093	0.157145	-0.00835392	0.962601	-0.133963	0.450051	-0.136635	0.440983	-0.0489224	0.783502	0.0641539	0.718505	-0.16577	0.348787	0.452958	0.00714401	0.136412	0.441736	0.367953	0.0322725	0.235468
217340_at	217340_at		NA	black	-0.354887	0.039446	-0.143095	0.419471	-0.363069	0.034818	0.327871	0.0583584	-0.452453	0.00721654	-0.237869	0.175526	0.00882399	0.960498	0.109245	0.538542	-0.448691	0.00777681	-0.396068	0.0204055	0.16068	0.363989	-0.0920439	0.604647	-0.0671956	0.705738	-0.14414	0.416048	-0.306147	0.0782532	-0.234875	0.181186	-0.311301	0.0731151	-0.0118853	0.946811	-0.23735	0.176498	0.138974	0.433125	0.389545	0.0227714	0.522632	0.00151945	0.508847
204342_at	204342_at	SLC25A24	29957	black	0.353375	0.0403535	0.449246	0.00769189	0.271096	0.120944	-0.359736	0.036647	0.438168	0.00954465	0.435719	0.0100016	0.172965	0.327964	-0.634752	5.52983e-05	0.0119988	0.946303	0.0222182	0.900743	0.0276728	0.876543	-0.255848	0.144161	0.0733138	0.680299	-0.308995	0.07538	0.272274	0.119274	-0.0213848	0.904449	-0.0297189	0.867492	-0.0546652	0.7588	0.164382	0.352893	-0.217806	0.215926	0.122405	0.49042	0.364633	0.0339855	0.201818
219706_at	219706_at	AP5S1	55317	black	-0.349251	0.0429135	-0.220363	0.21045	-0.0796932	0.654139	0.257583	0.141367	-0.460044	0.00619043	-0.032338	0.855932	-0.132563	0.454845	0.1646	0.352246	-0.215282	0.221425	-0.0214398	0.904204	-0.0189112	0.915459	0.148504	0.401924	-0.0437829	0.805787	-0.0985343	0.579298	-0.0670152	0.706493	-0.0626433	0.724873	-0.163353	0.355957	-0.0105805	0.952643	-0.275898	0.114244	0.210637	0.231795	0.0161846	0.927614	0.368902	0.0317964	0.211583
204632_at	204632_at	RPS6KA4	8986	black	-0.345137	0.0455966	-0.192938	0.274286	-0.296928	0.0881362	0.0221222	0.90117	-0.174536	0.323519	-0.431473	0.0108381	-0.169449	0.33804	0.286985	0.0998402	0.17525	0.321515	0.147096	0.406448	-0.159789	0.366689	-0.0369684	0.835566	0.141185	0.42577	0.359672	0.0366825	-0.211254	0.2304	-0.168561	0.340615	-0.0364669	0.837767	-0.0280524	0.874863	-0.278613	0.110581	0.63783	4.95596e-05	0.417136	0.0141132	0.355362	0.0391643	0.280657
208275_x_at	208275_x_at	UTF1	8433	black	-0.340045	0.0491025	-0.0372461	0.834347	-0.114708	0.518295	0.00328998	0.985267	-0.11724	0.509039	-0.0753527	0.671897	-0.154764	0.382144	-0.02588	0.884486	-0.0146233	0.934581	-0.0028678	0.987157	-0.00629446	0.971816	0.0499123	0.779228	-0.00986866	0.955826	-0.0462042	0.795268	0.0321054	0.856957	-0.077617	0.662611	0.00907236	0.959387	-0.069793	0.694898	-0.196929	0.264291	0.436399	0.00987295	-0.00804905	0.963965	0.571651	0.000413021	0.304145
207545_s_at	207545_s_at	LOC101928143	101928143	black	-0.339341	0.0496032	-0.045616	0.797821	-0.294974	0.0903485	0.192943	0.274273	-0.0321691	0.856676	-0.222727	0.205473	-0.100048	0.573455	0.156158	0.377822	-0.208284	0.237172	-0.3489	0.0431378	0.25223	0.150117	0.00236498	0.989409	-0.174943	0.322375	-0.22647	0.197762	-0.0483535	0.785961	0.0888101	0.617451	-0.0884499	0.618884	-0.214906	0.222254	-0.175768	0.320064	0.0710858	0.689525	0.0463132	0.794795	0.210033	0.233168	0.248722
213345_at	213345_at	NFATC4	4776	black	-0.338128	0.0504764	-0.133612	0.45125	-0.257109	0.142125	0.0567925	0.749707	-0.213211	0.22601	-0.293533	0.092007	-0.0305301	0.863909	0.0786672	0.65832	-0.066079	0.710416	-0.200068	0.256599	-0.0447854	0.801428	0.022652	0.898815	-0.115388	0.515802	0.116828	0.510539	-0.437316	0.00970144	-0.233013	0.184771	0.00193821	0.99132	0.0719522	0.685932	-0.211782	0.229209	0.342518	0.0473737	0.624438	7.91504e-05	0.508697	0.00212588	0.452155
1773_at	1773_at	CHURC1-FNTB	100529261	black	-0.328835	0.057579	-0.121901	0.492221	-0.180255	0.307666	0.0229781	0.897366	-0.0186355	0.916688	-0.291755	0.094086	-0.2166	0.218543	-0.0324406	0.855479	-0.0715986	0.687398	-0.191183	0.278759	0.115205	0.516473	0.271718	0.120059	-0.261494	0.135212	-0.122763	0.489142	-0.255356	0.14496	-0.150745	0.394775	-0.109696	0.536854	-0.041888	0.814042	-0.126436	0.476135	0.368023	0.0322373	0.116873	0.510377	0.64337	4.0568e-05	0.514884
209532_at	209532_at	PLAA	9373	black	-0.326307	0.0596418	-0.175801	0.319972	-0.186848	0.290008	0.156767	0.37594	-0.165794	0.348714	-0.129467	0.465538	-0.321035	0.0641317	0.0602923	0.734821	-0.204402	0.246225	-0.245596	0.1615	0.197185	0.263658	0.133354	0.452132	-0.21595	0.219961	-0.344023	0.0463459	-0.093901	0.597345	-0.0786562	0.658365	-0.133024	0.453263	-0.0843658	0.635229	-0.313148	0.0713394	0.0800814	0.65256	0.107829	0.543851	0.437181	0.00972653	0.416146
205598_at	205598_at	TRAIP	10293	black	0.326182	0.0597454	0.0960181	0.589069	0.104742	0.555509	-0.137014	0.439703	0.16068	0.363989	-0.0019679	0.991187	0.394154	0.0210776	-0.201104	0.254092	0.0893805	0.615184	0.0105057	0.952977	-0.0741452	0.676868	-0.163105	0.356698	-0.131685	0.457864	0.219308	0.212698	-0.243839	0.164616	0.062138	0.727007	-0.0228607	0.897888	0.304182	0.0802838	0.12304	0.488155	-0.0360557	0.839572	-0.138356	0.435194	0.114687	0.518371	0.016739
212182_at	212182_at	NUDT4	11163	black	-0.322108	0.0631969	-0.320058	0.0649921	-0.20643	0.241466	0.254699	0.146034	-0.200509	0.255529	-0.289702	0.0965311	-0.179893	0.308655	0.121325	0.494285	-0.206561	0.241162	-0.272931	0.11835	0.246001	0.160788	0.399398	0.019279	-0.425257	0.012169	-0.268434	0.124782	-0.362186	0.0352953	-0.346462	0.0447184	-0.152222	0.390106	-0.155695	0.379252	-0.181803	0.303462	0.068146	0.701765	0.137743	0.437252	0.331591	0.0553945	0.225524
214877_at	214877_at	CDKAL1	54901	black	-0.318587	0.0663047	-0.104275	0.557283	-0.269199	0.12367	0.122853	0.488821	-0.0448517	0.80114	-0.368397	0.0320492	-0.199344	0.258359	0.0848343	0.633345	-0.164555	0.352378	-0.274851	0.115681	0.179802	0.308903	0.0788314	0.65765	-0.0603284	0.734668	-0.217412	0.216777	-0.0543004	0.760362	-0.0514296	0.77269	-0.0615747	0.729389	-0.188517	0.285643	-0.255442	0.14482	0.0965558	0.586975	0.0954858	0.591145	0.385084	0.0245162	0.34446
218043_s_at	218043_s_at	AZI2	64343	black	-0.313177	0.0713116	-0.14405	0.416342	-0.428835	0.0113871	0.324854	0.0608537	-0.167094	0.344895	-0.102699	0.563289	-0.215673	0.220568	0.0247451	0.88952	-0.406702	0.0169879	-0.440978	0.00904205	0.447239	0.00800263	-0.0769122	0.665496	-0.457508	0.00651833	-0.437932	0.00958777	-0.381226	0.0261131	-0.410645	0.015849	-0.227406	0.195865	-0.42539	0.0121392	-0.0664924	0.708683	0.166052	0.347956	0.240638	0.170404	0.53335	0.00116207	0.460656
214816_x_at	214816_x_at	FAAP24	91442	black	-0.313003	0.0714774	-0.25032	0.153334	-0.349818	0.0425542	0.240749	0.1702	-0.326955	0.0591074	-0.422187	0.0128757	-0.179747	0.309055	0.234389	0.182117	-0.237219	0.176744	-0.363626	0.0345197	0.0928481	0.60148	0.0681379	0.701799	-0.159743	0.366829	-0.0829525	0.640926	-0.408448	0.0164756	-0.140813	0.427001	-0.14113	0.425952	-0.0354823	0.842091	-0.336467	0.0516916	0.107292	0.545871	0.446975	0.00804433	0.524892	0.001437	0.535055
203926_x_at	203926_x_at	ATP5D	513	black	-0.311887	0.0725478	-0.109587	0.537263	-0.318342	0.0665248	-0.0441694	0.804106	-0.128913	0.467467	-0.369282	0.0316071	-0.10126	0.568795	0.113374	0.523204	0.116141	0.513045	-0.0689068	0.69859	-0.131873	0.457214	-0.166112	0.347779	-0.0387792	0.827629	0.322172	0.0631412	-0.407489	0.0167554	-0.243595	0.165052	0.0169471	0.924213	0.0776594	0.662437	-0.292331	0.0934092	0.556145	0.00063735	0.502801	0.00244023	0.392672	0.0216103	0.218818
202231_at	202231_at	EIF3M	10480	black	-0.311692	0.0727361	-0.0931842	0.600159	-0.177939	0.314028	0.355591	0.0390293	-0.413494	0.0150663	0.0698695	0.69458	-0.18999	0.281827	0.0645524	0.716828	-0.502147	0.0024775	-0.476617	0.00437563	0.248247	0.156879	0.107427	0.54536	-0.244454	0.163522	-0.442361	0.00880318	-0.0642148	0.718248	-0.11716	0.509332	-0.019106	0.914592	-0.126111	0.477277	-0.0709351	0.69015	-0.0907653	0.609696	0.0151472	0.932243	0.515762	0.00179625	0.455465
91703_at	91703_at	EHBP1L1	254102	black	-0.3113	0.0731157	-0.0411526	0.817252	-0.19955	0.257857	0.143381	0.418534	0.0953512	0.591671	-0.0729252	0.681905	-0.294355	0.0910581	-0.0305116	0.86399	-0.145841	0.410511	-0.23287	0.185049	0.377294	0.0278275	0.0251847	0.88757	-0.0632094	0.722484	-0.376559	0.0281578	0.00944647	0.957714	-0.129981	0.463752	-0.371094	0.0307175	-0.421219	0.0131055	-0.0336296	0.850241	0.056154	0.752433	-0.0372097	0.834507	0.313644	0.0708675	0.16874
207334_s_at	207334_s_at	TGFBR2	7048	black	-0.308806	0.0755687	-0.022266	0.90053	-0.192502	0.275393	-0.0143226	0.935924	-0.0914195	0.60711	-0.194046	0.271487	-0.129957	0.463837	-0.0896948	0.613937	-0.0937476	0.597947	-0.184824	0.295358	0.0557304	0.754243	0.0535126	0.76374	-0.112349	0.526993	-0.23747	0.176272	-0.178137	0.31348	-0.227427	0.195823	-0.171048	0.333435	-0.12006	0.498828	-0.344521	0.0460102	0.344171	0.0462463	0.6298	6.57938e-05	0.77281	8.52073e-08	0.652627
205855_at	205855_at	ZNF197	10168	black	-0.30731	0.07707	-0.289196	0.0971405	-0.277992	0.111411	0.180201	0.307813	-0.204452	0.246107	-0.471412	0.0048883	-0.103756	0.559257	0.219518	0.21225	-0.0619295	0.727889	-0.137966	0.436501	0.0932484	0.599907	0.195104	0.268832	-0.205255	0.244215	-0.0633424	0.721923	-0.278297	0.111002	-0.177095	0.316365	-0.0313667	0.860216	-0.0323536	0.855863	-0.653948	2.73709e-05	0.242413	0.167177	0.152582	0.388972	0.422019	0.0129153	0.300431
204058_at	204058_at	ME1	4199	black	-0.30716	0.0772215	-0.0293242	0.869237	0.106892	0.547377	-0.104378	0.556891	0.128938	0.467376	-0.104008	0.558298	-0.0159103	0.928837	-0.318833	0.0660834	-0.0645931	0.716657	-0.315085	0.0695131	0.161566	0.361314	0.6505	3.11681e-05	-0.397519	0.0199083	-0.321255	0.0639392	-0.172779	0.328492	-0.159311	0.368143	-0.0380824	0.830681	0.125367	0.479903	-0.0395612	0.824207	0.146786	0.407451	0.0449861	0.800556	0.452771	0.00717077	0.29058
217669_s_at	217669_s_at	akap6	9472	black	-0.305767	0.0786424	-0.0153487	0.931343	-0.152533	0.389127	0.0927879	0.601717	-0.0694478	0.696336	-0.113453	0.522912	-0.202542	0.250641	-0.00892577	0.960043	-0.176784	0.317229	-0.257807	0.141009	0.143955	0.416654	0.0876459	0.622088	-0.148297	0.402587	-0.333038	0.0542743	-0.0491175	0.782659	-0.0208529	0.906815	-0.0731222	0.681091	-0.189811	0.282289	-0.231074	0.188556	0.189919	0.282011	0.274458	0.116223	0.787955	3.18065e-08	0.753436
206141_at	206141_at	MOCS3	27304	black	-0.302992	0.0815335	-0.411823	0.0155212	-0.347234	0.0442129	0.317821	0.0669961	-0.244745	0.163004	-0.270292	0.122093	-0.361562	0.0356354	0.137299	0.438744	-0.436869	0.00978477	-0.301711	0.0828958	0.35849	0.0373502	0.257255	0.141892	-0.489681	0.0032883	-0.489269	0.00331862	-0.367418	0.0325438	-0.222195	0.206586	-0.169267	0.338566	-0.185033	0.294802	-0.139916	0.429982	-0.0697659	0.695011	0.178732	0.31184	0.481811	0.00391104	0.427005
213336_at	213336_at	BAZ1B	9031	black	-0.302547	0.082004	-0.278409	0.110852	-0.0805338	0.650721	0.158153	0.37168	-0.279066	0.109978	-0.235121	0.180716	-0.104074	0.558048	0.17361	0.326136	-0.0612374	0.730816	0.0631094	0.722906	-0.0376365	0.832635	0.279082	0.109957	-0.236037	0.178974	0.0117764	0.947297	-0.256741	0.142717	-0.111131	0.53151	-0.0152278	0.931883	0.0676083	0.704012	-0.215317	0.22135	0.246648	0.159656	0.121001	0.495448	0.377247	0.0278485	0.215497
216253_s_at	216253_s_at	PARVB	29780	black	-0.299291	0.0855161	0.0459373	0.796426	-0.0674781	0.704557	0.0987708	0.578383	-0.114612	0.518646	-0.0132898	0.940536	-0.165841	0.348576	-0.0954958	0.591106	-0.227451	0.195776	-0.306708	0.0776808	0.166941	0.345343	0.189295	0.283624	-0.156283	0.377434	-0.412171	0.0154255	0.0801635	0.652226	-0.0894821	0.614781	-0.119951	0.499222	-0.16252	0.358447	-0.145301	0.412263	0.138081	0.436116	0.189074	0.284195	0.546497	0.000826123	0.540532
202865_at	202865_at	DNAJB12	54788	black	-0.2967	0.0883917	-0.216591	0.218562	-0.106032	0.550623	0.126309	0.476582	-0.156219	0.377631	-0.258215	0.140358	-0.030112	0.865756	-0.00717121	0.967893	-0.158538	0.370502	-0.243362	0.165469	0.13974	0.43057	0.403524	0.0179553	-0.405484	0.0173535	-0.167728	0.343041	-0.356765	0.0383418	-0.21692	0.217846	-0.17349	0.326473	0.0624371	0.725744	-0.222646	0.205643	0.0668962	0.706991	0.170949	0.333719	0.264964	0.12992	0.136239
216427_at	216427_at		NA	black	-0.296062	0.0891114	0.0121146	0.945786	-0.0292942	0.86937	-0.00767469	0.96564	-0.14201	0.423043	-0.127829	0.471249	-0.102881	0.562592	0.0440081	0.804807	-0.0369627	0.835591	-0.0252495	0.887282	-0.116944	0.510117	0.15903	0.369	0.0406499	0.819447	-0.0692123	0.697317	-0.010275	0.954009	0.102686	0.563339	0.0381664	0.830313	0.024182	0.892019	-0.292684	0.0929952	0.337852	0.0506773	0.296727	0.088362	0.812537	5.35827e-09	0.77751
209423_s_at	209423_s_at	PHF20	51230	black	-0.295294	0.0899834	0.00923199	0.958673	-0.0952197	0.592184	-0.110929	0.532261	-0.0514567	0.772574	-0.107259	0.545992	-0.102068	0.565699	-0.192172	0.276233	-0.0381046	0.830584	-0.110544	0.533691	-0.0232796	0.896026	0.175131	0.321849	-0.268712	0.124377	-0.132438	0.455274	-0.30203	0.0825541	-0.298666	0.0862031	-0.0914226	0.607098	0.0163143	0.927035	-0.119883	0.499467	0.415901	0.0144306	0.620058	9.18198e-05	0.772002	8.96189e-08	0.616339
206430_at	206430_at	CDX1	1044	black	-0.294902	0.0904309	0.0542862	0.760423	-0.0967629	0.586169	-0.136304	0.442101	-0.0489302	0.783468	-0.130869	0.460678	-0.0354839	0.842084	-0.177043	0.31651	-0.0138697	0.937946	-0.126055	0.477477	-0.0812657	0.647751	0.165559	0.349409	-0.17553	0.32073	-0.0681401	0.70179	-0.204268	0.246541	-0.245058	0.16245	-0.00629588	0.97181	0.0348146	0.845026	-0.172797	0.328439	0.483287	0.00378702	0.356854	0.0382902	0.6825	8.73793e-06	0.492218
216385_at	216385_at	LOC220077	220077	black	-0.293449	0.0921045	-0.0074586	0.966607	-0.1415	0.424726	0.0944328	0.595262	-0.156553	0.376601	-0.174565	0.323438	-0.133611	0.451255	0.0224802	0.899579	0.0178813	0.920048	-0.218908	0.213554	0.041331	0.816473	0.113845	0.521467	-0.0545392	0.75934	-0.0573572	0.747299	-0.174528	0.323544	-0.270801	0.121364	-0.241274	0.169242	-0.157668	0.373168	-0.129433	0.465656	0.54308	0.000903935	0.162491	0.358534	0.696838	4.6905e-06	0.438379
210022_at	210022_at	PCGF1	84759	black	-0.291612	0.0942552	0.0201159	0.910095	-0.0632726	0.722218	-0.0617666	0.728578	-0.123691	0.485838	-0.106557	0.54864	0.00161702	0.992758	-0.0475522	0.789427	0.00518128	0.976799	-0.00975689	0.956326	-0.102367	0.564558	0.20041	0.255769	-0.186876	0.289934	-0.0180764	0.919179	-0.188924	0.284585	-0.198167	0.26124	-0.0137029	0.93869	-0.0227971	0.89817	-0.322139	0.06317	0.466332	0.00543765	0.387405	0.023595	0.689733	6.41226e-06	0.54947
205993_s_at	205993_s_at	TBX2	6909	black	-0.291542	0.0943378	0.159453	0.367712	-0.00481901	0.978421	-0.0855162	0.630607	-0.00902327	0.959607	-0.0933726	0.599419	-0.0866422	0.626097	-0.0741346	0.676912	-0.00143843	0.993558	-0.0313367	0.860348	-0.080187	0.652131	0.0310427	0.861646	0.162547	0.358367	-0.103269	0.561113	0.144639	0.41442	0.0863263	0.627361	-0.183972	0.297629	-0.0389519	0.826873	-0.207107	0.239891	0.265719	0.128788	0.243844	0.164608	0.546863	0.000818151	0.372543
207277_at	207277_at	CD209	30835	black	0.290727	0.0953046	0.148795	0.400991	0.0899203	0.613042	-0.273045	0.118189	0.187474	0.288367	0.0326648	0.854491	0.0887315	0.617763	-0.290993	0.0949879	0.126056	0.477472	0.0902167	0.611868	-0.176439	0.318189	-0.09342	0.599233	-0.15906	0.36891	0.151368	0.392803	-0.210044	0.233142	-0.087189	0.623912	0.231142	0.188423	0.19839	0.260691	0.154622	0.382587	0.279057	0.109989	0.330026	0.0566269	0.427766	0.0116163	0.401788
208552_at	208552_at	GRIK4	2900	black	-0.28992	0.0962688	-0.13731	0.438706	-0.156019	0.378251	0.0656228	0.71233	-0.190437	0.280674	-0.260494	0.136767	-0.314273	0.0702735	0.169517	0.337844	0.00559555	0.974945	-0.0984308	0.579699	-0.0424067	0.811781	0.202479	0.250792	-0.0486129	0.784839	-0.0826286	0.642234	-0.109033	0.539333	-0.0478179	0.788277	0.0341176	0.848093	-0.0534327	0.764082	-0.381204	0.0261224	0.28664	0.100267	0.308901	0.0754733	0.627826	7.04546e-05	0.500856
219567_s_at	219567_s_at	EXO5	64789	black	-0.289065	0.0972989	-0.327292	0.0588315	-0.368831	0.0318316	0.344734	0.0458667	-0.296461	0.0886608	-0.138953	0.433196	-0.471203	0.00490988	0.195176	0.268651	-0.392278	0.021754	-0.289989	0.0961865	0.331792	0.0552379	0.00149442	0.993307	-0.387324	0.0236266	-0.479271	0.00413258	-0.214737	0.222626	-0.167003	0.345161	-0.0810838	0.648488	-0.287292	0.099462	-0.333922	0.0535991	-0.0528064	0.766771	0.204811	0.245259	0.46542	0.00554165	0.44953
208224_at	208224_at	HOXB1	3211	black	-0.286358	0.100616	-0.203544	0.248255	-0.26473	0.130272	0.0662122	0.709857	-0.00954403	0.957278	-0.285011	0.102299	-0.408691	0.0164051	0.0456048	0.797869	-0.144428	0.415108	-0.242342	0.167305	0.15352	0.38603	0.145266	0.412376	-0.301829	0.0827694	-0.235607	0.17979	-0.278306	0.110991	-0.142206	0.422398	-0.0667279	0.707696	-0.190972	0.279301	-0.135475	0.444908	0.214488	0.223175	0.249283	0.155101	0.736404	6.88781e-07	0.594965
221070_s_at	221070_s_at	CCAR2	57805	black	-0.284715	0.102671	0.0452697	0.799324	-0.141535	0.424613	0.00140766	0.993696	-0.134804	0.447187	-0.130783	0.460978	-0.0167273	0.925193	-0.117463	0.50823	-0.148124	0.403141	-0.234054	0.18276	0.0246711	0.889848	0.100558	0.571491	-0.171607	0.331833	-0.159321	0.368113	-0.233745	0.183355	-0.184079	0.297344	-0.112606	0.526039	-0.0359227	0.840156	-0.245673	0.161365	0.340619	0.0486966	0.614168	0.000111724	0.818437	3.36135e-09	0.758022
202586_at	202586_at	POLR2L	5441	black	-0.282644	0.105305	0.0300923	0.865843	-0.0661936	0.709935	-0.0321428	0.856792	0.0126393	0.943441	-0.121724	0.492856	-0.122175	0.491241	-0.0129302	0.942142	0.0257462	0.88508	0.0167981	0.924877	-0.00552238	0.975272	0.0860328	0.628536	0.132272	0.455842	-0.120503	0.497236	0.123934	0.484977	0.00716448	0.967923	-0.146606	0.408032	-0.180407	0.307251	-0.244696	0.16309	0.426913	0.0118017	0.0956283	0.590589	0.595593	0.000202315	0.411831
205026_at	205026_at	STAT5B	6777	black	-0.2819	0.106265	0.109855	0.536261	-0.0563492	0.751599	-0.0419812	0.813636	0.00406061	0.981816	-0.104613	0.555997	-0.0579364	0.744832	0.0298648	0.866848	0.0118465	0.946984	-0.0511215	0.774017	-0.0641085	0.718696	-0.0247458	0.889517	0.118784	0.503438	-0.100465	0.57185	0.136407	0.441754	0.13565	0.444313	0.000243499	0.99891	-0.0823604	0.643318	-0.240935	0.169862	0.231328	0.188057	0.250708	0.152676	0.672526	1.3204e-05	0.586634
209465_x_at	209465_x_at	PTN	5764	black	-0.281543	0.106728	0.116187	0.512879	0.254983	0.145569	-0.153589	0.385813	-0.0674699	0.704591	-0.0393729	0.82503	0.0621333	0.727027	-0.0650868	0.714581	0.155749	0.379088	-0.164983	0.351112	-0.238916	0.173577	0.538048	0.00103031	-0.024005	0.892805	0.0165171	0.926131	0.122172	0.491251	0.21905	0.213251	0.250909	0.152336	0.320311	0.0647685	-0.223454	0.203961	0.258027	0.140657	0.150824	0.394527	0.385611	0.0243047	0.376418
201451_x_at	201451_x_at	RHEB	6009	black	-0.280298	0.108351	-0.0769436	0.665367	-0.21441	0.223347	0.0924949	0.60287	-0.0909417	0.608998	-0.155364	0.38028	-0.115327	0.516025	-0.016397	0.926666	-0.148661	0.401418	-0.205202	0.244339	0.135794	0.443825	0.0446201	0.802146	-0.264375	0.130807	-0.223389	0.204096	-0.301041	0.0836144	-0.236749	0.177629	-0.169482	0.337945	-0.16913	0.338965	-0.178308	0.313008	0.306256	0.0781412	0.342792	0.0471854	0.786459	3.51822e-08	0.691492
215689_s_at	215689_s_at	SHBG	6462	black	-0.280104	0.108607	-0.148945	0.400509	-0.167177	0.344652	0.0666906	0.707853	-0.137961	0.436518	-0.229177	0.192312	0.0800728	0.652595	-0.0508955	0.77499	-0.0768072	0.665926	-0.138542	0.434572	0.078697	0.658198	0.166423	0.346864	-0.36723	0.0326396	-0.0524902	0.768129	-0.463448	0.00577254	-0.394349	0.0210083	-0.161247	0.362276	0.0402094	0.821372	-0.227285	0.196111	0.436616	0.00983205	0.442848	0.00872018	0.61764	9.95706e-05	0.523832
206612_at	206612_at	CACNG1	786	black	-0.279117	0.10991	-0.148993	0.400356	-0.285998	0.101063	0.043411	0.807406	-0.167831	0.342741	-0.279548	0.109339	-0.134564	0.448004	-0.031997	0.857435	-0.136775	0.440509	-0.130312	0.462607	0.0417721	0.814548	-0.105568	0.552378	-0.159901	0.366349	0.0148927	0.933378	-0.424868	0.0122566	-0.282099	0.106007	-0.0598191	0.736828	0.0547183	0.758573	-0.326231	0.059705	0.311599	0.0728258	0.479027	0.00415441	0.68086	9.36192e-06	0.462249
213723_s_at	213723_s_at	IDUA	3425	black	-0.278884	0.110219	0.0506821	0.775909	-0.18941	0.283325	0.0379744	0.831154	0.0240043	0.892808	-0.0672642	0.705451	-0.204768	0.245361	-0.192702	0.274887	-0.140392	0.428401	-0.291577	0.0942965	0.238081	0.17513	0.08126	0.647774	-0.249749	0.154304	-0.342757	0.0472092	-0.131845	0.457313	-0.314648	0.0699216	-0.280211	0.108467	-0.295646	0.0895835	-0.0812586	0.647779	0.386727	0.0238611	0.147498	0.405156	0.778414	5.97046e-08	0.513369
200796_s_at	200796_s_at	MCL1	4170	black	-0.278713	0.110448	0.0200096	0.910568	-0.0587797	0.741244	0.0184382	0.917567	-0.147261	0.405919	-0.0480091	0.78745	-0.153648	0.385628	-0.0182579	0.91837	-0.142949	0.419952	-0.172897	0.328157	-0.0247185	0.889638	0.103431	0.560496	-0.103751	0.559274	-0.222099	0.206788	-0.0469311	0.792117	0.0188519	0.915724	-0.0461689	0.795421	-0.0534857	0.763855	-0.210216	0.232751	0.225461	0.199822	0.397539	0.0199014	0.854479	1.28246e-10	0.824465
220641_at	220641_at	NOX5	79400	black	-0.278043	0.111342	-0.169055	0.339182	-0.182366	0.301941	0.000160863	0.99928	-0.21378	0.224743	-0.300172	0.0845551	-0.068339	0.700959	0.134194	0.449262	-0.0463194	0.794769	-0.00621013	0.972194	-0.175999	0.319417	0.0079975	0.964195	-0.10008	0.573331	0.236512	0.178075	-0.375356	0.0287057	-0.035818	0.840616	0.122428	0.490338	0.220691	0.209756	-0.233682	0.183478	0.310543	0.0738531	0.283397	0.104342	0.507536	0.00218486	0.457452
216254_at	216254_at	PARVB	29780	black	-0.276461	0.113476	-0.1062	0.549986	-0.18441	0.296461	0.0390307	0.826528	-0.188083	0.286773	-0.300625	0.0840636	0.0219437	0.901963	-0.00788065	0.964718	-0.0885238	0.61859	-0.291834	0.0939931	-0.0158844	0.928953	0.19479	0.269618	-0.266201	0.12807	-0.0176764	0.920962	-0.422739	0.0127461	-0.267519	0.126121	0.0133355	0.940331	0.0979792	0.581447	-0.308094	0.0762798	0.325353	0.0604352	0.526422	0.00138341	0.663916	1.86268e-05	0.584898
210359_at	210359_at	MTSS1	9788	black	-0.274734	0.115842	-0.0511357	0.773955	-0.0786169	0.658526	0.0664222	0.708977	-0.162686	0.35795	-0.148701	0.401291	-0.0650838	0.714594	-0.00555006	0.975148	-0.173638	0.326055	-0.206068	0.24231	0.0276618	0.876592	0.255627	0.144519	-0.280743	0.10777	-0.220132	0.210942	-0.229613	0.191444	-0.0723073	0.684462	-0.0213879	0.904435	0.0199083	0.911019	-0.250543	0.152956	0.220305	0.210573	0.316208	0.0684713	0.81743	3.64398e-09	0.816208
209554_at	209554_at	CD36	948	black	-0.273654	0.117339	-0.020286	0.909338	-0.0716356	0.687244	0.00900306	0.959697	-0.0921742	0.604133	-0.176652	0.317597	-0.0830083	0.6407	0.0372763	0.834215	-0.0710353	0.689734	-0.107038	0.546825	-0.0472486	0.790742	0.145121	0.41285	-0.0857337	0.629735	-0.110772	0.532845	-0.102979	0.562218	0.0616393	0.729116	0.011644	0.947889	-0.0120455	0.946095	-0.268724	0.12436	0.303464	0.0810362	0.307739	0.0766371	0.851277	1.77315e-10	0.849113
78047_s_at	78047_s_at	MMP24-AS1	101410538	black	-0.271807	0.119934	0.0183781	0.917835	-0.238769	0.17385	-0.163363	0.355927	0.0894057	0.615084	-0.413407	0.0150897	-0.0933177	0.599635	0.00859928	0.961503	0.185463	0.293661	-0.108548	0.541151	-0.107047	0.546791	-0.073639	0.678957	0.092686	0.602118	0.185235	0.294267	-0.186973	0.289679	-0.168898	0.339637	0.0594471	0.738407	-0.0117475	0.947426	-0.398833	0.0194662	0.493256	0.00303513	0.522245	0.00153401	0.40407	0.0177858	0.300623
217156_at	217156_at		NA	black	-0.270984	0.121103	-0.0651896	0.714149	-0.0596225	0.737663	-0.021378	0.904479	-0.229291	0.192086	-0.123623	0.486079	-0.0182758	0.91829	-0.0688991	0.698622	-0.0785467	0.658812	-0.0802726	0.651782	-0.106963	0.54711	0.109801	0.536464	-0.0763662	0.667734	-0.00165843	0.992573	-0.186306	0.291434	-0.0987773	0.578358	-0.00186083	0.991667	0.175376	0.321159	-0.20048	0.255599	0.306658	0.0777312	0.490817	0.00320592	0.728548	1.03472e-06	0.593564
210841_s_at	210841_s_at	NRP2	8828	black	-0.269138	0.123758	-0.00661064	0.970401	-0.0561569	0.752421	-0.00859513	0.961522	-0.275434	0.114879	-0.0754267	0.671592	-0.0927406	0.601903	-0.0155406	0.930487	-0.013094	0.94141	-0.0556604	0.754542	-0.176567	0.317833	0.268675	0.12443	-0.108011	0.543164	0.0829206	0.641054	-0.234549	0.181809	-0.253852	0.147425	0.00224397	0.989951	0.0546966	0.758665	0.0924928	0.602878	0.666013	1.71468e-05	0.487028	0.00348788	0.608286	0.000135378	0.492388
208613_s_at	208613_s_at	FLNB	2317	black	0.268345	0.124911	0.336369	0.0517641	0.289637	0.0966094	-0.297653	0.0873257	0.0615114	0.729657	0.256169	0.143641	0.198909	0.259422	-0.388289	0.0232517	0.0617542	0.72863	-0.0806994	0.650049	-0.283313	0.104449	0.00197438	0.991158	0.0124656	0.944218	0.0871757	0.623965	0.0214295	0.90425	-0.00330326	0.985207	0.279356	0.109594	0.345727	0.0452038	0.227128	0.196428	0.122086	0.491558	0.102177	0.565282	0.431161	0.0109018	0.323284
214049_x_at	214049_x_at	CD7	924	black	-0.267735	0.125804	-0.00157326	0.992954	-0.146514	0.40833	-0.0639241	0.719472	-0.0609529	0.732021	-0.204035	0.247092	0.00662019	0.970359	-0.128103	0.470289	-0.030598	0.863609	-0.257007	0.142289	-0.00544574	0.975615	0.186429	0.291112	-0.319675	0.0653312	0.0067136	0.969941	-0.376091	0.02837	-0.281959	0.106189	-0.0868794	0.625149	0.0368831	0.83594	-0.112193	0.52757	0.539206	0.000999929	0.362195	0.03529	0.793569	2.16302e-08	0.557802
210420_at	210420_at	SLC24A1	9187	black	-0.265584	0.128991	-0.204579	0.245807	-0.244634	0.163201	0.139286	0.432082	-0.280153	0.108542	-0.209862	0.233557	-0.163484	0.355567	0.0854928	0.630701	-0.226049	0.19862	-0.252793	0.14918	0.055055	0.757131	0.0518848	0.770732	-0.174779	0.322837	-0.016149	0.927773	-0.325944	0.0599428	-0.159985	0.366093	0.0559271	0.753402	0.0984553	0.579604	-0.153657	0.385601	0.109021	0.53938	0.281515	0.106763	0.495136	0.00290892	0.484492
217101_at	217101_at	TTC39A	22996	black	-0.264874	0.130055	-0.0213005	0.904824	-0.146549	0.408218	0.0462285	0.795163	-0.0409671	0.818062	-0.170395	0.335312	-0.14772	0.404441	0.00867032	0.961185	-0.0887612	0.617645	-0.355693	0.0389692	0.079933	0.653163	0.0775394	0.662928	-0.12585	0.478196	-0.163562	0.355333	-0.17139	0.332455	-0.0297399	0.8674	-0.103526	0.560134	-0.0896701	0.614035	-0.132389	0.45544	0.256158	0.143658	0.281241	0.10712	0.631428	6.21614e-05	0.531704
207502_at	207502_at	guca2b	2981	black	-0.264758	0.13023	-0.0330042	0.852996	-0.291122	0.0948351	0.0672568	0.705482	-0.142306	0.422068	-0.252803	0.149162	-0.116553	0.511543	-0.0376511	0.832572	-0.122555	0.489884	-0.223598	0.203662	0.0962474	0.588176	-0.0323717	0.855783	-0.18562	0.293247	-0.0622178	0.72667	-0.392392	0.0217124	-0.297905	0.0870458	-0.250128	0.153659	-0.120835	0.496044	-0.178175	0.313375	0.504827	0.00232795	0.506717	0.00222728	0.76509	1.36868e-07	0.674757
206327_s_at	206327_s_at	CDH15	1013	black	-0.263999	0.131375	-0.152839	0.388166	-0.297623	0.0873591	0.149648	0.398266	-0.0123318	0.944815	-0.329498	0.057047	-0.252036	0.150441	0.207033	0.240064	-0.0364079	0.838026	-0.129643	0.464927	0.18173	0.303658	0.0800649	0.652627	-0.0245397	0.890432	-0.149091	0.400043	-0.144154	0.416004	-0.201305	0.253609	-0.191864	0.277019	-0.330739	0.056063	-0.210965	0.231053	0.334894	0.0528643	0.151271	0.393111	0.431615	0.0108092	0.383274
207673_at	207673_at	NPHS1	4868	black	-0.262583	0.133534	0.104006	0.558306	-0.0580084	0.744525	-0.129736	0.464605	0.0271049	0.879058	-0.161913	0.36027	-0.0136543	0.938908	-0.0921634	0.604176	0.0311082	0.861356	-0.0170929	0.923563	-0.111024	0.531906	0.0192695	0.913863	-0.0105705	0.952687	0.0228937	0.897741	-0.133268	0.452427	0.0398442	0.822969	-0.0407984	0.818798	0.0421897	0.812727	-0.218252	0.214964	0.410771	0.0158137	0.534054	0.00114144	0.797513	1.63789e-08	0.723031
204636_at	204636_at	COL17A1	1308	black	-0.259965	0.137594	-0.0968643	0.585775	-0.231646	0.187434	0.193124	0.273816	-0.126369	0.476369	0.019214	0.91411	-0.178133	0.313491	-0.160825	0.363549	-0.292407	0.09332	-0.259834	0.1378	0.350375	0.0422036	-0.0106356	0.952397	-0.335287	0.0525697	-0.456829	0.00660855	-0.126056	0.47747	-0.418672	0.0137266	-0.289733	0.0964943	-0.294954	0.0903715	-0.127828	0.471254	0.155674	0.379318	-0.0695307	0.69599	0.471499	0.00487927	0.0817196
220385_at	220385_at	JPH2	57158	black	-0.258532	0.139854	-0.0956139	0.590645	-0.0975791	0.582999	-0.0182939	0.918209	-0.160619	0.364175	-0.114808	0.517928	-0.253902	0.147344	0.13776	0.437193	0.118252	0.505365	0.101193	0.569053	-0.156644	0.376319	0.155927	0.378535	-0.0882029	0.619867	0.00125023	0.994401	-0.107067	0.546718	-0.178544	0.312357	0.0344858	0.846473	-0.143739	0.417362	-0.166696	0.346062	0.615008	0.000108666	0.434248	0.0102851	0.64649	3.61791e-05	0.609144
215979_s_at	215979_s_at	SLC7A1	6541	black	-0.257672	0.141223	0.0606697	0.733221	-0.00617028	0.972372	-0.0915915	0.606431	-0.00168778	0.992442	-0.13325	0.452489	-0.0784615	0.65916	-0.0135903	0.939193	0.0314776	0.859726	-0.0410263	0.817803	-0.121426	0.493921	0.175208	0.321632	0.0181665	0.918777	-0.0459184	0.796508	-0.00908856	0.959315	0.0813911	0.647243	0.0980636	0.58112	-0.0413005	0.816606	-0.142804	0.420429	0.383459	0.0251787	0.285805	0.101304	0.765105	1.3675e-07	0.78179
217227_x_at	217227_x_at	IGLV1-44	28823	black	-0.257316	0.141793	0.0383986	0.829296	-0.0118151	0.947124	-0.0673325	0.705165	-0.122357	0.490593	-0.18279	0.300799	-0.00633369	0.971641	-0.0184671	0.917438	0.00764496	0.965773	-0.0908777	0.609251	-0.162373	0.35889	0.202551	0.25062	-0.033819	0.849407	-0.00790848	0.964594	-0.132854	0.453846	0.0246751	0.889831	0.0448287	0.80124	0.104847	0.555111	-0.311361	0.0730571	0.427972	0.0115718	0.427423	0.0116904	0.897654	6.34532e-13	0.861127
206610_s_at	206610_s_at	F11	2160	black	-0.25641	0.143251	-0.100998	0.5698	-0.178568	0.312292	-0.0137973	0.938269	-0.0201938	0.909748	-0.231308	0.188097	-0.14984	0.397654	-0.0116092	0.948044	-0.00470753	0.97892	-0.0531522	0.765286	0.0229848	0.897336	0.0665096	0.708611	-0.241956	0.168003	-0.10498	0.554605	-0.262507	0.133651	-0.171197	0.333007	-0.104359	0.556961	-0.117301	0.50882	-0.205616	0.243368	0.491661	0.00314589	0.386972	0.0237645	0.857995	8.90425e-11	0.747372
217465_at	217465_at	NCKAP1	10787	black	-0.256174	0.143633	-0.323486	0.0620124	-0.202114	0.251665	0.278817	0.110309	-0.231923	0.186892	-0.261261	0.135573	-0.27316	0.118029	0.185979	0.292297	-0.213564	0.225224	-0.206558	0.241167	0.209213	0.235038	0.290224	0.0959053	-0.248425	0.156573	-0.256145	0.143679	-0.25726	0.141883	-0.195758	0.267198	-0.137204	0.439064	-0.133578	0.451367	-0.182762	0.300874	-0.0623417	0.726147	0.0104615	0.953175	0.0737209	0.678619	-0.0470998
221968_s_at	221968_s_at	ZNF771	51333	black	-0.25563	0.144515	0.0900108	0.612684	-0.016295	0.927121	-0.101064	0.569548	-0.154331	0.383494	0.0279081	0.875502	-0.161877	0.360379	-0.133669	0.451057	-0.0794146	0.655273	-0.0751773	0.672618	-0.15791	0.372426	0.0184535	0.917499	-0.0706229	0.691447	-0.0985783	0.579128	-0.0509432	0.774784	-0.0411871	0.817101	0.0119251	0.946633	0.0541225	0.761125	-0.11695	0.510095	0.356112	0.0387228	0.60416	0.000154549	0.772469	8.70423e-08	0.578397
220945_x_at	220945_x_at	mansc1	54682	black	-0.252576	0.14954	-0.0959459	0.58935	-0.198139	0.261307	0.154597	0.382665	-0.187205	0.28907	-0.18619	0.29174	-0.238615	0.174135	0.208934	0.235678	-0.0940677	0.596692	-0.185357	0.293943	0.0320274	0.857301	0.0408873	0.81841	-0.113691	0.522036	-0.128316	0.469548	-0.145458	0.411755	0.0493027	0.781859	0.0368118	0.836253	-0.110336	0.534466	-0.402651	0.0182286	0.272957	0.118314	0.153027	0.387575	0.603334	0.000158669	0.511321
209519_at	209519_at	NCBP1	4686	black	-0.252575	0.149541	-0.274585	0.116048	-0.212336	0.227964	0.195453	0.267958	-0.160961	0.363139	-0.247869	0.157532	-0.153218	0.386975	0.0926551	0.60224	-0.226186	0.19834	-0.149709	0.39807	0.202761	0.250119	0.212862	0.226789	-0.401391	0.0186297	-0.226734	0.197227	-0.280476	0.108118	-0.152413	0.389504	-0.147425	0.40539	-0.109386	0.538013	-0.14668	0.407794	0.0224741	0.899606	0.12204	0.491725	0.367948	0.0322751	0.301374
206735_at	206735_at	CHRNA4	1137	black	-0.252075	0.150376	0.0894663	0.614843	0.0560137	0.753032	-0.0712908	0.688674	-0.0964064	0.587556	0.0118767	0.946849	0.0259451	0.884197	-0.163088	0.356749	-0.0795256	0.654821	-0.136444	0.441627	-0.076272	0.668121	0.188339	0.286108	-0.202119	0.251654	-0.0666121	0.708181	-0.179744	0.309062	-0.0366263	0.837067	-0.0633348	0.721956	0.154539	0.382845	-0.165517	0.349533	0.292678	0.0930023	0.167126	0.344801	0.82479	1.996e-09	0.586607
209010_s_at	209010_s_at	TRIO	7204	black	-0.250889	0.152371	-0.104104	0.557932	-0.248676	0.15614	0.117765	0.507131	-0.131959	0.456919	-0.209787	0.233729	-0.214461	0.223236	-0.0596895	0.737378	-0.21336	0.225678	-0.324488	0.061162	0.188898	0.284654	0.0626624	0.724792	-0.273727	0.117237	-0.318206	0.0666476	-0.260452	0.136833	-0.286037	0.101015	-0.167496	0.34372	-0.153686	0.385511	-0.212708	0.227132	0.258491	0.139919	0.370901	0.0308111	0.794365	2.04599e-08	0.654786
204129_at	204129_at	BCL9	607	black	0.250845	0.152445	0.324423	0.0612164	0.206959	0.240235	-0.441517	0.00894825	0.36177	0.0355217	0.122973	0.488393	0.198462	0.260515	-0.368362	0.0320666	0.369718	0.0313912	0.131121	0.45981	-0.295527	0.0897184	-0.103472	0.56034	-0.0296577	0.867763	0.328266	0.0580382	-0.173142	0.327461	-0.0812131	0.647964	0.194531	0.270269	0.154861	0.381844	0.226565	0.19757	0.461089	0.00605944	0.171266	0.332809	0.531703	0.00121165	0.301222
209690_s_at	209690_s_at	DOK4	55715	black	-0.249589	0.154577	0.158027	0.372065	-0.0648539	0.71556	-0.237318	0.176558	0.0999665	0.573769	-0.0394272	0.824793	-0.0160576	0.92818	-0.264166	0.131123	0.183708	0.298335	0.0713232	0.68854	-0.0779783	0.661133	-0.0777268	0.662161	-0.0718264	0.686453	0.0617762	0.728537	-0.137547	0.43791	-0.217039	0.217587	-0.153344	0.38658	0.0197539	0.911707	-0.219994	0.211235	0.61301	0.000116064	0.385077	0.0245191	0.649445	3.24223e-05	0.425832
213771_at	213771_at	IRF2BP1	26145	black	-0.247809	0.157637	0.0950039	0.593027	0.100628	0.571223	-0.181378	0.304612	-0.0646076	0.716596	0.000828951	0.996288	-0.0511759	0.773782	-0.161115	0.362673	0.127767	0.471465	0.0654386	0.713103	-0.213388	0.225616	0.202147	0.251586	-0.0605899	0.733559	-0.0564594	0.751129	-0.0229724	0.897391	-0.104031	0.558208	0.0191658	0.914325	0.0653647	0.713413	-0.321386	0.0638245	0.472091	0.00481863	0.382477	0.025586	0.824912	1.97566e-09	0.583309
214893_x_at	214893_x_at	HCN2	610	black	-0.24678	0.159425	-0.0967636	0.586166	-0.192041	0.276566	0.0688775	0.698712	-0.164142	0.353607	-0.422704	0.0127542	-0.0612434	0.730791	0.167251	0.344435	-0.0442584	0.803718	-0.172038	0.330603	-0.0679324	0.702657	0.0298168	0.86706	0.099887	0.574076	0.0267436	0.880658	-0.122054	0.491674	0.0938556	0.597524	0.0813217	0.647524	0.104913	0.554861	-0.592022	0.000225842	0.238064	0.175162	0.278904	0.110193	0.688887	6.65156e-06	0.563597
220403_s_at	220403_s_at	TP53AIP1	63970	black	-0.246741	0.159492	0.140033	0.429594	0.05226	0.769118	-0.183401	0.299157	-0.0606857	0.733153	0.00370576	0.983405	0.00864216	0.961311	-0.164668	0.352045	0.111812	0.52898	0.0349787	0.844305	-0.226991	0.196705	0.0784708	0.659122	-0.0839844	0.636764	0.0778842	0.661518	-0.103067	0.561881	-0.0371495	0.834771	0.0282351	0.874054	0.11584	0.514147	-0.175886	0.319734	0.628781	6.81649e-05	0.323174	0.0622787	0.924286	6.2105e-15	0.706099
207204_at	207204_at	FSCN2	25794	black	-0.246224	0.160397	0.0481618	0.78679	-0.174894	0.322512	0.0525463	0.767888	0.0094948	0.957498	-0.107864	0.543717	-0.128746	0.468047	-0.125571	0.47918	-0.128478	0.468982	-0.303082	0.0814386	0.191592	0.277712	-0.0260498	0.883733	-0.200639	0.255216	-0.25533	0.145003	-0.157898	0.372462	-0.172109	0.330398	-0.218739	0.213917	-0.191398	0.278208	-0.195315	0.268303	0.251463	0.151403	0.143942	0.416697	0.803527	1.05929e-08	0.516657
221947_at	221947_at		NA	black	-0.24612	0.160579	0.135878	0.443541	-0.165183	0.350519	-0.134059	0.449725	0.0464872	0.794041	-0.216185	0.219447	-0.113585	0.522425	-0.0892798	0.615584	0.157512	0.373648	-0.0710268	0.68977	-0.085008	0.632648	-0.127312	0.47306	0.108161	0.542602	0.0734522	0.679728	-0.0912094	0.60794	-0.211094	0.230761	-0.183583	0.29867	-0.125501	0.479427	-0.236031	0.178986	0.573952	0.000386564	0.357839	0.0377222	0.694714	5.15496e-06	0.42046
211279_at	211279_at	NRF1	4899	black	-0.245366	0.161905	0.0536127	0.763311	0.00171285	0.992329	-0.0995595	0.575338	-0.130774	0.461009	-0.130701	0.461258	0.131728	0.457714	-0.0868616	0.62522	-0.0172125	0.92303	0.012877	0.94238	-0.204144	0.246834	0.147634	0.404717	-0.15202	0.390745	0.122645	0.489562	-0.244426	0.163571	-0.049172	0.782423	-0.017369	0.922332	0.196665	0.264945	-0.188883	0.284691	0.453599	0.00705285	0.292736	0.092935	0.779708	5.49164e-08	0.591795
202982_s_at	202982_s_at	ACOT2	10965	black	-0.245039	0.162484	0.0334025	0.851241	0.0456858	0.797517	-0.126853	0.47467	0.119195	0.501952	-0.0997537	0.574589	0.0615637	0.729436	-0.288419	0.0980831	0.174615	0.323298	-0.0943601	0.595546	0.0888635	0.617239	0.319805	0.0652164	-0.225828	0.19907	-0.0549324	0.757656	-0.246054	0.160695	-0.366372	0.0330795	-0.314152	0.0703878	0.00184527	0.991736	-0.243878	0.164547	0.509464	0.00208772	-0.0230344	0.897116	0.385598	0.0243098	0.0704581
216345_at	216345_at	ZSWIM8	23053	black	-0.244487	0.163462	0.0206505	0.907716	-0.0616295	0.729157	-0.0813334	0.647476	-0.111481	0.530207	-0.17393	0.32523	-0.0296282	0.867893	-0.0244875	0.890663	-0.00636683	0.971493	-0.017452	0.921962	-0.155555	0.379689	0.122472	0.490179	-0.0635614	0.721	0.00763866	0.965801	-0.217373	0.216863	-0.060594	0.733542	0.0112063	0.949845	0.0750666	0.673073	-0.261886	0.134607	0.404849	0.0175466	0.606272	0.00014445	0.844487	3.44067e-10	0.757735
220640_at	220640_at	CSNK1G1	53944	black	-0.243277	0.165623	-0.164082	0.353785	-0.0854912	0.630708	0.222293	0.206381	-0.273605	0.117407	-0.0819288	0.645064	0.0260131	0.883896	-0.0151884	0.932059	-0.342138	0.0476361	-0.219784	0.211683	0.167328	0.344212	0.292927	0.0927123	-0.339698	0.0493489	-0.304904	0.0795324	-0.235437	0.180113	-0.113081	0.524286	-0.237363	0.176474	0.000679293	0.996958	-0.0862686	0.627592	0.141966	0.423189	0.129126	0.466724	0.624553	7.88413e-05	0.593333
211910_at	211910_at		NA	black	-0.2431	0.16594	0.0633926	0.721712	-0.0684044	0.700686	0.0149367	0.933182	-0.131934	0.457005	-0.0371602	0.834724	-0.050764	0.775556	-0.112803	0.525314	-0.0756255	0.670775	-0.184168	0.297106	0.00784322	0.964886	0.0978132	0.582091	-0.124147	0.48422	-0.172148	0.330288	-0.152387	0.389589	-0.21003	0.233176	-0.18225	0.302254	-0.126283	0.476673	-0.15038	0.395934	0.375251	0.028754	0.394124	0.0210881	0.750415	3.21361e-07	0.561046
213919_at	213919_at	DNAJC4	3338	black	-0.242767	0.166539	0.0197359	0.911787	-0.0103704	0.953582	-0.0797408	0.653945	-0.143591	0.417844	-0.191148	0.278849	0.00395568	0.982286	-0.0541777	0.760888	-0.0451061	0.800034	-0.110701	0.533109	-0.194271	0.270921	0.159249	0.368333	-0.0848473	0.633293	0.0501908	0.778027	-0.155924	0.378544	0.066767	0.707533	0.210639	0.231791	0.282248	0.105816	-0.327029	0.0590471	0.37634	0.028257	0.203677	0.247939	0.807376	7.95149e-09	0.673342
217364_x_at	217364_x_at		NA	black	-0.242688	0.166681	-0.163456	0.35565	-0.246617	0.15971	0.125593	0.479103	0.0117753	0.947302	-0.222258	0.206456	-0.10838	0.541781	-0.032345	0.855901	-0.226546	0.197607	-0.190019	0.281752	0.307067	0.0773158	0.0828324	0.64141	-0.378491	0.0272961	-0.321813	0.0634522	-0.24802	0.157271	-0.110603	0.533475	-0.392269	0.0217571	-0.193546	0.272747	-0.138903	0.433361	0.050633	0.776121	0.0947704	0.593941	0.415547	0.0145227	0.407788
202881_x_at	202881_x_at		NA	black	-0.240869	0.16998	0.186047	0.292118	0.0126849	0.943238	-0.139708	0.430677	-0.129513	0.465379	0.04235	0.812028	-0.0667241	0.707712	-0.149313	0.399333	-0.0145501	0.934908	-0.0538618	0.762242	-0.20393	0.247339	0.0322582	0.856283	-0.0151442	0.932256	0.0216219	0.903394	-0.0671102	0.706096	-0.0262153	0.883	-0.0834128	0.639068	0.0881576	0.620048	-0.107826	0.543861	0.42435	0.0123744	0.297209	0.0878213	0.788628	3.03885e-08	0.506069
214269_at	214269_at	MFSD7	84179	black	-0.240747	0.170204	0.0796986	0.654117	-0.120324	0.497881	-0.00861981	0.961411	-0.0402526	0.821183	-0.0688775	0.698712	-0.11944	0.501065	-0.182184	0.302431	-0.114984	0.517281	-0.182686	0.301078	0.0813803	0.647286	0.0138091	0.938216	-0.109639	0.53707	-0.164533	0.352446	-0.17265	0.328857	-0.201598	0.252904	-0.214295	0.223601	-0.119853	0.499577	-0.170404	0.335286	0.407662	0.0167047	0.287646	0.0990281	0.880258	6.87304e-12	0.652878
216729_at	216729_at		NA	black	-0.238938	0.173536	-0.196388	0.265632	-0.147858	0.403995	0.0927347	0.601927	-0.16988	0.336795	-0.247178	0.158731	-0.0759955	0.669255	0.0292722	0.869467	-0.15879	0.369734	-0.147399	0.405474	0.0562494	0.752025	0.261817	0.134713	-0.377973	0.0275249	-0.125044	0.481044	-0.383929	0.0249855	-0.24532	0.161987	-0.0586829	0.741655	0.000533504	0.997611	-0.185201	0.294357	0.110844	0.532576	0.437567	0.00965515	0.467534	0.00530303	0.38003
215965_at	215965_at		NA	black	-0.238746	0.173892	0.087551	0.622467	4.0936e-05	0.999817	-0.0605963	0.733532	-0.0734544	0.679719	-0.111755	0.529191	-0.0188367	0.915791	-0.00291025	0.986967	-0.0387124	0.827921	-0.105685	0.551936	-0.134867	0.446972	0.136565	0.441219	-0.0340579	0.848356	-0.0494828	0.781082	-0.0441477	0.8042	0.154892	0.381746	0.118933	0.502897	0.0720266	0.685624	-0.267528	0.126109	0.2881	0.098472	0.345616	0.0452775	0.827717	1.55886e-09	0.856035
202222_s_at	202222_s_at	DES	1674	black	-0.238652	0.174066	0.105886	0.551175	-0.0505521	0.776469	-0.151165	0.393444	0.0181927	0.918661	-0.0921198	0.604348	-0.0681548	0.701728	-0.174787	0.322813	0.0783493	0.659618	-0.0393984	0.824919	-0.0857	0.62987	0.0236651	0.894314	-0.0539906	0.76169	0.0272953	0.878215	-0.151643	0.391932	-0.15967	0.367053	-0.0931691	0.600219	0.0211465	0.905509	-0.220176	0.210848	0.553632	0.000682413	0.171689	0.331599	0.855787	1.12094e-10	0.452154
204464_s_at	204464_s_at	EDNRA	1909	black	0.237184	0.17681	0.244624	0.163219	0.113673	0.522103	-0.254941	0.145637	0.314001	0.0705305	-0.0317484	0.858532	0.0851557	0.632054	-0.0289495	0.870894	0.161351	0.361962	-0.00741662	0.966795	-0.207156	0.23978	-0.136684	0.440815	0.19762	0.262583	0.144235	0.415737	0.185236	0.294264	0.506447	0.00224144	0.457579	0.00650897	0.122718	0.489304	-0.100806	0.570538	-0.0773832	0.663567	-0.0213689	0.90452	0.158401	0.37092	0.183612
214768_x_at	214768_x_at	igkc	3514	black	0.237104	0.17696	0.240132	0.171331	0.210093	0.233031	-0.230437	0.189812	-0.015029	0.93277	0.484039	0.00372512	0.0732754	0.680458	-0.420425	0.0132965	-0.100983	0.56986	0.073854	0.678069	-0.14209	0.42278	-0.169336	0.338366	-0.123799	0.485455	-0.10722	0.546139	0.0760785	0.668915	-0.0614639	0.729858	0.152414	0.389503	0.193257	0.273479	0.0870942	0.62429	-0.10659	0.548516	0.0676597	0.703797	0.208491	0.236694	0.0882324
214032_at	214032_at	ZAP70	7535	black	-0.236613	0.177885	0.172491	0.329309	-0.00253005	0.98867	-0.163147	0.356573	-0.0596408	0.737585	-0.0695806	0.695782	0.0024331	0.989104	-0.211795	0.22918	-0.00107362	0.995192	-0.0746428	0.674818	-0.170689	0.334465	0.0576478	0.746061	-0.0411191	0.817398	0.0377821	0.831997	-0.173057	0.327702	-0.0654219	0.713173	0.0114517	0.948748	0.128736	0.468084	-0.186462	0.291024	0.508426	0.00213955	0.293346	0.092225	0.866807	3.4137e-11	0.628804
215859_at	215859_at	NCLN	56926	black	-0.234194	0.182492	0.0822411	0.643801	-0.0113556	0.949178	-0.177363	0.315621	-0.0140864	0.936978	-0.179505	0.309718	0.0527115	0.767178	-0.121179	0.494809	0.0707306	0.691	-0.0805753	0.650553	-0.195077	0.268898	0.166386	0.346973	-0.159787	0.366696	0.0489814	0.783247	-0.212413	0.227793	-0.0185054	0.917267	0.0987364	0.578517	0.145156	0.412735	-0.225576	0.199586	0.530525	0.00124825	0.45374	0.00703303	0.917054	2.53548e-14	0.832775
201882_x_at	201882_x_at	B4GALT1	2683	black	-0.233746	0.183354	-0.0881415	0.620112	-0.236627	0.177858	0.109479	0.537666	-0.255895	0.144085	-0.179676	0.309249	-0.252586	0.149523	0.0342737	0.847406	-0.204295	0.246476	-0.241954	0.168007	0.00678243	0.969633	0.0662313	0.709777	-0.175711	0.320223	-0.114347	0.519621	-0.247008	0.159028	-0.217593	0.216386	-0.111853	0.52883	-0.101947	0.566163	-0.00329543	0.985243	0.360999	0.0359448	0.383951	0.0249765	0.695941	4.88181e-06	0.555868
215987_at	215987_at	RAPGEF2	9693	black	-0.233559	0.183714	-0.173002	0.327859	-0.17013	0.336074	-0.0400415	0.822106	0.0158218	0.929232	-0.298462	0.0864283	-0.117359	0.508606	0.0213371	0.904661	0.0674621	0.704623	0.0605423	0.733761	-0.0200655	0.910319	0.112661	0.525836	-0.215829	0.220226	0.0566735	0.750215	-0.278252	0.111062	-0.217146	0.217356	-0.00190263	0.991479	-0.0407349	0.819076	-0.172072	0.330505	0.36642	0.0330547	0.144119	0.416118	0.467905	0.00526209	0.335772
202333_s_at	202333_s_at	UBE2B	7320	black	-0.233271	0.184272	0.0201915	0.909758	-0.050479	0.776785	0.0212645	0.904984	0.0455309	0.79819	0.0392834	0.825422	-0.0536355	0.763212	-0.195437	0.267999	-0.0506912	0.77587	-0.272923	0.11836	0.214339	0.223505	0.267147	0.12667	-0.321739	0.0635171	-0.33817	0.0504462	-0.0837843	0.63757	-0.330863	0.0559653	-0.153304	0.386707	-0.19185	0.277053	-0.0808504	0.649435	0.2647	0.130316	0.0596023	0.737748	0.364836	0.0338788	0.161041
217278_x_at	217278_x_at		NA	black	-0.232358	0.186043	0.0840625	0.63645	-0.0121102	0.945806	-0.0804455	0.65108	-0.0194383	0.913112	-0.14024	0.428906	-0.035245	0.843134	-0.0628238	0.724111	0.0117085	0.947601	-0.0832093	0.639889	-0.0888975	0.617103	0.117156	0.509345	-0.0135019	0.939588	-0.025058	0.888132	-0.100945	0.570007	0.0242587	0.891679	-0.0276738	0.876539	0.0344834	0.846483	-0.26101	0.135963	0.367153	0.0326789	0.201337	0.253531	0.856385	1.05352e-10	0.6563
208196_x_at	208196_x_at	NFATC1	4772	black	-0.232345	0.186069	0.0214237	0.904276	-0.154414	0.383236	-0.12716	0.473593	0.109743	0.536679	-0.251011	0.152164	-0.125065	0.48097	-0.186901	0.289868	0.0509319	0.774833	-0.187691	0.287798	0.0301931	0.865397	0.116731	0.510894	-0.233176	0.184454	-0.048791	0.784069	-0.317208	0.0675538	-0.236579	0.177948	-0.079947	0.653106	-0.0712693	0.688763	-0.14937	0.399152	0.574075	0.000385195	0.284054	0.103506	0.877209	1.00458e-11	0.595284
202553_s_at	202553_s_at	SYF2	25949	black	-0.231434	0.18785	-0.199642	0.257632	-0.0884737	0.618789	0.214369	0.22344	-0.456211	0.00669172	-0.296546	0.0885655	-0.0370845	0.835057	0.34328	0.0468514	-0.080123	0.65239	-0.135647	0.444324	-0.159652	0.367105	0.343418	0.0467569	-0.00760576	0.965948	0.128229	0.46985	-0.162911	0.357276	0.079688	0.65416	0.328232	0.0580661	0.241091	0.169576	-0.550042	0.000751689	0.224944	0.200882	0.118561	0.504243	0.302176	0.0823987	0.289813
211901_s_at	211901_s_at	PDE4A	5141	black	-0.230936	0.188828	0.196529	0.265281	0.146947	0.406931	-0.172367	0.329664	-0.0478245	0.788249	0.0840439	0.636525	-0.00891676	0.960083	-0.187762	0.287613	0.122657	0.489519	0.024791	0.889316	-0.213099	0.226259	0.174176	0.324536	-0.0212707	0.904957	0.0952463	0.59208	-0.135772	0.4439	-0.0750558	0.673118	-0.0624638	0.725631	0.111587	0.529814	0.00041695	0.998133	0.483513	0.00376831	0.238005	0.175272	0.704015	3.38914e-06	0.404091
207685_at	207685_at	CRYBB3	1417	black	-0.229758	0.191157	0.106087	0.550413	-0.013722	0.938605	-0.140629	0.427614	-0.0349016	0.844644	0.0133898	0.940089	-0.0826428	0.642177	-0.213486	0.225397	-0.00440748	0.980263	-0.0961058	0.588727	-0.103925	0.558614	0.0389281	0.826977	-0.17907	0.31091	-0.0370735	0.835105	-0.199694	0.257508	-0.146991	0.406789	0.00867158	0.96118	0.0323378	0.855932	-0.130914	0.460524	0.473137	0.00471292	0.220908	0.209297	0.902028	3.25828e-13	0.555397
218774_at	218774_at	DCPS	28960	black	-0.228142	0.194384	-0.096541	0.587032	-0.0330303	0.85288	-0.0461099	0.795677	0.12278	0.489081	-0.172222	0.330076	-0.129696	0.464744	-0.0693953	0.696554	0.0563209	0.75172	-0.0152752	0.931671	0.121184	0.494791	0.232313	0.18613	-0.00292949	0.986881	-0.0875087	0.622635	0.0367971	0.836317	-0.0475007	0.78965	-0.148868	0.400756	-0.101103	0.5694	-0.0708627	0.690451	0.173255	0.327141	-0.0787429	0.658011	0.274719	0.115863	0.137153
204261_s_at	204261_s_at	PSEN2	5664	black	-0.228053	0.194563	0.0801872	0.652129	-0.0167377	0.925147	-0.138114	0.436003	0.0738623	0.678035	-0.0274557	0.877504	-0.0680405	0.702206	-0.215059	0.221916	-0.0447294	0.801671	-0.0986593	0.578815	-0.00905604	0.95946	0.108278	0.542162	-0.245741	0.161245	-0.155057	0.381234	-0.151096	0.393663	-0.0461628	0.795448	-0.0107456	0.951905	0.0291467	0.870022	-0.149545	0.398593	0.349987	0.0424476	0.170007	0.336429	0.885769	3.36932e-12	0.643684
203976_s_at	203976_s_at	CHAF1A	10036	black	-0.228026	0.194617	-0.0648541	0.715559	-0.102026	0.565861	0.114599	0.518694	-0.0888737	0.617198	0.0121396	0.945674	-0.196851	0.264483	0.0872633	0.623615	-0.108718	0.540513	0.040549	0.819888	0.117293	0.508846	0.0554819	0.755305	0.0156211	0.930128	-0.205584	0.243444	0.120916	0.495752	-0.13804	0.436254	-0.131985	0.45683	-0.250996	0.15219	-0.224134	0.202552	0.0862157	0.627804	0.0325566	0.854968	0.254323	0.14665	0.237546
201292_at	201292_at	TOP2A	7153	black	-0.227757	0.195158	-0.275207	0.11519	-0.182203	0.30238	0.185727	0.292965	-0.267726	0.125818	-0.329752	0.0568446	-0.0709014	0.690291	0.176661	0.317572	-0.178361	0.312862	-0.185306	0.294079	0.0498398	0.779541	0.323882	0.0616753	-0.36884	0.0318273	-0.116773	0.510741	-0.349761	0.04259	-0.219899	0.211438	0.0120078	0.946263	0.0189108	0.915461	-0.278054	0.111328	0.12575	0.478551	0.376394	0.0282326	0.406597	0.0170193	0.456513
208058_s_at	208058_s_at	MGAT3	4248	black	-0.224498	0.201801	0.118251	0.505366	0.0155652	0.930377	-0.129856	0.464185	0.00665516	0.970202	-0.0197728	0.911622	0.00773117	0.965387	-0.183475	0.298959	0.0151308	0.932316	-0.0178343	0.920258	-0.0801366	0.652335	0.0809457	0.649049	-0.0638524	0.719775	-0.0525355	0.767934	-0.122118	0.491444	-0.0915477	0.606604	-0.166081	0.347869	0.0132842	0.940561	-0.197405	0.263115	0.407819	0.0166585	0.185405	0.293818	0.884343	4.06616e-12	0.608669
221315_s_at	221315_s_at	fgf22	27006	black	-0.223666	0.20352	-0.0324541	0.85542	-0.213207	0.226018	0.113068	0.524333	0.0507589	0.775578	-0.131993	0.456804	-0.300618	0.084071	-0.0600544	0.735829	-0.127365	0.472873	-0.201687	0.252688	0.304696	0.0797487	-0.0142859	0.936087	-0.0186341	0.916694	-0.465846	0.00549283	0.0727016	0.68283	-0.198471	0.260492	-0.296624	0.0884778	-0.444338	0.00847086	-0.312144	0.0722997	0.0446615	0.801966	0.0985082	0.579399	0.422513	0.0127991	0.324984
217461_x_at	217461_x_at		NA	black	-0.223335	0.204209	-0.0715062	0.687781	-0.222097	0.206792	0.208736	0.236132	-0.222407	0.206143	-0.112983	0.524647	-0.136916	0.440033	-0.0331347	0.852421	-0.328152	0.0581307	-0.379049	0.0270512	0.220393	0.210388	0.09217	0.60415	-0.214127	0.223975	-0.384388	0.0247983	-0.210432	0.232261	-0.299704	0.0850637	-0.319223	0.0657341	-0.216522	0.218712	-0.139598	0.431044	0.147175	0.406195	0.34753	0.0440206	0.76811	1.13956e-07	0.669091
206268_at	206268_at	lefty1	10637	black	-0.22233	0.206304	-0.187207	0.289065	-0.0899494	0.612927	0.103921	0.558627	-0.117199	0.50919	-0.12844	0.469114	-0.241417	0.168981	0.0923265	0.603533	-0.115859	0.514077	-0.0769284	0.66543	0.0893681	0.615233	0.279586	0.10929	-0.279347	0.109606	-0.160605	0.364216	-0.152055	0.390633	-0.0412928	0.81664	0.0696084	0.695667	-0.0618943	0.728038	-0.0870441	0.62449	0.102913	0.56247	0.14502	0.413176	0.39515	0.0207255	0.366109
214072_x_at	214072_x_at	NENF	29937	black	0.22219	0.206598	0.405265	0.0174198	0.329701	0.0568852	-0.500409	0.0025789	0.431812	0.0107692	0.106605	0.548457	0.194695	0.269856	-0.365133	0.033723	0.464705	0.0056244	0.416436	0.0142923	-0.388083	0.0233313	-0.161625	0.361137	0.427809	0.011607	0.273457	0.117614	0.260521	0.136725	0.244419	0.163582	0.211317	0.230257	0.19253	0.275322	-0.122414	0.490389	0.371677	0.0304356	0.0338594	0.849229	0.413839	0.0149736	0.250155
215892_at	215892_at	ZNF440	126070	black	-0.222122	0.20674	0.0290869	0.870286	-0.143441	0.418337	-0.0743309	0.676103	-0.124637	0.482485	-0.150112	0.396786	-0.0160219	0.92834	0.0100675	0.954937	0.125899	0.478025	0.0604494	0.734155	-0.180839	0.306076	-0.158232	0.37144	0.00356333	0.984043	0.292706	0.0929695	-0.237285	0.17662	-0.0888945	0.617115	-0.0159316	0.928742	0.0545887	0.759128	-0.0777841	0.661927	0.575115	0.000373765	0.437466	0.00967376	0.486911	0.00349686	0.448028
221192_x_at	221192_x_at	MFSD11	79157	black	0.222078	0.206831	0.414571	0.014779	0.109441	0.537809	-0.438309	0.00951871	0.321844	0.0634259	0.0119336	0.946595	0.364453	0.0340806	-0.385247	0.0244504	0.268053	0.125338	0.227186	0.19631	-0.324811	0.0608897	-0.532229	0.00119562	0.327463	0.0586915	0.438229	0.00953343	-0.0083263	0.962724	0.160748	0.363784	0.0680491	0.70217	0.279545	0.109344	-0.0774438	0.663319	0.27843	0.110825	0.240161	0.171278	0.380803	0.0262931	0.24341
204444_at	204444_at	KIF11	3832	black	-0.221632	0.207769	-0.165613	0.349249	-0.0529307	0.766237	0.175199	0.321656	-0.238603	0.174158	0.131529	0.458401	-0.250914	0.152328	-0.109739	0.536695	-0.324411	0.0612272	-0.140939	0.426583	0.238048	0.175192	0.279222	0.10977	-0.427017	0.0117788	-0.46552	0.00553021	-0.116616	0.511312	-0.255014	0.145518	-0.137677	0.437473	-0.16054	0.364413	-0.140251	0.428868	-0.0452229	0.799527	0.119501	0.500847	0.415274	0.014594	0.255341
217676_at	217676_at		NA	black	-0.221465	0.20812	0.158864	0.369507	-0.10146	0.568029	-0.04238	0.811897	0.0833259	0.639419	-0.0818406	0.645421	-0.0715113	0.68776	-0.125868	0.478135	-0.00561336	0.974865	-0.301558	0.0830586	0.0952568	0.592039	-0.0281506	0.874428	-0.104528	0.55632	-0.141464	0.424848	-0.0443631	0.803263	-0.073708	0.678672	-0.136109	0.442758	-0.113542	0.522584	-0.208218	0.237323	0.29537	0.0898973	0.0202516	0.909491	0.716985	1.83783e-06	0.476031
211280_s_at	211280_s_at	NRF1	4899	black	-0.22032	0.210542	-0.142366	0.42187	-0.131395	0.458862	0.108585	0.541012	-0.172495	0.3293	-0.235461	0.180068	0.059542	0.738004	-0.0205634	0.908103	-0.0789315	0.657242	-0.282276	0.105779	0.0994473	0.575771	0.269906	0.122648	-0.333723	0.0537505	-0.0531648	0.765232	-0.374047	0.0293116	-0.258236	0.140325	-0.095105	0.592632	0.0464501	0.794202	-0.336258	0.0518466	0.362015	0.0353883	0.167695	0.343138	0.514713	0.00184216	0.393115
215552_s_at	215552_s_at	ESR1	2099	black	-0.220184	0.210831	0.0690749	0.697889	-0.118144	0.505757	-0.1059	0.551122	0.0435448	0.806823	-0.201261	0.253714	-0.0514277	0.772698	-0.0923921	0.603275	0.00474711	0.978743	-0.20583	0.242867	-0.0296029	0.868005	0.0888887	0.617138	-0.163954	0.354167	-0.0687979	0.699044	-0.176213	0.318821	-0.0245395	0.890432	0.0662923	0.709521	-0.00466755	0.979099	-0.265553	0.129036	0.461743	0.00597864	0.352501	0.0408854	0.850946	1.83282e-10	0.849522
214568_at	214568_at	TPSD1	23430	black	-0.219316	0.212682	-0.118455	0.504628	-0.188631	0.285346	0.0173902	0.922237	-0.142743	0.420627	-0.168472	0.340874	-0.184389	0.296517	-0.116951	0.510092	-0.186782	0.290183	-0.299395	0.0854021	0.0674216	0.704793	0.137417	0.438348	-0.336425	0.0517229	-0.2455	0.161669	-0.329465	0.0570737	-0.312707	0.0717595	-0.0636966	0.720431	-0.0381367	0.830443	-0.171035	0.333471	0.270574	0.121689	0.515576	0.00180433	0.796135	1.80627e-08	0.617727
203858_s_at	203858_s_at	COX10	1352	black	-0.218363	0.214726	-0.136724	0.440683	-0.16898	0.339399	-0.0346652	0.845684	0.0578407	0.745239	-0.244761	0.162975	-0.267903	0.125558	0.0475559	0.789411	0.196108	0.266326	-0.00993198	0.955543	0.0887007	0.617886	0.08201	0.644736	-0.0807398	0.649885	0.0443903	0.803145	-0.20332	0.248787	-0.218345	0.214765	-0.077725	0.662169	-0.0659153	0.711102	-0.50386	0.00238098	0.312067	0.0723744	0.0609909	0.73186	0.21675	0.218215	0.0490167
217062_at	217062_at		NA	black	-0.217524	0.216536	0.203124	0.249254	0.0508048	0.77538	-0.105599	0.55226	-0.0823843	0.643221	0.0661528	0.710106	0.0237854	0.89378	-0.207901	0.238054	0.0161696	0.927681	-0.0249016	0.888825	-0.11394	0.521119	0.066208	0.709875	-0.044312	0.803485	-0.0866255	0.626164	-0.0332155	0.852065	-0.139039	0.432907	-0.114705	0.518306	-0.0103259	0.953781	-0.181858	0.303311	0.496396	0.0028269	0.217205	0.217227	0.847888	2.4785e-10	0.551664
202903_at	202903_at	LSM5	23658	black	-0.217236	0.21716	-0.0206087	0.907902	0.0742377	0.676487	-0.0671615	0.705881	-0.136048	0.442965	0.0220362	0.901552	0.0163589	0.926836	-0.197236	0.26353	0.0384089	0.829251	-0.0395628	0.8242	-0.0628412	0.724038	0.333452	0.0539571	-0.258608	0.139734	0.0208307	0.906914	-0.261265	0.135567	-0.251236	0.151785	-0.0487111	0.784415	0.185364	0.293926	-0.179285	0.310319	0.489926	0.00327041	0.139456	0.431515	0.479239	0.00413549	0.288798
211265_at	211265_at	ptger3	5733	black	-0.216912	0.217864	0.0330754	0.852682	-0.028527	0.872763	-0.0876292	0.622154	-0.0333002	0.851691	-0.152123	0.390417	-0.0439886	0.804892	-0.120107	0.49866	0.0223211	0.900286	-0.139878	0.430109	-0.06612	0.710244	0.174347	0.324052	-0.17925	0.310417	-0.047823	0.788255	-0.199943	0.256901	-0.0936975	0.598144	-0.0443067	0.803509	0.0818746	0.645284	-0.209346	0.234735	0.486308	0.00354375	0.266879	0.127066	0.930089	1.80909e-15	0.741401
213604_at	213604_at	TCEB3	6924	black	-0.216842	0.218015	0.0734106	0.6799	0.0822913	0.643598	-0.347123	0.0442856	0.32516	0.0605965	-0.158928	0.369312	0.0333019	0.851684	-0.0854302	0.630952	0.455485	0.0067905	0.409783	0.0160924	-0.211536	0.229764	-0.0341888	0.847779	0.213693	0.224937	0.326888	0.0591626	0.0734293	0.679822	0.149006	0.400316	-0.138949	0.43321	0.0775471	0.662897	-0.308286	0.0760879	0.528691	0.00130715	-0.0706336	0.691403	0.206929	0.240306	0.069784
210167_s_at	210167_s_at	TEF	7008	black	-0.216449	0.21887	0.123872	0.485197	-0.0151591	0.93219	-0.160555	0.364368	0.067866	0.702935	-0.0336745	0.850043	-0.0768538	0.665735	-0.312966	0.0715126	-0.00222461	0.990038	-0.170159	0.335991	0.0112835	0.9495	0.171096	0.333298	-0.237977	0.175324	-0.187847	0.287392	-0.223142	0.20461	-0.265138	0.129658	-0.135634	0.444369	-0.0787626	0.657931	-0.102926	0.562419	0.412019	0.0154673	0.304174	0.0802916	0.878062	9.04321e-12	0.596202
207511_s_at	207511_s_at	CNPPD1	27013	black	-0.214415	0.223338	-0.00614352	0.972492	0.06092	0.732161	0.0539796	0.761737	-0.148046	0.403393	0.0545091	0.759468	-0.11729	0.508856	0.0717693	0.68669	-0.101184	0.569087	0.00461255	0.979345	-0.0443186	0.803457	0.232769	0.185244	0.0562113	0.752188	-0.124811	0.481866	0.158545	0.370481	0.0820039	0.64476	0.0401863	0.821473	-0.0121791	0.945498	-0.088257	0.619652	0.0899079	0.613092	0.0854972	0.630684	0.43845	0.00949306	0.450806
211650_x_at	211650_x_at	IGHV4-31	28396	black	-0.213412	0.225561	0.125175	0.48058	0.0316264	0.85907	-0.176361	0.318408	0.0261108	0.883463	-0.0809655	0.648968	-0.0225696	0.899181	-0.0796	0.654518	0.10587	0.551236	0.0617908	0.728475	-0.192349	0.275784	0.0501049	0.778397	0.0607714	0.73279	0.0564948	0.750978	-0.0242623	0.891663	0.100489	0.571758	0.103139	0.561606	0.0997041	0.57478	-0.247694	0.157836	0.348096	0.0436538	0.365045	0.0337691	0.773422	8.20014e-08	0.603692
215432_at	215432_at	ACSM1	116285	black	-0.213005	0.226468	-0.0159067	0.928854	-0.119024	0.502568	-0.0393651	0.825065	-0.0300325	0.866107	-0.102201	0.565191	-0.124263	0.483808	-0.149664	0.398214	-0.0555455	0.755033	-0.176903	0.316898	0.049427	0.781323	0.126356	0.476416	-0.317587	0.0672086	-0.182718	0.300991	-0.292439	0.0932824	-0.257927	0.140818	-0.125812	0.478331	-0.0955199	0.591012	-0.120992	0.495477	0.420939	0.0131725	0.348545	0.0433647	0.890487	1.77714e-12	0.719418
214304_x_at	214304_x_at		NA	black	-0.212972	0.226543	0.123183	0.487646	0.0489992	0.78317	-0.196068	0.266428	0.0268506	0.880184	-0.114466	0.519184	0.00492948	0.977926	-0.192224	0.276101	0.0866987	0.625871	-0.0218323	0.902459	-0.162685	0.357953	0.156448	0.376924	-0.0575785	0.746356	0.0199442	0.910859	-0.137776	0.437141	-0.0331477	0.852363	0.091546	0.606611	0.146721	0.407659	-0.324367	0.0612642	0.501403	0.00252045	0.315166	0.0694371	0.883969	4.26942e-12	0.660099
205582_s_at	205582_s_at	GGT5	2687	black	0.212095	0.228506	0.46654	0.00541414	0.385618	0.0243018	-0.469675	0.00507051	0.194713	0.26981	0.207134	0.23983	0.322112	0.0631932	-0.36454	0.034035	0.32183	0.0634377	0.159066	0.36889	-0.483198	0.0037944	-0.0477109	0.788741	0.0817632	0.645735	0.316999	0.0677445	0.116829	0.510536	0.297249	0.0877768	0.540232	0.000973666	0.476717	0.00436622	-0.07985	0.653501	0.28479	0.102576	0.190196	0.281296	0.543101	0.000903446	0.381325
220287_at	220287_at	ADAMTS9	56999	black	0.210556	0.23198	0.265025	0.129828	0.263347	0.132367	-0.25885	0.139351	0.00329488	0.985245	0.606887	0.000141624	0.0231456	0.896622	-0.434977	0.0101438	-0.0227072	0.89857	0.263994	0.131383	-0.173508	0.326422	-0.155627	0.379466	-0.132692	0.4544	-0.100217	0.572804	0.0960131	0.589088	-0.14248	0.421494	0.0730484	0.681396	0.0933076	0.599674	0.206857	0.240473	0.0351458	0.84357	0.232143	0.186463	0.242593	0.166852	0.0691958
220959_s_at	220959_s_at	OBP2B	29989	black	-0.210004	0.233234	0.113419	0.523038	0.0085792	0.961593	-0.0908379	0.609408	-0.00955244	0.95724	-0.0256523	0.885496	-0.0819012	0.645176	-0.168445	0.340952	-0.0810558	0.648602	-0.143263	0.418919	-0.0308451	0.862518	0.0954314	0.591357	-0.139584	0.43109	-0.205476	0.243697	-0.0703647	0.69252	0.0334859	0.850873	-0.0416241	0.815194	-0.00248952	0.988851	-0.222985	0.204936	0.237679	0.175881	0.238854	0.17369	0.894484	1.00967e-12	0.72347
201452_at	201452_at	RHEB	6009	black	-0.208828	0.235921	0.210368	0.232405	0.141489	0.424763	-0.28128	0.107069	0.180735	0.30636	0.0752383	0.672367	-0.0406816	0.819309	-0.370907	0.0308082	0.070891	0.690333	0.00309632	0.986134	-0.102849	0.562713	0.116037	0.513425	-0.0468429	0.792499	-0.0780151	0.660983	0.0302427	0.865178	-0.00127886	0.994273	-0.0889146	0.617035	0.0734733	0.679641	0.02893	0.87098	0.431144	0.0109055	0.0627388	0.72447	0.798419	1.53525e-08	0.492268
207726_at	207726_at	ESRRB	2103	black	-0.207582	0.238792	0.115374	0.515853	-0.0350948	0.843795	-0.122736	0.489237	0.0701783	0.693295	-0.0662099	0.709867	-0.0769629	0.665288	-0.219404	0.212494	0.0111375	0.950153	-0.153359	0.386533	0.018107	0.919043	0.0880104	0.620634	-0.150052	0.39698	-0.177883	0.314182	-0.132163	0.456218	-0.152423	0.389475	-0.123476	0.486604	-0.0863235	0.627372	-0.265247	0.129496	0.353745	0.0401295	0.247028	0.158992	0.903665	2.51831e-13	0.614154
215037_s_at	215037_s_at	BCL2L1	598	black	-0.207555	0.238855	0.0383944	0.829314	-0.115467	0.51551	0.0176314	0.921162	-0.128991	0.467193	-0.155087	0.38114	-0.0207304	0.90736	0.0740725	0.677168	-0.0709316	0.690165	-0.107077	0.54668	-0.0825441	0.642575	-0.00711453	0.968146	0.00713367	0.968061	-0.0211877	0.905326	-0.101381	0.568332	0.0839388	0.636948	0.0246092	0.890123	-0.00108132	0.995157	-0.24594	0.160895	0.29758	0.0874072	0.394427	0.0209805	0.783188	4.37397e-08	0.801182
216282_x_at	216282_x_at	POLR2C	5432	black	-0.207526	0.238921	-0.122233	0.491034	0.01239	0.944555	-0.0320682	0.857121	-0.178201	0.313302	-0.0187564	0.916149	-0.197984	0.261689	-0.0950205	0.592963	-0.017871	0.920094	-0.0296557	0.867772	-0.0809268	0.649125	0.328191	0.0580993	-0.26613	0.128177	-0.0518328	0.770955	-0.205287	0.244141	-0.281576	0.106685	0.142731	0.420667	0.107454	0.545261	-0.0582299	0.743582	0.463407	0.00577735	0.207922	0.238005	0.539365	0.00099582	0.365441
211109_at	211109_at	JAK3	3718	black	-0.20685	0.240488	0.076639	0.666616	0.0196576	0.912135	-0.111653	0.52957	-0.0812244	0.647918	-0.0867104	0.625824	0.000788995	0.996467	-0.120888	0.495853	0.0713255	0.68853	-0.00487913	0.978152	-0.159055	0.368925	0.161498	0.361519	-0.0885915	0.61832	0.0395376	0.82431	-0.217461	0.216673	-0.139556	0.431181	-0.0939893	0.596999	0.0522338	0.769231	-0.168721	0.340149	0.575004	0.00037497	0.352047	0.0411639	0.918137	2.07103e-14	0.688041
58367_s_at	58367_s_at	ZNF419	79744	black	-0.206649	0.240956	-0.140187	0.42908	-0.204431	0.246156	0.00224146	0.989962	-0.161652	0.361056	-0.350922	0.0418612	-0.0711018	0.689459	0.134471	0.44832	0.143994	0.416525	-0.0217567	0.902795	-0.147615	0.404777	0.104685	0.555724	-0.0532356	0.764928	0.201102	0.254098	-0.282597	0.105366	-0.308394	0.0759795	0.0491649	0.782454	0.00863331	0.961351	-0.213537	0.225284	0.583928	0.000288437	0.452927	0.0071484	0.470155	0.00501959	0.317532
214024_s_at	214024_s_at	DGCR6L	85359	black	-0.205993	0.242485	0.0965478	0.587006	0.103669	0.559586	-0.163903	0.354317	-0.07945	0.655129	-0.0708425	0.690535	0.149797	0.397789	-0.142216	0.422363	0.0265096	0.881695	0.053978	0.761744	-0.250621	0.152822	0.192033	0.276588	-0.138246	0.435563	0.128329	0.469502	-0.174355	0.32403	0.101805	0.566706	0.0381857	0.830228	0.272084	0.119541	-0.115595	0.515042	0.483257	0.00378953	0.227398	0.195881	0.865379	4.00545e-11	0.714409
205940_at	205940_at	MYH3	4621	black	-0.205697	0.243179	0.0888287	0.617377	-0.104416	0.556747	-0.0300602	0.865984	0.0334282	0.851128	-0.0492205	0.782214	-0.137862	0.436849	-0.181272	0.304899	-0.0563146	0.751747	-0.287093	0.0997078	0.11739	0.508496	0.0210903	0.905759	-0.163494	0.355534	-0.215941	0.21998	-0.136469	0.441544	-0.210935	0.231121	-0.137671	0.437492	-0.17051	0.334979	-0.118938	0.50288	0.342504	0.0473836	0.142398	0.421763	0.841125	4.7229e-10	0.518911
215258_at	215258_at	CADM4	199731	black	-0.205275	0.244168	0.132017	0.45672	0.000854313	0.996174	-0.170647	0.334585	0.0552661	0.756228	0.0771613	0.664475	-0.0732189	0.680691	-0.206775	0.240664	0.0393977	0.824922	0.0326388	0.854606	-0.091151	0.608171	-0.0830454	0.640551	0.0139519	0.937579	-0.0738384	0.678134	-0.0135128	0.939539	-0.034676	0.845636	-0.153368	0.386505	-0.0748292	0.674051	-0.104322	0.557105	0.365988	0.0332776	0.252894	0.149011	0.719553	1.62169e-06	0.419484
214797_s_at	214797_s_at	CDK18	5129	black	-0.204974	0.244876	0.307857	0.0765179	-0.0253521	0.886827	-0.180582	0.306775	0.225306	0.200139	0.0367942	0.83633	-0.122735	0.489242	-0.176909	0.31688	0.126919	0.474437	-0.0780683	0.660766	0.0145613	0.934858	-0.0987455	0.578481	0.185203	0.294353	-0.162551	0.358355	0.284077	0.103477	0.0217261	0.902931	-0.061614	0.729223	-0.281897	0.106268	-0.196495	0.265366	0.356919	0.0382529	0.11069	0.533149	0.436738	0.00980936	0.33216
217239_x_at	217239_x_at		NA	black	-0.204813	0.245254	0.0630801	0.72303	0.0574168	0.747045	-0.056577	0.750627	-0.151607	0.392047	0.0438097	0.805671	-0.0284045	0.873305	-0.0984426	0.579653	-0.128027	0.470558	-0.0571223	0.748301	-0.136625	0.441016	0.168164	0.34177	-0.142505	0.421413	-0.125153	0.480656	-0.102195	0.565214	0.000692806	0.996897	0.00943992	0.957743	0.0954041	0.591464	-0.00695166	0.968875	0.250781	0.152553	0.471793	0.00484909	0.811048	6.01182e-09	0.861706
221673_s_at	221673_s_at	CSNK1G1	53944	black	-0.204418	0.246186	-0.102971	0.56225	0.0195359	0.912677	0.0459589	0.796332	-0.0987474	0.578474	0.0609799	0.731907	-0.187199	0.289088	-0.0211153	0.905648	-0.0687427	0.699275	0.0431205	0.808671	0.0394603	0.824648	0.214256	0.223689	-0.0955003	0.591089	-0.22411	0.202601	0.0255636	0.885889	-0.149712	0.398062	-0.106835	0.547592	-0.0792404	0.655983	0.00638642	0.971405	0.18248	0.301634	0.24072	0.170254	0.508436	0.00213905	0.456377
217045_x_at	217045_x_at	NCR2	9436	black	-0.203873	0.247474	-0.118322	0.50511	-0.116728	0.510904	0.0720786	0.685408	-0.212038	0.228633	-0.0523957	0.768535	-0.156757	0.375969	-0.179465	0.309828	-0.315018	0.0695758	-0.324476	0.0611723	0.130459	0.462096	0.228323	0.194021	-0.450232	0.00754296	-0.284058	0.103502	-0.365229	0.0336731	-0.346759	0.0445236	-0.140853	0.42687	0.0448446	0.80117	0.0461866	0.795345	0.0155861	0.930284	0.306656	0.0777331	0.283079	0.104748	0.184003
216492_at	216492_at	KIR3DX1	90011	black	-0.202555	0.25061	-0.0671393	0.705974	-0.0625775	0.725151	0.0823956	0.643176	-0.394714	0.0208791	0.0517366	0.771369	-0.124392	0.483349	-0.0798727	0.653409	-0.320375	0.0647118	-0.105409	0.552979	-0.0741717	0.676759	0.0977031	0.582518	-0.106169	0.550106	-0.234294	0.182299	-0.0378731	0.831598	-0.150569	0.395335	0.0135088	0.939557	0.0857434	0.629696	-0.141062	0.426178	0.117672	0.507468	0.408192	0.0165499	0.607243	0.000140011	0.540002
206736_x_at	206736_x_at	CHRNA4	1137	black	-0.202102	0.251695	0.113345	0.523312	-0.0859102	0.629028	-0.138566	0.434491	0.0681083	0.701923	-0.0936494	0.598332	-0.0404389	0.820369	-0.280761	0.107745	0.0158888	0.928933	-0.171356	0.33255	0.0184456	0.917534	0.00924669	0.958607	-0.268165	0.125174	-0.0166328	0.925615	-0.344762	0.0458482	-0.264349	0.130846	-0.231596	0.187531	0.0120222	0.946199	-0.0803667	0.6514	0.462744	0.0058569	0.240366	0.170901	0.841472	4.57243e-10	0.457906
210533_at	210533_at	MSH4	4438	black	-0.202	0.251938	-0.21502	0.222002	-0.109196	0.538725	0.111855	0.528821	-0.160595	0.364247	-0.259285	0.138663	-0.049805	0.779691	0.100475	0.571813	-0.0959791	0.589221	-0.116048	0.513386	0.0350852	0.843836	0.31938	0.0655944	-0.372906	0.0298484	-0.102525	0.563952	-0.303946	0.0805305	-0.181334	0.304732	0.00563467	0.97477	0.00140415	0.993712	-0.18827	0.286286	0.161363	0.361927	0.207572	0.238815	0.41424	0.0148667	0.403335
210150_s_at	210150_s_at	LAMA5	3911	black	0.20109	0.254127	0.546026	0.00083649	0.376909	0.0280002	-0.652317	2.91124e-05	0.499233	0.0026495	0.235915	0.179206	0.33095	0.0558966	-0.386778	0.0238409	0.635084	5.46519e-05	0.499385	0.00264029	-0.554786	0.000661383	-0.350844	0.04191	0.334353	0.0532719	0.556211	0.000636198	0.201792	0.252437	0.26563	0.128922	0.165446	0.349741	0.188932	0.284564	0.129033	0.467046	0.644158	3.94158e-05	0.048953	0.783369	0.415307	0.0145853	0.226593
207444_at	207444_at	slc22a13	9390	black	-0.200559	0.255409	-0.0404363	0.820381	-0.0464185	0.794339	-0.0452608	0.799363	-0.22784	0.194991	-0.102228	0.565088	-0.00745297	0.966632	-0.0969748	0.585345	-0.12687	0.474609	-0.17026	0.335698	-0.14284	0.420309	0.130676	0.461347	-0.276738	0.113101	0.0265384	0.881568	-0.326825	0.059214	-0.0736344	0.678975	0.183847	0.297964	0.278742	0.110408	-0.164358	0.352966	0.309035	0.0753405	0.336186	0.0518998	0.764083	1.45409e-07	0.593985
217071_s_at	217071_s_at	MTHFR	4524	black	-0.200132	0.256443	0.10073	0.57083	0.00579933	0.974033	-0.0971949	0.58449	-0.0245037	0.890591	-0.0446697	0.801931	0.127183	0.473513	-0.142088	0.422785	-0.0178436	0.920216	-0.280623	0.107926	-0.0689115	0.698571	0.151313	0.392977	-0.187322	0.288763	-0.0176411	0.921119	-0.20183	0.252347	-0.053714	0.762876	0.0305743	0.863713	0.1306	0.46161	-0.128566	0.468674	0.269913	0.122638	0.207745	0.238416	0.66294	1.93549e-05	0.595425
217420_s_at	217420_s_at	POLR2A	5430	black	-0.200083	0.256563	0.0159639	0.928598	-0.098068	0.581103	3.07296e-05	0.999862	-0.0610704	0.731523	-0.12214	0.491368	-0.115247	0.516319	-0.0592415	0.739281	-0.139833	0.430261	-0.191708	0.277417	0.0222702	0.900512	0.0592776	0.739127	-0.139007	0.433013	-0.203723	0.24783	-0.131137	0.459752	-0.00315528	0.98587	-0.0503257	0.777446	-0.0377701	0.83205	-0.222881	0.205154	0.236222	0.178624	0.392	0.0218554	0.898422	5.6568e-13	0.864951
217271_at	217271_at		NA	black	-0.199528	0.25791	0.0156099	0.930178	-0.114419	0.519357	-0.00817967	0.96338	0.0168473	0.924658	-0.232941	0.184911	-0.118346	0.505023	-0.0111137	0.950259	-0.0193299	0.913594	-0.202072	0.251765	0.0469264	0.792137	0.0779674	0.661178	-0.110149	0.535165	-0.127374	0.47284	-0.122321	0.490721	0.0140833	0.936992	-0.0309541	0.862037	-0.0690537	0.697977	-0.357419	0.0379634	0.304061	0.0804103	0.259787	0.137873	0.807838	7.67908e-09	0.780681
208111_at	208111_at	AVPR2	554	black	-0.198232	0.261081	0.190851	0.27961	0.00668637	0.970062	-0.152851	0.388128	0.0366773	0.836843	-0.00148846	0.993334	-0.0183306	0.918046	-0.222746	0.205434	0.0150197	0.932812	-0.0893572	0.615276	-0.0692849	0.697014	0.0716903	0.687017	-0.0384956	0.828871	-0.0975784	0.583001	-0.0888981	0.617101	-0.110157	0.535135	-0.125554	0.47924	-0.0533541	0.76442	-0.168395	0.341099	0.413817	0.0149797	0.349215	0.0429368	0.869109	2.62768e-11	0.665342
209425_at	209425_at	C1QTNF3-AMACR	100534612	black	-0.197945	0.261785	-0.00928962	0.958415	-0.178751	0.311788	0.136143	0.442645	-0.0402795	0.821066	-0.0175043	0.921729	-0.144148	0.416021	-0.0166073	0.925728	-0.0888101	0.617451	-0.146954	0.406909	0.213045	0.226381	-0.00105567	0.995272	-0.0962469	0.588178	-0.139438	0.431575	-0.142506	0.421409	-0.27541	0.114911	-0.135354	0.445318	-0.240881	0.169959	-0.0701492	0.693416	0.354193	0.0398606	-0.0557706	0.754071	0.340086	0.0490734	0.118638
200646_s_at	200646_s_at	NUCB1	4924	black	-0.197835	0.262054	0.0859427	0.628898	-0.0828526	0.641329	-0.0503954	0.777145	-0.0873111	0.623424	0.0108142	0.951598	-0.063437	0.721525	-0.162383	0.358858	-0.139788	0.43041	-0.151564	0.392183	-0.000233606	0.998954	0.0751028	0.672925	-0.199094	0.258969	-0.108684	0.540641	-0.237922	0.175427	-0.146903	0.407072	-0.125906	0.478001	-0.00638488	0.971412	-0.043631	0.806448	0.292598	0.0930957	0.455837	0.0067425	0.727219	1.10695e-06	0.519714
216906_at	216906_at	ST14	6768	black	-0.197241	0.263518	0.0993524	0.576137	0.0898917	0.613156	-0.176502	0.318014	-0.100411	0.572059	-0.030291	0.864965	0.0416103	0.815254	-0.214557	0.223023	0.0518505	0.770879	0.0139026	0.937799	-0.216825	0.218053	0.228312	0.194042	-0.108003	0.543195	0.00134715	0.993967	-0.100277	0.572573	-0.119287	0.501619	-0.00426609	0.980896	0.166174	0.347597	-0.176983	0.316677	0.570162	0.000431	0.39506	0.0207572	0.896617	7.39827e-13	0.74192
218617_at	218617_at	TRIT1	54802	black	0.197054	0.263981	0.47551	0.00448057	0.243013	0.166097	-0.350522	0.0421109	0.153948	0.38469	0.351323	0.0416115	0.354419	0.0397251	-0.279184	0.109821	0.286447	0.100505	0.279486	0.109422	-0.372435	0.0300724	-0.367443	0.0325312	0.265392	0.129278	0.330997	0.0558599	0.227911	0.194848	0.115147	0.516682	0.276958	0.112803	0.140575	0.427793	0.0766153	0.666713	0.400681	0.0188587	0.160585	0.364278	0.25266	0.149401	0.205716
206889_at	206889_at	PDIA2	64714	black	-0.196301	0.265847	0.156646	0.376313	0.0621033	0.727154	-0.200566	0.255393	-0.00209128	0.990635	-0.0680913	0.701994	0.029192	0.869822	-0.235445	0.180099	0.064823	0.71569	-0.0328164	0.853823	-0.186373	0.291257	0.156911	0.375496	-0.140992	0.426409	0.0680725	0.702072	-0.216185	0.219447	-0.0392494	0.825571	-0.00645791	0.971085	0.17698	0.316683	-0.164797	0.351662	0.514046	0.00187192	0.234747	0.181431	0.914638	3.94314e-14	0.608639
210456_at	210456_at	PCYT1B	9468	black	-0.195432	0.268012	-0.00191239	0.991436	-0.0308979	0.862285	0.0024832	0.98888	-0.0415133	0.815678	-0.15143	0.392606	-0.149608	0.398394	-0.00531455	0.976203	-0.0394977	0.824485	-0.147024	0.406683	0.0028177	0.987382	0.227544	0.195587	0.00605435	0.972891	-0.232444	0.185875	0.0453786	0.798851	0.0101172	0.954714	-0.0839711	0.636818	-0.122814	0.488962	-0.306699	0.0776891	0.175974	0.319488	0.135851	0.443634	0.712584	2.27038e-06	0.634458
221098_x_at	221098_x_at	UTP14A	10813	black	-0.195376	0.268153	0.046039	0.795985	-0.0441164	0.804336	-0.0376596	0.832534	0.00412099	0.981546	-0.0893133	0.615451	-0.0307641	0.862876	-0.0424372	0.811648	-0.0271659	0.878788	-0.0884644	0.618826	-0.0128838	0.942349	0.0869145	0.625008	-0.175278	0.321435	-0.143743	0.417346	-0.164414	0.352798	-0.0390498	0.826444	-0.101193	0.569052	-0.063872	0.719692	-0.117144	0.509389	0.232061	0.186622	0.396786	0.0201583	0.741198	5.33531e-07	0.74563
213915_at	213915_at	NKG7	4818	black	-0.194868	0.269423	-0.0389346	0.826949	-0.14957	0.398513	-0.0592319	0.739322	-0.0721907	0.684944	-0.167114	0.344837	-0.172448	0.329434	-0.0804205	0.651181	-0.0429854	0.809259	-0.0903603	0.611299	-0.0325822	0.854855	0.124681	0.482326	-0.28006	0.108665	-0.0822169	0.643898	-0.342215	0.0475828	-0.234768	0.18139	0.00223198	0.990005	-0.0277567	0.876172	-0.216902	0.217885	0.474981	0.00453151	0.55458	0.000665099	0.852035	1.64341e-10	0.774854
215863_at	215863_at	TFR2	7036	black	-0.194731	0.269767	0.265013	0.129846	0.0288051	0.871533	-0.231627	0.18747	0.112665	0.525821	0.000865448	0.996124	0.0607705	0.732794	-0.304406	0.0800504	0.0992792	0.57642	-0.0448569	0.801117	-0.122287	0.49084	-0.0651862	0.714163	-0.00202497	0.990932	0.0610408	0.731649	-0.0889581	0.616862	-0.0574632	0.746847	-0.0957867	0.589971	0.0634716	0.721379	-0.091583	0.606465	0.505493	0.00229205	0.30747	0.0769075	0.78472	3.95171e-08	0.479486
222359_x_at	222359_x_at	KDSR	2531	black	-0.194152	0.27122	-0.0595082	0.738148	-0.018409	0.917697	-0.0231832	0.896455	0.0809614	0.648985	-0.255355	0.144963	0.0216412	0.903309	-0.00487179	0.978185	0.0375456	0.833034	-0.084401	0.635088	0.0507455	0.775636	0.190701	0.279996	-0.0861239	0.628172	-0.144475	0.414953	0.0598199	0.736825	0.138833	0.433597	0.0336886	0.849981	0.0554984	0.755235	-0.454136	0.00697726	0.148867	0.400761	-0.0675651	0.704193	0.521788	0.00155131	0.452249
215530_at	215530_at	FANCA	2175	black	-0.193786	0.272143	-0.0818502	0.645383	-0.150104	0.396812	0.0486517	0.784671	-0.0839919	0.636734	-0.195254	0.268457	-0.20285	0.249905	0.0139345	0.937656	-0.0605377	0.73378	-0.149502	0.398731	0.0602881	0.734838	0.156446	0.37693	-0.204093	0.246954	-0.129164	0.466591	-0.198654	0.260045	-0.14098	0.426448	-0.0967361	0.586273	-0.116157	0.512989	-0.189827	0.282248	0.370556	0.0309792	0.162178	0.359475	0.794929	1.96654e-08	0.60685
218154_at	218154_at	GSDMD	79792	black	0.193632	0.272532	0.331929	0.0551315	0.321123	0.0640539	-0.319698	0.0653111	0.105523	0.552547	0.335177	0.0526519	0.0984415	0.579657	-0.544452	0.000871945	0.0329453	0.853255	0.00738515	0.966935	-0.189575	0.282899	0.0239661	0.892978	-0.0564237	0.751281	-0.0906416	0.610185	0.0407584	0.818974	-0.11988	0.49948	0.0661055	0.710305	0.246216	0.160412	0.148631	0.401516	0.0460022	0.796145	0.189162	0.283969	0.561999	0.000542416	0.202443
221251_x_at	221251_x_at	INO80B-WBP1	100532735	black	-0.193621	0.27256	0.0339029	0.849038	-0.14674	0.407598	-0.0402897	0.821021	0.0305322	0.863899	-0.0740529	0.677249	-0.148408	0.40223	-0.287235	0.0995323	-0.0826341	0.642212	-0.215744	0.220411	0.181391	0.304577	0.0242852	0.891561	-0.261814	0.134718	-0.222647	0.205642	-0.330351	0.0563693	-0.43103	0.0109287	-0.27095	0.121152	-0.146104	0.409656	-0.159463	0.36768	0.266736	0.127277	0.136824	0.440344	0.658372	2.31137e-05	0.253731
215061_at	215061_at	METTL10	399818	black	-0.192531	0.275321	0.0470945	0.791409	-0.0487752	0.784138	-0.0533091	0.764613	0.00665648	0.970196	0.0288134	0.871496	-0.0919244	0.605118	-0.241186	0.169404	-0.152746	0.388457	-0.109084	0.539143	0.0837919	0.63754	0.0557234	0.754273	-0.24693	0.159163	-0.280919	0.10754	-0.147622	0.404756	-0.185209	0.294335	-0.17493	0.322412	-0.0650077	0.714914	-0.00679693	0.969568	0.193386	0.273153	0.373736	0.0294574	0.769438	1.05038e-07	0.634012
210887_s_at	210887_s_at	EVC	2121	black	-0.192404	0.275642	-0.0392988	0.825355	-0.0426651	0.810655	-0.152699	0.388605	-0.0161936	0.927573	-0.209749	0.233815	-0.0521966	0.769391	-0.053873	0.762194	0.0990601	0.577266	0.017722	0.920758	-0.190779	0.279796	0.118894	0.503039	-0.139001	0.433035	0.164684	0.351998	-0.170427	0.335217	0.00485676	0.978252	0.166568	0.346438	0.188645	0.285311	-0.133157	0.452807	0.547873	0.000796494	0.0892262	0.615797	0.673845	1.2514e-05	0.508616
220039_s_at	220039_s_at	CDKAL1	54901	black	-0.192377	0.275711	-0.21529	0.221407	-0.0782509	0.660019	0.0660226	0.710653	-0.234457	0.181987	-0.325145	0.060609	-0.0237645	0.893873	0.1107	0.533113	-0.0814026	0.647196	-0.045339	0.799023	-0.0874395	0.622911	0.352624	0.0408102	-0.266989	0.126903	-0.0230913	0.896863	-0.309813	0.0745703	-0.119325	0.50148	0.112699	0.525696	0.159638	0.367149	-0.349356	0.0428472	0.176464	0.31812	0.493316	0.00303103	0.517779	0.00171073	0.620066
213961_s_at	213961_s_at		NA	black	-0.192205	0.27615	0.12438	0.483395	-0.0121597	0.945584	-0.105997	0.550755	0.0560015	0.753085	0.00897701	0.959814	-0.0409262	0.818241	-0.271549	0.1203	0.0114118	0.948926	-0.0499501	0.779065	0.0319016	0.857856	0.105355	0.553182	-0.239928	0.171706	-0.126717	0.475148	-0.192803	0.27463	-0.279855	0.108934	-0.257003	0.142295	-0.113275	0.523569	-0.0914438	0.607014	0.476793	0.00435912	0.0763217	0.667917	0.792607	2.3126e-08	0.351226
217014_s_at	217014_s_at	AZGP1	563	black	0.191416	0.278162	0.295144	0.0901543	0.159314	0.368136	-0.0972818	0.584153	-0.122445	0.490278	0.324048	0.0615344	0.0424669	0.811518	-0.252377	0.149872	-0.121825	0.492493	-0.0849892	0.632723	-0.11134	0.530731	0.0593448	0.738842	-0.0567385	0.749938	-0.157539	0.373565	0.0643263	0.717779	-0.12983	0.464279	-0.00285674	0.987207	0.0328656	0.853606	-0.0535055	0.76377	0.057444	0.746929	0.165711	0.34896	0.428744	0.0114065	0.342589
206619_at	206619_at	DKK4	27121	black	-0.191211	0.278688	0.122762	0.489146	0.0595987	0.737764	-0.137956	0.436535	0.0563825	0.751457	-0.0574108	0.747071	0.0189776	0.915164	-0.121681	0.49301	0.0498202	0.779626	0.0145079	0.935096	-0.110483	0.533921	0.064192	0.718344	-0.0194272	0.913161	-0.0479903	0.787532	0.0279918	0.875131	0.137003	0.439741	-0.0377515	0.832131	0.0644336	0.717328	-0.26739	0.126311	0.329644	0.0569308	0.0485294	0.7852	0.815107	4.38222e-09	0.578688
210321_at	210321_at	GZMH	2999	black	-0.191155	0.27883	-0.0863001	0.627466	-0.110241	0.534823	0.0129098	0.942233	-0.0867854	0.625524	-0.202307	0.251204	-0.0624607	0.725644	-0.1373	0.43874	-0.119868	0.499522	-0.342655	0.0472795	0.0733947	0.679965	0.218419	0.214604	-0.376292	0.0282785	-0.196176	0.266158	-0.331077	0.0557967	-0.248992	0.155598	0.0474988	0.789659	0.0833488	0.639326	-0.185837	0.292672	0.205248	0.244232	0.39781	0.0198096	0.725927	1.18162e-06	0.601733
204486_at	204486_at	KCNQ1OT1	10984	black	-0.190961	0.279329	0.146429	0.408606	0.00886608	0.96031	-0.0719127	0.686096	0.0369608	0.835599	-0.0255433	0.885979	0.0254533	0.886378	-0.131229	0.459435	-0.00721597	0.967692	-0.145932	0.410214	-0.0173295	0.922508	0.0749422	0.673585	-0.101526	0.567778	-0.136286	0.442161	-0.0599689	0.736192	0.00566942	0.974614	-0.118818	0.503315	-0.0625989	0.725061	-0.128311	0.469565	0.334423	0.0532191	0.230384	0.189916	0.843544	3.76335e-10	0.713415
204056_s_at	204056_s_at	MVK	4598	black	0.190727	0.279928	0.0824539	0.64294	0.0976576	0.582694	-0.258225	0.140343	0.131493	0.458526	0.0382648	0.829882	0.0379244	0.831373	-0.100675	0.571042	0.214339	0.223505	0.237011	0.177135	-0.260997	0.135983	-0.112444	0.526641	0.0305716	0.863725	0.236928	0.177291	-0.0895605	0.61447	0.0483672	0.785902	0.208188	0.237394	0.166333	0.347129	-0.0210907	0.905757	0.200478	0.255605	0.115972	0.513665	0.181831	0.303385	0.162926
217325_at	217325_at	KRT3	3850	black	-0.1907	0.279999	0.156943	0.375397	0.136967	0.439861	-0.271475	0.120404	0.0261753	0.883177	0.0431393	0.808589	0.0148038	0.933775	-0.228451	0.193763	0.227351	0.195978	0.174484	0.323666	-0.280291	0.10836	0.0937391	0.59798	-0.0399815	0.822368	0.169422	0.338119	-0.0998363	0.574271	-0.060445	0.734173	0.0324122	0.855604	0.152968	0.387762	-0.115078	0.516937	0.628557	6.86951e-05	0.139187	0.432412	0.807245	8.0301e-09	0.375303
219122_s_at	219122_s_at	THG1L	54974	black	0.190614	0.28022	0.344331	0.046138	0.265872	0.128561	-0.462589	0.00587559	0.311538	0.072885	0.0530828	0.765584	0.294891	0.0904432	-0.431245	0.0108848	0.239098	0.17324	0.104276	0.557279	-0.326373	0.059587	0.0375848	0.832862	0.0291507	0.870004	0.180247	0.307689	-0.00429158	0.980782	0.0869253	0.624965	0.116858	0.51043	0.276572	0.113325	0.0288033	0.871541	0.371947	0.0303058	0.270993	0.121091	0.754973	2.48085e-07	0.64812
218084_x_at	218084_x_at	FXYD5	53827	black	0.189623	0.282775	0.293519	0.0920234	0.238317	0.17469	-0.214235	0.223736	0.00654249	0.970706	0.575453	0.000370121	0.0337602	0.849666	-0.453778	0.00702768	-0.0294756	0.868568	0.135284	0.445556	-0.081606	0.646372	-0.12876	0.467997	-0.164709	0.351924	-0.168376	0.341155	0.0848732	0.633189	-0.186885	0.289912	-0.0427505	0.810282	0.0474921	0.789687	0.0488136	0.783972	0.0172226	0.922984	0.0405849	0.819731	0.227646	0.195381	-0.0334604
214973_x_at	214973_x_at	ighd	3495	black	-0.188408	0.285927	0.165073	0.350845	0.195421	0.268038	-0.32303	0.0624019	0.0134754	0.939707	-0.131822	0.457391	0.200276	0.256094	-0.0867058	0.625843	0.334332	0.0532879	0.22938	0.191907	-0.48056	0.00401884	0.151827	0.391352	0.122952	0.488469	0.408188	0.0165509	-0.0087307	0.960915	0.220307	0.210569	0.24991	0.15403	0.401768	0.0185089	-0.259919	0.137667	0.633218	5.83742e-05	0.195489	0.267868	0.713658	2.15703e-06	0.563927
205810_s_at	205810_s_at	WASL	8976	black	-0.188387	0.285981	-0.0775183	0.663014	-0.231807	0.18712	0.0180429	0.919328	-0.0717074	0.686946	-0.347337	0.0441459	-0.0940697	0.596684	-0.0814356	0.647062	-0.103413	0.560563	-0.390231	0.0225123	0.103685	0.559527	0.192808	0.274617	-0.385131	0.0244972	-0.128151	0.470125	-0.499323	0.00264405	-0.340529	0.0487602	-0.11701	0.509878	-0.0196408	0.91221	-0.276503	0.113419	0.306173	0.0782265	0.52913	0.00129282	0.758604	2.01068e-07	0.678354
207679_at	207679_at	PAX3	5077	black	-0.188345	0.286092	0.186338	0.291351	0.020607	0.907909	-0.182849	0.300639	0.0441928	0.804004	0.0302815	0.865007	-0.00478158	0.978589	-0.251439	0.151443	0.0275326	0.877164	-0.0815389	0.646643	-0.101518	0.567805	-0.0074826	0.966499	-0.0850216	0.632593	-0.0515242	0.772283	-0.104085	0.558004	-0.0709593	0.69005	-0.0249084	0.888796	0.0594481	0.738403	-0.131191	0.459566	0.450635	0.00748279	0.27693	0.112841	0.93481	6.11736e-16	0.6588
211826_s_at	211826_s_at	AFF1	4299	black	-0.188211	0.286441	0.041541	0.815556	0.00674248	0.969811	-0.0328692	0.85359	-0.155281	0.380537	-0.0435634	0.806742	-0.157546	0.373543	-0.0119519	0.946513	-0.0491859	0.782364	-0.00502012	0.977521	-0.16028	0.365199	0.105456	0.552803	-0.0468589	0.79243	-0.0609955	0.731841	-0.0455464	0.798122	0.0184913	0.91733	0.0823094	0.643524	0.049263	0.78203	-0.200047	0.256649	0.349799	0.042566	0.323301	0.0621703	0.853837	1.3694e-10	0.703313
206996_x_at	206996_x_at	CACNB1	782	black	-0.187834	0.287425	-0.273679	0.117304	-0.191814	0.277147	0.209116	0.235262	-0.335706	0.0522564	-0.208619	0.236401	-0.145266	0.412379	0.0812768	0.647706	-0.180484	0.307042	-0.187157	0.289196	0.104596	0.556062	0.260686	0.136468	-0.355772	0.0389226	-0.109886	0.536146	-0.433025	0.0105257	-0.42048	0.0132833	-0.165702	0.348988	-0.0223165	0.900306	-0.184591	0.295977	0.166114	0.347773	0.147653	0.404656	0.427797	0.0116094	0.301171
214551_s_at	214551_s_at	CD7	924	black	-0.187073	0.289416	0.26021	0.137211	0.114499	0.519063	-0.303775	0.0807097	0.132134	0.456318	0.0819718	0.64489	0.0485874	0.78495	-0.350376	0.0422025	0.157033	0.375122	0.00684371	0.969358	-0.170495	0.335022	0.0171401	0.923352	-0.0981221	0.580894	0.0136015	0.939143	-0.0682132	0.701484	-0.0405215	0.820008	0.0316079	0.859151	0.108191	0.542489	-0.198111	0.261375	0.509319	0.00209492	0.254823	0.14583	0.903863	2.44046e-13	0.599199
202482_x_at	202482_x_at	RANBP1	5902	black	-0.186356	0.291302	0.131643	0.45801	-0.0801821	0.65215	-0.146247	0.409195	0.0760436	0.669058	-0.0188604	0.915686	-0.171469	0.332228	-0.217103	0.217449	0.033477	0.850913	-0.0345364	0.84625	-0.024714	0.889658	-0.0984708	0.579544	0.017828	0.920286	-0.113316	0.523419	-0.0667449	0.707625	-0.159318	0.368122	-0.219802	0.211643	-0.156011	0.378275	-0.189975	0.281865	0.446541	0.00811333	0.168491	0.340818	0.769859	1.02351e-07	0.366805
211987_at	211987_at	TOP2B	7155	black	-0.186213	0.29168	0.120354	0.497772	0.0212294	0.90514	0.0308995	0.862278	-0.14206	0.422878	0.150927	0.394198	0.111264	0.531015	-0.36343	0.0346243	-0.242476	0.167063	-0.362977	0.0348674	0.16565	0.349141	0.237046	0.177069	-0.501757	0.00249996	-0.272129	0.119478	-0.34915	0.042978	-0.360016	0.0364903	-0.279499	0.109404	0.0437673	0.805855	0.0582697	0.743413	0.189143	0.284018	0.175705	0.320238	0.513494	0.00189681	0.223223
211348_s_at	211348_s_at	CDC14B	8555	black	-0.185987	0.292276	-0.208518	0.236634	-0.228801	0.193064	0.177494	0.315259	-0.083533	0.638583	-0.293156	0.0924453	-0.324398	0.0612379	0.242098	0.167746	0.00250948	0.988762	-0.209577	0.234208	0.137925	0.43664	0.0767645	0.666101	0.0102826	0.953975	-0.262171	0.134168	0.0333611	0.851423	-0.0827789	0.641627	0.0525657	0.767805	-0.300345	0.0843667	-0.477602	0.00428406	0.171899	0.330999	0.18812	0.286677	0.376664	0.0281105	0.332081
221655_x_at	221655_x_at	EPS8L1	54869	black	-0.185597	0.293307	0.151889	0.391156	-0.0480303	0.787358	-0.327185	0.0589184	0.24883	0.155877	-0.262972	0.13294	0.0394335	0.824765	-0.164131	0.353638	0.295563	0.0896773	0.0676978	0.703638	-0.212332	0.227974	0.00571043	0.974431	-0.0201492	0.909947	0.265726	0.128778	-0.223642	0.20357	-0.00835989	0.962574	0.12526	0.480279	0.0919397	0.605058	-0.212139	0.228408	0.670095	1.45677e-05	0.424516	0.0123365	0.718692	1.69137e-06	0.627094
215131_at	215131_at	IQCK	124152	black	-0.185282	0.294142	-0.227877	0.194916	-0.0115695	0.948222	0.00641705	0.971268	-0.273444	0.117632	-0.290106	0.0960462	0.0693369	0.696798	0.0922205	0.603951	-0.00253824	0.988633	0.102419	0.564357	-0.231857	0.187022	0.325521	0.0602948	-0.212903	0.226697	0.209875	0.233528	-0.350275	0.0422663	-0.0549967	0.757381	0.20729	0.239469	0.324904	0.0608114	-0.328304	0.0580074	0.400678	0.0188598	0.214855	0.222366	0.557201	0.000619209	0.50101
215709_at	215709_at	PRIM2B	100996481	black	-0.1842	0.29702	0.120184	0.498384	-0.00106646	0.995224	-0.052356	0.768706	-0.0882127	0.619829	-0.11666	0.511153	0.121857	0.492377	-0.0388814	0.827181	-0.0671214	0.706049	-0.101952	0.566144	-0.140331	0.428604	0.0389058	0.827075	-0.00946409	0.957635	-0.020721	0.907402	-0.0668638	0.707127	0.151879	0.391187	0.0725583	0.683423	0.134322	0.448827	-0.288792	0.0976302	0.269264	0.123576	0.344577	0.0459726	0.838075	6.25565e-10	0.864278
211884_s_at	211884_s_at	ciita	4261	black	-0.184011	0.297525	0.0724393	0.683915	0.00201364	0.990982	0.00703651	0.968496	-0.12075	0.496349	-0.00692961	0.968974	0.00399665	0.982103	-0.181675	0.303808	-0.155825	0.378852	-0.243932	0.164451	0.0436028	0.806571	0.208081	0.23764	-0.207357	0.239312	-0.284842	0.102511	-0.17293	0.328062	-0.176241	0.318742	-0.201487	0.253171	-0.032915	0.853388	-0.150002	0.397138	0.176922	0.316845	0.428815	0.0113913	0.807864	7.66421e-09	0.69986
207114_at	207114_at	LY6G6C	80740	black	-0.183504	0.298882	-0.0430065	0.809167	-0.133721	0.450878	0.00713612	0.96805	-0.119027	0.502559	-0.15539	0.3802	-0.0208257	0.906936	-0.13242	0.455335	-0.158793	0.369724	-0.198813	0.259657	0.0444081	0.803068	0.13489	0.446893	-0.232948	0.184897	-0.230121	0.190438	-0.242243	0.167483	-0.269317	0.123499	-0.0814437	0.647029	-0.0394102	0.824867	-0.305702	0.0787089	0.285594	0.101568	0.454402	0.00694007	0.825241	1.92193e-09	0.754919
215871_at	215871_at	PLA2G5	5322	black	-0.183493	0.298911	0.0768795	0.66563	-0.0968233	0.585934	-0.000870947	0.9961	-0.12408	0.484458	-0.0881611	0.620034	0.0191122	0.914564	-0.105363	0.553153	-0.0712933	0.688664	-0.192014	0.276637	-0.0123435	0.944763	0.0209056	0.906581	-0.122065	0.491635	-0.112853	0.525127	-0.156041	0.378182	-0.142454	0.421578	-0.0790068	0.656935	-0.021816	0.902531	-0.254498	0.146363	0.41672	0.0142193	0.457039	0.00658051	0.862183	5.69179e-11	0.70031
209351_at	209351_at	KRT14	3861	black	-0.182879	0.30056	0.0478166	0.788283	-0.0894559	0.614885	-0.0264966	0.881753	-0.0743654	0.675961	-0.109969	0.535838	-0.0860614	0.628422	-0.180702	0.306447	-0.167916	0.342492	-0.30141	0.0832176	0.0309736	0.861951	0.0804774	0.65095	-0.194339	0.27075	-0.203677	0.247939	-0.217238	0.217155	-0.123943	0.484945	-0.0787941	0.657803	0.0285762	0.872545	-0.175975	0.319486	0.24636	0.160159	0.351931	0.0412355	0.922299	9.26568e-15	0.769875
219780_at	219780_at	ZNF771	51333	black	-0.182536	0.301483	0.0234869	0.895106	0.0238114	0.893665	-0.179034	0.311009	-0.088952	0.616887	-0.0632693	0.722232	0.0233562	0.895686	-0.197151	0.263741	-0.0530787	0.765602	-0.0628171	0.724139	-0.182665	0.301136	0.145825	0.410561	-0.222587	0.205767	-0.044816	0.801295	-0.213433	0.225515	-0.0697184	0.695209	0.0993861	0.576007	0.229152	0.192363	-0.220653	0.209836	0.303604	0.0808892	0.530044	0.00126348	0.85792	8.97424e-11	0.781316
211017_s_at	211017_s_at	NF2	4771	black	-0.182303	0.302112	0.0785827	0.658665	-0.00838932	0.962442	-0.0656138	0.712368	-0.0336258	0.850258	0.0048102	0.978461	-0.0530689	0.765644	-0.107574	0.544808	-0.0435665	0.806729	-0.0693327	0.696815	-0.0556803	0.754457	0.0658326	0.711449	-0.148306	0.402558	-0.100379	0.57218	-0.152456	0.389371	-0.0690601	0.697951	-0.0252214	0.887407	-0.00528254	0.976346	-0.0623767	0.725999	0.316696	0.0680218	0.32033	0.0647514	0.835795	7.68917e-10	0.752719
205058_at	205058_at	SLC26A1	10861	black	-0.181944	0.303079	0.19148	0.277999	0.0826384	0.642194	-0.275896	0.114247	0.0870725	0.624377	0.0390851	0.82629	-0.124144	0.484229	-0.284578	0.102844	0.114022	0.520817	-0.0234529	0.895257	-0.185376	0.293894	0.065415	0.713202	-0.0724246	0.683976	-0.0357943	0.84072	-0.0407047	0.819208	-0.0224413	0.899752	0.029552	0.86823	0.0910783	0.608458	-0.105937	0.550982	0.464731	0.00562141	0.220663	0.209815	0.827057	1.64888e-09	0.440479
211726_s_at	211726_s_at	FMO2	2327	black	-0.181838	0.303367	0.134217	0.449185	-0.053225	0.764974	-0.159004	0.369081	0.227027	0.196632	-0.0048644	0.978218	-0.0356847	0.841202	-0.320931	0.0642225	-0.0482287	0.7865	-0.0758293	0.669938	0.134997	0.44653	-0.00582409	0.973922	-0.0795517	0.654715	-0.129943	0.463884	-0.00398968	0.982134	-0.0858086	0.629435	-0.134969	0.446626	-0.0967332	0.586284	0.124237	0.483901	0.163132	0.356617	0.0741267	0.676945	0.422322	0.0128438	0.267685
211447_s_at	211447_s_at	PDE4A	5141	black	-0.181782	0.303519	0.185815	0.292731	-0.0650691	0.714656	-0.122082	0.491574	0.00670128	0.969996	-0.107242	0.546057	0.00024296	0.998912	-0.147709	0.404477	-0.0202365	0.909558	-0.219128	0.213083	-0.0794618	0.655081	0.0062765	0.971897	-0.063666	0.72056	-0.0304163	0.864411	-0.156067	0.378103	-0.0530503	0.765724	-0.0513722	0.772937	0.0283706	0.873455	-0.0958693	0.589649	0.353973	0.0399922	0.550246	0.000747603	0.807101	8.11813e-09	0.73429
219749_at	219749_at	SH2D4A	63898	black	-0.180938	0.305807	0.00114144	0.994888	-0.00618421	0.97231	-0.160001	0.366047	-0.0808567	0.64941	-0.0863332	0.627334	0.0514901	0.77243	-0.126471	0.47601	0.0534316	0.764087	0.0894467	0.614921	-0.205745	0.243067	0.0765614	0.666934	-0.237946	0.175382	0.130525	0.461868	-0.310143	0.0742458	-0.0812061	0.647992	0.0577923	0.745445	0.210835	0.231347	-0.271178	0.120827	0.469251	0.00511585	0.293356	0.0922127	0.792592	2.31501e-08	0.574615
214013_s_at	214013_s_at	TBC1D1	23216	black	-0.180336	0.307447	-0.000342741	0.998465	0.0468133	0.792628	-0.176277	0.318641	-0.0689243	0.698517	-0.136823	0.440349	0.0485232	0.785227	-0.143068	0.419559	0.0356185	0.841493	-0.00818287	0.963366	-0.223706	0.203437	0.211619	0.229577	-0.14773	0.404408	0.0305464	0.863837	-0.160936	0.363216	-0.0158048	0.929308	0.136004	0.443115	0.221933	0.207136	-0.198481	0.260468	0.427365	0.0117031	0.421385	0.0130658	0.886	3.26774e-12	0.803216
211261_at	211261_at	NUP214	8021	black	-0.180131	0.308006	0.0252391	0.887328	-0.102385	0.564486	0.00475288	0.978717	-0.197827	0.262074	-0.0443747	0.803213	-0.0578178	0.745337	-0.145357	0.412083	-0.10051	0.571677	-0.126573	0.475651	-0.0392263	0.825672	0.0289525	0.870881	-0.15024	0.39638	-0.0771957	0.664335	-0.223487	0.203893	-0.270427	0.121899	-0.117382	0.508522	0.0213343	0.904673	-0.085912	0.629021	0.471803	0.00484804	0.395653	0.0205497	0.861579	6.07709e-11	0.627371
207372_s_at	207372_s_at	ENTPD2	954	black	-0.179989	0.308393	0.0411464	0.817279	-0.0516314	0.771822	-0.00869248	0.961086	-0.107341	0.545686	-0.119054	0.502459	-0.0125961	0.943634	-0.195063	0.268934	-0.193303	0.273364	-0.326685	0.0593299	0.0654131	0.71321	0.238574	0.174212	-0.284534	0.102899	-0.23342	0.183983	-0.232871	0.185046	-0.178975	0.311171	-0.144806	0.413874	0.0883178	0.61941	-0.240764	0.170173	0.15119	0.393366	0.209429	0.234546	0.776346	6.81572e-08	0.578697
211638_at	211638_at	IGHV4-31	28396	black	-0.179881	0.308689	0.139694	0.430723	0.113969	0.521013	-0.174923	0.322432	-0.0440058	0.804817	-0.0832263	0.63982	0.115496	0.515407	-0.0768178	0.665882	0.0862031	0.627854	0.10637	0.549345	-0.279498	0.109406	0.15439	0.383312	0.0782208	0.660142	0.114617	0.518628	-0.019709	0.911907	0.158114	0.3718	0.111901	0.52865	0.227069	0.196547	-0.292382	0.0933491	0.437876	0.00959811	0.300382	0.0843264	0.831112	1.16358e-09	0.749883
206399_x_at	206399_x_at	CACNA1A	773	black	-0.179461	0.309838	0.186829	0.290059	-0.0244821	0.890687	-0.0884527	0.618873	-0.0133923	0.940078	0.119462	0.500985	-0.108787	0.540254	-0.363013	0.0348481	-0.173251	0.327151	-0.223317	0.204246	0.106916	0.547285	0.0280973	0.874664	-0.150304	0.396176	-0.329034	0.057419	-0.092368	0.60337	-0.257737	0.14112	-0.31725	0.0675149	-0.126922	0.474427	-0.180143	0.307973	0.156924	0.375455	0.223206	0.204475	0.735223	7.32876e-07	0.363904
207847_s_at	207847_s_at	MUC1	4582	black	-0.178611	0.312172	0.0317402	0.858568	-0.177147	0.31622	-0.0458757	0.796693	-0.0746838	0.674649	-0.178646	0.312075	-0.0448161	0.801294	-0.11554	0.515245	-0.0776454	0.662494	-0.14624	0.409216	-0.028625	0.872329	0.0149496	0.933125	-0.207995	0.237838	-0.0262502	0.882845	-0.350891	0.0418801	-0.195241	0.268489	-0.0488172	0.783956	-0.00576871	0.97417	-0.131091	0.459913	0.468265	0.00522269	0.538342	0.00102251	0.850274	1.95968e-10	0.755732
204583_x_at	204583_x_at	KLK3	354	black	-0.178281	0.313082	0.0746086	0.674959	-0.10922	0.538635	-0.246235	0.160378	0.235405	0.180175	-0.211397	0.230077	0.030413	0.864426	-0.325397	0.0603988	0.0587901	0.741199	-0.14809	0.403251	0.0255487	0.885955	-0.0040658	0.981793	-0.211336	0.230214	-0.0228507	0.897932	-0.327483	0.0586748	-0.202837	0.249937	-0.110563	0.533623	0.0727522	0.682621	-0.177592	0.314986	0.431593	0.0108138	0.308029	0.0763455	0.795269	1.92009e-08	0.553953
205177_at	205177_at	TNNI1	7135	black	-0.178046	0.31373	0.13969	0.430737	-0.052369	0.76865	-0.14481	0.41386	0.0781995	0.66023	-0.115501	0.515387	-0.0364627	0.837785	-0.252167	0.150223	0.0171348	0.923376	-0.185256	0.294212	-0.0106632	0.952273	0.0740321	0.677335	-0.141953	0.42323	-0.0965146	0.587135	-0.200184	0.256316	-0.185909	0.292483	-0.110611	0.533445	-0.0276511	0.876639	-0.147881	0.403921	0.47231	0.00479631	0.27155	0.120298	0.954374	2.33638e-18	0.686946
211116_at	211116_at	SLC9A2	6549	black	-0.177012	0.316595	0.0671653	0.705865	-0.0420786	0.813211	-0.0650871	0.71458	-0.00488256	0.978137	-0.099151	0.576915	-0.0166132	0.925702	-0.210528	0.232042	-0.0984062	0.579794	-0.175845	0.319847	0.0277957	0.875999	0.110043	0.535561	-0.11466	0.518472	-0.206175	0.242061	-0.152681	0.388663	-0.112955	0.524751	-0.157377	0.374061	-0.0181786	0.918724	-0.165465	0.349685	0.280746	0.107765	0.432541	0.0106223	0.856572	1.0333e-10	0.716389
216378_at	216378_at		NA	black	-0.176891	0.316933	0.0710743	0.689573	-0.0251818	0.887582	-0.0917015	0.605997	-0.0294722	0.868583	-0.114406	0.519404	-0.00288432	0.987083	-0.129482	0.465487	-0.077972	0.661159	-0.104014	0.558274	-0.0881207	0.620195	0.0923601	0.603401	-0.107955	0.543375	-0.0605693	0.733646	-0.153107	0.387325	0.0216292	0.903362	0.0085084	0.96191	0.0886834	0.617955	-0.17693	0.316824	0.334802	0.0529333	0.339705	0.0493439	0.929425	2.09401e-15	0.837803
207321_s_at	207321_s_at	ABCB9	23457	black	-0.17623	0.318771	0.0852976	0.631485	-0.0132945	0.940515	-0.198788	0.259718	-0.00175199	0.992154	-0.0764769	0.66728	-0.0237159	0.894089	-0.142003	0.423066	0.176923	0.316842	0.0616392	0.729116	-0.216858	0.217981	0.0688838	0.698686	-0.137944	0.436576	0.251906	0.150659	-0.280426	0.108184	-0.184944	0.29504	0.0621969	0.726759	0.115354	0.515926	-0.0394983	0.824482	0.721345	1.48486e-06	0.281443	0.106856	0.724068	1.29703e-06	0.439443
203809_s_at	203809_s_at	AKT2	208	black	-0.175965	0.319513	-0.0406389	0.819495	-0.00691112	0.969057	0.00642305	0.971241	-0.208751	0.236097	-0.0540102	0.761606	0.0491545	0.782499	-0.208121	0.237547	-0.246266	0.160324	-0.215874	0.220128	0.00508368	0.977236	0.280935	0.107518	-0.347217	0.044224	-0.235124	0.18071	-0.251098	0.152018	-0.190211	0.281256	0.0108695	0.951351	0.168591	0.340529	-0.130331	0.462541	0.172867	0.328242	0.440889	0.00905758	0.800916	1.28231e-08	0.73063
221383_at	221383_at	NMUR1	10316	black	-0.175839	0.319865	0.106812	0.547679	-0.136846	0.440271	0.0345662	0.846119	-0.132941	0.453548	-0.0448474	0.801158	-0.0916619	0.606153	-0.173595	0.326177	-0.2756	0.114651	-0.412818	0.0152491	0.102985	0.562195	0.0715956	0.68741	-0.150557	0.395372	-0.343349	0.0468039	-0.110421	0.534153	-0.196318	0.265805	-0.0932947	0.599725	-0.147666	0.404612	-0.174358	0.324023	0.126421	0.476186	0.513101	0.00191474	0.694672	5.16444e-06	0.642692
214502_at	214502_at	Hist1h2bj	8970	black	-0.17558	0.320588	0.0553764	0.755756	-0.0775465	0.662899	-0.0422928	0.812277	-0.0583764	0.742959	-0.00166034	0.992564	-0.0361302	0.839245	-0.193942	0.271748	-0.11727	0.508931	-0.100272	0.572594	0.0285184	0.872801	0.00846786	0.962091	-0.197999	0.261652	-0.208126	0.237535	-0.196682	0.264901	-0.239265	0.172929	-0.117122	0.509469	-0.0599445	0.736296	-0.174141	0.324634	0.315376	0.0692419	0.508835	0.00211897	0.857313	9.56443e-11	0.728268
213363_at	213363_at	CA5BP1	340591	black	-0.175238	0.321549	0.0595725	0.737875	-0.00305835	0.986304	-0.138153	0.435875	-0.0404042	0.820521	-0.175917	0.319646	0.0958654	0.589664	-0.17147	0.332224	0.0108909	0.951255	-0.114811	0.517915	-0.135516	0.444767	0.16767	0.343213	-0.150477	0.395627	0.0368854	0.83593	-0.297981	0.0869612	-0.107294	0.545863	-0.0832386	0.639771	0.167453	0.343846	-0.242592	0.166855	0.441854	0.00889007	0.422792	0.0127338	0.893733	1.12477e-12	0.733268
208133_at	208133_at		NA	black	-0.174613	0.323302	0.0949279	0.593325	0.030009	0.86621	-0.0859998	0.628669	-0.000802675	0.996405	-0.0107871	0.951719	-0.0679654	0.702519	-0.188154	0.286589	-0.107435	0.545331	-0.163295	0.35613	-0.0144523	0.935344	0.1808	0.306182	-0.108055	0.543002	-0.235751	0.179517	-0.0544289	0.759812	-0.0603468	0.73459	-0.130217	0.462936	-0.0221814	0.900907	-0.0956541	0.590488	0.22039	0.210394	0.305381	0.0790396	0.814495	4.59833e-09	0.746295
202057_at	202057_at	KPNA1	3836	black	-0.173933	0.325222	-0.113677	0.522086	-0.00456504	0.979558	-0.0269933	0.879552	0.132871	0.453787	-0.182193	0.302407	-0.234635	0.181646	0.0804968	0.650871	0.323808	0.0617382	0.120222	0.498246	0.0634076	0.721649	0.256463	0.143166	-0.00118127	0.99471	-0.0455797	0.797978	-0.0106902	0.952152	-0.221544	0.207954	-0.130417	0.462241	-0.222219	0.206537	-0.257674	0.141221	0.321686	0.063563	0.111295	0.530898	0.217472	0.216648	0.110008
211570_s_at	211570_s_at	RAPSN	5913	black	-0.173046	0.327732	0.0862228	0.627775	-0.12868	0.468277	-0.0345062	0.846383	0.0357801	0.840783	-0.0518805	0.77075	-0.153076	0.387421	-0.205116	0.244541	-0.0634585	0.721434	-0.202382	0.251025	0.105963	0.550884	-0.0816302	0.646274	-0.114387	0.519472	-0.182027	0.302854	-0.192846	0.274521	-0.252758	0.149237	-0.220841	0.209438	-0.159613	0.367224	-0.112238	0.527401	0.320045	0.0650036	0.239885	0.171785	0.853354	1.43826e-10	0.50064
205409_at	205409_at	FOSL2	2355	black	-0.171834	0.331183	0.226481	0.19774	0.125081	0.480913	-0.220487	0.210187	0.240644	0.170393	0.0855346	0.630534	0.0977501	0.582335	-0.297447	0.0875555	0.115779	0.51437	0.0144684	0.935273	0.0175358	0.921588	0.144754	0.414043	-0.121147	0.494921	-0.240856	0.170005	0.107466	0.545215	-0.0229477	0.897501	-0.0896281	0.614201	-0.105336	0.553258	-0.174706	0.323041	0.288269	0.0982663	0.0792394	0.655987	0.520604	0.001597	0.494997
221066_at	221066_at	RXFP3	51289	black	-0.170802	0.334141	0.0359364	0.840096	-0.124612	0.482572	-0.00674358	0.969806	-0.0311002	0.861392	-0.0781128	0.660584	-0.109705	0.53682	-0.213029	0.226416	-0.181723	0.303676	-0.318974	0.0659571	0.142611	0.421062	0.11019	0.535012	-0.316968	0.0677732	-0.331303	0.0556195	-0.236371	0.178342	-0.258301	0.140222	-0.0833418	0.639354	-0.0918734	0.605319	-0.188431	0.285867	0.213088	0.226284	0.361728	0.0355447	0.888562	2.3152e-12	0.692288
222059_at	222059_at	ZNF335	63925	black	-0.170791	0.334171	0.0590519	0.740086	-0.106106	0.550344	-0.00365771	0.98362	-0.0478403	0.788181	0.00161672	0.99276	-0.0853475	0.631284	-0.271771	0.119984	-0.23003	0.190618	-0.42339	0.0125948	0.169263	0.338578	0.154362	0.383398	-0.440927	0.00905089	-0.283556	0.10414	-0.353151	0.0404891	-0.27051	0.121781	-0.0599189	0.736405	-0.0112955	0.949446	-0.0116799	0.947728	0.159198	0.368487	0.348634	0.0433082	0.763371	1.51738e-07	0.540164
211307_s_at	211307_s_at	FCAR	2204	black	-0.170603	0.334713	0.0866569	0.626038	-0.128014	0.470603	-0.0108196	0.951574	0.0290113	0.870621	-0.0220253	0.901601	-0.0954128	0.59143	-0.215121	0.221779	-0.141714	0.424022	-0.264759	0.130228	0.165983	0.348159	-0.006488	0.97095	-0.190585	0.280294	-0.365551	0.033505	-0.139443	0.431559	-0.261399	0.13536	-0.222822	0.205276	-0.240949	0.169835	-0.139636	0.430916	0.218959	0.213446	0.457028	0.00658206	0.800488	1.32275e-08	0.670079
215632_at	215632_at	NEUROG2	63973	black	-0.169175	0.338834	0.121911	0.492184	-0.105361	0.553161	-0.0158432	0.929137	-0.00697532	0.968769	-0.014363	0.935743	-0.110732	0.532992	-0.264217	0.131047	-0.178581	0.312257	-0.332919	0.0543657	0.1456	0.411292	0.028031	0.874958	-0.202612	0.250474	-0.336209	0.0518825	-0.183344	0.299311	-0.273579	0.117443	-0.216038	0.219769	-0.172353	0.329704	-0.116367	0.512223	0.199289	0.258493	0.444736	0.00840534	0.857124	9.75516e-11	0.659282
219475_at	219475_at	OSGIN1	29948	black	-0.168237	0.341559	0.303323	0.0811848	0.105429	0.552903	-0.272475	0.11899	0.188629	0.285352	0.141313	0.425346	0.103184	0.561437	-0.422259	0.0128587	0.0931642	0.600238	0.0254672	0.886317	-0.071232	0.688918	-0.0327239	0.854231	-0.107655	0.544504	-0.02985	0.866913	-0.0692491	0.697163	-0.135998	0.443134	-0.191763	0.277276	0.0155191	0.930583	-0.0351769	0.843433	0.50527	0.00230401	0.10406	0.558099	0.835811	7.67802e-10	0.471242
208566_at	208566_at		NA	black	-0.16803	0.342162	0.148243	0.402758	-0.0497358	0.77999	-0.105988	0.550788	0.0249987	0.888395	-0.0911762	0.608071	-0.0268343	0.880257	-0.214776	0.22254	-0.00355284	0.98409	-0.155988	0.378345	-0.0144967	0.935146	0.0372904	0.834153	-0.113708	0.521971	-0.0934656	0.599054	-0.211499	0.229847	-0.143237	0.419005	-0.140308	0.42868	-0.0227625	0.898324	-0.198341	0.260812	0.370343	0.0310834	0.376214	0.0283139	0.881084	6.19054e-12	0.622603
217151_at	217151_at		NA	black	-0.167855	0.34267	0.131998	0.456786	0.0649081	0.715332	-0.11692	0.510206	-0.0333133	0.851634	0.0150469	0.93269	-0.0378405	0.831741	-0.134171	0.449342	-0.00908631	0.959325	-0.00434818	0.980529	-0.148918	0.400598	0.0794885	0.654973	-0.0186245	0.916736	-0.0481047	0.787037	-0.00340952	0.984732	0.0811858	0.648075	0.0209063	0.906577	0.055181	0.756592	-0.048978	0.783262	0.361258	0.0358021	0.174906	0.322481	0.876205	1.13589e-11	0.740095
221333_at	221333_at	FOXP3	50943	black	-0.167795	0.342847	0.207444	0.23911	0.0379385	0.831312	-0.26974	0.122888	0.18833	0.286131	-0.101824	0.566634	-5.19194e-05	0.999767	-0.076921	0.66546	0.230158	0.190364	0.187031	0.289528	-0.227625	0.195424	-0.0473992	0.79009	0.219577	0.212124	0.156123	0.37793	0.135659	0.444284	0.232115	0.186517	0.0380354	0.830887	0.0171361	0.92337	-0.275084	0.115359	0.503989	0.00237381	0.180011	0.308332	0.649239	3.2672e-05	0.542245
219194_at	219194_at	SEMA4G	57715	black	0.16623	0.347432	-0.029184	0.869857	-0.00522574	0.9766	-0.0864038	0.627051	0.0645173	0.716975	-0.171629	0.331771	0.0463553	0.794613	-0.0137754	0.938367	0.136271	0.442213	0.0196465	0.912185	-0.118934	0.502893	0.0185608	0.917021	-0.0917625	0.605757	0.232621	0.185532	-0.354295	0.0397994	-0.0749789	0.673434	0.134931	0.446756	0.147467	0.405254	-0.0140546	0.93712	0.250726	0.152646	0.136302	0.442107	0.395121	0.0207357	0.252685
217863_at	217863_at	PIAS1	8554	black	-0.165454	0.349719	-0.0926605	0.602218	-0.0448286	0.80124	0.0351889	0.843381	-0.134416	0.448508	-0.0603342	0.734643	-0.184598	0.295961	-0.0189896	0.91511	-0.0152645	0.931719	-0.111565	0.529897	0.00374674	0.983222	0.246033	0.160733	-0.402562	0.0182569	-0.132007	0.456755	-0.285776	0.10134	-0.141465	0.424844	0.130576	0.46169	-0.0164868	0.926266	-0.271422	0.12048	0.341945	0.0477704	0.278868	0.110241	0.637991	4.92742e-05	0.53921
221757_at	221757_at	PIK3IP1	113791	black	-0.165332	0.35008	-0.195083	0.268884	-0.0954472	0.591296	0.14121	0.425688	-0.225468	0.199807	0.00298584	0.986629	-0.273728	0.117236	-0.0670033	0.706543	-0.339474	0.0495082	-0.238832	0.173732	0.18822	0.286416	0.361101	0.0358886	-0.435712	0.0100031	-0.434985	0.0101422	-0.158289	0.371265	-0.214086	0.224065	-0.0216595	0.903227	-0.0442036	0.803957	-0.17205	0.330568	-0.0354448	0.842256	0.067188	0.70577	0.430301	0.0110792	0.285707
219422_at	219422_at	ESPN	83715	black	-0.165287	0.350213	0.129382	0.465833	-0.00038199	0.998289	-0.256224	0.143551	0.0467069	0.793089	-0.136418	0.441716	0.0358955	0.840276	-0.146792	0.407431	0.18167	0.303821	0.0827836	0.641608	-0.26266	0.133417	0.00482366	0.9784	-0.0194128	0.913225	0.174961	0.322325	-0.168748	0.340071	-0.0228662	0.897863	0.0605605	0.733684	0.130755	0.461072	-0.180217	0.30777	0.640383	4.5213e-05	0.43164	0.0108041	0.879281	7.77091e-12	0.773513
204590_x_at	204590_x_at	VPS33A	65082	black	-0.16304	0.356891	0.00993623	0.955524	-0.186397	0.291195	-0.0151837	0.932079	-0.0515424	0.772205	-0.322576	0.0627921	-0.107287	0.545889	0.133125	0.452918	0.154143	0.384081	-0.0523915	0.768554	-0.103421	0.560532	-0.0365178	0.837543	0.109961	0.535864	0.171759	0.331398	-0.0808954	0.649253	-0.155625	0.379471	0.00475436	0.978711	-0.0491909	0.782342	-0.286568	0.100356	0.580769	0.00031678	0.163526	0.355441	0.494225	0.00296948	0.374781
210100_s_at	210100_s_at	abca2	20	black	-0.163007	0.356992	0.114203	0.52015	-0.123947	0.484928	-0.138627	0.434287	0.159295	0.368194	-0.0439368	0.805118	-0.108168	0.542575	-0.303378	0.0811265	-0.0173046	0.922619	-0.20565	0.243288	0.128786	0.467906	-0.0310229	0.861733	-0.317321	0.0674503	-0.209232	0.234995	-0.236758	0.177611	-0.309745	0.0746378	-0.119161	0.502073	-0.122928	0.488555	-0.134998	0.446526	0.362739	0.0349955	0.240448	0.170752	0.822908	2.33423e-09	0.513479
215502_at	215502_at		NA	black	-0.16274	0.357789	0.232189	0.186373	0.0385326	0.828709	-0.118089	0.505957	-0.0145129	0.935074	0.0998655	0.574158	-0.0226185	0.898964	-0.190396	0.28078	-0.0163331	0.926951	-0.0668174	0.707321	-0.0848095	0.633445	0.00504383	0.977415	-0.0122541	0.945162	-0.138679	0.434113	0.000453319	0.99797	-0.0599797	0.736146	-0.0909871	0.608819	-0.0768083	0.665921	-0.153213	0.386992	0.34311	0.0469677	0.371854	0.0303504	0.825541	1.87415e-09	0.667222
217066_s_at	217066_s_at	DMPK	1760	black	-0.162626	0.35813	0.178683	0.311974	0.137623	0.437653	-0.263566	0.132034	0.0518946	0.77069	-0.041368	0.816312	0.0866298	0.626147	-0.0894909	0.614746	0.342458	0.0474156	0.254746	0.145956	-0.368108	0.0321946	0.0385095	0.82881	0.139307	0.432013	0.349155	0.0429748	-0.00429801	0.980754	0.100781	0.570634	0.154556	0.382794	0.171271	0.332795	-0.0754628	0.671444	0.74987	3.31341e-07	0.106493	0.548881	0.705345	3.18769e-06	0.468868
205623_at	205623_at	aldh3a1	218	black	-0.162075	0.359783	0.197312	0.263345	0.0618793	0.728101	-0.295036	0.0902781	0.0712499	0.688844	0.0149235	0.933241	0.0989994	0.5775	-0.304759	0.0796833	0.26656	0.127538	0.145016	0.413191	-0.238336	0.174655	-0.0144508	0.935351	-0.0990826	0.577179	0.236047	0.178955	-0.222572	0.205798	-0.251462	0.151405	-0.0930129	0.600832	0.116069	0.513309	-0.0300296	0.86612	0.789002	2.96268e-08	0.231766	0.187199	0.76123	1.72321e-07	0.364084
211274_at	211274_at	TBX1	6899	black	-0.162012	0.359974	0.144084	0.41623	0.0483946	0.785783	-0.200223	0.256223	0.0554068	0.755626	-0.139256	0.432182	0.0564988	0.750961	-0.0737691	0.67842	0.141656	0.424213	0.0400135	0.822228	-0.239104	0.173228	0.0931896	0.600138	0.00748566	0.966486	0.159807	0.366636	-0.0947936	0.59385	0.162015	0.359963	0.101479	0.567955	0.160574	0.364311	-0.198598	0.260182	0.523334	0.0014934	0.206029	0.242403	0.860207	7.04268e-11	0.756819
203393_at	203393_at	HES1	3280	black	-0.161668	0.361006	0.048984	0.783235	-0.0437892	0.80576	-0.163511	0.355486	0.0252322	0.887359	-0.126622	0.475482	-0.0771109	0.664682	-0.119642	0.500338	0.0674259	0.704775	-0.00679601	0.969572	-0.153222	0.386963	0.011771	0.947321	-0.0718633	0.6863	0.0275428	0.877119	-0.145152	0.412747	-0.0180276	0.919396	0.134439	0.448429	0.0681483	0.701755	-0.184764	0.295519	0.473164	0.00471026	0.400232	0.0190049	0.931564	1.29996e-15	0.80588
215141_at	215141_at	NOP14-AS1	317648	black	-0.16154	0.361394	0.210725	0.231596	0.00723962	0.967587	-0.031505	0.859605	0.00253324	0.988655	0.130425	0.462216	-0.0807607	0.6498	-0.252887	0.149023	-0.159273	0.368259	-0.126658	0.475354	0.116106	0.513175	0.0289843	0.87074	0.0403337	0.820829	-0.348082	0.0436628	0.115011	0.517182	-0.0370368	0.835266	-0.231263	0.188186	-0.132632	0.454606	-0.218169	0.215144	0.0809548	0.649012	0.0946095	0.59457	0.575734	0.000367114	0.368313
215771_x_at	215771_x_at	RET	5979	black	-0.161517	0.361463	0.15005	0.396985	0.0111859	0.949936	-0.0628498	0.724002	-0.125928	0.477921	0.060406	0.734339	0.0267687	0.880548	-0.166552	0.346486	-0.113744	0.52184	-0.169986	0.336491	-0.101681	0.567183	-0.0275897	0.876911	-0.0796325	0.654386	-0.0687691	0.699165	-0.0421486	0.812906	-0.0102547	0.954099	-0.0336373	0.850207	0.0973974	0.583704	-0.113006	0.524562	0.329947	0.0566892	0.245409	0.16183	0.859148	7.88371e-11	0.696491
217115_at	217115_at	MKRN7P	7686	black	-0.16099	0.363053	0.14342	0.418404	-0.0523952	0.768538	-0.13239	0.455439	0.144485	0.414922	-0.0198665	0.911205	-0.0672179	0.705645	-0.304701	0.0797434	-0.0238195	0.893629	-0.233326	0.184165	0.102573	0.563768	0.085447	0.630885	-0.28288	0.105003	-0.223526	0.20381	-0.20091	0.25456	-0.209623	0.234102	-0.138037	0.436264	-0.131392	0.458873	-0.11631	0.512429	0.394851	0.0208307	0.168501	0.34079	0.875943	1.17261e-11	0.606216
209783_at	209783_at	DBP	1628	black	-0.160611	0.364198	0.277177	0.112507	0.128875	0.467597	-0.276249	0.113764	0.143627	0.417727	0.103864	0.558846	0.0954504	0.591283	-0.190473	0.280582	0.222804	0.205314	0.215754	0.220391	-0.244205	0.163963	-0.153453	0.386239	0.239341	0.172789	0.0796381	0.654363	0.159484	0.367616	0.0843626	0.635242	0.00241995	0.989163	0.00712505	0.968099	-0.204449	0.246112	0.394541	0.0209403	0.236759	0.177609	0.576497	0.000359056	0.429904
204593_s_at	204593_s_at	MIEF1	54471	black	-0.160453	0.364677	-0.0895758	0.614409	0.0302693	0.865061	0.0993853	0.57601	-0.183367	0.299248	0.23223	0.186292	-0.199546	0.257867	-0.0705424	0.691782	-0.150167	0.396613	0.0608009	0.732665	0.112021	0.528206	0.233951	0.182959	-0.326296	0.0596508	-0.308144	0.0762295	-0.00450468	0.979828	-0.137471	0.438164	-0.00284316	0.987268	-0.118539	0.504322	-0.0893281	0.615392	0.136282	0.442175	-0.0805708	0.650571	0.266638	0.127423	0.0394659
221363_x_at	221363_x_at	GPR25	2848	black	-0.160449	0.364689	0.177102	0.316347	-0.0349407	0.844472	-0.176432	0.31821	-0.0198212	0.911407	0.0228966	0.897728	-0.0370303	0.835294	-0.308407	0.0759662	-0.0162821	0.927179	-0.11057	0.533594	-0.0953906	0.591517	-0.0283985	0.873331	-0.0838131	0.637454	-0.0457015	0.797449	-0.201392	0.253399	-0.255683	0.144428	-0.0831442	0.640152	0.0381914	0.830204	-0.0632827	0.722175	0.460051	0.00618956	0.425504	0.0121136	0.871812	1.92014e-11	0.560705
211829_s_at	211829_s_at	GPER1	2852	black	-0.160053	0.365889	0.182306	0.302101	0.193011	0.274102	-0.192918	0.274339	0.0118354	0.947033	0.0218518	0.902372	0.170353	0.335432	-0.14995	0.397304	0.0244492	0.890833	0.0147136	0.934178	-0.231187	0.188334	0.16755	0.343561	0.00763973	0.965796	0.0325734	0.854894	0.0849902	0.632719	0.312986	0.0714937	0.163693	0.354943	0.277581	0.111963	-0.201049	0.254226	0.228619	0.193427	0.0434562	0.807209	0.750233	3.24662e-07	0.699704
204265_s_at	204265_s_at	GPSM3	63940	black	0.159005	0.369078	0.183114	0.299927	0.155415	0.380121	-0.273001	0.118252	-0.0079477	0.964418	0.1473	0.405791	0.0329257	0.853341	-0.226904	0.196882	0.0651738	0.714215	0.0724895	0.683708	-0.313809	0.070712	0.0190269	0.914944	-0.0892506	0.6157	0.153442	0.386274	-0.164578	0.352311	0.00210125	0.99059	0.346915	0.0444214	0.272211	0.119363	-0.0778538	0.661642	0.21845	0.214537	0.305508	0.0789091	0.545966	0.0008378	0.487095
211108_s_at	211108_s_at	JAK3	3718	black	-0.158752	0.369848	0.0337726	0.849611	0.0949907	0.593079	-0.0876231	0.622179	-0.0466808	0.793202	0.00755938	0.966156	-0.0123136	0.944897	-0.156188	0.377728	-0.0361041	0.83936	-0.0509787	0.774631	-0.0934195	0.599235	0.230234	0.190213	-0.150381	0.395931	-0.173992	0.325056	-0.0451045	0.800041	-0.030684	0.863229	0.0482318	0.786487	0.0378926	0.831513	-0.12726	0.473243	0.259632	0.138118	0.180714	0.306416	0.851261	1.77603e-10	0.716303
222081_at	222081_at	SIRT5	23408	black	-0.15795	0.372304	0.0959205	0.589449	-0.0667789	0.707482	-0.14798	0.403604	-0.00441374	0.980235	-0.0802161	0.652012	-0.115272	0.516227	-0.0650464	0.714751	0.0776124	0.662629	-0.0881107	0.620235	-0.159888	0.366388	-0.0251893	0.887549	-0.0977995	0.582144	0.0332815	0.851774	-0.159181	0.368542	-0.0610058	0.731797	0.119072	0.502397	0.0277688	0.876118	-0.0689622	0.698359	0.434691	0.010199	0.475225	0.00450796	0.841239	4.67291e-10	0.723849
206974_at	206974_at	Cxcr6	10663	black	-0.156015	0.378264	0.11509	0.516895	-0.0265207	0.881646	-0.206379	0.241586	0.0501702	0.778116	-0.12387	0.485203	-0.0259554	0.884152	-0.214123	0.223982	0.040513	0.820045	-0.0753431	0.671936	-0.149486	0.398781	0.0272579	0.87838	-0.120711	0.496487	0.0404535	0.820305	-0.1978	0.262141	-0.0662078	0.709876	0.0561401	0.752492	0.12528	0.48021	-0.131989	0.456816	0.481595	0.00392942	0.426372	0.0119207	0.927886	2.92436e-15	0.793307
217702_at	217702_at	IL27RA	9466	black	-0.155531	0.379764	0.176823	0.31712	-0.0190121	0.91501	-0.176442	0.31818	0.0810896	0.648465	-0.0551917	0.756547	0.0503947	0.777148	-0.210541	0.232014	0.0798583	0.653467	-0.0511228	0.774011	-0.0837544	0.637691	-0.0182872	0.918239	-0.0898319	0.613393	-0.0222544	0.900582	-0.208163	0.237451	-0.136574	0.441187	-0.234823	0.181286	-0.0559631	0.753248	-0.179527	0.309658	0.454302	0.00695412	0.400148	0.0190323	0.843459	3.79351e-10	0.639597
209552_at	209552_at	PAX8	7849	black	-0.15465	0.382502	0.0658199	0.711503	-0.119352	0.501383	-0.024331	0.891358	-0.0454192	0.798675	-0.0104703	0.953135	-0.0545013	0.759502	-0.275911	0.114226	-0.127671	0.471802	-0.285302	0.101933	0.132351	0.455573	0.0777259	0.662165	-0.361906	0.0354478	-0.296922	0.0881423	-0.275099	0.115339	-0.438329	0.00951519	-0.254806	0.145858	-0.161294	0.362135	-0.121601	0.493294	0.358173	0.037531	0.424167	0.012416	0.811134	5.97213e-09	0.562477
206881_s_at	206881_s_at	LILRA3	11026	black	-0.154295	0.383608	0.171923	0.330931	-0.0165449	0.926007	-0.210168	0.23286	0.0840993	0.636302	-0.0357299	0.841003	0.00824316	0.963096	-0.243573	0.165092	0.0582797	0.74337	-0.0300915	0.865846	-0.115858	0.514081	-0.0426284	0.810814	-0.0897918	0.613552	-0.0213011	0.904821	-0.116607	0.511346	-0.075837	0.669907	-0.116078	0.513278	0.0109055	0.95119	-0.106102	0.550358	0.484641	0.00367624	0.354182	0.0398672	0.932406	1.07287e-15	0.739735
206779_s_at	206779_s_at	ASMT	438	black	-0.153169	0.387129	0.0774449	0.663315	0.0148509	0.933565	-0.0969944	0.585269	-0.14995	0.397303	-0.107207	0.546188	0.0337957	0.84951	-0.12119	0.49477	-0.0999771	0.573728	-0.134956	0.446671	-0.177698	0.314692	0.186757	0.290248	-0.118366	0.50495	-0.0604257	0.734255	-0.166153	0.347657	0.0207006	0.907493	0.160069	0.36584	0.19328	0.273422	-0.315311	0.0693019	0.26672	0.127301	0.566909	0.000472698	0.88804	2.48535e-12	0.850514
201228_s_at	201228_s_at	ARIH2	10425	black	-0.152132	0.39039	-0.0311636	0.861112	0.0519896	0.770281	0.0374651	0.833387	-0.212322	0.227998	0.106641	0.548322	-0.0719975	0.685745	-0.0791986	0.656153	-0.162708	0.357885	0.0253455	0.886856	-0.0455385	0.798157	0.243466	0.165284	-0.236388	0.17831	-0.213704	0.224914	-0.0855372	0.630523	-0.189519	0.283044	-0.106216	0.549925	-0.0287583	0.87174	-0.036891	0.835905	0.189355	0.283469	-0.00525225	0.976482	0.613085	0.000115778	0.443475
221421_s_at	221421_s_at	adamts12	81792	black	-0.150779	0.39467	-0.14279	0.420474	-0.08687	0.625186	0.14598	0.410057	-0.307295	0.0770847	0.0879186	0.621	-0.163031	0.356919	-0.0933929	0.599339	-0.331091	0.0557859	-0.226918	0.196852	0.112512	0.526389	0.170324	0.335516	-0.500522	0.00257215	-0.364252	0.034187	-0.314914	0.0696724	-0.333799	0.0536931	-0.0345957	0.845989	-0.0303262	0.864809	-0.0755271	0.67118	0.00966032	0.956757	0.517445	0.00172466	0.567184	0.00046903	0.494714
204051_s_at	204051_s_at	SFRP4	6424	black	0.150632	0.395134	0.241259	0.169269	-0.00931219	0.958314	-0.148869	0.400754	0.153216	0.386983	0.195513	0.267809	0.261786	0.134762	-0.31472	0.0698544	-0.131268	0.459302	-0.054393	0.759966	0.0296143	0.867955	-0.356898	0.038265	0.0157388	0.929603	-0.169714	0.337274	0.0614074	0.730097	0.0333565	0.851444	0.0449434	0.800741	-0.0338201	0.849402	0.00846644	0.962098	-0.0202469	0.909512	0.259375	0.138522	0.29961	0.0851669	0.304477
214165_s_at	214165_s_at	HS6ST1	9394	black	-0.150533	0.39545	0.208667	0.236291	0.127936	0.470873	-0.177254	0.315925	-0.0554141	0.755595	0.11725	0.509005	-0.0126217	0.94352	-0.148648	0.401461	0.0923144	0.603581	0.0993827	0.57602	-0.244298	0.163798	0.0568501	0.749461	0.0431194	0.808675	0.043879	0.805369	0.0256015	0.885721	0.0443979	0.803112	-0.0196405	0.912211	0.0564563	0.751142	-0.124099	0.484392	0.48224	0.00387464	0.204228	0.246635	0.805899	8.8832e-09	0.6116
216392_s_at	216392_s_at	SEC23IP	11196	black	-0.150316	0.396137	0.0202195	0.909634	0.0937644	0.597881	-0.0333894	0.851299	-0.0146162	0.934613	0.109426	0.537865	0.0333463	0.851488	-0.0525599	0.76783	0.0528728	0.766486	0.112903	0.524942	-0.0498895	0.779326	0.175968	0.319504	-0.171052	0.333422	-0.183753	0.298215	0.0313047	0.860489	-0.030548	0.86383	-0.0593726	0.738724	-0.109127	0.538983	-0.0241901	0.891983	0.294962	0.0903624	0.00972862	0.956452	0.47189	0.00483917	0.329737
216991_at	216991_at		NA	black	-0.150091	0.396854	0.0821956	0.643985	-0.0559838	0.75316	-0.121671	0.493044	0.0341727	0.84785	-0.0683179	0.701047	-0.0354183	0.842373	-0.252358	0.149904	0.014251	0.936243	-0.0903772	0.611232	-0.0127821	0.942803	0.00536669	0.975969	-0.165127	0.350686	-0.115413	0.51571	-0.186484	0.290966	-0.225184	0.200388	-0.0993525	0.576137	-0.047855	0.788117	-0.154457	0.383101	0.47675	0.00436318	0.340889	0.048507	0.903204	2.70931e-13	0.621787
203900_at	203900_at	SZT2	23334	black	-0.148462	0.402057	0.150428	0.395782	0.022257	0.900571	-0.122165	0.491276	0.00681379	0.969492	-0.112883	0.525017	0.0430047	0.809175	-0.0833514	0.639315	0.0576407	0.746091	-0.130617	0.461552	-0.135303	0.445492	0.0603984	0.734371	-0.0187391	0.916226	-0.0300416	0.866067	-0.0183353	0.918025	0.0749648	0.673492	0.0373648	0.833827	0.0371269	0.83487	-0.351755	0.0413438	0.373116	0.0297493	0.322637	0.0627395	0.845444	3.13973e-10	0.729805
222224_at	222224_at	NACA2	342538	black	-0.14825	0.402738	0.0832929	0.639552	-0.0726945	0.682859	-0.0830749	0.640432	0.0280536	0.874858	-0.165223	0.350401	-0.0421855	0.812745	-0.105224	0.553679	-0.0202203	0.90963	-0.231834	0.187067	-0.00849043	0.96199	0.127799	0.471353	-0.110654	0.533283	-0.130333	0.462534	-0.159109	0.36876	-0.0710492	0.689677	-0.0318653	0.858016	-0.0211244	0.905607	-0.232601	0.18557	0.313221	0.0712694	0.42289	0.0127108	0.850353	1.94422e-10	0.829888
216270_at	216270_at	ILVBL	10994	black	-0.147796	0.404194	0.189625	0.28277	0.0274279	0.877628	-0.210753	0.231533	0.117618	0.507664	-0.0201862	0.909782	0.0342956	0.84731	-0.366258	0.0331384	0.0228691	0.89785	-0.110125	0.535253	-0.033024	0.852908	0.0580325	0.744423	-0.147252	0.405947	-0.115237	0.516355	-0.136747	0.440605	-0.120481	0.497316	-0.104061	0.558094	0.0344082	0.846814	-0.173981	0.325086	0.430252	0.0110895	0.200092	0.25654	0.876835	1.05173e-11	0.511653
214400_at	214400_at	INSL3	3640	black	-0.147768	0.404285	0.13578	0.443874	-0.0133921	0.940079	-0.0470486	0.791608	-0.012869	0.942415	0.0303292	0.864796	-0.105679	0.551956	-0.153817	0.3851	-0.109059	0.539235	-0.146754	0.407554	0.00652242	0.970796	0.0487473	0.784259	-0.0764842	0.66725	-0.195196	0.268602	-0.00156364	0.992997	-0.00315185	0.985885	-0.0563873	0.751437	-0.0889086	0.617059	-0.185987	0.292278	0.245581	0.161527	0.034933	0.844506	0.8415	4.56055e-10	0.603365
220579_at	220579_at		NA	black	-0.147686	0.40455	0.119067	0.502414	-0.0159473	0.928672	-0.0553787	0.755747	0.0337607	0.849664	0.00960551	0.957003	-0.0227129	0.898544	-0.311436	0.0729842	-0.0885598	0.618446	-0.215858	0.220162	0.119462	0.500988	0.105619	0.552186	-0.233184	0.18444	-0.312349	0.0721031	-0.127722	0.471623	-0.260427	0.136871	-0.216462	0.218844	-0.0992427	0.576561	-0.109625	0.537119	0.299993	0.0847497	0.23004	0.190597	0.811205	5.9395e-09	0.516963
220430_at	220430_at	FAM110D	79927	black	-0.14691	0.407051	0.123987	0.484788	0.0463687	0.794555	-0.157514	0.37364	-0.0602941	0.734813	-0.00152151	0.993186	-0.0198296	0.911369	-0.234748	0.181428	-0.0178896	0.920011	0.0246531	0.889928	-0.15738	0.374053	0.0786227	0.658502	-0.0480614	0.787224	-0.0576791	0.745927	-0.10846	0.54148	-0.0895494	0.614514	0.0313499	0.86029	0.130403	0.462291	-0.233569	0.183695	0.392886	0.0215328	0.290305	0.0958076	0.91179	6.52937e-14	0.662053
204778_x_at	204778_x_at	HOXB7	3217	black	-0.146813	0.407363	0.0422991	0.81225	-0.245016	0.162524	0.0630066	0.72334	0.0545844	0.759146	-0.0984879	0.579478	-0.343822	0.0464821	-0.0565798	0.750615	-0.0473645	0.79024	-0.287068	0.099738	0.240834	0.170045	-0.0343982	0.846858	-0.180941	0.305799	-0.354561	0.0396399	-0.0926893	0.602105	-0.331189	0.0557095	-0.25526	0.145117	-0.482165	0.00388096	-0.151629	0.391976	0.332758	0.0544899	0.300836	0.0838361	0.666997	1.64899e-05	0.486591
211632_at	211632_at	ighd	3495	black	-0.146789	0.40744	0.0505231	0.776594	0.033487	0.850869	-0.11882	0.503306	-0.0835906	0.638351	-0.0511155	0.774042	0.0232328	0.896234	-0.0957317	0.590186	-0.00691549	0.969037	-0.00578912	0.974078	-0.179826	0.308838	0.0772267	0.664208	-0.10389	0.558745	0.0383674	0.829432	-0.16767	0.343211	0.0336463	0.850167	0.00105121	0.995292	0.188939	0.284548	-0.22287	0.205176	0.386059	0.0241256	0.29729	0.0877308	0.874336	1.42355e-11	0.807775
207907_at	207907_at	TNFSF14	8740	black	-0.146431	0.408598	0.157158	0.374734	0.0641634	0.718465	-0.178567	0.312293	0.0223039	0.900362	-0.0229647	0.897425	0.0459996	0.796156	-0.142524	0.421348	0.0892445	0.615724	0.0632738	0.722213	-0.204829	0.245217	0.0214575	0.904125	-0.0215472	0.903726	0.11072	0.533037	-0.0944605	0.595153	0.0675152	0.704401	0.113662	0.522143	0.134658	0.447682	-0.169385	0.338227	0.461695	0.00598458	0.0631889	0.722571	0.85215	1.62444e-10	0.597177
215401_at	215401_at		NA	black	-0.146313	0.408981	0.0606298	0.73339	-0.123863	0.485229	-0.0235123	0.894993	0.0181427	0.918883	-0.160129	0.365658	-0.142021	0.423007	-0.0889135	0.61704	-0.0566094	0.750489	-0.190641	0.280149	0.0498662	0.779427	0.0139729	0.937485	-0.0546221	0.758984	-0.128123	0.47022	-0.167449	0.343856	-0.0854546	0.630854	-0.0820543	0.644556	-0.0750012	0.673343	-0.250781	0.152552	0.315241	0.0693673	0.283803	0.103825	0.853669	1.39298e-10	0.682066
221204_s_at	221204_s_at	CRTAC1	55118	black	-0.145906	0.410297	0.126806	0.474834	0.0943017	0.595775	-0.181298	0.304828	-0.047947	0.787719	0.0131077	0.941349	-0.0246829	0.889796	-0.100665	0.571082	0.0184519	0.917506	0.0813734	0.647314	-0.30529	0.0791337	0.0172026	0.923074	0.0345324	0.846268	0.0848215	0.633397	0.120262	0.498101	0.162637	0.358099	0.277201	0.112474	0.15461	0.382626	0.0219079	0.902122	0.272449	0.119027	0.0885513	0.61848	0.509348	0.00209347	0.359203
220585_at	220585_at	HKDC1	80201	black	-0.145803	0.410631	0.0515354	0.772235	0.042506	0.811348	-0.0965457	0.587014	-0.024898	0.888841	-0.0979422	0.581591	0.0374747	0.833345	-0.115411	0.515718	-0.0638809	0.719654	-0.0921142	0.60437	-0.104158	0.557728	0.22999	0.190697	-0.17699	0.316656	-0.0972646	0.584219	-0.145308	0.41224	0.0485983	0.784902	0.0926884	0.602108	0.0991519	0.576911	-0.142094	0.422764	0.290049	0.096114	0.2928	0.0928598	0.857258	9.61983e-11	0.8582
216163_at	216163_at		NA	black	-0.145763	0.410761	0.0982382	0.580444	0.0163496	0.926878	-0.134242	0.449099	-0.0095751	0.957139	-0.18927	0.283689	0.041317	0.816534	-0.0438076	0.805679	0.0503695	0.777257	-0.0419326	0.813848	-0.198108	0.261385	0.106221	0.549908	-0.0235625	0.89477	0.0823989	0.643162	-0.147647	0.404676	0.153471	0.386182	0.115525	0.515299	0.164464	0.352651	-0.240594	0.170484	0.395394	0.0206403	0.400768	0.0188307	0.869156	2.61352e-11	0.866801
210030_at	210030_at		NA	black	-0.14562	0.411227	0.0757227	0.670376	0.0302292	0.865238	-0.201422	0.253327	-0.0566181	0.750452	-0.00624658	0.972031	0.0873933	0.623096	-0.348221	0.0435732	-0.0743002	0.676229	-0.110942	0.532213	-0.127755	0.471507	0.150036	0.397029	-0.280231	0.10844	-0.0639169	0.719503	-0.302381	0.0821804	-0.242488	0.167041	-0.0159942	0.928463	0.213388	0.225616	-0.0714573	0.687984	0.38282	0.0254431	0.494293	0.00296495	0.815336	4.30373e-09	0.683123
216847_at	216847_at		NA	black	-0.145581	0.411352	-0.00792587	0.964516	-0.155858	0.378748	-0.085106	0.632254	0.049295	0.781893	-0.352751	0.0407327	0.0848862	0.633137	-0.00391957	0.982448	0.0887567	0.617663	-0.0481383	0.786891	-0.0684725	0.700402	-0.128055	0.470458	0.081131	0.648297	0.105088	0.554195	-0.0856777	0.62996	0.0386995	0.827978	0.014527	0.935011	0.103945	0.558538	-0.481281	0.00395641	0.42931	0.0112865	0.21013	0.232947	0.613023	0.000116011	0.562367
221996_s_at	221996_s_at	CLTB	1212	black	-0.145236	0.412475	0.0988873	0.577933	-0.0525486	0.767878	-0.133769	0.450715	-0.0196355	0.912234	-0.0632206	0.722437	0.0186363	0.916684	-0.247582	0.15803	-0.0224547	0.899692	-0.162714	0.357868	-0.0522898	0.768991	0.0370798	0.835077	-0.243047	0.166034	-0.0965585	0.586964	-0.244148	0.164065	-0.198928	0.259375	-0.0397533	0.823366	0.0758564	0.669827	-0.207434	0.239135	0.383574	0.0251312	0.336139	0.0519346	0.872217	1.83103e-11	0.597261
207274_at	207274_at	CHRNE	1145	black	-0.144709	0.414191	0.142582	0.421157	0.0159148	0.928817	-0.197731	0.262312	0.00961714	0.956951	-0.0681918	0.701574	0.0613781	0.730221	-0.214403	0.223364	0.10067	0.571062	-0.0942719	0.595892	-0.162333	0.35901	0.0498712	0.779406	-0.134451	0.448388	0.0495026	0.780996	-0.23328	0.184254	-0.154402	0.383272	-0.0405496	0.819886	0.113178	0.523925	-0.242106	0.167732	0.445886	0.00821829	0.370905	0.0308091	0.907998	1.24502e-13	0.666692
220843_s_at	220843_s_at	DCAF13	25879	black	-0.144578	0.414617	0.130372	0.462398	-0.0252211	0.887408	-0.183741	0.298247	0.160441	0.364711	-0.141764	0.423856	0.0920908	0.604462	-0.0921466	0.604242	0.276166	0.113878	0.128173	0.470046	-0.134533	0.448109	0.00385133	0.982753	-0.0208158	0.90698	0.214825	0.222433	-0.129471	0.465525	-0.0642538	0.718084	0.000889279	0.996017	-0.0464408	0.794242	-0.0974116	0.583649	0.737893	6.36609e-07	0.149542	0.398602	0.662378	1.97853e-05	0.508833
206304_at	206304_at	MYBPH	4608	black	-0.144486	0.414918	0.188024	0.286929	0.0542827	0.760438	-0.237684	0.175872	0.105632	0.552135	-0.0522046	0.769357	0.081295	0.647632	-0.356547	0.0384691	0.0514667	0.772531	-0.0439357	0.805122	-0.107987	0.543257	0.0677079	0.703596	-0.0882893	0.619523	-0.0644567	0.71723	-0.114639	0.518549	-0.141753	0.423891	-0.0997153	0.574737	0.0640429	0.718972	-0.158049	0.372	0.459094	0.00631159	0.31282	0.0716516	0.862579	5.45197e-11	0.659607
217333_at	217333_at		NA	black	-0.144399	0.415201	0.160874	0.363403	-0.00113451	0.994919	-0.172313	0.329817	0.0246111	0.890115	-0.0889278	0.616983	0.0507798	0.775488	-0.232412	0.185939	-0.00231088	0.989651	-0.0839012	0.637099	-0.119308	0.501542	0.0310253	0.861722	-0.0843964	0.635106	-0.0329656	0.853165	-0.182279	0.302174	-0.0596871	0.737388	-0.0609099	0.732203	0.0867802	0.625545	-0.197935	0.261808	0.418002	0.0138941	0.471619	0.00486699	0.953111	3.58383e-18	0.828899
210343_s_at	210343_s_at	SLC22A6	9356	black	-0.144147	0.416027	0.1892	0.28387	-0.0734956	0.679548	-0.284357	0.103123	0.216099	0.219635	-0.121234	0.494612	-0.0385772	0.828514	-0.339617	0.0494067	0.135514	0.444776	-0.0636939	0.720442	-0.0668502	0.707184	-0.0786709	0.658305	-0.0704235	0.692276	0.0487901	0.784073	-0.193282	0.273415	-0.205761	0.243029	-0.08344	0.638958	0.00177167	0.992066	-0.17585	0.319833	0.591144	0.000231984	0.204987	0.244844	0.843269	3.86242e-10	0.475838
211135_x_at	211135_x_at	LILRB3	11025	black	-0.144038	0.416382	0.145621	0.411225	0.0234787	0.895142	-0.0524786	0.768179	-0.0604613	0.734104	0.0889504	0.616893	0.0291188	0.870145	-0.28449	0.102955	-0.182499	0.301582	-0.459876	0.00621169	0.0468552	0.792446	0.153617	0.385726	-0.202967	0.249628	-0.198331	0.260836	-0.177629	0.314885	-0.108451	0.541515	-0.0455222	0.798227	0.106871	0.547455	-0.00831541	0.962773	0.0501739	0.7781	0.152813	0.388248	0.474108	0.00461665	0.288288
221955_at	221955_at		NA	black	-0.143974	0.416591	0.0796408	0.654352	0.0149113	0.933295	-0.157208	0.374581	0.0383156	0.829659	-0.107716	0.544275	0.104646	0.555873	-0.127342	0.472952	0.0907224	0.609865	0.00465544	0.979153	-0.140427	0.428282	0.0971286	0.584748	-0.184136	0.297191	0.122824	0.488926	-0.212994	0.226492	-0.0292501	0.869565	0.0320121	0.857369	0.17085	0.334004	-0.202805	0.250012	0.487943	0.00341791	0.0538149	0.762443	0.805016	9.48724e-09	0.604948
221455_s_at	221455_s_at	LOC101929777	101929777	black	-0.143321	0.418729	0.111243	0.531094	-0.0878744	0.621177	-0.186347	0.291326	0.226596	0.197506	0.0201493	0.909946	-0.170989	0.333603	-0.407581	0.0167283	-0.032858	0.85364	-0.111644	0.529605	0.140114	0.429323	-0.0527129	0.767173	-0.221151	0.208783	-0.263497	0.132139	-0.174608	0.323317	-0.290717	0.0953159	-0.17565	0.320394	-0.181984	0.30297	-0.0349799	0.8443	0.312991	0.0714884	0.289725	0.0965031	0.717991	1.7502e-06	0.367017
219011_at	219011_at	PLEKHA4	57664	black	-0.143108	0.419428	0.147079	0.406504	0.068794	0.699061	-0.153757	0.385289	0.0715927	0.687422	0.123078	0.488019	-0.0838946	0.637126	-0.329729	0.0568634	-0.0744554	0.67559	-0.123373	0.486969	0.015712	0.929722	0.0402871	0.821032	-0.126132	0.477204	-0.287603	0.0990805	0.142253	0.422242	-0.0215526	0.903703	-0.0681527	0.701737	-0.00276991	0.987596	-0.0913884	0.607233	0.161992	0.360033	-0.0573306	0.747413	0.631538	6.19228e-05	0.371335
215426_at	215426_at	ZCCHC14	23174	black	-0.142619	0.421037	0.196441	0.2655	0.0762109	0.668371	-0.20612	0.242189	-0.00984586	0.955928	0.0244802	0.890696	0.0982598	0.58036	-0.216175	0.219469	0.0638874	0.719627	0.0365546	0.837381	-0.215047	0.221944	0.0638967	0.719588	-0.047732	0.788649	0.0636041	0.720821	-0.120357	0.497762	-0.0211646	0.905428	-0.00775931	0.965261	0.102041	0.565805	-0.120743	0.496374	0.538819	0.00100999	0.426885	0.0118079	0.88501	3.72528e-12	0.752527
211526_s_at	211526_s_at	RTEL1-TNFRSF6B	100533107	black	-0.142404	0.421743	0.132101	0.45643	0.0195052	0.912814	-0.0655342	0.712702	-0.0233977	0.895502	-0.0637177	0.720342	0.0068689	0.969246	-0.131969	0.456884	-0.0678625	0.702949	-0.170306	0.335567	-0.0495198	0.780922	0.123076	0.488025	-0.120009	0.499014	-0.16136	0.361934	-0.0912296	0.60786	0.0110303	0.950632	-0.0434808	0.807102	0.00727884	0.967411	-0.182786	0.300809	0.242795	0.166489	0.360023	0.0364865	0.86986	2.41014e-11	0.829015
207514_s_at	207514_s_at	GNAT1	2779	black	-0.142144	0.422601	0.265741	0.128756	0.0192049	0.914151	-0.231654	0.187418	0.185973	0.292315	0.0196637	0.912108	0.00174061	0.992205	-0.278184	0.111153	0.116701	0.511002	-0.103604	0.559836	-0.067202	0.705711	-0.0693906	0.696574	-0.101112	0.569366	-0.075928	0.669533	-0.0262351	0.882912	-0.0494085	0.781403	-0.0567497	0.74989	-0.0744358	0.675671	-0.125512	0.479391	0.425537	0.0121064	0.276002	0.114101	0.837209	6.7682e-10	0.672224
220782_x_at	220782_x_at	KLK12	43849	black	-0.14213	0.422646	-0.0664543	0.708843	-0.0981375	0.580834	0.0202752	0.909386	-0.259034	0.13906	-0.208749	0.236103	0.0569403	0.749077	-0.0580598	0.744306	-0.182476	0.301644	-0.166547	0.346499	-0.0873599	0.623229	0.180068	0.308178	-0.220556	0.210042	0.00677391	0.969671	-0.345188	0.0455629	-0.165533	0.349484	0.0757153	0.670406	0.24137	0.169067	-0.345085	0.045632	0.166376	0.347003	0.380496	0.0264244	0.666334	1.69299e-05	0.608309
204737_s_at	204737_s_at	MYH6	4624	black	-0.141856	0.423552	0.0228583	0.897898	-0.159681	0.367018	0.029192	0.869822	-0.00233171	0.989558	-0.0666534	0.708008	-0.171081	0.333338	-0.204998	0.244818	-0.128466	0.469024	-0.274711	0.115873	0.185471	0.293641	0.0142408	0.936289	-0.221521	0.208003	-0.231157	0.188392	-0.298235	0.0866793	-0.342609	0.0473113	-0.298277	0.0866332	-0.187555	0.288154	-0.02495	0.888611	0.333002	0.0543022	0.230979	0.188743	0.776893	6.582e-08	0.369356
214134_at	214134_at	KIAA1211L	343990	black	-0.141399	0.425061	0.180203	0.307808	0.0393807	0.824996	-0.178007	0.313838	0.0208721	0.906729	0.00702646	0.96854	0.000811939	0.996364	-0.244019	0.164296	0.0218825	0.902236	-0.046992	0.791854	-0.126592	0.475585	0.0428587	0.809811	-0.100191	0.572904	-0.048734	0.784316	-0.129844	0.464229	-0.0890895	0.61634	-0.0732219	0.680679	0.0312075	0.860918	-0.150826	0.394521	0.441632	0.00892841	0.26424	0.131012	0.960229	2.7074e-19	0.675607
213002_at	213002_at	MARCKS	4082	black	-0.141335	0.425274	0.154438	0.38316	0.00656175	0.97062	-0.287151	0.0996363	0.392168	0.0217942	0.145739	0.410839	-0.00612773	0.972563	-0.544549	0.00086972	0.0652036	0.71409	0.0455505	0.798105	0.208811	0.23596	0.0458594	0.796764	-0.382618	0.0255271	-0.261139	0.135763	-0.182976	0.300297	-0.40494	0.0175186	-0.303681	0.0808083	-0.176086	0.319174	0.0676425	0.703869	0.334982	0.0527978	0.188213	0.286436	0.390436	0.0224355	0.158676
206503_x_at	206503_x_at	PML	5371	black	-0.141059	0.426187	0.108291	0.542113	-0.00472781	0.978829	-0.0996123	0.575134	-0.156351	0.377223	-0.00840957	0.962352	-0.00574329	0.974284	-0.198015	0.261612	-0.105094	0.554174	-0.14646	0.408503	-0.145778	0.410713	0.0461364	0.795562	-0.16099	0.363051	-0.0525601	0.767829	-0.235922	0.179193	-0.130676	0.461345	-0.0141513	0.936688	0.114933	0.51747	-0.131113	0.459836	0.287769	0.0988762	0.477997	0.00424772	0.88645	3.0775e-12	0.699414
221306_at	221306_at	GPR27	2850	black	-0.140808	0.427019	0.0914233	0.607095	0.184529	0.296143	-0.283815	0.10381	-0.0288044	0.871536	-0.0877579	0.621641	0.268095	0.125277	-0.213728	0.224859	0.14746	0.405275	0.0678597	0.702961	-0.345699	0.0452224	0.220482	0.210198	-0.125301	0.480134	0.245061	0.162445	-0.180767	0.306271	0.0735026	0.67952	0.264928	0.129974	0.508768	0.00212234	-0.279612	0.109256	0.387869	0.0234144	0.216316	0.219163	0.679848	9.76701e-06	0.481966
210026_s_at	210026_s_at	CARD10	29775	black	0.140585	0.427759	0.434617	0.0102134	0.175636	0.320434	-0.508244	0.00214871	0.571932	0.000409705	0.0158956	0.928903	0.302846	0.0816872	-0.449454	0.00766018	0.241631	0.168593	0.0401184	0.82177	-0.177157	0.316193	-0.250194	0.153547	0.230959	0.188784	0.13888	0.43344	0.190033	0.281716	0.258265	0.140279	0.152164	0.39029	0.181652	0.303868	-0.000156019	0.999301	0.140916	0.426661	0.0292971	0.869357	0.337359	0.0510364	0.325422
207623_at	207623_at	ABCF2	10061	black	-0.140567	0.427819	0.204711	0.245495	0.113649	0.52219	-0.313488	0.0710155	0.0729652	0.68174	-0.00266299	0.988075	0.0442548	0.803734	-0.278212	0.111116	0.220969	0.209167	0.0894513	0.614903	-0.289691	0.0965439	0.0577666	0.745555	-0.0360325	0.839674	0.168943	0.339505	-0.136901	0.440086	-0.0815427	0.646628	0.0236114	0.894553	0.150848	0.39445	-0.114109	0.520497	0.672373	1.32866e-05	0.28754	0.0991572	0.901151	3.73314e-13	0.549397
221387_at	221387_at	NPFFR1	64106	black	-0.140557	0.427852	0.00197912	0.991137	-0.0264421	0.881995	-0.135513	0.444779	-0.115195	0.516507	-0.20939	0.234633	-0.0376212	0.832702	-0.0526684	0.767364	0.0376325	0.832653	-0.0162077	0.927511	-0.252448	0.149754	0.120556	0.497046	-0.0806295	0.650332	0.125099	0.480847	-0.22125	0.208573	0.0105826	0.952634	0.0986505	0.578849	0.193223	0.273565	-0.192983	0.274172	0.417914	0.0139163	0.346879	0.0444447	0.80573	8.99609e-09	0.647946
211705_s_at	211705_s_at	sorbs1	10580	black	-0.140497	0.428052	0.165271	0.350259	0.13052	0.461887	-0.0915781	0.606484	-0.044226	0.803859	0.220622	0.209902	-0.0158924	0.928917	-0.237015	0.177127	-0.124303	0.483665	-0.0807724	0.649752	-0.0412604	0.816781	0.0983408	0.580047	-0.105823	0.551414	-0.266475	0.127663	0.09939	0.575992	0.0171675	0.92323	0.0290249	0.87056	0.0688248	0.698932	-0.138407	0.435021	0.0427915	0.810104	0.149943	0.397326	0.718728	1.68839e-06	0.545985
211805_s_at	211805_s_at	SLC8A1	6546	black	-0.140139	0.429241	0.060677	0.73319	0.0404794	0.820192	-0.20168	0.252707	0.0123776	0.944611	-0.087692	0.621904	0.0762705	0.668127	-0.178881	0.31143	0.111489	0.530179	0.135689	0.444183	-0.210747	0.231546	0.0606734	0.733205	-0.136665	0.44088	0.211155	0.230622	-0.183924	0.297758	-0.00638718	0.971402	0.114416	0.519366	0.230872	0.188954	-0.176985	0.316672	0.541352	0.000945713	0.00426101	0.980919	0.7265	1.14797e-06	0.46663
218778_x_at	218778_x_at	EPS8L1	54869	black	-0.139551	0.431198	-0.0656704	0.71213	-0.0902757	0.611634	0.0458578	0.796771	-0.148121	0.403152	-0.0459029	0.796575	-0.241091	0.169577	-0.0752933	0.672141	-0.0735534	0.67931	-0.163818	0.354569	0.0620295	0.727466	0.211667	0.229468	-0.319413	0.0655651	-0.238039	0.175209	-0.241811	0.168266	-0.302594	0.081955	-0.106058	0.550522	-0.114723	0.51824	-0.17267	0.328802	0.374112	0.0292814	0.205112	0.244552	0.761861	1.66003e-07	0.461957
205247_at	205247_at	NOTCH4	4855	black	0.138822	0.433632	0.469134	0.00512839	0.312902	0.0715732	-0.571198	0.000418428	0.377324	0.027814	0.233609	0.183618	0.311762	0.0726683	-0.604567	0.000152555	0.242116	0.167713	0.0961386	0.588599	-0.333515	0.0539095	-0.0595312	0.73805	0.0609922	0.731855	0.208424	0.236849	0.0147244	0.93413	0.0242132	0.891881	0.113184	0.523906	0.357596	0.0378615	0.191128	0.278901	0.259792	0.137866	0.146355	0.408843	0.329148	0.0573274	0.126631
220965_s_at	220965_s_at	RSPH6A	81492	black	-0.138761	0.433836	0.0480245	0.787384	0.0376247	0.832687	0.0320958	0.857	-0.0118995	0.946747	0.0825803	0.642429	-0.101306	0.568621	-0.210409	0.232312	-0.213139	0.226171	-0.258473	0.139949	0.166969	0.34526	0.168631	0.340413	-0.312029	0.0724109	-0.447806	0.00791379	0.0249351	0.888677	-0.0416403	0.815123	-0.0304856	0.864105	-0.051623	0.771858	-0.111823	0.528938	-0.119653	0.500296	0.101923	0.566256	0.547434	0.000805832	0.45455
220022_at	220022_at	ZNF334	55713	black	0.138566	0.43449	0.133467	0.451748	-0.079346	0.655553	-0.218315	0.214829	0.467048	0.00535711	-0.179666	0.309275	0.124419	0.483254	-0.198654	0.260045	0.0607542	0.732863	-0.0617503	0.728647	0.0942675	0.595909	-0.160333	0.36504	-0.085294	0.631499	0.0162572	0.92729	-0.140737	0.427255	0.0746866	0.674638	0.00771231	0.965471	-0.0543574	0.760118	-0.00716145	0.967936	0.00942012	0.957832	0.0364307	0.837925	0.247952	0.157389	0.294137
211319_at	211319_at	RAE1	8480	black	-0.137685	0.437445	0.113213	0.523798	-0.00649766	0.970907	-0.145468	0.41172	0.0793174	0.655669	-0.0827399	0.641784	-0.0214971	0.903949	-0.167129	0.344794	0.025103	0.887932	-0.0179906	0.919561	-0.0780132	0.660991	0.0195701	0.912525	-0.0529934	0.765968	-0.0526454	0.767462	-0.0879834	0.620742	-0.00139224	0.993765	-0.0543956	0.759955	0.0115583	0.948272	-0.165723	0.348923	0.380365	0.0264808	0.212854	0.226807	0.926487	3.93651e-15	0.746
215997_s_at	215997_s_at	CUL4B	8450	black	0.137624	0.437651	0.271373	0.12055	0.326883	0.0591667	-0.287711	0.0989478	-0.0113219	0.949328	0.378288	0.0273854	0.127419	0.472685	-0.465976	0.00547805	-0.0318747	0.857974	0.126189	0.477003	-0.229169	0.192329	0.129117	0.466755	-0.119899	0.499409	-0.0809194	0.649155	0.0610244	0.731719	0.0310917	0.861429	0.061545	0.729515	0.287879	0.0987424	-0.00978916	0.956181	0.124405	0.483304	0.121752	0.492755	0.61121	0.000123109	0.469279
214349_at	214349_at		NA	black	0.136786	0.440474	0.177678	0.314749	0.243646	0.164961	-0.120123	0.498602	-0.131192	0.459562	0.431206	0.0108928	-0.0418239	0.814322	-0.288448	0.0980479	-0.116896	0.510293	0.104379	0.556885	-0.13567	0.444245	0.078314	0.659762	-0.168769	0.340012	-0.222651	0.205633	0.0893055	0.615482	-0.0364726	0.837742	0.0773119	0.663859	0.111161	0.531397	-0.0793248	0.655639	-0.00504531	0.977408	0.085922	0.628981	0.544452	0.000871952	0.396023
215454_x_at	215454_x_at	SFTPC	6440	black	-0.136707	0.440738	0.254604	0.146189	0.0973623	0.58384	-0.294988	0.090333	0.0270701	0.879212	0.00966066	0.956756	0.143672	0.41758	-0.355509	0.0390778	0.0828166	0.641474	-0.0262454	0.882866	-0.244286	0.16382	0.038083	0.830679	-0.0581682	0.743845	0.135275	0.445587	-0.152065	0.390602	-0.0443107	0.803491	0.0210722	0.90584	0.269078	0.123845	-0.187544	0.288183	0.493649	0.00300835	0.172229	0.330056	0.787455	3.28998e-08	0.423885
203191_at	203191_at	ABCB6	10058	black	-0.136112	0.442748	0.226872	0.196947	0.0948162	0.593761	-0.136671	0.440862	0.053953	0.761851	0.174348	0.324049	0.0513729	0.772934	-0.463216	0.00580016	-0.116352	0.512276	-0.174106	0.324733	0.0863785	0.627152	0.124125	0.484298	-0.188895	0.284662	-0.3027	0.0818419	-0.0950644	0.592791	-0.263419	0.132257	-0.272667	0.11872	-0.0315678	0.859328	-0.0379607	0.831215	0.18113	0.305286	0.118912	0.502975	0.769209	1.0653e-07	0.424359
210487_at	210487_at	DNTT	1791	black	-0.136009	0.443097	0.0926	0.602457	0.0488473	0.783826	-0.202122	0.251647	0.049466	0.781154	-0.101137	0.569268	0.0127701	0.942857	-0.113385	0.523164	0.0853727	0.631183	0.0108808	0.9513	-0.207909	0.238035	0.106005	0.550726	-0.0408542	0.818555	0.0472262	0.790839	-0.0323227	0.855999	0.121768	0.492698	0.134596	0.447895	0.124673	0.482355	-0.167871	0.342626	0.400867	0.0187985	0.270099	0.12237	0.872153	1.84483e-11	0.806789
204206_at	204206_at	MNT	4335	black	-0.135895	0.443486	-0.0246	0.890164	0.0344574	0.846598	-0.14806	0.403346	0.0736061	0.679093	-0.0288598	0.87129	-0.0327063	0.854308	-0.213046	0.226378	0.216191	0.219435	0.0598153	0.736844	-0.031151	0.861168	0.217495	0.2166	-0.308566	0.0758075	0.0262406	0.882887	-0.319172	0.0657798	-0.414487	0.0148011	-0.0924873	0.6029	-0.011417	0.948903	-0.0734898	0.679573	0.590362	0.000237587	0.300121	0.0846097	0.459398	0.00627259	0.277456
210876_at	210876_at	ANXA2P1	303	black	-0.135726	0.444057	0.0929532	0.601067	0.0050057	0.977585	-0.103826	0.558991	-0.126862	0.474639	-0.0546534	0.75885	-0.00568501	0.974544	-0.174197	0.324476	-0.0910319	0.608641	-0.121796	0.492598	-0.149138	0.399893	0.128818	0.467795	-0.173599	0.326166	-0.0672422	0.705543	-0.197195	0.263632	-0.0487855	0.784093	0.035786	0.840757	0.173153	0.327429	-0.149911	0.397427	0.354504	0.0396744	0.485426	0.00361332	0.926242	4.14463e-15	0.849368
211347_at	211347_at	CDC14B	8555	black	-0.135715	0.444092	-0.160593	0.364252	-0.197482	0.262925	0.188455	0.285806	-0.0194732	0.912956	-0.194029	0.27153	-0.337113	0.0512166	0.236023	0.179001	0.0141866	0.936531	-0.149262	0.399496	0.185374	0.293899	0.0612348	0.730828	0.0322294	0.85641	-0.34356	0.0466606	0.119053	0.502463	-0.107847	0.54378	-0.000332587	0.998511	-0.442538	0.00877286	-0.376458	0.0282035	0.146632	0.407949	0.127379	0.472825	0.338253	0.0503859	0.332331
207977_s_at	207977_s_at	DPT	1805	black	-0.135404	0.44515	0.094871	0.593547	-0.0521774	0.769473	-0.0948478	0.593638	-0.113416	0.523048	-0.0322414	0.856358	-0.00831315	0.962783	-0.249145	0.155336	-0.130029	0.463586	-0.160162	0.365558	-0.0610574	0.731579	0.0373685	0.833811	-0.189156	0.283985	-0.133942	0.450125	-0.260218	0.137198	-0.212418	0.227782	-0.0903056	0.611515	0.0674928	0.704495	-0.21843	0.214581	0.330661	0.056124	0.570721	0.00042417	0.92626	4.12872e-15	0.711121
206585_at	206585_at	MKRN3	7681	black	-0.135306	0.445479	-0.106088	0.550411	-0.0398119	0.82311	-0.0134099	0.939999	-0.108298	0.542087	-0.188588	0.285459	-0.0321467	0.856775	-0.0117971	0.947204	-0.0164497	0.926431	-0.0432355	0.80817	-0.0734821	0.679604	0.240187	0.171231	-0.233437	0.183951	-0.068045	0.702187	-0.224442	0.201916	-0.161547	0.361372	0.00690564	0.969081	0.0598982	0.736492	-0.199816	0.25721	0.273095	0.118119	0.33327	0.054097	0.657611	2.38002e-05	0.598687
213898_at	213898_at	RBFOX2	23543	black	-0.135146	0.446025	0.00534597	0.976062	0.0312643	0.860667	-0.139005	0.433021	-0.0562561	0.751997	-0.19565	0.267468	0.0178202	0.920321	-0.000413994	0.998146	0.0767164	0.666298	0.0367159	0.836674	-0.258572	0.139791	0.113796	0.521648	-0.0400456	0.822088	0.124626	0.482521	-0.133026	0.453256	0.128848	0.467692	0.209211	0.235044	0.233938	0.182984	-0.332548	0.0546521	0.391057	0.0222037	0.260355	0.136985	0.839627	5.42567e-10	0.724864
214340_at	214340_at	ALOX12P2	245	black	-0.135016	0.446465	-0.0219499	0.901936	-0.0480347	0.787339	-0.0932897	0.599745	-0.0889089	0.617058	-0.0456888	0.797504	-0.0727078	0.682804	-0.165925	0.348329	-0.0835561	0.63849	-0.167734	0.343025	-0.0504086	0.777088	0.159684	0.367009	-0.369571	0.0314636	-0.0835358	0.638572	-0.297755	0.0872122	-0.182379	0.301906	0.133666	0.451065	0.134794	0.44722	-0.180313	0.307509	0.297181	0.0878527	0.3647	0.0339505	0.752863	2.7986e-07	0.662508
208112_x_at	208112_x_at	EHD1	10938	black	-0.134885	0.446912	0.0988195	0.578195	0.00498701	0.977669	-0.191649	0.277567	0.034287	0.847347	0.15934	0.368056	-0.103529	0.560121	-0.384475	0.0247628	-0.0786482	0.658398	-0.00906048	0.95944	-0.0173633	0.922357	0.028581	0.872524	-0.256277	0.143467	-0.144368	0.415303	-0.143589	0.417851	-0.274365	0.116352	-0.0720143	0.685675	0.0146028	0.934673	-0.00357526	0.98399	0.388375	0.0232188	0.26044	0.13685	0.580506	0.000319254	0.34911
219864_s_at	219864_s_at	RCAN3	11123	black	-0.134688	0.44758	0.0572193	0.747887	0.010819	0.951577	0.00763822	0.965803	-0.213677	0.224973	-0.0580287	0.744439	0.0648952	0.715386	-0.0689571	0.698381	-0.159649	0.367115	-0.163622	0.355155	-0.105882	0.551189	0.126356	0.476415	-0.173514	0.326407	-0.0787294	0.658066	-0.247298	0.158522	-0.038764	0.827696	-0.075376	0.671801	0.155878	0.378686	-0.120283	0.498028	0.206304	0.241761	0.55015	0.000749528	0.810514	6.26392e-09	0.778012
222135_at	222135_at	ZNF814	730051	black	-0.134567	0.447994	-0.206583	0.241111	-0.248296	0.156795	0.198816	0.259648	-0.183994	0.297571	-0.268531	0.124641	-0.0657384	0.711845	0.248727	0.156053	-0.166746	0.345916	-0.333617	0.0538317	0.0659809	0.710827	-0.0377801	0.832006	-0.0441423	0.804224	0.0541739	0.760904	-0.269949	0.122586	-0.0135956	0.93917	0.149067	0.40012	0.060656	0.733279	-0.0628972	0.723802	-0.0615294	0.729581	0.189026	0.284322	0.172463	0.329389	0.32508
212524_x_at	212524_x_at	H2AFX	3014	black	-0.134177	0.449323	0.12506	0.480987	0.0148738	0.933463	-0.153104	0.387333	-0.00415894	0.981376	-0.0213022	0.904816	-0.00725116	0.967535	-0.233577	0.183679	-0.0498742	0.779392	-0.0956863	0.590363	-0.0896474	0.614125	0.112529	0.526325	-0.0960348	0.589004	-0.165075	0.350839	-0.106906	0.547322	-0.104316	0.557125	-0.0159582	0.928624	0.0333532	0.851458	-0.178803	0.311645	0.314805	0.069775	0.522825	0.00151227	0.894809	9.63395e-13	0.759689
202883_s_at	202883_s_at	PPP2R1B	5519	black	-0.1341	0.449583	-0.103954	0.558503	0.0808873	0.649286	0.00126315	0.994343	-0.093723	0.598044	-0.225721	0.19929	0.0813634	0.647355	-0.0687015	0.699447	-0.0328279	0.853772	0.0584923	0.742466	-0.0689004	0.698617	0.459662	0.0062388	-0.089286	0.615559	-0.0045525	0.979614	-0.125871	0.478125	-0.0776852	0.662332	-0.138005	0.436369	0.178132	0.313493	-0.123322	0.487151	0.253134	0.148613	0.0504595	0.776869	0.394286	0.0210307	0.30648
206203_at	206203_at	RCVRN	5957	black	-0.133957	0.450071	-0.0885094	0.618647	-0.0822479	0.643773	0.0438468	0.805509	-0.227284	0.196113	-0.0655351	0.712698	-0.0859	0.629069	-0.134901	0.446856	-0.249549	0.154646	-0.213885	0.224511	0.0296208	0.867926	0.189072	0.284202	-0.295923	0.0892692	-0.274734	0.115841	-0.192613	0.275111	-0.200206	0.256264	-0.0201348	0.910011	0.081244	0.647839	-0.2155	0.220948	0.171845	0.331151	0.305247	0.0791776	0.769196	1.06611e-07	0.703715
203365_s_at	203365_s_at	MMP15	4324	black	-0.133225	0.452574	0.207469	0.239053	0.12141	0.493978	-0.392577	0.0216449	0.171781	0.331336	-0.054081	0.761303	0.108887	0.539881	-0.371851	0.0303521	0.324946	0.0607762	0.120165	0.498451	-0.266752	0.127253	0.0888349	0.617352	-0.0537891	0.762554	0.228551	0.193563	-0.206622	0.241019	-0.221396	0.208266	-0.0311128	0.861336	0.19655	0.265229	-0.141579	0.424467	0.70599	3.09406e-06	0.323216	0.0622433	0.789291	2.90498e-08	0.42343
203731_s_at	203731_s_at	ZKSCAN5	23660	black	-0.133157	0.452808	0.126005	0.47765	-0.0219573	0.901903	-0.2169	0.21789	0.156423	0.377002	-0.0585305	0.742303	0.0747581	0.674343	-0.185408	0.293808	0.015919	0.928798	0.0404677	0.820243	-0.0885708	0.618403	-0.108176	0.542545	0.0213348	0.904671	0.0996876	0.574844	-0.0322002	0.856539	0.124391	0.483356	0.0522802	0.769032	0.141827	0.423648	-0.114723	0.51824	0.190561	0.280355	0.163931	0.354233	0.437241	0.00971541	0.433492
209016_s_at	209016_s_at	KRT7	3855	black	-0.133018	0.453282	-0.0322672	0.856244	-0.0614062	0.730102	0.0211061	0.905689	-0.12642	0.47619	-0.152408	0.389523	-0.074097	0.677067	-0.081481	0.646878	-0.154132	0.384117	-0.177674	0.314759	0.0119772	0.9464	0.158364	0.371034	-0.1132	0.523847	-0.127063	0.473933	-0.189306	0.283593	-0.0589209	0.740643	-0.0564012	0.751377	0.0798978	0.653306	-0.167116	0.344831	0.198804	0.259678	0.260179	0.137259	0.824475	2.04928e-09	0.741641
203818_s_at	203818_s_at	SF3A3	10946	black	-0.13259	0.454752	-0.129151	0.466636	-0.108112	0.542788	0.0410216	0.817824	-0.108802	0.540201	-0.0547648	0.758373	-0.252529	0.149619	0.0890746	0.616399	0.126726	0.475115	0.0356589	0.841315	0.00997203	0.955363	0.115725	0.514566	-0.15568	0.3793	-0.0045865	0.979462	-0.136586	0.441148	-0.248409	0.1566	0.00196737	0.991189	-0.158146	0.371703	-0.38076	0.0263113	0.382578	0.0255438	0.0636914	0.720453	0.255401	0.144888	0.133955
216940_x_at	216940_x_at	YBX1	4904	black	-0.13203	0.456676	0.213794	0.224713	0.0548818	0.757873	-0.203023	0.249493	0.105823	0.551412	0.0382676	0.82987	-0.0082072	0.963257	-0.309443	0.0749359	0.0840109	0.636657	-0.0255593	0.885908	-0.0778168	0.661793	0.0166807	0.925401	-0.0533669	0.764365	-0.0655995	0.712428	-0.0842211	0.635812	-0.125017	0.481139	-0.126867	0.474621	-0.0143594	0.935759	-0.141221	0.425649	0.456126	0.00670316	0.155869	0.378714	0.899439	4.85206e-13	0.4897
204071_s_at	204071_s_at	TOPORS	10210	black	-0.131771	0.457568	-0.0680179	0.7023	0.134332	0.448792	0.105909	0.551088	-0.331101	0.0557779	0.251767	0.150892	-0.160063	0.365857	0.00976477	0.95629	-0.157888	0.372493	0.173109	0.327555	-0.0840509	0.636497	0.233683	0.183476	-0.135515	0.444771	-0.223435	0.204	0.13708	0.43948	0.037327	0.833993	0.0672743	0.705409	-0.0285313	0.872744	-0.184856	0.295274	0.0766853	0.666426	-0.0643551	0.717658	0.326907	0.0591473	0.125103
204696_s_at	204696_s_at	CDC25A	993	black	-0.131623	0.458075	0.0475805	0.789305	-0.0379841	0.831112	-0.0792448	0.655965	-0.0945817	0.594679	0.0576885	0.745887	-0.120347	0.497795	-0.181608	0.303989	-0.00498425	0.977681	0.0387534	0.827742	-0.0480545	0.787254	0.0415447	0.81554	-0.175655	0.32038	-0.108638	0.540814	-0.220452	0.210263	-0.314248	0.0702974	-0.175212	0.321622	-0.10608	0.550441	-0.145168	0.412696	0.434849	0.0101685	0.435723	0.0100009	0.7821	4.69841e-08	0.504719
211639_x_at	211639_x_at	IGHV4-31	28396	black	-0.131621	0.458083	0.00699723	0.968671	-0.0910962	0.608387	-0.0539892	0.761696	-0.159706	0.366943	-0.180848	0.306052	-0.0418941	0.814016	-0.0830381	0.64058	-0.103852	0.55889	-0.125261	0.480275	-0.122754	0.489175	0.0719336	0.686009	-0.123269	0.48734	-0.0623825	0.725974	-0.224037	0.202752	-0.101328	0.568536	0.123853	0.485264	0.125464	0.479558	-0.348393	0.0434624	0.342569	0.0473385	0.482715	0.00383465	0.871473	1.99805e-11	0.783354
214510_at	214510_at	GPR20	2843	black	-0.131596	0.458168	0.123472	0.486616	-0.0200693	0.910302	-0.173886	0.325353	0.0949647	0.593181	-0.0107228	0.952007	-0.0280258	0.874981	-0.311474	0.0729474	0.0165348	0.926052	-0.0992206	0.576646	-0.0122297	0.945271	0.0216658	0.903199	-0.243307	0.165568	-0.0643015	0.717883	-0.252475	0.149708	-0.178208	0.313284	-0.0585466	0.742235	0.0229398	0.897536	-0.108059	0.542986	0.457422	0.00652976	0.175725	0.320183	0.923295	7.59182e-15	0.55901
217247_at	217247_at		NA	black	-0.131072	0.459979	0.0347291	0.845402	-0.101677	0.567197	-0.0650381	0.714786	-0.102253	0.564992	0.0123952	0.944532	-0.196755	0.264722	-0.214078	0.224084	-0.122239	0.491014	-0.183673	0.298429	0.0194376	0.913115	0.0937984	0.597748	-0.341061	0.0483864	-0.182305	0.302105	-0.301285	0.083352	-0.300658	0.0840275	-0.123611	0.486124	-0.0268537	0.880171	-0.0820448	0.644595	0.31045	0.0739443	0.519185	0.00165329	0.739989	5.69313e-07	0.542264
220981_x_at	220981_x_at	Nxf2	56001	black	0.130911	0.460533	0.242827	0.166431	0.186191	0.291737	-0.351913	0.0412462	0.142316	0.422033	0.0242028	0.891927	0.281981	0.10616	-0.380964	0.0262246	0.140051	0.429534	0.0378895	0.831527	-0.290929	0.0950637	-0.0748076	0.674139	-0.0514198	0.772732	0.218229	0.215014	-0.0834711	0.638833	0.0299706	0.86638	0.293139	0.0924648	0.418693	0.0137216	-0.0788067	0.657751	0.264894	0.130025	0.140291	0.428737	0.5559	0.000641618	0.339562
213211_s_at	213211_s_at	TAF6L	10629	black	-0.130869	0.46068	0.0761544	0.668603	-0.0346926	0.845563	-0.0379677	0.831184	0.0182063	0.9186	-0.0945544	0.594786	0.041833	0.814283	-0.156368	0.37717	-0.12176	0.492727	-0.209283	0.234879	0.0520626	0.769967	0.148433	0.40215	-0.300641	0.0840468	-0.103387	0.560662	-0.262277	0.134005	-0.0573942	0.747142	-0.0858199	0.629389	0.0325384	0.855048	-0.128642	0.468409	0.191691	0.27746	0.0694384	0.696375	0.759282	1.9325e-07	0.642706
220913_at	220913_at		NA	black	-0.130399	0.462306	0.136159	0.442591	0.258127	0.140498	-0.280953	0.107494	-0.0820611	0.644529	0.0199997	0.910612	0.221993	0.20701	-0.26698	0.126916	0.0710818	0.689541	0.110243	0.534816	-0.371474	0.0305337	0.304927	0.0795091	-0.154008	0.384502	0.151928	0.391034	-0.203547	0.248247	0.0849343	0.632944	0.0917549	0.605786	0.47094	0.0049372	-0.0715496	0.687601	0.368246	0.0321248	0.492669	0.0030755	0.83208	1.06912e-09	0.727334
204864_s_at	204864_s_at	il6st	3572	black	-0.129291	0.46615	0.120437	0.497475	-0.0730195	0.681515	-0.178843	0.311533	0.00969321	0.95661	-0.00987112	0.955815	0.0276295	0.876735	-0.230378	0.189928	0.00649934	0.9709	0.0603596	0.734535	-0.1239	0.485098	-0.148155	0.403041	-0.0546163	0.759009	0.0358565	0.840447	-0.100003	0.573627	-0.152452	0.389383	0.000583414	0.997387	0.0282517	0.873981	-0.172193	0.330161	0.461545	0.00600299	0.15454	0.382842	0.774201	7.80812e-08	0.480546
206189_at	206189_at	UNC5C	8633	black	0.128827	0.467764	0.098283	0.580271	0.146087	0.409711	-0.0559455	0.753324	-0.151327	0.392934	0.37182	0.0303667	-0.0499409	0.779105	-0.229677	0.191317	-0.168158	0.341789	0.105989	0.550786	-0.0648902	0.715407	-0.00674986	0.969778	-0.0985297	0.579316	-0.243259	0.165654	0.163088	0.356749	-0.0681462	0.701764	0.0665388	0.708488	0.0622573	0.726504	-0.0480591	0.787234	-0.0858745	0.629171	0.0928603	0.601432	0.16067	0.36402	0.0727826
207591_s_at	207591_s_at	ARID1A	8289	black	0.128524	0.468821	0.0940848	0.596625	-0.00376223	0.983152	-0.108989	0.539498	-0.126951	0.474326	0.144913	0.413525	0.00693973	0.968929	-0.279616	0.10925	-0.180915	0.305869	-0.174432	0.323812	-0.0657801	0.71167	-0.0492955	0.78189	-0.258172	0.140426	-0.111549	0.529956	-0.223576	0.203708	-0.25431	0.146672	0.0787888	0.657824	0.158662	0.370123	-0.0495622	0.780739	0.0107546	0.951864	0.38111	0.026162	0.405516	0.0173438	0.315566
205611_at	205611_at	TNFSF12-TNFSF13	407977	black	-0.128228	0.469853	-0.0574343	0.74697	-0.0268605	0.880141	-0.057908	0.744953	-0.0154941	0.930695	-0.344516	0.0460137	0.102727	0.56318	0.0572874	0.747596	0.187039	0.289507	0.0105103	0.952957	-0.125414	0.479737	0.168039	0.342134	0.00814089	0.963554	0.15813	0.371752	-0.152084	0.39054	0.0226882	0.898654	0.0561805	0.75232	0.160451	0.364683	-0.648602	3.34556e-05	0.294224	0.0912091	0.0742886	0.676277	0.41098	0.015755	0.197829
206212_at	206212_at	CPA2	1358	black	0.128004	0.470637	0.246329	0.160213	0.13943	0.431601	-0.024959	0.888571	-0.186547	0.290801	0.444896	0.00837898	-0.0137324	0.938559	-0.298783	0.0860743	-0.221062	0.208971	-0.100389	0.572142	-0.0120019	0.946289	-0.0330307	0.852879	-0.0722656	0.684634	-0.340729	0.0486191	0.169191	0.338789	-0.190302	0.281023	-0.0234928	0.895079	-0.017667	0.921004	-0.0897617	0.613671	-0.127317	0.473042	0.0572954	0.747562	0.353501	0.0402768	0.152761
222049_s_at	222049_s_at	RBP4	5950	black	-0.127501	0.472396	-0.0233519	0.895705	-0.130182	0.463057	0.0191887	0.914223	0.0731803	0.680851	-0.0666518	0.708015	-0.150396	0.395883	-0.147445	0.405326	-0.0708128	0.690658	-0.196134	0.266262	0.19891	0.259418	0.00868395	0.961124	-0.309356	0.0750222	-0.296164	0.0889957	-0.189164	0.283963	-0.261929	0.134541	-0.167212	0.344549	-0.239496	0.172504	-0.239945	0.171675	0.258691	0.139602	0.0981668	0.580721	0.782385	4.61125e-08	0.524339
208495_at	208495_at	TLX3	30012	black	-0.126691	0.475239	0.12268	0.48944	0.0647018	0.716199	-0.155147	0.380955	-0.0237581	0.893901	0.0243206	0.891404	0.0502313	0.777853	-0.384702	0.0246708	-0.0691777	0.697461	-0.215005	0.222036	-0.0273643	0.877909	0.180936	0.305812	-0.298541	0.0863406	-0.150724	0.394842	-0.243457	0.1653	-0.253595	0.14785	-0.0565661	0.750674	0.175445	0.320967	-0.172398	0.329574	0.248421	0.15658	0.181713	0.303704	0.776789	6.62606e-08	0.380748
206982_at	206982_at	CRYBA1	1411	black	-0.126365	0.476385	-0.0314874	0.859683	-0.121261	0.494514	-0.0279345	0.875385	-0.0078103	0.965033	-0.236901	0.177342	-0.0476442	0.789029	-0.110007	0.535695	-0.0995333	0.575439	-0.278782	0.110355	0.0489546	0.783363	0.0984814	0.579503	-0.267126	0.1267	-0.183604	0.298613	-0.23363	0.183577	-0.0954503	0.591284	0.0471914	0.790989	0.0449663	0.800642	-0.31315	0.071337	0.195203	0.268583	0.350898	0.0418762	0.823384	2.24395e-09	0.771547
203444_s_at	203444_s_at	MTA2	9219	black	-0.126362	0.476395	0.121069	0.495202	0.024322	0.891398	-0.0635442	0.721073	-0.0682656	0.701265	0.0624158	0.725834	-0.00907029	0.959396	-0.25658	0.142976	-0.164783	0.351705	-0.216152	0.219519	0.0124656	0.944217	0.076314	0.667948	-0.148066	0.403327	-0.205729	0.243103	-0.143599	0.417819	-0.103151	0.561561	-0.124393	0.483347	0.0959957	0.589156	-0.144598	0.414554	0.103002	0.56213	0.202666	0.250346	0.791327	2.5267e-08	0.658185
219500_at	219500_at	CLCF1	23529	black	0.125509	0.479399	0.159174	0.368562	0.279636	0.109223	-0.255782	0.144268	-0.0894914	0.614744	0.14567	0.411064	0.170857	0.333983	-0.181883	0.303244	0.0380657	0.830754	0.0961573	0.588526	-0.429519	0.0112426	0.0862603	0.627626	-0.117888	0.506684	0.239103	0.173231	-0.15497	0.381503	0.206992	0.240158	0.356789	0.0383282	0.508461	0.00213778	0.0822043	0.643949	0.0854922	0.630704	0.335666	0.0522864	0.631452	6.21082e-05	0.590812
209756_s_at	209756_s_at	MYCN	4613	black	-0.125168	0.480603	0.22915	0.192367	0.0332214	0.852038	-0.145814	0.410598	0.0395595	0.824214	0.0038055	0.982959	-0.00115421	0.994831	-0.230149	0.190381	0.00114225	0.994885	-0.170514	0.334968	-0.0895124	0.61466	0.0260877	0.883565	-0.00773126	0.965387	-0.0194938	0.912865	-0.100113	0.573206	-0.0234459	0.895288	-0.0646167	0.716557	0.0518623	0.770829	-0.0266509	0.881069	0.365245	0.0336643	0.252138	0.150271	0.843173	3.89748e-10	0.625919
216285_at	216285_at	TSSK2	23617	black	-0.124317	0.483618	0.0525106	0.768042	-0.024561	0.890337	-0.126246	0.476804	-0.0913907	0.607224	-0.0543645	0.760088	-0.0406805	0.819314	-0.190375	0.280833	-0.0685775	0.699964	-0.0974526	0.58349	-0.139487	0.431412	0.0430009	0.809191	-0.186629	0.290584	-0.0269942	0.879548	-0.260921	0.136101	-0.116316	0.512409	0.0613882	0.730179	0.131499	0.458506	-0.107432	0.545344	0.390996	0.0222264	0.452156	0.00725942	0.915795	3.19692e-14	0.743474
213393_at	213393_at	MFSD9	84804	black	0.123789	0.485491	0.264872	0.130059	-0.00968862	0.956631	-0.327514	0.05865	0.486899	0.00349784	-0.00593939	0.973406	0.0769896	0.665179	-0.421603	0.0130139	0.023086	0.896887	-0.109064	0.539218	0.0786994	0.658189	-0.215964	0.21993	-0.117184	0.509244	-0.108356	0.54187	-0.0985317	0.579308	0.0115736	0.948204	-0.0254592	0.886352	-0.032155	0.856739	-0.0268576	0.880153	0.0353443	0.842698	0.119887	0.499452	0.523888	0.00147314	0.488275
216888_at	216888_at	LDB3	11155	black	-0.123495	0.486535	0.209358	0.234707	0.228595	0.193475	-0.25707	0.142189	0.0392529	0.825555	0.0353893	0.8425	0.118716	0.503683	-0.176837	0.317083	0.176742	0.317346	0.145096	0.41293	-0.309691	0.0746906	0.189819	0.282268	0.0647882	0.715836	0.199527	0.257913	-0.0198813	0.911139	0.173015	0.327821	0.108806	0.540184	0.265666	0.128868	-0.122798	0.489018	0.435249	0.0100915	0.0931853	0.600155	0.723532	1.3322e-06	0.552841
210654_at	210654_at	TNFRSF10D	8793	black	-0.123374	0.486964	0.0516247	0.771851	0.0557064	0.754346	-0.171604	0.331842	-0.00974324	0.956387	-0.114445	0.519259	0.0852168	0.631809	-0.214343	0.223497	0.0066422	0.97026	-0.0744706	0.675527	-0.145767	0.410751	0.209035	0.235447	-0.269763	0.122855	0.0146216	0.934589	-0.27817	0.111172	-0.0555449	0.755036	0.0366052	0.837159	0.22681	0.197073	-0.0731363	0.681033	0.412575	0.0153152	0.429754	0.0111933	0.858511	8.43281e-11	0.81021
209928_s_at	209928_s_at	MSC	9242	black	-0.122992	0.488327	0.124459	0.483113	0.0436696	0.80628	-0.187275	0.288889	-0.0462101	0.795242	0.0148341	0.93364	-0.0123566	0.944705	-0.213752	0.224806	0.0241333	0.892236	0.0463482	0.794644	-0.191231	0.278636	0.0541158	0.761153	-0.0859014	0.629063	-0.0162673	0.927245	-0.116117	0.513135	-0.112864	0.525088	-0.0183081	0.918146	0.089872	0.613234	-0.174662	0.323166	0.449138	0.00770829	0.360031	0.0364822	0.937591	3.10699e-16	0.701007
222384_at	222384_at	SMG7-AS1	284649	black	-0.12239	0.490474	0.186609	0.290636	0.0648225	0.715692	-0.202741	0.250165	0.03402	0.848522	-0.0868674	0.625196	0.0401503	0.82163	-0.128573	0.468651	0.161826	0.360531	-0.0572875	0.747596	-0.215889	0.220095	0.139129	0.432608	-0.0236848	0.894227	0.0473251	0.79041	-0.0767929	0.665985	-0.0266912	0.880891	0.0276324	0.876722	0.0694326	0.696399	-0.180604	0.306716	0.547679	0.000800616	0.413003	0.0151988	0.846334	2.88208e-10	0.78543
213559_s_at	213559_s_at	ZNF467	168544	black	-0.121925	0.492134	0.19922	0.258663	0.140065	0.429485	-0.151151	0.39349	0.00892113	0.960064	0.037342	0.833927	0.101575	0.56759	-0.204013	0.247144	-0.0642611	0.718053	-0.0692567	0.697131	-0.143078	0.419528	0.116091	0.513228	0.0218122	0.902548	-0.123847	0.485283	0.0758487	0.669858	0.175287	0.321411	0.0583506	0.743068	0.121429	0.493912	-0.164997	0.351069	0.133603	0.451283	0.169468	0.337985	0.806391	8.56238e-09	0.758617
208397_x_at	208397_x_at	KCNJ5	3762	black	-0.121245	0.494572	0.0955574	0.590866	-0.0272031	0.878623	-0.171685	0.331609	-0.11699	0.509949	-0.0228998	0.897714	0.0371731	0.834668	-0.264037	0.131319	-0.000998326	0.995529	-0.0240022	0.892818	-0.184219	0.29697	0.0406848	0.819295	-0.180981	0.305689	0.0927092	0.602027	-0.328138	0.058142	-0.315832	0.0688187	-0.0946322	0.594481	0.152372	0.389635	-0.0290644	0.870386	0.544269	0.000876149	0.573147	0.000395644	0.762466	1.60148e-07	0.482009
206255_at	206255_at	BLK	640	black	-0.121067	0.495211	0.133279	0.452388	-0.0915666	0.606529	0.0232976	0.895946	0.0162788	0.927194	0.0615472	0.729506	-0.0900445	0.61255	-0.273763	0.117187	-0.247867	0.157535	-0.35358	0.0402291	0.230522	0.189644	0.0154333	0.930966	-0.241938	0.168037	-0.475284	0.0045023	-0.0822923	0.643594	-0.214257	0.223686	-0.261949	0.13451	-0.238394	0.174547	-0.103152	0.561559	0.0403667	0.820685	0.316425	0.0682716	0.742015	5.10509e-07	0.613859
202870_s_at	202870_s_at	CDC20	991	black	-0.120459	0.497395	0.00489414	0.978085	-0.0698918	0.694487	0.015003	0.932886	-0.110402	0.534221	0.0666265	0.708121	-0.0164296	0.926521	-0.27102	0.121052	-0.222307	0.206353	-0.285075	0.102217	0.129633	0.46496	0.124494	0.48299	-0.494141	0.00297511	-0.315931	0.0687269	-0.328098	0.0581741	-0.352531	0.0408668	-0.174539	0.323511	-0.0616704	0.728984	0.000906764	0.995939	0.173438	0.326622	0.317834	0.0669846	0.74664	3.96532e-07	0.574616
206695_x_at	206695_x_at	ZNF43	7594	black	-0.120306	0.497945	-0.0145661	0.934836	0.0713946	0.688244	-0.0674439	0.704699	0.0040148	0.982022	0.0153825	0.931192	0.00545566	0.975571	-0.204786	0.245319	-0.0844255	0.634989	0.0682783	0.701213	0.0297352	0.86742	0.179402	0.31	-0.198677	0.259988	-0.0857447	0.629691	-0.0594169	0.738536	0.0539996	0.761651	0.081115	0.648362	0.1626	0.358208	-0.264424	0.130733	0.0958411	0.589759	-0.127142	0.473655	0.295128	0.0901727	0.222329
208452_x_at	208452_x_at	MYO9B	4650	black	-0.1197	0.500128	0.290448	0.0956373	-0.00819041	0.963332	-0.239342	0.172787	0.122987	0.488343	0.0362625	0.838664	0.0662024	0.709898	-0.382006	0.0257833	0.0499496	0.779067	-0.109932	0.535974	-0.0660265	0.710636	-0.11957	0.500596	-0.105037	0.55439	-0.0282751	0.873878	-0.144725	0.41414	-0.17921	0.310527	-0.116137	0.51306	0.0145065	0.935102	-0.130147	0.463177	0.484282	0.00370536	0.34441	0.0460844	0.893045	1.24089e-12	0.558908
206220_s_at	206220_s_at	RASA3	22821	black	-0.119376	0.501296	0.0518297	0.770969	-0.000978319	0.995619	0.0410216	0.817824	-0.256222	0.143555	0.143278	0.41887	-0.109044	0.539291	-0.137421	0.438332	-0.271139	0.120883	-0.244949	0.162643	-0.0151046	0.932433	0.0902468	0.611748	-0.133246	0.452503	-0.280828	0.107658	0.0118118	0.947139	-0.0589555	0.740496	0.0101166	0.954717	0.0535694	0.763496	-0.0263463	0.882419	-0.0504907	0.776734	0.300785	0.0838908	0.567956	0.000458898	0.52618
208207_at	208207_at		NA	black	-0.119269	0.501684	0.177084	0.316396	0.143141	0.419322	-0.227412	0.195855	0.081335	0.64747	-0.00540387	0.975803	0.24932	0.155037	-0.347098	0.0443017	0.0342737	0.847406	-0.0389567	0.826852	-0.124948	0.481382	0.193502	0.272859	-0.167406	0.343984	-0.00516027	0.976893	-0.185359	0.293939	-0.0734816	0.679606	-0.125799	0.478377	0.205275	0.244169	-0.105679	0.551956	0.392224	0.0217734	0.23498	0.180986	0.862087	5.7514e-11	0.699299
211867_s_at	211867_s_at	PCDHA10	56139	black	-0.119058	0.502447	0.106077	0.550452	0.0792946	0.655762	-0.171563	0.331958	-0.141944	0.423262	0.0534331	0.764081	0.0250066	0.88836	-0.233034	0.18473	-0.0294935	0.868489	0.0101004	0.95479	-0.243725	0.164819	0.0750839	0.673002	-0.0712612	0.688797	0.0590113	0.740259	-0.129334	0.465999	-0.0947299	0.594099	0.0857349	0.62973	0.241352	0.1691	-0.0473314	0.790383	0.372169	0.0301995	0.281934	0.10622	0.833563	9.38218e-10	0.517057
207448_at	207448_at	POFUT2	23275	black	-0.118952	0.50283	0.183117	0.299921	0.00850425	0.961928	-0.204474	0.246054	0.0349593	0.84439	-0.0789595	0.657128	0.0534735	0.763907	-0.15166	0.39188	0.0662294	0.709785	-0.00546849	0.975514	-0.211001	0.230972	-0.014207	0.93644	0.0638338	0.719853	0.0639816	0.71923	-0.103361	0.56076	-0.00246533	0.98896	-0.0168241	0.924761	0.0580895	0.74418	-0.140454	0.428193	0.385229	0.0244579	0.517498	0.00172246	0.819005	3.211e-09	0.795226
210683_at	210683_at	NRTN	4902	black	-0.118822	0.5033	0.173657	0.326002	0.00226506	0.989856	-0.134542	0.448078	-0.0406909	0.819268	0.048982	0.783244	-0.024923	0.888731	-0.283615	0.104064	-0.032135	0.856827	-0.130225	0.462906	-0.0695335	0.695979	0.0430774	0.808859	-0.0828826	0.641208	-0.169972	0.33653	-0.0732366	0.680618	-0.258955	0.139184	-0.136676	0.440843	-0.0438049	0.805691	-0.0922682	0.603763	0.434458	0.0102442	0.406406	0.0170764	0.872861	1.69686e-11	0.591056
215272_at	215272_at	OGG1	4968	black	-0.118593	0.504127	0.145193	0.412615	-0.0273942	0.877777	-0.0959882	0.589186	-0.0491913	0.78234	0.143903	0.416822	-0.126666	0.475327	-0.163232	0.356318	0.0197194	0.91186	-0.00771664	0.965452	-0.0560098	0.753049	-0.0604074	0.734333	-0.0785573	0.658769	-0.0824181	0.643085	-0.0170637	0.923693	-0.14277	0.42054	-0.0212703	0.904958	-0.11353	0.522629	-0.139437	0.431579	0.485716	0.00359038	0.242224	0.167518	0.718016	1.74805e-06	0.546112
214206_at	214206_at	PPIL6	285755	black	-0.11818	0.505626	0.141402	0.425052	0.012203	0.945391	-0.15031	0.396158	-0.0686669	0.699591	0.056745	0.74991	0.0145504	0.934906	-0.296836	0.0882388	-0.0848272	0.633374	-0.117977	0.506362	-0.10838	0.54178	0.0113477	0.949213	-0.192416	0.275613	-0.0911062	0.608348	-0.220386	0.210403	-0.179656	0.309304	-0.0353333	0.842746	0.118895	0.503035	-0.00874674	0.960844	0.333792	0.0536978	0.517261	0.00173236	0.91886	1.80665e-14	0.716226
209887_at	209887_at	SMAD6	4091	black	-0.117771	0.507109	0.101515	0.567818	0.0581894	0.743754	-0.109098	0.539091	-0.0287798	0.871645	0.113982	0.520962	-0.0536114	0.763316	-0.228394	0.193877	-0.0834889	0.638761	-0.100747	0.570767	-0.0586843	0.741649	0.127965	0.470774	-0.252665	0.149391	-0.235598	0.179807	-0.0607286	0.732971	-0.0815527	0.646587	0.124981	0.481266	-0.000701141	0.99686	-0.0731829	0.68084	0.286627	0.100283	0.298156	0.0867673	0.881103	6.17521e-12	0.678153
221608_at	221608_at	WNT6	7475	black	-0.116951	0.510092	0.182503	0.30157	0.0861915	0.627901	-0.155031	0.381316	-0.0319908	0.857462	0.0293753	0.869011	-0.00111521	0.995006	-0.218396	0.214654	0.00291867	0.98693	0.00228343	0.989774	-0.167626	0.34334	0.0582672	0.743423	0.0181406	0.918893	-0.0329613	0.853184	-0.0286279	0.872317	0.0120628	0.946017	0.00576252	0.974197	0.0756774	0.670562	-0.0854646	0.630815	0.368828	0.0318331	0.317964	0.0668669	0.886582	3.02394e-12	0.684959
211446_at	211446_at	RGSL1	353299	black	-0.115951	0.513741	0.147381	0.405532	0.0253632	0.886778	-0.207216	0.239639	-0.0442927	0.803569	-0.0623441	0.726137	0.107839	0.543812	-0.123232	0.487473	0.0812573	0.647785	0.00961449	0.956962	-0.285497	0.101689	-0.0577347	0.745691	-0.0674011	0.704878	0.177383	0.315566	-0.132295	0.455765	0.0427072	0.810471	0.24922	0.155207	0.256119	0.143721	-0.232981	0.184832	0.457927	0.00646307	0.437957	0.00958324	0.820999	2.73068e-09	0.766567
205387_s_at	205387_s_at	CGB3	1082	black	-0.115357	0.515915	0.0729412	0.681839	-0.105167	0.553897	-0.0369212	0.835773	-0.0448518	0.801139	-0.0503273	0.777438	-0.0811092	0.648385	-0.146699	0.407732	-0.0570465	0.748624	-0.228289	0.194088	0.0140408	0.937182	-0.00741016	0.966823	-0.246734	0.159505	-0.0911033	0.608359	-0.310303	0.0740887	-0.236025	0.178997	-0.0210158	0.90609	-0.0637434	0.720234	-0.128464	0.46903	0.384369	0.0248057	0.401651	0.0185465	0.897937	6.0831e-13	0.669676
218811_at	218811_at	ORAI2	80228	black	-0.115235	0.516363	0.204265	0.246547	0.0643668	0.717609	-0.143397	0.41848	-0.0114519	0.948747	0.152636	0.388803	0.0618156	0.72837	-0.384136	0.024901	-0.0945215	0.594914	-0.1356	0.444482	-0.0040843	0.98171	0.0153618	0.931285	-0.252377	0.149873	-0.118153	0.505721	-0.202552	0.250618	-0.237724	0.175797	-0.251364	0.15157	0.0945288	0.594886	-0.0414004	0.81617	0.33634	0.051786	0.231036	0.188632	0.786694	3.46305e-08	0.549694
212478_at	212478_at	RMND5A	64795	black	-0.114738	0.518184	0.0782026	0.660217	0.174337	0.324082	-0.377718	0.0276381	0.049188	0.782355	-0.0728029	0.682411	0.146174	0.40943	-0.12837	0.46936	0.312456	0.0720007	0.385024	0.0245405	-0.469605	0.00507799	0.149095	0.40003	0.0224995	0.899493	0.409463	0.0161835	-0.0944863	0.595052	0.166392	0.346956	0.305787	0.0786223	0.401621	0.0185559	-0.141372	0.425152	0.613811	0.000113043	0.352718	0.0407529	0.59053	0.000236375	0.519694
208536_s_at	208536_s_at	BCL2L11	10018	black	-0.113804	0.521619	0.0920632	0.604571	-0.0435029	0.807006	-0.0487686	0.784166	-0.0358763	0.84036	-0.0332578	0.851878	-0.0489653	0.783316	-0.175597	0.320541	-0.115119	0.516788	-0.176872	0.316986	0.00411234	0.981585	0.0450099	0.800452	-0.126875	0.474592	-0.224887	0.201	-0.126797	0.474867	-0.118435	0.504702	-0.0460809	0.795803	-0.0670457	0.706365	-0.167928	0.342458	0.251646	0.151095	0.417413	0.0140429	0.908374	1.16934e-13	0.83738
221390_s_at	221390_s_at	ASB12	142689	black	-0.113635	0.52224	0.287201	0.0995741	0.0120906	0.945893	-0.260885	0.136157	0.267029	0.126844	0.0923019	0.60363	0.0652503	0.713894	-0.482498	0.00385284	0.025205	0.88748	-0.179165	0.31065	0.0802629	0.651822	-0.0688711	0.698739	-0.189966	0.281889	-0.241516	0.168803	-0.0726195	0.683169	-0.250285	0.153393	-0.145453	0.411768	-0.122508	0.490051	-0.191397	0.278211	0.353472	0.0402945	0.23449	0.181923	0.818139	3.44264e-09	0.530491
212876_at	212876_at	B4GALT4	8702	black	-0.113508	0.52271	0.102829	0.562792	-0.00629422	0.971818	-0.0782066	0.660201	-0.167223	0.344517	0.0764995	0.667187	-0.0164662	0.926358	-0.193587	0.272645	-0.0776503	0.662474	0.0269113	0.879916	-0.087936	0.620931	-0.0062875	0.971848	-0.076063	0.668978	-0.1232	0.487585	-0.111261	0.531025	-0.219711	0.211837	-0.018654	0.916605	0.0447441	0.801607	-0.419017	0.0136412	0.214688	0.222735	0.599012	0.000181864	0.605323	0.000148917	0.461665
214951_at	214951_at	SLC26A10	65012	black	-0.112461	0.526575	0.0648179	0.715711	0.0166482	0.925546	-0.219898	0.211439	-0.00103333	0.995372	-0.176989	0.316658	0.158796	0.369716	-0.157505	0.373668	0.194184	0.271139	0.057321	0.747453	-0.241423	0.168971	0.113014	0.524532	-0.154647	0.38251	0.253635	0.147784	-0.30488	0.0795572	-0.161036	0.362914	-0.0124357	0.944351	0.276844	0.112957	-0.258293	0.140234	0.648919	3.30635e-05	0.246058	0.160688	0.743883	4.61287e-07	0.523502
214069_at	214069_at	ACSM2A	123876	black	-0.112259	0.527324	0.124219	0.483963	0.0198514	0.911272	-0.157366	0.374097	0.0858652	0.629208	0.0168606	0.924599	-0.10409	0.557987	-0.276874	0.112916	-0.0913305	0.607462	-0.15011	0.396794	-0.0153536	0.931322	0.0566541	0.750298	-0.170342	0.335464	-0.275843	0.114319	-0.0508872	0.775026	-0.0190687	0.914758	0.0130895	0.94143	-0.0336968	0.849945	-0.100767	0.57069	0.17493	0.322413	0.376137	0.0283489	0.870128	2.33646e-11	0.716607
220489_s_at	220489_s_at	SERINC2	347735	black	-0.111315	0.530827	0.150579	0.395304	0.0194194	0.913196	-0.212092	0.228513	0.0931653	0.600234	0.0439752	0.80495	-0.125776	0.478459	-0.316795	0.0679312	0.0517532	0.771298	-0.115489	0.51543	-0.0612489	0.730768	0.045407	0.798728	-0.211161	0.23061	-0.126064	0.477443	-0.145444	0.411797	-0.199339	0.258372	-0.0457012	0.797451	-0.0430179	0.809118	-0.0216392	0.903317	0.429669	0.0112112	0.273336	0.117782	0.891787	1.48228e-12	0.563977
217475_s_at	217475_s_at	LIMK2	3985	black	-0.110858	0.532525	0.126858	0.474651	0.028576	0.872546	-0.103976	0.558419	0.0104453	0.953247	0.0661382	0.710168	-0.0205697	0.908075	-0.185823	0.292711	-0.103645	0.559677	-0.0790622	0.656709	-0.0603149	0.734725	0.0246085	0.890126	-0.107004	0.546953	-0.146206	0.409326	-0.0289828	0.870747	0.0148564	0.933541	-0.00495486	0.977813	-0.00977595	0.95624	0.0432673	0.808031	0.230013	0.19065	0.265939	0.12846	0.847245	2.63881e-10	0.776656
221099_at	221099_at		NA	black	-0.110789	0.53278	0.122472	0.490182	0.125766	0.478492	-0.249095	0.155422	0.0373935	0.833701	-0.0772738	0.664015	0.120391	0.497639	-0.130565	0.46173	0.17056	0.334836	0.10136	0.568412	-0.296034	0.0891433	0.103421	0.560532	-0.0651546	0.714296	0.270426	0.121902	-0.172611	0.32897	0.178463	0.31258	0.20804	0.237734	0.343621	0.0466186	-0.209216	0.235033	0.495403	0.00289136	0.225143	0.200474	0.766221	1.2783e-07	0.631404
209776_s_at	209776_s_at	SLC19A1	6573	black	-0.110724	0.533022	0.0914674	0.606921	0.0884698	0.618805	-0.0385875	0.828468	-0.118403	0.504817	-0.0128103	0.942678	0.090304	0.611522	-0.177996	0.31387	-0.138863	0.433497	-0.22362	0.203616	-0.0686724	0.699568	0.241909	0.168089	-0.15279	0.38832	-0.184465	0.296315	-0.101947	0.566164	-0.00731615	0.967244	0.0354987	0.842019	0.161038	0.362906	-0.233563	0.183707	0.195336	0.268253	0.216517	0.218723	0.835096	8.18602e-10	0.770768
215400_x_at	215400_x_at	ADCY9	115	black	-0.110709	0.533078	-0.182178	0.302449	-0.122464	0.49021	-0.0412817	0.816688	-0.0964225	0.587493	-0.448059	0.00787438	-0.0438978	0.805287	0.0959991	0.589143	0.0865244	0.626568	-0.0203565	0.909024	-0.142147	0.42259	0.205299	0.244112	-0.135971	0.443225	0.137878	0.436796	-0.286181	0.100836	-0.000287898	0.998711	0.162982	0.357066	0.199515	0.257942	-0.543531	0.000893324	0.330457	0.0562853	0.2154	0.221167	0.57223	0.000406216	0.458624
208472_at	208472_at	IKZF4	64375	black	-0.110207	0.534949	0.109935	0.535962	0.165211	0.350438	-0.219847	0.211547	-0.0122689	0.945096	-0.0115315	0.948392	0.0942721	0.595891	-0.1072	0.546217	0.249173	0.155288	0.213543	0.225271	-0.307888	0.0764864	0.193406	0.273102	-0.118839	0.50324	0.229046	0.192575	-0.158559	0.370439	0.0346199	0.845883	0.0550193	0.757284	0.198431	0.260591	-0.147775	0.404264	0.663259	1.91137e-05	0.178124	0.313516	0.735109	7.37288e-07	0.598565
220136_s_at	220136_s_at	CRYBA2	1412	black	-0.110011	0.53568	0.287313	0.0994358	0.212189	0.228296	-0.323515	0.0619878	0.148601	0.401611	0.096732	0.586289	0.138688	0.434082	-0.354854	0.0394655	0.136274	0.442201	0.0509548	0.774734	-0.201905	0.252165	0.0549157	0.757727	0.112182	0.527609	-0.0404315	0.820402	0.187656	0.28789	0.124003	0.484729	0.0738709	0.678	0.227616	0.195442	-0.203307	0.248819	0.343402	0.0467677	0.117619	0.507663	0.737951	6.3464e-07	0.562969
216706_x_at	216706_x_at	Ighg1	3500	black	-0.10979	0.536505	0.0881636	0.620024	-0.0060427	0.972943	-0.0378329	0.831774	-0.0327436	0.854144	-0.118294	0.505213	-0.0146568	0.934431	0.0541509	0.761003	-0.00823636	0.963127	0.00562745	0.974802	-0.117927	0.506544	0.0340409	0.84843	0.150294	0.396207	-0.0329132	0.853396	0.0425006	0.811371	0.182028	0.302851	0.0249156	0.888763	0.0254588	0.886354	-0.299188	0.0856293	0.22897	0.192726	0.31472	0.0698546	0.657621	2.37908e-05	0.755777
207965_at	207965_at	NEUROG3	50674	black	-0.109532	0.537468	0.173825	0.325526	0.0918556	0.605389	-0.258808	0.139417	0.0435472	0.806813	0.0679881	0.702425	-0.0104564	0.953198	-0.313796	0.0707241	0.143646	0.417665	0.0867656	0.625604	-0.204455	0.246097	0.0167413	0.925131	-0.0553168	0.756011	0.0628203	0.724126	-0.110506	0.533833	-0.160515	0.364487	-0.0451303	0.799929	0.0913775	0.607276	-0.0891706	0.616018	0.561119	0.000555843	0.186189	0.291742	0.878518	8.54585e-12	0.454749
208533_at	208533_at	SOX1	6656	black	-0.109464	0.537722	0.211833	0.229095	0.0752575	0.672288	-0.141334	0.425277	-0.0205757	0.908049	0.0207124	0.90744	0.055786	0.754005	-0.27523	0.115159	-0.0787568	0.657955	-0.19914	0.258858	-0.0878897	0.621115	0.148254	0.402725	-0.11744	0.508314	-0.193047	0.274011	-0.0849285	0.632967	-0.0685833	0.699939	-0.0403823	0.820616	0.0451903	0.799669	-0.152054	0.390638	0.256617	0.142918	0.417548	0.0140087	0.876161	1.14191e-11	0.77131
221576_at	221576_at	GDF15	9518	black	-0.109291	0.53837	0.231817	0.1871	0.159399	0.367875	-0.281116	0.107282	0.052161	0.769544	0.0687076	0.699421	0.0987329	0.57853	-0.338448	0.0502452	0.0763548	0.667781	0.0197326	0.911801	-0.234278	0.18233	0.0515305	0.772256	-0.0605908	0.733555	0.0623557	0.726088	-0.0306295	0.86347	0.0690975	0.697795	0.140727	0.427286	0.261817	0.134714	-0.143672	0.41758	0.436676	0.00982086	0.176429	0.318218	0.889013	2.1769e-12	0.598819
206234_s_at	206234_s_at	MMP17	4326	black	-0.109176	0.5388	0.120575	0.496978	-0.0738839	0.677946	0.052618	0.76758	-0.209333	0.234766	0.0439466	0.805075	-0.128205	0.469935	-0.165082	0.350818	-0.255016	0.145516	-0.249227	0.155195	0.0385633	0.828574	0.0616858	0.728919	-0.11746	0.50824	-0.222672	0.205589	-0.185722	0.292976	-0.220682	0.209774	-0.273061	0.118168	-0.050112	0.778367	-0.028877	0.871215	0.152156	0.390315	0.300352	0.0843588	0.74191	5.13408e-07	0.466933
217366_at	217366_at		NA	black	-0.108325	0.541986	0.173415	0.326686	0.015347	0.931351	-0.1684	0.341083	0.177311	0.315766	-0.0660212	0.710658	0.0708828	0.690368	-0.249718	0.154357	-0.025825	0.88473	-0.139862	0.430161	0.0092063	0.958788	0.0400795	0.82194	-0.0816766	0.646085	-0.15554	0.379734	-0.00839026	0.962438	0.0568362	0.749521	-0.0416636	0.815021	-0.00169654	0.992402	-0.122645	0.489563	0.197079	0.26392	0.263341	0.132377	0.791631	2.47426e-08	0.772309
219102_at	219102_at	RCN3	57333	black	-0.107895	0.543601	0.102138	0.565432	0.0532392	0.764913	-0.274765	0.115799	0.275232	0.115156	-0.0943562	0.595562	-0.0608067	0.732641	-0.319952	0.0650858	0.137279	0.438812	-0.177344	0.315674	0.0316496	0.858968	0.186253	0.291574	-0.283173	0.104628	-0.0909388	0.60901	-0.272424	0.119061	-0.183056	0.300084	-0.0747279	0.674468	0.107533	0.544961	-0.153441	0.386276	0.124216	0.483976	0.233229	0.184353	0.585072	0.000278745	0.450738
210818_s_at	210818_s_at	GRIK1-AS2	100379661	black	-0.106097	0.550377	-0.0160704	0.928123	-0.0920939	0.60445	-0.0221675	0.900969	-0.0854816	0.630746	-0.117072	0.509651	-0.0821914	0.644001	-0.116999	0.509918	-0.1421	0.422747	-0.172296	0.329867	-0.00476321	0.978671	0.0397657	0.823312	-0.209311	0.234814	-0.157479	0.373747	-0.219039	0.213273	-0.0801399	0.652322	0.00809918	0.963741	0.0573326	0.747404	-0.205482	0.243681	0.227551	0.195572	0.371749	0.0304008	0.908589	1.12807e-13	0.810319
217198_x_at	217198_x_at	Igh	3492	black	-0.106091	0.5504	-0.033944	0.848857	0.00344341	0.98458	-0.117132	0.509431	-0.094183	0.59624	-0.212833	0.226853	0.150178	0.396578	-0.185372	0.293904	-0.00028711	0.998714	-0.135121	0.44611	-0.116907	0.510251	0.212833	0.226852	-0.220558	0.210038	0.119732	0.500012	-0.446275	0.00815582	-0.194392	0.270618	-0.129599	0.465078	0.347412	0.044097	-0.155161	0.380911	0.277936	0.111485	0.562983	0.000527752	0.660813	2.10295e-05	0.565751
208129_x_at	208129_x_at	LOC100506403	100506403	black	-0.105569	0.552374	0.250287	0.153389	0.0616417	0.729106	-0.295236	0.0900493	0.113366	0.523235	0.0315404	0.859449	0.0440013	0.804837	-0.38384	0.0250219	0.0618881	0.728064	-0.0444617	0.802835	-0.163086	0.356755	0.0307733	0.862835	-0.0958247	0.589823	-0.0218479	0.90239	-0.141233	0.425611	-0.120956	0.495608	0.039515	0.824409	0.0852563	0.63165	-0.0872541	0.623652	0.488511	0.00337503	0.443667	0.00858236	0.926634	3.81632e-15	0.665205
217344_at	217344_at		NA	black	-0.105428	0.552906	0.243568	0.1651	-0.0390644	0.82638	-0.195506	0.267828	0.209364	0.234693	-0.032151	0.856756	0.0216353	0.903335	-0.311846	0.0725873	-0.00191561	0.991421	-0.200827	0.25476	0.0388148	0.827473	-0.0840477	0.636509	-0.108232	0.542336	-0.198016	0.261609	-0.0733518	0.680142	-0.0565315	0.750821	-0.118639	0.503961	-0.0867148	0.625807	-0.186893	0.28989	0.280759	0.107748	0.331241	0.0556681	0.865317	4.03342e-11	0.721693
206572_x_at	206572_x_at	ZNF85	7639	black	-0.105201	0.553766	-0.021445	0.904181	0.00712561	0.968097	-0.0171398	0.923354	-0.174748	0.322923	0.0776245	0.66258	-0.145624	0.411212	-0.120941	0.495663	-0.105895	0.551141	-0.0163541	0.926858	-0.0503062	0.777529	0.095983	0.589206	-0.249323	0.155031	-0.158299	0.371234	-0.121029	0.495345	-0.0975706	0.583032	0.163681	0.354978	0.0742058	0.676618	-0.360491	0.0362258	0.188345	0.28609	0.203284	0.248872	0.578291	0.000340726	0.477325
214320_x_at	214320_x_at	CYP2A6	1548	black	-0.104507	0.556399	0.16419	0.353465	0.0369756	0.835534	-0.242074	0.16779	0.101649	0.567305	0.00790396	0.964614	-0.0202998	0.909276	-0.113029	0.524476	0.185895	0.292521	0.143973	0.416596	-0.254288	0.146707	-0.123704	0.485793	0.133339	0.452186	0.132416	0.45535	0.0541718	0.760914	0.0859766	0.628761	0.101458	0.568038	-0.00087456	0.996083	-0.118692	0.503771	0.476567	0.0043803	0.27062	0.121623	0.755631	2.38884e-07	0.609933
216429_at	216429_at		NA	black	-0.104437	0.556666	0.104158	0.557725	0.101956	0.566128	-0.150607	0.395215	-0.0524016	0.76851	0.0435505	0.806799	0.0485425	0.785144	-0.322695	0.06269	-0.0437223	0.806051	-0.0231087	0.896786	-0.102934	0.562391	0.19312	0.273826	-0.177742	0.314573	-0.0595248	0.738077	-0.148283	0.402631	-0.185434	0.293739	-0.0965325	0.587066	0.164846	0.351518	0.0138682	0.937953	0.346839	0.0444714	0.283574	0.104116	0.779495	5.56779e-08	0.522862
207763_at	207763_at	S100A5	6276	black	-0.104	0.558328	0.114444	0.519265	0.0545591	0.759254	-0.187467	0.288385	-0.115715	0.514604	-0.021163	0.905436	0.00849618	0.961964	-0.184856	0.295274	0.0178858	0.920028	0.043029	0.809069	-0.276046	0.114041	0.0195225	0.912737	-0.0312923	0.860544	0.120821	0.496091	-0.182095	0.30267	-0.0276142	0.876803	0.131594	0.458177	0.258691	0.139603	-0.190472	0.280584	0.451464	0.00736038	0.437774	0.00961696	0.899577	4.7516e-13	0.728417
207077_at	207077_at	CELA2B	51032	black	-0.103979	0.558406	0.169294	0.338488	0.0146208	0.934592	-0.229387	0.191893	0.0813808	0.647284	-0.128292	0.469631	0.0860071	0.628639	-0.174674	0.323132	0.194654	0.269959	0.0655048	0.712825	-0.200487	0.255583	-0.0620395	0.727424	0.0677997	0.703212	0.0870623	0.624418	-0.0270038	0.879506	-0.0229268	0.897594	-0.0219554	0.901912	0.0600603	0.735805	-0.392779	0.0215715	0.55506	0.000656479	0.258549	0.139828	0.870229	2.30923e-11	0.709689
211413_s_at	211413_s_at	PADI4	23569	black	-0.103978	0.558412	0.113306	0.523454	-0.0382017	0.830158	-0.164991	0.351087	0.0571235	0.748296	-0.174303	0.324178	0.00444813	0.980081	-0.247835	0.157592	-0.0472347	0.790802	-0.198797	0.259695	-0.0630233	0.72327	0.0724771	0.683759	-0.154822	0.381966	-0.0570533	0.748595	-0.230499	0.18969	-0.0527149	0.767164	0.0100975	0.954803	0.148145	0.403075	-0.224863	0.201048	0.320252	0.0648206	0.379107	0.0270258	0.915412	3.42791e-14	0.777735
221441_at	221441_at	GSC2	2928	black	-0.103838	0.558943	0.154302	0.383587	0.0642762	0.71799	-0.127652	0.47187	-0.026227	0.882948	-0.0117234	0.947534	0.0685503	0.700077	-0.2687	0.124394	-0.117866	0.506765	-0.178059	0.313696	-0.067812	0.703161	0.135729	0.444045	-0.123616	0.486105	-0.192162	0.276258	-0.109265	0.538466	-0.0282456	0.874008	-0.0417325	0.814721	0.119849	0.499591	-0.165007	0.35104	0.18872	0.285116	0.418993	0.0136472	0.884287	4.09578e-12	0.836875
207118_s_at	207118_s_at	MMP23B	8510	black	-0.103108	0.561724	0.133715	0.450899	0.158529	0.370529	-0.168769	0.340011	-0.00129088	0.994219	0.16631	0.347195	-0.10205	0.56577	-0.296012	0.0891685	-0.0567263	0.74999	-0.0230871	0.896882	-0.0842839	0.635559	0.200669	0.255142	-0.18244	0.30174	-0.22135	0.208362	-0.028233	0.874063	-0.0415247	0.815628	-0.0165443	0.926009	0.0560053	0.753068	-0.063173	0.722638	0.216194	0.219429	0.210207	0.232772	0.831188	1.15581e-09	0.668447
214716_at	214716_at	BMP2K	55589	black	0.102563	0.563806	0.303036	0.0814865	0.312443	0.072013	-0.356884	0.0382727	0.114212	0.520119	0.381863	0.0258434	0.0684023	0.700695	-0.383848	0.0250188	0.11572	0.514585	0.25576	0.144304	-0.294202	0.0912345	-0.0237507	0.893934	-0.0367757	0.836411	-0.0792196	0.656068	0.181141	0.305256	0.0890058	0.616673	0.100892	0.570207	0.117966	0.5064	-0.0418158	0.814357	0.224084	0.202654	0.296783	0.0882986	0.662781	1.94754e-05	0.585379
219630_at	219630_at	PDZK1IP1	10158	black	-0.102213	0.565147	0.094999	0.593046	0.0490591	0.782911	-0.234102	0.182668	-0.0657302	0.711879	0.0246997	0.889722	0.0437862	0.805773	-0.21198	0.228763	0.0441106	0.804361	0.0589095	0.740691	-0.274508	0.116153	0.0538795	0.762166	-0.180877	0.305973	0.120103	0.498675	-0.272975	0.118288	-0.102561	0.563815	0.150418	0.395815	0.224079	0.202666	-0.000352342	0.998422	0.463687	0.00574414	0.681363	9.16627e-06	0.776283	6.84339e-08	0.67224
215495_s_at	215495_s_at	SAMD4A	23034	black	-0.101379	0.568341	0.0776117	0.662632	0.0489036	0.783583	-0.216101	0.219631	-0.0370374	0.835263	-0.0155203	0.930578	0.042076	0.813223	-0.225617	0.199502	-0.0157472	0.929565	-0.0135809	0.939235	-0.224661	0.201465	0.063763	0.720151	-0.170651	0.334574	0.0246369	0.89	-0.206735	0.240757	-0.0205168	0.908311	0.172711	0.328686	0.230968	0.188766	-0.10924	0.538558	0.367164	0.0326732	0.49428	0.00296576	0.899023	5.16708e-13	0.764622
220165_at	220165_at	INO80D	54891	black	-0.101196	0.569042	-0.194923	0.269284	-0.0329972	0.853026	-0.0246315	0.890024	-0.0906138	0.610295	-0.237525	0.17617	-0.00571312	0.974419	0.00615271	0.972451	-0.0168098	0.924825	-0.0284016	0.873318	-0.0734356	0.679796	0.269693	0.122956	-0.356009	0.0387836	0.0577261	0.745727	-0.355177	0.0392739	-0.0993684	0.576075	0.155526	0.379779	0.219356	0.212596	-0.105147	0.553972	0.155178	0.380857	0.158911	0.369363	0.373275	0.0296742	0.318682
203559_s_at	203559_s_at	AOC1	26	black	-0.100891	0.570214	0.0911571	0.608147	-0.0261944	0.883092	-0.126455	0.476066	0.00437203	0.980422	-0.0795245	0.654826	0.0432479	0.808116	-0.248014	0.157281	-0.0547265	0.758538	-0.185925	0.292441	-0.045323	0.799093	0.0829123	0.641088	-0.295387	0.0898777	-0.0968391	0.585873	-0.266662	0.127386	-0.165735	0.348889	-0.0476548	0.788983	0.082466	0.642891	-0.0995332	0.57544	0.345333	0.045466	0.40136	0.0186396	0.887609	2.63422e-12	0.759552
216394_x_at	216394_x_at		NA	black	-0.100639	0.571182	0.0831506	0.640126	0.00312149	0.986021	-0.070753	0.690907	-0.051967	0.770378	-0.0280368	0.874932	-0.134541	0.44808	-0.0900833	0.612396	-0.0160497	0.928216	-0.194202	0.271095	-0.0755015	0.671285	0.128117	0.470241	-0.162753	0.35775	-0.100096	0.573271	-0.125085	0.480898	-0.0202556	0.909473	0.0497188	0.780063	0.026258	0.882811	-0.122806	0.488989	0.283972	0.10361	0.372518	0.0300329	0.827387	1.60333e-09	0.80464
221544_s_at	221544_s_at	MED16	10025	black	-0.0997104	0.574756	0.182671	0.301118	0.0765978	0.666784	-0.169862	0.336847	-0.037272	0.834234	0.0968992	0.585639	-0.0607869	0.732724	-0.278267	0.111042	-0.015648	0.930008	-0.0874735	0.622776	-0.134744	0.447391	0.0518918	0.770702	-0.123257	0.487384	-0.0650463	0.714751	-0.120456	0.497405	-0.0870164	0.624601	-0.0323115	0.856049	0.0951404	0.592494	-0.005662	0.974647	0.30306	0.0814614	0.317412	0.0673679	0.811874	5.64078e-09	0.461131
210134_x_at	210134_x_at	SHOX2	6474	black	-0.0995044	0.575551	0.218005	0.215496	0.0892856	0.615561	-0.224135	0.202549	0.0349747	0.844322	0.136621	0.441029	-0.00154426	0.993084	-0.344991	0.0456944	0.048455	0.785522	-0.0120408	0.946116	-0.129163	0.466595	0.0161485	0.927775	-0.118563	0.504238	-0.0569052	0.749226	-0.0452519	0.799401	-0.186776	0.290197	0.0109037	0.951198	0.0684465	0.70051	-0.042814	0.810006	0.459203	0.00629754	0.0965442	0.58702	0.848272	2.38713e-10	0.487119
215348_at	215348_at	ADCY1	107	black	-0.0980591	0.581138	0.296143	0.0890202	-0.0132215	0.94084	-0.298812	0.0860426	0.15467	0.382438	-0.0382936	0.829756	0.10411	0.557908	-0.379293	0.0269446	0.166365	0.347033	-0.053089	0.765557	-0.113056	0.524378	-0.102412	0.564385	0.0145655	0.934839	0.0469783	0.791913	-0.133795	0.450626	-0.27393	0.116955	-0.202363	0.25107	0.0252991	0.887062	-0.230896	0.188908	0.584998	0.00027936	0.337476	0.0509507	0.732886	8.27908e-07	0.436338
210771_at	210771_at	PPARA	5465	black	-0.0979193	0.581679	0.110148	0.535169	0.05582	0.75386	-0.197503	0.262873	0.00433986	0.980566	-0.00574672	0.974268	0.191642	0.277584	-0.386535	0.0239369	-0.113341	0.523326	-0.0773047	0.663888	-0.0679833	0.702445	0.150941	0.394155	-0.323032	0.0624007	-0.0853492	0.631277	-0.345883	0.0451004	-0.249508	0.154715	-0.211395	0.23008	0.25504	0.145476	-0.0970515	0.585047	0.152651	0.388757	0.556734	0.000627174	0.656782	2.45692e-05	0.560423
210354_at	210354_at	IFNG	3458	black	-0.0972943	0.584104	0.0322267	0.856422	0.0067729	0.969675	-0.0959969	0.589151	-0.15267	0.388698	-0.0742277	0.676528	0.043897	0.805291	-0.183798	0.298094	-0.107718	0.544267	-0.113222	0.523764	-0.136137	0.442666	0.181598	0.304015	-0.200386	0.255828	-0.0836984	0.637917	-0.19874	0.259835	-0.132724	0.454293	0.0945115	0.594954	0.185019	0.294841	-0.210221	0.232739	0.298671	0.0861979	0.524117	0.00146482	0.868385	2.85454e-11	0.772056
204789_at	204789_at	FMNL1	752	black	-0.0970074	0.585219	-0.120734	0.496406	-0.169493	0.337913	0.105817	0.551436	-0.13906	0.432839	-0.350343	0.0422234	-0.0637894	0.72004	0.141947	0.423251	-0.100911	0.570138	-0.235355	0.180271	0.00476602	0.978658	0.112207	0.527518	-0.149294	0.399395	-0.0154136	0.931054	-0.324075	0.0615108	-0.0319935	0.85745	-0.033773	0.849609	0.0230573	0.897014	-0.266419	0.127747	0.137004	0.439738	0.223809	0.203225	0.660214	2.1525e-05	0.606028
207356_at	207356_at	DEFB4B	100289462	black	-0.0968907	0.585672	0.133566	0.451408	0.0042694	0.980882	-0.214547	0.223045	-0.0367585	0.836487	-0.107852	0.543763	0.127882	0.471065	-0.176466	0.318116	0.0679142	0.702733	-0.0645902	0.716669	-0.244509	0.163423	0.0196909	0.911987	-0.0569246	0.749144	0.0875563	0.622445	-0.197504	0.262871	-0.0722458	0.684716	0.0506741	0.775944	0.169878	0.336802	-0.220605	0.209937	0.404963	0.0175116	0.593463	0.000216068	0.795725	1.85934e-08	0.733167
204429_s_at	204429_s_at	slc2a5	6518	black	0.0962572	0.588137	0.159394	0.367893	0.237717	0.175811	-0.260331	0.137022	0.00847746	0.962048	0.355982	0.0387994	0.0820877	0.644421	-0.281308	0.107033	0.194205	0.271086	0.422403	0.0128247	-0.253144	0.148596	-0.0163996	0.926655	-0.0782106	0.660184	0.14196	0.423208	0.0246598	0.889899	-0.133392	0.452003	0.0647246	0.716103	0.144163	0.415975	-0.0730312	0.681467	0.421667	0.0129987	-0.00922723	0.958694	0.316586	0.0681231	0.102732
216571_at	216571_at		NA	black	-0.0961191	0.588675	0.00893325	0.960009	-0.0156499	0.929999	-0.0487418	0.784282	-0.0339834	0.848683	-0.135759	0.443945	-0.0760202	0.669154	-0.0588699	0.74086	-0.0715031	0.687794	-0.091053	0.608558	-0.0522797	0.769034	0.155308	0.380456	-0.0766366	0.666625	-0.109135	0.538954	-0.106823	0.547636	0.0428903	0.809673	0.0895734	0.614418	0.0783605	0.659572	-0.260496	0.136764	0.17849	0.312507	0.154879	0.381786	0.814677	4.5329e-09	0.642766
220778_x_at	220778_x_at	SEMA6B	10501	black	0.096032	0.589015	0.266384	0.127798	0.267034	0.126836	-0.333054	0.0542623	0.116026	0.513465	0.158259	0.371355	0.249186	0.155266	-0.421298	0.0130865	0.169635	0.337502	0.132496	0.455073	-0.265255	0.129483	0.0296734	0.867693	-0.106358	0.549389	0.232552	0.185665	-0.227014	0.196659	-0.0589409	0.740558	-0.0895146	0.614652	0.387557	0.0235356	0.0963684	0.587704	0.394972	0.0207881	0.137705	0.437377	0.632081	6.07538e-05	0.285848
214625_s_at	214625_s_at	MINK1	50488	black	-0.0957928	0.589947	-0.00128552	0.994243	0.168951	0.339482	-0.202268	0.251296	-0.0966174	0.586735	-0.114906	0.51757	0.057132	0.748259	-0.0753537	0.671893	0.0559533	0.75329	0.052807	0.766768	-0.34308	0.046988	0.314967	0.0696232	-0.114868	0.517708	0.119051	0.502471	-0.100158	0.573032	0.175523	0.320749	0.310867	0.0735367	0.424447	0.0123523	-0.21467	0.222774	0.292834	0.092821	0.241572	0.168699	0.754361	2.5694e-07	0.711067
205679_x_at	205679_x_at	ACAN	176	black	-0.0957664	0.59005	0.252728	0.149287	0.101242	0.568867	-0.219164	0.213006	0.0867308	0.625743	0.190028	0.281728	0.0058814	0.973665	-0.464136	0.00569106	-0.0756181	0.670806	-0.156713	0.376107	-0.0129158	0.942206	0.0453703	0.798887	-0.220346	0.210486	-0.176496	0.31803	-0.135686	0.444192	-0.203945	0.247303	-0.172563	0.329105	0.0721281	0.685203	0.0716946	0.686999	0.269465	0.123284	0.359484	0.0367885	0.706732	2.98931e-06	0.504071
203541_s_at	203541_s_at	KLF9	687	black	-0.095135	0.592515	0.10215	0.565388	0.0699607	0.6942	-0.199938	0.256913	-0.0306644	0.863316	0.0271871	0.878694	0.00244943	0.989031	-0.247328	0.158471	0.00409299	0.981671	0.00947934	0.957567	-0.18732	0.288769	0.0721788	0.684994	-0.179629	0.309378	-0.0177368	0.920692	-0.187073	0.289418	-0.0716643	0.687125	0.0653184	0.713608	0.189208	0.283848	-0.0939578	0.597123	0.358627	0.0372722	0.316664	0.0680511	0.894655	9.85149e-13	0.669965
210339_s_at	210339_s_at	KLK2	3817	black	-0.0949881	0.593089	0.188251	0.286336	0.122312	0.490751	-0.296534	0.0885789	0.0513199	0.773163	-0.112038	0.528141	0.211656	0.229493	-0.221877	0.207253	0.127431	0.472643	-0.0286454	0.872239	-0.310338	0.074054	0.113805	0.521616	-0.0874096	0.623031	0.176674	0.317537	-0.194824	0.269534	0.0876376	0.622121	0.143816	0.417109	0.321087	0.0640854	-0.221908	0.20719	0.4285	0.0114584	0.490462	0.00323151	0.872368	1.79871e-11	0.872635
206393_at	206393_at	TNNI2	7136	black	-0.0948983	0.59344	0.272953	0.118318	0.0806864	0.650101	-0.256629	0.142898	0.197935	0.26181	0.0596492	0.737549	0.073466	0.679671	-0.413901	0.0149571	0.092038	0.60467	-0.0602938	0.734814	-0.0382215	0.830072	0.0191377	0.91445	-0.0946715	0.594327	-0.0972429	0.584304	-0.0990263	0.577396	-0.156312	0.377345	-0.211572	0.229683	-0.00890431	0.960139	-0.0710749	0.68957	0.470892	0.00494224	0.195103	0.268834	0.89673	7.27701e-13	0.538396
217684_at	217684_at	TYMS	7298	black	-0.0946065	0.594582	0.100761	0.570711	0.0434293	0.807326	-0.174818	0.322728	-0.0755403	0.671126	-0.0855861	0.630327	0.163836	0.354517	-0.286052	0.100996	-0.0495072	0.780976	-0.128881	0.467578	-0.158495	0.370635	0.156889	0.375565	-0.202277	0.251275	-0.0330792	0.852665	-0.284497	0.102946	-0.186105	0.291965	0.0264017	0.882174	0.268922	0.124071	-0.184036	0.297459	0.325594	0.0602344	0.620434	9.06644e-05	0.843099	3.92481e-10	0.793354
220675_s_at	220675_s_at	PNPLA3	80339	black	-0.0945902	0.594646	0.149988	0.397182	-0.0748402	0.674005	-0.264713	0.130298	0.286189	0.100826	-0.172742	0.328596	-0.00392536	0.982422	-0.192184	0.276202	0.152273	0.389948	0.0374242	0.833567	-0.0659745	0.710854	-0.101756	0.566895	-0.0681742	0.701647	0.12423	0.483925	-0.17577	0.320058	0.0127957	0.942743	-0.00401791	0.982008	0.0110962	0.950337	-0.243476	0.165265	0.470868	0.00494472	0.207377	0.239265	0.734198	7.73248e-07	0.630453
206877_at	206877_at	MXD1	4084	black	-0.0945884	0.594653	0.0927591	0.60183	-0.102025	0.565866	0.0398759	0.82283	0.0671674	0.705856	0.0596495	0.737548	-0.183361	0.299266	-0.204956	0.244918	-0.215525	0.220893	-0.315725	0.0689178	0.255439	0.144826	-0.0185995	0.916848	-0.181602	0.304005	-0.48921	0.00332302	0.0164188	0.926569	-0.155371	0.38026	-0.204931	0.244977	-0.306619	0.0777705	-0.0705302	0.691832	0.026207	0.883036	0.236718	0.177687	0.698072	4.43852e-06	0.600882
203256_at	203256_at	CDH3	1001	black	-0.0940975	0.596575	0.165177	0.350538	0.0624998	0.725479	-0.276873	0.112917	0.0842728	0.635603	-0.141539	0.424598	0.188615	0.28539	-0.0434762	0.807122	0.282252	0.10581	0.118032	0.506163	-0.361197	0.0358359	-0.059598	0.737767	0.0788958	0.657388	0.383266	0.0252581	-0.123043	0.488143	0.133121	0.452932	0.247971	0.157355	0.27551	0.114774	-0.258084	0.140566	0.510083	0.00205734	0.339486	0.0494997	0.674765	1.2052e-05	0.594986
220207_at	220207_at	YIF1B	90522	black	-0.0938886	0.597394	0.0337362	0.849772	-0.125246	0.480328	-0.0568814	0.749328	-0.0114895	0.94858	-0.172416	0.329523	-0.0578318	0.745277	-0.132651	0.454542	-0.0552258	0.756401	-0.181184	0.305139	-0.00278755	0.987517	0.0233812	0.895575	-0.258272	0.140267	0.011842	0.947004	-0.379982	0.0266458	-0.181927	0.303127	-0.0548202	0.758136	0.0530492	0.765728	-0.128102	0.470296	0.382007	0.025783	0.25965	0.138089	0.803087	1.09419e-08	0.564835
217006_x_at	217006_x_at	FASN	2194	black	-0.0931383	0.600339	0.0894283	0.614994	0.0944013	0.595385	-0.0655849	0.712489	-0.0145485	0.934915	-0.0474464	0.789885	-0.0696346	0.695558	-0.115068	0.516976	0.00703001	0.968525	0.010333	0.953749	-0.0774798	0.663172	0.217287	0.21705	0.108746	0.540408	-0.108405	0.541689	0.00206381	0.990758	-0.0116621	0.947808	-0.0765264	0.667077	0.0318714	0.857989	-0.143308	0.418771	0.282069	0.106047	0.126979	0.474226	0.686859	7.25891e-06	0.534976
221705_s_at	221705_s_at	SIKE1	80143	black	0.0928884	0.601322	0.424884	0.0122531	0.338087	0.0505065	-0.573156	0.000395546	0.382339	0.0256438	0.237261	0.176664	0.305298	0.0791259	-0.513941	0.00187664	0.439308	0.00933791	0.332127	0.054978	-0.360911	0.0359935	-0.0394493	0.824696	-0.0126658	0.943323	0.20901	0.235504	0.0668011	0.707389	0.0492906	0.781911	0.093651	0.598326	0.236719	0.177685	-0.162804	0.357598	0.51759	0.0017186	0.222013	0.206969	0.519358	0.00164632	0.304742
206224_at	206224_at	CST1	1469	black	-0.092304	0.603622	0.0898917	0.613156	-0.0755675	0.671014	-0.0247035	0.889704	-0.0224144	0.899871	-0.00407822	0.981738	-0.0708001	0.690711	-0.240708	0.170276	-0.176354	0.318427	-0.208068	0.23767	0.0928321	0.601543	0.00549493	0.975395	-0.17628	0.318632	-0.29988	0.0848727	-0.174492	0.323643	-0.209961	0.233332	-0.189389	0.28338	-0.11505	0.517041	-0.145024	0.413164	0.199104	0.258945	0.425199	0.0121821	0.870906	2.13463e-11	0.715308
215107_s_at	215107_s_at	TTC22	55001	black	-0.0919811	0.604894	0.0799008	0.653294	-0.06563	0.7123	0.0294227	0.868802	-0.0360006	0.839814	-0.0494666	0.781152	-0.0888425	0.617322	-0.169212	0.338726	-0.186122	0.291921	-0.361749	0.0355331	0.129943	0.463885	0.149644	0.398279	-0.291087	0.0948771	-0.329963	0.0566767	-0.19021	0.281259	-0.15815	0.371689	-0.14246	0.421559	-0.109535	0.537456	-0.0627408	0.724462	0.132888	0.453729	0.36549	0.0335365	0.806691	8.37159e-09	0.742715
207684_at	207684_at	TBX6	6911	black	0.0918555	0.605389	0.130233	0.46288	0.167005	0.345157	-0.276132	0.113924	-0.0227949	0.89818	-0.14454	0.414742	0.312401	0.0720527	-0.0481135	0.786998	0.308621	0.0757531	0.121936	0.492095	-0.473316	0.00469505	0.0739163	0.677813	0.100735	0.570813	0.435623	0.01002	-0.155668	0.379338	0.0731196	0.681102	0.236827	0.177481	0.388822	0.0230468	-0.15561	0.379517	0.519378	0.00164552	0.317442	0.0673407	0.525562	0.00141331	0.503145
214147_at	214147_at	MROH7	374977	black	-0.0916954	0.606021	0.153906	0.384822	0.00647514	0.971008	-0.19213	0.276339	-0.0161186	0.927908	-0.041572	0.815421	0.0644153	0.717405	-0.240533	0.170597	0.0721659	0.685047	-0.0123639	0.944672	-0.174606	0.323323	0.00288485	0.987081	-0.120261	0.498108	0.0679901	0.702416	-0.181535	0.304185	-0.136001	0.443127	0.0837181	0.637837	0.143772	0.417251	-0.179131	0.310742	0.537484	0.0010454	0.422361	0.0128346	0.876056	1.15657e-11	0.64199
210362_x_at	210362_x_at	PML	5371	black	-0.0911398	0.608215	0.202986	0.249583	0.169354	0.338315	-0.29726	0.0877644	0.0668572	0.707155	0.110526	0.53376	0.0530852	0.765574	-0.355535	0.039062	0.0953406	0.591712	0.0768124	0.665905	-0.243748	0.164779	0.05534	0.755912	-0.0841275	0.636188	0.059512	0.738132	-0.123382	0.486936	-0.0705113	0.691911	-0.0205544	0.908143	0.209799	0.2337	0.0247245	0.889612	0.433943	0.0103446	0.262362	0.133874	0.894607	9.91927e-13	0.542499
209261_s_at	209261_s_at	NR2F6	2063	black	-0.090806	0.609535	0.233877	0.183101	0.064233	0.718172	-0.209035	0.235447	0.12127	0.494481	0.0602215	0.735121	0.0768065	0.665929	-0.376721	0.0280846	0.0129545	0.942033	-0.111414	0.530456	-0.0415418	0.815553	0.00401306	0.982029	-0.134233	0.449131	-0.072291	0.684529	-0.117614	0.507679	-0.134886	0.446909	-0.131489	0.458538	0.0854841	0.630736	-0.059375	0.738713	0.405546	0.0173346	0.0798795	0.653381	0.891053	1.64249e-12	0.562032
209359_x_at	209359_x_at	LOC100506403	100506403	black	-0.0905058	0.610723	0.0711263	0.689357	0.0534593	0.763968	-0.0708737	0.690405	-0.134155	0.449398	0.121156	0.494889	-0.126513	0.475862	-0.222386	0.206188	-0.137518	0.438006	-0.00496409	0.977772	-0.0806994	0.650048	0.096409	0.587546	-0.16202	0.359948	-0.127449	0.472579	-0.183727	0.298285	-0.113778	0.521714	0.0696389	0.69554	0.0862809	0.627543	-0.128003	0.470639	0.204238	0.24661	0.319226	0.0657312	0.711009	2.44652e-06	0.477606
213985_s_at	213985_s_at	TMEM259	91304	black	-0.0903093	0.611501	0.250672	0.152736	0.0674957	0.704483	-0.276922	0.112851	0.145113	0.412873	-0.0266687	0.88099	0.09279	0.601709	-0.256219	0.14356	0.142067	0.422853	0.0439499	0.805061	-0.19971	0.257468	-0.0363293	0.838371	0.0319615	0.857592	0.137667	0.437506	-0.104098	0.557955	0.0788963	0.657386	0.0316109	0.859138	0.174867	0.32259	-0.157668	0.373167	0.513438	0.00189938	0.197762	0.262234	0.809615	6.71002e-09	0.59146
207078_at	207078_at	MED6	10001	black	-0.0901014	0.612324	0.014909	0.933306	-0.107217	0.546152	-0.0992497	0.576534	-0.0142826	0.936102	-0.177837	0.314307	0.15076	0.394728	-0.0628183	0.724135	0.173707	0.325859	0.109719	0.536771	-0.117383	0.50852	-0.167751	0.342976	-0.12573	0.478621	0.340663	0.0486659	-0.424978	0.0122318	-0.164926	0.351279	-0.18427	0.296835	0.0953937	0.591505	-0.196664	0.264948	0.530976	0.00123414	0.428312	0.0114987	0.410991	0.0157522	0.335921
210225_x_at	210225_x_at	LILRB3	11025	black	-0.0900652	0.612468	-0.00179785	0.991949	-0.0273545	0.877953	0.0757149	0.670408	-0.177796	0.314423	0.0116069	0.948055	0.032838	0.853728	-0.0590541	0.740077	-0.151805	0.391422	-0.39708	0.0200577	0.0425108	0.811327	0.187696	0.287785	-0.164947	0.351219	-0.105917	0.551058	-0.202369	0.251056	-0.150966	0.394075	0.0407032	0.819214	0.096131	0.588629	-0.0366224	0.837084	-0.0498691	0.779415	0.108739	0.540434	0.261559	0.135111	0.219504
208958_at	208958_at	ERP44	23071	black	-0.0897544	0.6137	-0.0881211	0.620193	0.223034	0.204833	-0.0991878	0.576772	-0.0239133	0.893212	0.0126265	0.943499	0.0518074	0.771065	0.0483175	0.786116	0.208367	0.23698	0.364936	0.0338264	-0.252867	0.149055	0.283682	0.103978	-0.126423	0.476181	0.193401	0.273115	-0.0464672	0.794128	0.168488	0.340828	0.0409939	0.817945	0.166665	0.346152	-0.0211545	0.905473	0.332062	0.0550285	0.0562999	0.75181	0.223503	0.203858	0.174027
209062_x_at	209062_x_at	NCOA3	8202	black	-0.0896759	0.614012	0.0253605	0.88679	-0.0531081	0.765475	0.0255711	0.885856	-0.0665629	0.708387	-0.0645977	0.716637	0.0490076	0.783134	0.0484878	0.78538	-0.0325615	0.854946	-0.277578	0.111966	-0.0216361	0.903331	0.0840484	0.636507	-0.0225374	0.899324	0.0622256	0.726637	-0.141324	0.425308	-0.0138833	0.937885	0.052144	0.769617	0.0473496	0.790305	-0.05121	0.773635	0.0410642	0.817638	0.046525	0.793877	0.191228	0.278645	0.144748
213814_s_at	213814_s_at	SNTB2	6645	black	-0.0890169	0.616628	0.0493079	0.781837	0.0190559	0.914815	-0.215516	0.220912	-0.0325993	0.85478	-0.0424181	0.811731	0.0201845	0.90979	-0.231545	0.187632	0.0143187	0.935941	0.0393442	0.825156	-0.209802	0.233693	0.0446136	0.802174	-0.162535	0.358404	0.0554982	0.755236	-0.233447	0.18393	-0.101193	0.569052	0.122762	0.489145	0.226916	0.196857	-0.0493077	0.781838	0.382399	0.0256188	0.629109	6.73924e-05	0.799094	1.46266e-08	0.686917
212713_at	212713_at	MFAP4	4239	black	-0.0889479	0.616903	0.199519	0.257933	0.149953	0.397294	-0.315359	0.0692575	0.066486	0.70871	0.0261216	0.883415	0.072061	0.685481	-0.304112	0.0803573	0.106522	0.548772	0.10047	0.571831	-0.289238	0.0970906	0.0563282	0.751689	-0.0562372	0.752078	0.0892919	0.615536	-0.0537339	0.76279	0.0804804	0.650938	0.123986	0.484792	0.253546	0.14793	-0.133786	0.450656	0.458226	0.00642405	0.259036	0.139056	0.919647	1.55459e-14	0.659478
205272_s_at	205272_s_at	PRH1-PRR4	100533464	black	-0.0886218	0.6182	0.102654	0.563458	-0.0490227	0.783068	-0.0127633	0.942887	0.00154567	0.993078	0.112165	0.527672	-0.125168	0.480604	-0.397788	0.0198169	-0.28387	0.10374	-0.346356	0.0447881	0.230675	0.189342	0.0953416	0.591708	-0.344791	0.0458286	-0.429384	0.0112711	-0.248496	0.156451	-0.350899	0.0418753	-0.304929	0.0795067	-0.1165	0.511735	0.0202215	0.909625	0.0545128	0.759452	0.311497	0.0729245	0.780137	5.34103e-08	0.483863
219516_at	219516_at	TRPV4	59341	black	-0.0881909	0.619915	0.225422	0.199902	0.0848031	0.633471	-0.151314	0.392975	0.0830853	0.640389	0.0886524	0.618078	0.0544065	0.759908	-0.319554	0.065439	-0.0368651	0.836019	-0.11954	0.500706	-0.0103103	0.953851	0.0404062	0.820512	-0.150449	0.395715	-0.164892	0.35138	-0.0710414	0.689709	-0.0435291	0.806892	-0.105437	0.552873	0.00834378	0.962646	-0.209614	0.234123	0.276492	0.113434	0.0590774	0.739978	0.862815	5.31353e-11	0.545073
211045_s_at	211045_s_at	KCNH6	81033	black	-0.0864837	0.626731	0.228671	0.193324	0.097181	0.584544	-0.278128	0.111228	0.0805173	0.650788	0.0823059	0.643538	0.0846536	0.634072	-0.423753	0.012511	0.0523082	0.768911	-0.0609447	0.732056	-0.140638	0.427582	0.0431093	0.80872	-0.146326	0.408937	-0.0456401	0.797716	-0.159727	0.366877	-0.205911	0.242677	-0.070379	0.692461	0.126609	0.475525	-0.0562336	0.752093	0.454975	0.00686061	0.272948	0.118326	0.891289	1.58926e-12	0.51383
207353_s_at	207353_s_at	HMX1	3166	black	-0.0862974	0.627477	0.0482097	0.786582	-0.0194743	0.912951	0.120212	0.498283	-0.0915522	0.606586	-0.147451	0.405307	0.00563143	0.974784	0.208137	0.237511	-0.00205075	0.990816	-0.21139	0.230092	-0.0134884	0.939649	0.164166	0.353534	0.0192298	0.91404	0.0415794	0.815389	-0.0191673	0.914319	0.200856	0.254691	-0.0319493	0.857645	0.000793426	0.996447	-0.0843821	0.635164	0.150232	0.396405	0.00465132	0.979172	0.325751	0.0601034	0.40247
221404_at	221404_at	IL36A	27179	black	-0.0857636	0.629615	0.137624	0.43765	0.0166889	0.925365	-0.172983	0.327911	-0.0990653	0.577245	-0.0856727	0.62998	0.137869	0.436826	-0.192844	0.274526	0.0341701	0.847862	-0.122932	0.488541	-0.233743	0.183359	0.0912472	0.607791	-0.113085	0.52427	0.105676	0.551969	-0.271529	0.120328	-0.152889	0.38801	0.0344579	0.846596	0.186629	0.290585	-0.12297	0.488404	0.492797	0.00306666	0.528064	0.00132784	0.820526	2.83832e-09	0.746565
215010_s_at	215010_s_at	BRSK2	9024	black	-0.085011	0.632635	0.0796227	0.654426	-0.0534204	0.764135	-0.0579636	0.744716	0.0264514	0.881954	0.045534	0.798176	-0.0789017	0.657364	-0.234091	0.182689	-0.0136449	0.93895	-0.11494	0.517443	0.0725895	0.683294	-0.042989	0.809243	-0.166887	0.345502	-0.112958	0.524738	-0.145571	0.411387	-0.235672	0.179667	-0.143855	0.41698	-0.0886714	0.618002	0.0283298	0.873635	0.374477	0.0291116	0.104285	0.557246	0.764432	1.42392e-07	0.465968
216726_at	216726_at	VENTXP1	139538	black	-0.0836304	0.638191	0.0491445	0.782542	0.0677835	0.703279	-0.171241	0.33288	-0.0078487	0.964861	-0.036748	0.836533	0.0770415	0.664966	-0.288156	0.0984036	-0.0498946	0.779305	-0.169038	0.339231	-0.0925711	0.60257	0.219336	0.212639	-0.322709	0.062678	-0.140563	0.427832	-0.21493	0.222201	-0.143999	0.41651	0.0266198	0.881207	0.177322	0.315734	-0.105339	0.553244	0.253759	0.147579	0.357287	0.0380397	0.804975	9.51642e-09	0.69593
216454_at	216454_at	TRMT1	55621	black	-0.0832151	0.639865	0.185607	0.293281	0.0143661	0.935729	-0.252101	0.150332	0.127553	0.472215	-0.0404054	0.820516	0.0299881	0.866303	-0.382481	0.0255845	0.036515	0.837556	-0.0926697	0.602182	-0.0777751	0.661964	0.0365866	0.837241	-0.156495	0.376778	-0.0404087	0.820501	-0.233999	0.182866	-0.210427	0.232272	-0.0674498	0.704675	0.084101	0.636295	-0.130965	0.460347	0.43904	0.00938621	0.272554	0.118879	0.910247	8.51914e-14	0.559295
205015_s_at	205015_s_at	TGFA	7039	black	-0.0827186	0.64187	0.151876	0.391197	0.0755662	0.671019	-0.16161	0.361181	0.0596336	0.737616	0.00565531	0.974677	0.0610335	0.73168	-0.205393	0.243892	-0.0427632	0.810227	-0.0416014	0.815293	-0.099223	0.576636	0.0949952	0.593061	-0.124176	0.484118	-0.12656	0.4757	-0.0581567	0.743894	0.0502163	0.777917	0.0488498	0.783816	0.079533	0.654791	-0.218304	0.214852	0.19957	0.257809	0.289218	0.0971145	0.86113	6.37814e-11	0.80277
213121_at	213121_at	SNRNP70	6625	black	-0.0812444	0.647837	0.20157	0.252971	0.1904	0.28077	-0.282688	0.105249	-0.0307475	0.862949	0.0148083	0.933755	0.165282	0.350225	-0.137415	0.438353	0.264392	0.130781	0.25034	0.153299	-0.439133	0.00936943	-0.000367293	0.998355	0.1472	0.406116	0.33064	0.0561405	-0.0239476	0.89306	0.110003	0.535708	0.112622	0.525981	0.281024	0.107402	-0.182094	0.302674	0.65633	2.49984e-05	0.171444	0.332299	0.781915	4.75573e-08	0.520877
220273_at	220273_at	IL17B	27190	black	-0.0802932	0.651699	0.212893	0.226719	0.0535664	0.763509	-0.214555	0.223028	0.126386	0.476309	0.0921371	0.60428	-0.0552618	0.756247	-0.372056	0.0302535	0.0820509	0.64457	-0.0616059	0.729257	-0.0321585	0.856723	0.0274685	0.877448	-0.116853	0.510449	-0.0963266	0.587867	-0.126604	0.475545	-0.227079	0.196527	-0.10572	0.5518	-0.0400026	0.822276	-0.0732551	0.680542	0.511647	0.00198232	0.175727	0.320177	0.873731	1.53036e-11	0.508028
204854_at	204854_at	P3H3	10536	black	-0.0799748	0.652993	0.19264	0.275044	-0.00640156	0.971337	-0.245987	0.160812	0.00618927	0.972287	-0.0126994	0.943173	0.0783236	0.659723	-0.201252	0.253737	0.193037	0.274035	0.119635	0.500363	-0.254517	0.146332	-0.14869	0.401326	0.0465855	0.793615	0.253119	0.148637	-0.203208	0.249053	-0.156558	0.376584	0.0365256	0.837509	0.126979	0.474226	-0.115282	0.516189	0.679863	9.76057e-06	0.605045	0.000150244	0.614644	0.000109981	0.410901
217349_s_at	217349_s_at	PRICKLE3	4007	black	-0.0799303	0.653174	0.183933	0.297735	0.1449	0.413569	-0.277852	0.111598	0.0261385	0.88334	-0.0105168	0.952928	0.189059	0.284236	-0.363658	0.0345027	0.125677	0.478807	-0.0160879	0.928045	-0.242699	0.166662	0.140703	0.427369	-0.148717	0.40124	0.135786	0.443853	-0.230943	0.188815	-0.164177	0.353502	-0.00576483	0.974187	0.29232	0.0934217	-0.0770899	0.664768	0.518479	0.0016819	0.278314	0.11098	0.854662	1.25859e-10	0.546369
206924_at	206924_at	IL11	3589	black	-0.0796814	0.654187	0.0915046	0.606774	0.039927	0.822607	-0.0940006	0.596955	0.0377193	0.832273	-0.0706699	0.691252	0.00161776	0.992755	-0.0564185	0.751304	0.00414127	0.981455	-0.0147474	0.934027	-0.10584	0.551347	0.0688262	0.698926	-0.00797447	0.964299	-0.0804797	0.650941	-0.0145268	0.935012	0.120708	0.496499	0.0492246	0.782197	-0.00766666	0.965676	-0.236505	0.178089	0.23609	0.178875	0.283491	0.104221	0.788345	3.09779e-08	0.847259
211887_x_at	211887_x_at	MSR1	4481	black	-0.0793031	0.655728	0.262994	0.132906	0.105606	0.552235	-0.318998	0.0659359	0.072684	0.682903	0.0582867	0.743341	0.128769	0.467966	-0.274259	0.116498	0.158736	0.369897	0.0561936	0.752264	-0.30714	0.0772413	-0.0486768	0.784563	-0.0663276	0.709374	0.17029	0.335613	-0.129158	0.466613	0.00278351	0.987535	0.122146	0.491345	0.20824	0.237274	-0.106624	0.548385	0.527929	0.00133235	0.403392	0.0179962	0.872564	1.75754e-11	0.753713
215617_at	215617_at	SPATS2L	26010	black	0.0790915	0.65659	0.0882269	0.619772	0.0660194	0.710666	-0.037387	0.833729	-0.190257	0.281138	0.237278	0.176633	-0.0812225	0.647926	-0.132095	0.45645	-0.155211	0.380756	0.0332967	0.851707	-0.103792	0.559119	0.00482061	0.978414	-0.169837	0.336919	-0.117792	0.507033	-0.0687149	0.69939	-0.0155154	0.9306	0.0521372	0.769646	0.0952412	0.5921	-0.145464	0.411735	0.0978399	0.581987	0.238761	0.173864	0.592283	0.000224042	0.549375
210784_x_at	210784_x_at	LILRB3	11025	black	-0.078183	0.660297	0.103776	0.55918	0.0406647	0.819382	-0.0880272	0.620567	-0.101513	0.567826	0.0336484	0.850158	0.0766574	0.66654	-0.136618	0.441041	-0.0811721	0.64813	-0.249874	0.154091	-0.137478	0.438141	0.0902329	0.611804	-0.0758114	0.670011	-0.0456874	0.79751	-0.0846579	0.634054	0.0129713	0.941958	0.151593	0.392093	0.159347	0.368033	0.00393572	0.982376	0.0771575	0.664491	0.162805	0.357595	0.433954	0.0103424	0.33209
208558_at	208558_at	OR10H1	26539	black	-0.0778695	0.661578	0.204368	0.246304	0.157488	0.373722	-0.306487	0.0779053	-0.00876102	0.96078	-0.027762	0.876148	0.13752	0.438001	-0.175103	0.321926	0.214064	0.224113	0.13261	0.454682	-0.417999	0.0138949	0.0623796	0.725987	-0.0182389	0.918455	0.278226	0.111097	-0.151136	0.393536	0.120595	0.496907	0.244898	0.162734	0.319658	0.0653462	-0.144232	0.415748	0.602557	0.000162633	0.44027	0.00916646	0.873822	1.51385e-11	0.74804
217070_at	217070_at	MTHFR	4524	black	-0.0776602	0.662434	0.179947	0.308507	0.0635463	0.721064	-0.23818	0.174945	0.0165804	0.925848	-0.102887	0.562567	0.151533	0.392281	-0.265734	0.128766	0.0759191	0.669569	-0.0600353	0.735911	-0.222793	0.205337	0.0675971	0.704059	-0.0696183	0.695626	0.123282	0.487293	-0.231608	0.187509	-0.0803045	0.651653	0.000505407	0.997737	0.249588	0.15458	-0.188348	0.286083	0.487227	0.00347252	0.278493	0.11074	0.892009	1.43656e-12	0.680512
204579_at	204579_at	fgfr4	2264	black	-0.0765798	0.666858	0.104042	0.558169	0.114667	0.518444	-0.190454	0.28063	-0.10441	0.55677	-0.0354216	0.842358	0.119154	0.502099	-0.158145	0.371706	-0.00148602	0.993345	0.0390523	0.826433	-0.303368	0.0811367	0.0762679	0.668137	-0.0549315	0.75766	0.11433	0.519682	-0.129262	0.466251	0.121874	0.492318	0.140562	0.427834	0.377681	0.0276548	-0.167417	0.343949	0.343068	0.0469963	0.364097	0.0342693	0.835274	8.05688e-10	0.736847
208085_s_at	208085_s_at	ARHGAP6	395	black	-0.0761514	0.668616	0.139051	0.432868	0.0801333	0.652348	-0.187281	0.288871	-0.0183454	0.91798	-0.00220605	0.990121	0.00886072	0.960334	-0.204685	0.245557	0.0499971	0.778863	-0.0301757	0.865474	-0.202103	0.251691	0.110793	0.532765	-0.148715	0.401247	0.00818424	0.96336	-0.154121	0.384149	-0.0175214	0.921653	0.0909365	0.609019	0.136922	0.440015	-0.143506	0.418124	0.455902	0.00673362	0.289737	0.0964891	0.946999	2.43511e-17	0.712465
211613_s_at	211613_s_at	GPD2	2820	black	-0.0760121	0.669187	0.0995698	0.575298	0.0216453	0.90329	-0.27213	0.119476	0.12956	0.465215	-0.16994	0.336621	0.0169702	0.92411	-0.0813088	0.647576	0.318701	0.0662018	0.137649	0.437565	-0.284808	0.102553	-0.0143804	0.935665	0.0428338	0.809919	0.172947	0.328015	0.00548217	0.975452	-0.00388387	0.982608	0.18546	0.293671	0.0388686	0.827237	-0.276978	0.112775	0.522858	0.00151103	0.326074	0.0598349	0.714364	2.08533e-06	0.579543
214392_at	214392_at	IRGC	56269	black	-0.0750202	0.673264	0.277304	0.112335	0.297919	0.0870297	-0.297113	0.0879287	0.00251249	0.988748	0.125293	0.480161	0.26587	0.128563	-0.331326	0.0556017	0.0295235	0.868356	0.0493216	0.781777	-0.314854	0.0697289	0.133976	0.450007	0.0152912	0.9316	0.126549	0.475738	0.0115464	0.948325	0.231761	0.187209	0.0645536	0.716823	0.52392	0.00147197	-0.0418516	0.814201	0.133683	0.451009	0.348679	0.0432793	0.649312	3.25832e-05	0.618402
205800_at	205800_at		NA	black	-0.0747151	0.67452	0.185861	0.292608	0.148182	0.402954	-0.228097	0.194475	0.0126035	0.943601	0.0283983	0.873332	0.143817	0.417104	-0.278939	0.110147	-0.00832355	0.962737	-0.0316961	0.858762	-0.199188	0.258739	0.0886237	0.618192	-0.089702	0.613908	-0.0323548	0.855857	-0.0313648	0.860224	0.0962526	0.588155	0.127404	0.472737	0.30068	0.0840043	-0.241263	0.169263	0.20182	0.252371	0.283596	0.104089	0.867872	3.0263e-11	0.796272
211625_s_at	211625_s_at	DRD3	1814	black	-0.0744682	0.675537	0.0368492	0.836089	-0.109462	0.53773	0.0114064	0.948951	-0.109929	0.535984	0.0298778	0.86679	-0.138889	0.43341	-0.250307	0.153356	-0.233598	0.183638	-0.255754	0.144314	0.113481	0.522807	0.0256837	0.885356	-0.315498	0.0691281	-0.339277	0.0496491	-0.198962	0.259292	-0.346559	0.0446546	-0.141364	0.425176	-0.105409	0.552977	-0.117709	0.507336	0.196372	0.265671	0.274357	0.116363	0.818956	3.22355e-09	0.597525
215166_at	215166_at	IGSF9B	22997	black	-0.0735695	0.679244	0.102502	0.56404	0.0519931	0.770266	-0.216803	0.2181	0.0428637	0.809789	-0.0615672	0.729421	0.104497	0.55644	-0.283683	0.103978	-0.00356417	0.984039	-0.0219961	0.90173	-0.148232	0.402795	0.0369922	0.835461	-0.16497	0.351149	0.038179	0.830258	-0.182796	0.300782	-0.0314262	0.859953	0.0736991	0.678708	0.245483	0.161699	-0.171118	0.333234	0.345171	0.0455744	0.203586	0.248156	0.856795	1.00959e-10	0.720185
205102_at	205102_at	TMPRSS2	7113	black	-0.0733448	0.680171	0.112834	0.525198	0.0199363	0.910894	-0.254873	0.145749	0.0461601	0.795459	-0.07861	0.658554	-0.0263442	0.882428	-0.255189	0.145233	0.0822162	0.643901	-0.0201627	0.909887	-0.210088	0.233043	7.88533e-05	0.999647	-0.0632594	0.722274	0.0932267	0.599992	-0.192656	0.275003	-0.0688012	0.69903	0.110934	0.532242	0.207681	0.238563	-0.134473	0.448312	0.477586	0.00428551	0.339333	0.0496094	0.877077	1.02101e-11	0.641234
214751_at	214751_at	ZNF468	90333	black	-0.0720871	0.685373	0.0144794	0.935223	0.181719	0.303689	-0.0528565	0.766556	-0.0478475	0.788149	0.242355	0.167281	-0.0365039	0.837604	-0.228607	0.193452	-0.0167257	0.9252	-0.0984953	0.579449	0.0318463	0.8581	0.403683	0.0179058	-0.461783	0.00597374	-0.183625	0.298558	-0.155276	0.380554	-0.204642	0.245657	0.059587	0.737813	0.0184498	0.917515	0.101077	0.569498	0.182518	0.301531	-0.010365	0.953606	0.34056	0.048738	0.212366
219003_s_at	219003_s_at	MANEA	79694	black	-0.0718682	0.68628	0.251579	0.151208	0.199329	0.258396	-0.173724	0.325811	0.0291967	0.869801	0.279074	0.109967	-0.0669852	0.706619	-0.19442	0.270545	0.0116085	0.948047	0.0584363	0.742704	-0.14739	0.405501	-0.0232461	0.896175	0.0966428	0.586636	-0.206308	0.24175	0.409775	0.0160946	0.215144	0.221728	0.050658	0.776013	0.00919455	0.958841	-0.14447	0.414972	0.0631375	0.722788	0.0982358	0.580454	0.425692	0.0120716	0.380752
203055_s_at	203055_s_at	LOC100505585	100505585	black	-0.0710726	0.68958	0.259632	0.138117	0.176726	0.317392	-0.212128	0.228433	0.0598978	0.736494	0.129231	0.466358	0.157175	0.374682	-0.224109	0.202603	0.21602	0.219808	0.24217	0.167616	-0.202492	0.250761	0.0166004	0.925759	0.189391	0.283376	0.0891169	0.616231	0.13398	0.449994	-0.0664612	0.708813	-0.130828	0.46082	-0.0232836	0.896009	-0.119053	0.502464	0.494897	0.00292469	0.112704	0.525676	0.44586	0.00822237	0.260117
215916_at	215916_at	CHRNE	1145	black	-0.0695919	0.695735	0.0186521	0.916614	0.131118	0.459818	-0.202885	0.249823	-0.194704	0.269833	-0.070389	0.692419	0.154774	0.382116	-0.0403223	0.820879	0.0880994	0.62028	0.218368	0.214715	-0.456691	0.00662704	0.0951545	0.592439	0.0396225	0.823938	0.285708	0.101426	-0.0564988	0.750961	0.164261	0.353253	0.323619	0.0618989	0.43114	0.0109061	-0.205688	0.243199	0.427263	0.0117253	0.407634	0.0167127	0.63103	6.30316e-05	0.600261
217382_at	217382_at		NA	black	-0.0695332	0.69598	0.168975	0.339413	0.0127794	0.942816	-0.151668	0.391856	0.0617586	0.728611	0.0192675	0.913872	-0.0661656	0.710053	-0.290843	0.0951666	-0.0904307	0.61102	-0.230721	0.189252	-0.00851487	0.961881	0.100542	0.571554	-0.223942	0.202949	-0.198213	0.261127	-0.178582	0.312254	-0.121091	0.495125	-0.00939825	0.957929	0.00613176	0.972545	-0.0749356	0.673612	0.202868	0.249863	0.446517	0.00811707	0.8691	2.63021e-11	0.744921
207921_x_at	207921_x_at	PAX8	7849	black	-0.0694504	0.696325	0.00297264	0.986688	0.118542	0.504312	-0.0659059	0.711142	-0.133088	0.453042	0.067774	0.703319	-0.0042116	0.98114	-0.302045	0.0825383	-0.304953	0.079482	-0.25428	0.146721	-0.00598862	0.973185	0.335155	0.0526686	-0.30505	0.079382	-0.349891	0.0425084	-0.145495	0.411633	-0.0492815	0.781951	0.019833	0.911354	0.265262	0.129473	-0.0460867	0.795778	-0.163302	0.356107	0.315366	0.0692512	0.627083	7.22853e-05	0.5467
213516_at	213516_at		NA	black	-0.0690621	0.697943	0.199324	0.258408	0.0421349	0.812966	-0.270933	0.121176	0.169883	0.336785	-0.131386	0.458894	0.163979	0.35409	-0.267945	0.125496	0.175084	0.32198	-0.0337395	0.849757	-0.177471	0.315321	0.0352069	0.843302	-0.0685663	0.70001	0.133791	0.45064	-0.177209	0.316049	-0.079605	0.654498	-0.0260494	0.883735	0.116689	0.511046	-0.0906779	0.610041	0.571843	0.000410753	0.287362	0.0993758	0.847896	2.4767e-10	0.70952
211619_s_at	211619_s_at	Alpp	250	black	-0.0689644	0.69835	0.160835	0.36352	-0.00742725	0.966747	-0.124921	0.481477	0.103597	0.559861	0.0848359	0.633339	-0.0376924	0.832391	-0.373601	0.0295204	-0.0936963	0.598148	-0.162413	0.358768	0.103383	0.560679	0.021157	0.905462	-0.250467	0.153084	-0.275353	0.11499	-0.147765	0.404296	-0.220571	0.210009	-0.226693	0.197309	-0.114312	0.51975	-0.0163724	0.926776	0.270853	0.12129	0.26722	0.126562	0.793723	2.1399e-08	0.501134
208031_s_at	208031_s_at	RFX2	5990	black	-0.0683668	0.700843	0.0910401	0.608609	0.131868	0.457231	-0.070775	0.690815	-0.106622	0.548394	0.258644	0.139676	0.0270947	0.879103	-0.263106	0.132735	-0.143397	0.418482	-0.0378126	0.831863	-0.0229432	0.897521	0.206329	0.241701	-0.345703	0.0452199	-0.29015	0.095993	-0.0979149	0.581697	-0.124461	0.483108	-0.00630545	0.971767	0.0250242	0.888282	-0.141446	0.424906	0.152244	0.390038	0.256124	0.143713	0.697136	4.6286e-06	0.581927
202312_s_at	202312_s_at	COL1A1	1277	black	-0.0676194	0.703966	0.260098	0.137385	0.171652	0.331704	-0.304255	0.0802074	0.0776159	0.662615	0.0492901	0.781914	0.0722463	0.684714	-0.0842607	0.635652	0.241083	0.16959	0.112189	0.527583	-0.387471	0.0235695	0.0368839	0.835936	0.125935	0.477899	0.250567	0.152914	0.123797	0.485461	0.282963	0.104897	0.575637	0.00036815	0.234135	0.182605	-0.0565609	0.750695	0.426218	0.0119546	0.115702	0.514653	0.465731	0.00550604	0.378794
212575_at	212575_at	TMEM259	91304	black	-0.0656543	0.712198	0.209034	0.235448	0.21266	0.22724	-0.198574	0.26024	0.0407861	0.818852	0.214841	0.222397	0.0842296	0.635777	-0.373897	0.029382	0.0102436	0.954149	-0.0375795	0.832885	-0.0946396	0.594452	0.173445	0.326601	-0.191361	0.278304	-0.0543938	0.759962	0.0116578	0.947827	0.000144648	0.999352	0.0668285	0.707275	0.203784	0.247686	-0.00535946	0.976002	0.373639	0.0295029	-0.199528	0.257912	0.612076	0.000119672	0.333578
203101_s_at	203101_s_at	mgat2	4247	black	-0.0649905	0.714986	0.171004	0.333562	0.0403553	0.820734	-0.188237	0.286372	-0.0116586	0.947824	0.0456922	0.797489	-0.000741272	0.99668	-0.267324	0.126409	0.0606901	0.733135	-0.0055371	0.975206	-0.16117	0.362508	-0.0326691	0.854472	-0.0710135	0.689825	0.0622595	0.726494	-0.156392	0.377097	-0.15141	0.392671	0.0113676	0.949124	0.120371	0.497712	-0.125178	0.48057	0.495711	0.00287119	0.199123	0.258898	0.896846	7.15317e-13	0.510847
217548_at	217548_at	ARPIN	348110	black	-0.0649833	0.715016	0.0767457	0.666178	0.131338	0.459059	-0.181534	0.30419	-0.0943897	0.595431	0.00343893	0.9846	-0.0110514	0.950538	-0.153353	0.386554	0.0249253	0.888721	0.0196738	0.912063	-0.275381	0.114951	0.050453	0.776897	0.0439325	0.805136	0.106801	0.547718	-0.0212131	0.905213	0.186988	0.289642	0.220802	0.209519	0.35809	0.0375786	-0.08601	0.628628	0.127203	0.473439	0.171067	0.333379	0.512317	0.00195094	0.363651
208455_at	208455_at	NECTIN1	5818	black	-0.0649679	0.715081	0.202742	0.250164	0.134714	0.447494	-0.306288	0.0781089	0.0458907	0.796628	0.0270011	0.879518	0.0996019	0.575174	-0.337951	0.0506048	0.098149	0.58079	0.0739367	0.677728	-0.268014	0.125396	0.057843	0.745229	-0.0686801	0.699536	0.0811235	0.648327	-0.158545	0.370483	-0.071113	0.689412	0.00409976	0.981641	0.249728	0.15434	-0.0975686	0.58304	0.44211	0.00884605	0.370196	0.0311557	0.923372	7.47522e-15	0.645993
214690_at	214690_at	TAF1B	9014	black	0.0647022	0.716198	0.172977	0.327928	0.168627	0.340423	-0.301275	0.0833624	0.335522	0.0523935	0.158864	0.369506	0.241495	0.168841	-0.378466	0.027307	0.209374	0.234671	0.270918	0.121197	-0.06679	0.707436	-0.0366419	0.836998	-0.238693	0.173991	0.0015246	0.993172	-0.091621	0.606315	-0.0919179	0.605143	-0.0103468	0.953688	0.00285472	0.987216	-0.000170052	0.999238	0.335751	0.052223	0.112143	0.527753	0.487566	0.00344656	0.311002
213747_at	213747_at		NA	black	-0.0644729	0.717162	0.244378	0.163656	0.00652031	0.970806	-0.306408	0.0779857	0.328182	0.0581059	-0.00803252	0.964039	0.0591674	0.739596	-0.400066	0.0190592	0.0482045	0.786605	-0.0264931	0.881769	-0.0101293	0.95466	-0.104477	0.556514	-0.069432	0.696401	-0.0800977	0.652493	-0.041341	0.816429	-0.0501829	0.778061	-0.0705879	0.691593	-0.0226602	0.898779	-0.0829045	0.641119	0.292986	0.0926437	0.159682	0.367015	0.771214	9.41177e-08	0.539407
212885_at	212885_at	MPHOSPH10	10199	black	-0.0644049	0.717448	0.0109507	0.950988	0.0918478	0.60542	-0.247512	0.158151	0.298004	0.0869354	-0.0679124	0.702741	-0.025062	0.888114	-0.025236	0.887342	0.403885	0.0178431	0.411207	0.015692	-0.161859	0.360432	0.00397568	0.982197	0.0906951	0.609973	0.0694746	0.696224	0.182847	0.300644	0.098662	0.578804	0.181503	0.304274	-0.13786	0.436859	-0.305768	0.0786418	0.446761	0.0080782	0.0260492	0.883736	0.350735	0.0419778	0.261786
206890_at	206890_at	IL12RB1	3594	black	0.0638781	0.719666	0.1187	0.503743	0.130211	0.462957	-0.189972	0.281873	0.0912376	0.607829	0.0188969	0.915523	-0.0940726	0.596673	-0.186514	0.290887	0.217062	0.217538	0.141648	0.424238	-0.141086	0.426096	0.176088	0.31917	0.0346107	0.845923	0.0544391	0.759768	-0.0991572	0.576891	-0.182698	0.301045	-0.0656968	0.712019	0.00381606	0.982911	-0.101944	0.566176	0.445975	0.00820395	0.208749	0.236102	0.675835	1.15338e-05	0.493352
219589_s_at	219589_s_at	TMEM143	55260	black	-0.0633212	0.722013	0.114623	0.518607	-0.0010017	0.995514	-0.126027	0.477575	0.0426098	0.810895	-0.0838352	0.637365	-0.00525375	0.976475	-0.0558675	0.753657	0.102333	0.564687	0.0350097	0.844168	-0.152775	0.388367	-0.050855	0.775164	0.00585004	0.973806	0.0990359	0.577359	-0.0911942	0.608	0.0913809	0.607263	0.0677096	0.703588	0.0800361	0.652744	-0.19388	0.271905	0.483323	0.00378405	0.188398	0.285953	0.840635	4.94297e-10	0.707523
217173_s_at	217173_s_at	LDLR	3949	black	-0.0626695	0.724763	0.271249	0.120726	0.0139207	0.937718	-0.255882	0.144106	0.140475	0.428123	0.0681994	0.701542	-0.0043178	0.980665	-0.355633	0.0390045	0.0766352	0.666631	-0.0815919	0.646429	-0.0957612	0.590071	-0.149139	0.399889	-0.0488615	0.783765	-0.0176768	0.92096	-0.130772	0.461013	-0.115742	0.514506	-0.00489046	0.978101	0.0126893	0.943218	-0.106887	0.547396	0.476762	0.00436206	0.370458	0.0310271	0.900208	4.31574e-13	0.639981
216363_at	216363_at		NA	black	-0.0607388	0.732928	0.209865	0.23355	0.0367874	0.83636	-0.195901	0.266841	-0.0145378	0.934963	-0.137711	0.437359	0.165853	0.34854	-0.184085	0.297327	0.00668969	0.970048	-0.142821	0.420373	-0.222415	0.206127	0.0181643	0.918787	0.0623012	0.726318	0.041488	0.815788	-0.0780596	0.660801	0.051613	0.771901	0.10895	0.539643	0.235805	0.179415	-0.331204	0.0556977	0.297471	0.0875285	0.394465	0.020967	0.859532	7.56796e-11	0.779632
204885_s_at	204885_s_at	MSLN	10232	black	-0.060525	0.733834	0.0996238	0.57509	0.0745064	0.67538	-0.0709808	0.689961	-0.0521165	0.769735	-0.084173	0.636005	-0.00189634	0.991508	-0.141356	0.425205	-0.0640571	0.718912	-0.07318	0.680852	-0.0839962	0.636717	0.209189	0.235094	-0.0174596	0.921928	-0.13659	0.441134	-0.0668862	0.707033	0.0373679	0.833813	-0.00226957	0.989836	0.118874	0.503112	-0.288259	0.0982787	0.187995	0.287004	0.295809	0.0893978	0.845529	3.11433e-10	0.784806
207384_at	207384_at	PGLYRP1	8993	black	-0.060194	0.735237	0.211612	0.229593	0.0731997	0.680771	-0.245294	0.162033	0.0187463	0.916194	0.0340414	0.848428	0.101575	0.567587	-0.197556	0.262741	0.182071	0.302735	0.14154	0.424595	-0.271268	0.120698	-0.081145	0.64824	0.0337211	0.849838	0.12503	0.481091	-0.0662311	0.709778	-0.0801921	0.652109	0.0024313	0.989112	0.0813306	0.647488	-0.180409	0.307247	0.59847	0.000184975	0.485903	0.0035756	0.837545	6.56484e-10	0.658347
207090_x_at	207090_x_at	ZFP30	22835	black	-0.0599371	0.736327	0.195353	0.26821	0.121877	0.492307	-0.298686	0.086181	0.175245	0.321528	-0.0830377	0.640581	0.0934616	0.59907	-0.0775651	0.662823	0.365049	0.033767	0.302568	0.0819817	-0.314271	0.0702762	-0.137159	0.439215	0.211639	0.229531	0.243153	0.165844	0.142851	0.420274	0.243858	0.164582	0.218181	0.215117	0.137452	0.438228	-0.61745	0.000100201	0.444083	0.00851304	0.104134	0.557816	0.460273	0.00616152	0.368043
222198_at	222198_at		NA	black	-0.0594773	0.738279	0.168782	0.339973	0.0922724	0.603746	-0.236434	0.178224	0.089883	0.61319	0.0238777	0.89337	0.00335085	0.984994	-0.254079	0.147052	0.0700306	0.69391	6.87764e-05	0.999692	-0.1549	0.381723	0.0967915	0.586058	-0.191611	0.277665	0.00859728	0.961512	-0.169678	0.337377	0.040627	0.819547	0.126661	0.475343	0.135256	0.445649	-0.147445	0.405326	0.416329	0.01432	0.255678	0.144437	0.870855	2.14735e-11	0.653299
219661_at	219661_at	RANBP17	64901	black	0.0584346	0.742711	0.224676	0.201433	0.173638	0.326057	-0.280271	0.108387	0.00208356	0.990669	0.0430952	0.808781	0.338249	0.050389	-0.314624	0.0699439	0.0166723	0.925439	-0.0639722	0.71927	-0.28576	0.10136	0.0207074	0.907463	-0.0503615	0.777291	0.0597233	0.737235	-0.077848	0.661666	0.0691373	0.697629	0.156836	0.375727	0.37658	0.0281483	-0.15462	0.382593	0.202436	0.250895	0.345556	0.0453179	0.669951	1.46523e-05	0.614858
213862_at	213862_at		NA	black	-0.0580865	0.744193	0.17474	0.322945	0.0351961	0.843349	-0.199438	0.25813	0.0529448	0.766176	-0.0245465	0.890402	0.0671245	0.706036	-0.188622	0.28537	0.0810131	0.648775	0.0533604	0.764393	-0.191967	0.276755	-0.0724634	0.683815	-0.0210282	0.906035	0.0569298	0.749121	-0.102314	0.564758	0.0209705	0.906292	0.0429568	0.809383	0.0696663	0.695426	-0.173706	0.325863	0.443854	0.00855113	0.328451	0.0578887	0.933693	7.96185e-16	0.735536
207640_x_at	207640_x_at	NTN3	4917	black	0.0573501	0.74733	0.206055	0.242342	0.0878031	0.621461	-0.131906	0.457103	-0.0249438	0.888638	0.0726908	0.682874	0.0320694	0.857116	-0.140618	0.427648	0.020161	0.909894	0.0270819	0.87916	-0.178973	0.311177	0.0178765	0.92007	0.0772013	0.664312	-0.0188147	0.915889	0.0361213	0.839284	0.0146138	0.934623	-0.0228624	0.89788	0.00658026	0.970537	-0.128789	0.467897	0.271401	0.12051	0.156778	0.375905	0.786622	3.47984e-08	0.654376
207531_at	207531_at	CRYGC	1420	black	-0.0567026	0.750091	0.207163	0.239762	0.0395906	0.824078	-0.236914	0.177318	0.122103	0.4915	-0.0301176	0.865731	0.081279	0.647697	-0.315618	0.0690167	0.165761	0.348813	0.0074533	0.96663	-0.120588	0.496931	-0.0193858	0.913346	-0.0700844	0.693686	0.0528293	0.766673	-0.190152	0.281409	-0.238718	0.173944	-0.184151	0.297153	0.044505	0.802646	-0.140644	0.427563	0.587443	0.000259567	0.314538	0.070025	0.877685	9.47379e-12	0.542083
220562_at	220562_at	CYP2W1	54905	black	-0.0553837	0.755725	0.202548	0.250627	0.0439799	0.80493	-0.2227	0.205532	0.0622698	0.726451	-0.00831083	0.962794	0.0347599	0.845267	-0.305594	0.0788207	0.0589937	0.740334	-0.0705499	0.691751	-0.130125	0.463255	0.0528061	0.766772	-0.0742455	0.676455	-0.0392885	0.8254	-0.14998	0.397208	-0.164206	0.353415	-0.10247	0.564161	0.0465313	0.79385	-0.169843	0.336902	0.454028	0.00699246	0.350517	0.0421141	0.905626	1.83854e-13	0.605609
214795_at	214795_at	ZMYND8	23613	black	-0.0535594	0.763539	0.132564	0.45484	0.155691	0.379266	-0.277703	0.111798	0.0859635	0.628814	-0.0718362	0.686413	0.164374	0.352916	-0.226714	0.197268	0.186845	0.290016	0.106398	0.549241	-0.273167	0.11802	0.0570563	0.748582	-0.0178776	0.920065	0.192622	0.275088	-0.109766	0.536593	0.0660833	0.710398	0.143473	0.418232	0.323179	0.0622742	-0.19535	0.268216	0.432253	0.0106803	0.202485	0.250777	0.820525	2.83859e-09	0.727754
211918_x_at	211918_x_at	PAPPA2	60676	black	0.0533285	0.76453	0.112857	0.525111	0.0320216	0.857326	-0.0426382	0.810772	-0.0548922	0.757828	-0.00183447	0.991785	0.0570663	0.748539	-0.126577	0.47564	-0.0035939	0.983906	-0.312556	0.0719044	-0.0468404	0.79251	0.116742	0.510854	-0.0966799	0.586492	-0.00283195	0.987318	-0.129126	0.466724	-0.116448	0.511927	0.000354909	0.998411	0.102298	0.564822	-0.07287	0.682134	0.206127	0.242174	0.0832916	0.639557	0.303248	0.0812637	0.254521
209571_at	209571_at	CIR1	9541	black	-0.0530645	0.765662	-0.0167252	0.925203	-0.000401494	0.998202	-0.0964147	0.587524	-0.0121116	0.945799	0.0240682	0.892524	0.0395613	0.824206	0.0238165	0.893642	0.153515	0.386044	0.442474	0.00878389	-0.170157	0.335995	-0.136745	0.440609	0.00342379	0.984668	0.161001	0.36302	0.00430559	0.98072	0.080118	0.652411	0.0700805	0.693702	-0.00977634	0.956239	-0.370573	0.030971	0.391994	0.0218577	-0.0748547	0.673945	0.331842	0.0551994	0.245549
213749_at	213749_at	masp1	5648	black	0.0528011	0.766794	0.432382	0.0106543	0.118805	0.503361	-0.514638	0.00184548	0.55408	0.00067418	0.0975871	0.582968	0.21818	0.215119	-0.46563	0.00551758	0.234898	0.181142	0.0900917	0.612363	-0.151334	0.392909	-0.27218	0.119406	0.03642	0.837972	0.104207	0.557541	0.107256	0.546007	0.181378	0.304612	0.114515	0.519004	0.0794384	0.655176	0.0453718	0.79888	0.212238	0.228185	0.153137	0.38723	0.387082	0.0237215	0.376007
217689_at	217689_at	PTPN1	5770	black	-0.0524435	0.76833	0.105487	0.552684	0.0165733	0.92588	-0.198511	0.260394	0.0102293	0.954213	-0.172871	0.328229	0.142425	0.421675	-0.214141	0.223944	0.023794	0.893742	-0.0838007	0.637504	-0.191716	0.277395	0.0478457	0.788157	-0.095543	0.590922	0.137454	0.438221	-0.282846	0.105047	-0.0907186	0.60988	0.0296675	0.86772	0.287309	0.0994416	-0.145072	0.413007	0.325581	0.060245	0.336258	0.0518465	0.786712	3.45878e-08	0.678019
216386_at	216386_at	LOC220077	220077	black	-0.0523823	0.768593	0.137632	0.437623	0.121308	0.494345	-0.208336	0.237052	-0.023934	0.89312	0.0214691	0.904074	0.0116531	0.947848	-0.210446	0.232229	0.0730523	0.68138	0.0549525	0.75757	-0.226557	0.197586	0.134143	0.449437	0.0889509	0.616891	-0.0559844	0.753157	0.114132	0.52041	-0.0271314	0.878941	0.0477922	0.788388	0.0969174	0.585568	-0.200997	0.25435	0.353622	0.040204	0.228238	0.19419	0.817031	3.76202e-09	0.66793
215949_x_at	215949_x_at	ighm	3507	black	-0.0519571	0.770421	0.222628	0.205681	0.0623877	0.725953	-0.21058	0.231924	0.0298026	0.867123	-0.0123584	0.944696	0.0637092	0.720378	-0.33463	0.0530632	-0.0482665	0.786337	-0.161647	0.361071	-0.110292	0.534632	0.0304748	0.864153	-0.105615	0.552199	-0.0422303	0.81255	-0.203793	0.247664	-0.0457074	0.797424	0.035549	0.841798	0.215406	0.221154	-0.206114	0.242203	0.25511	0.145362	0.402228	0.0183625	0.842087	4.31683e-10	0.635376
207389_at	207389_at	GP1BA	2811	black	-0.0507468	0.77563	0.0274989	0.877313	0.0257701	0.884974	-0.177618	0.314914	-0.0472597	0.790694	-0.115082	0.516921	0.0757195	0.670389	-0.135462	0.444951	0.105508	0.552604	0.0367617	0.836472	-0.23482	0.181291	0.0732368	0.680617	-0.201356	0.253485	0.121609	0.493266	-0.303886	0.0805937	-0.164214	0.353391	0.0921973	0.604042	0.178087	0.313617	-0.132933	0.453575	0.356517	0.0384864	0.601359	0.000168916	0.667903	1.59051e-05	0.532521
212827_at	212827_at	ighm	3507	black	-0.0501312	0.778284	0.223376	0.204121	0.183286	0.299467	-0.160731	0.363833	-0.0826542	0.642131	0.28514	0.102136	-0.0247253	0.889608	-0.321604	0.0636341	-0.0224579	0.899678	-0.0215465	0.90373	-0.142972	0.419875	0.0898573	0.613292	-0.141556	0.424541	-0.133719	0.450885	-0.00526377	0.97643	-0.0902043	0.611917	0.0774226	0.663406	0.0973447	0.583908	-0.0550262	0.757255	0.330315	0.0563978	0.167537	0.343599	0.807644	7.79258e-09	0.561264
207771_at	207771_at	SLC5A2	6524	black	-0.0496807	0.780227	0.0510376	0.774378	-0.0413997	0.816173	-0.0739329	0.677744	-0.0769223	0.665454	-0.166695	0.346064	0.0250955	0.887965	-0.118538	0.504327	-0.00264719	0.988145	-0.191708	0.277415	-0.0957054	0.590288	0.130284	0.462704	-0.19177	0.277259	-0.00717475	0.967877	-0.304307	0.0801538	-0.194515	0.270307	0.0776471	0.662487	0.0823621	0.643311	-0.279565	0.109317	0.325477	0.0603316	0.46046	0.00613792	0.799244	1.44703e-08	0.639944
211453_s_at	211453_s_at	AKT2	208	black	-0.049421	0.781348	0.106595	0.548495	0.0332016	0.852126	-0.222252	0.206468	0.034062	0.848337	-0.0079841	0.964255	0.111326	0.530786	-0.280742	0.10777	0.0686695	0.69958	0.110516	0.533798	-0.169366	0.33828	-0.00917499	0.958928	-0.081742	0.645821	-0.00531024	0.976222	-0.112801	0.525319	-0.172603	0.32899	0.0165915	0.925799	0.0552109	0.756464	-0.123768	0.485566	0.479006	0.00415632	0.515846	0.0017926	0.770016	1.01361e-07	0.656486
203070_at	203070_at	SEMA3B	7869	black	-0.0489081	0.783563	0.318929	0.0659975	0.17341	0.326699	-0.223292	0.204297	0.0256447	0.885529	0.162422	0.358742	0.112445	0.526635	-0.2983	0.0866069	0.0192413	0.913989	-0.0300159	0.86618	-0.192037	0.276578	-0.0505623	0.776426	0.113056	0.524379	-0.0975067	0.58328	0.106538	0.54871	0.0862164	0.627801	-0.0402308	0.821279	0.101368	0.568384	-0.233264	0.184285	0.171474	0.332213	0.407448	0.0167674	0.764327	1.43298e-07	0.673817
211608_at	211608_at		NA	black	-0.0486354	0.784742	0.172065	0.330524	0.098085	0.581038	-0.260478	0.136791	0.126907	0.474478	-0.0308171	0.862641	-0.0369092	0.835825	-0.237635	0.175963	0.121092	0.495119	-0.00279072	0.987503	-0.186206	0.291699	0.0919115	0.605169	0.000550273	0.997536	-0.0416107	0.815252	0.00972157	0.956484	0.0138276	0.938134	0.111204	0.531237	0.0898331	0.613388	-0.211819	0.229126	0.406126	0.01716	0.237301	0.17659	0.913216	5.08365e-14	0.729605
208256_at	208256_at	EFNA2	1943	black	-0.0485417	0.785147	0.0357763	0.840799	-0.0645477	0.716848	-0.120587	0.496935	0.0477981	0.788363	-0.105014	0.554477	-0.0748026	0.67416	-0.26605	0.128295	-0.0468246	0.792579	-0.150887	0.394327	0.0129596	0.942011	0.0987465	0.578478	-0.31113	0.073281	-0.120423	0.497525	-0.342112	0.0476545	-0.27723	0.112436	-0.0327319	0.854195	0.0110452	0.950565	-0.109593	0.53724	0.364318	0.0341518	0.340113	0.0490544	0.901239	3.68297e-13	0.654299
210806_at	210806_at	ttll5	23093	black	-0.0480394	0.787319	0.194748	0.269723	0.135454	0.444977	-0.326627	0.0593774	0.0749407	0.673591	-0.0950395	0.592888	0.196904	0.264353	-0.191372	0.278275	0.22803	0.194609	0.134536	0.448097	-0.36587	0.0333391	0.0248035	0.889261	-0.0322397	0.856365	0.233177	0.184452	-0.163837	0.354513	0.102041	0.565805	0.14665	0.40789	0.282501	0.10549	-0.28936	0.0969428	0.527415	0.00134957	0.468033	0.00524803	0.891954	1.44785e-12	0.816542
210888_s_at	210888_s_at	ITIH1	3697	black	-0.0469913	0.791856	0.133898	0.450275	0.0210288	0.906033	-0.194936	0.269253	0.0655679	0.71256	-0.0152561	0.931756	-0.0571222	0.748301	-0.217197	0.217245	0.0391866	0.825846	-0.010158	0.954532	-0.145861	0.410444	-0.00836041	0.962572	-0.0417677	0.814567	0.0441403	0.804232	-0.114358	0.51958	-0.0619061	0.727988	0.0640689	0.718863	0.0682104	0.701496	-0.0653763	0.713365	0.431892	0.010753	0.158404	0.370913	0.858573	8.37813e-11	0.593499
214916_x_at	214916_x_at	IGHV4-31	28396	black	-0.0453454	0.798995	0.139106	0.432685	0.0347058	0.845505	-0.241774	0.168333	0.0408751	0.818464	-0.0608444	0.732481	-0.012674	0.943286	-0.123836	0.485323	0.132828	0.453935	0.154918	0.381666	-0.290729	0.095302	-0.110811	0.5327	0.121826	0.492491	0.0939349	0.597213	0.0139114	0.937759	0.0899449	0.612945	0.182063	0.302758	0.107747	0.544159	-0.304918	0.0795182	0.421822	0.0129618	0.388678	0.023102	0.859271	7.78087e-11	0.757643
212794_s_at	212794_s_at	KIAA1033	23325	black	-0.0451919	0.799662	0.249964	0.153937	0.382023	0.0257761	-0.286706	0.100185	0.100886	0.570232	0.253661	0.147741	0.143642	0.417678	-0.271297	0.120657	0.207361	0.239303	0.283864	0.103747	-0.284226	0.103289	0.23496	0.181024	0.116224	0.512743	-0.0364512	0.837835	0.373591	0.0295253	0.171209	0.332973	0.105512	0.552588	0.162622	0.358142	-0.108691	0.540617	0.284478	0.10297	-0.0196936	0.911975	0.429966	0.011149	0.268737
221242_at	221242_at		NA	black	-0.045069	0.800196	0.167989	0.342282	0.104759	0.555443	-0.317049	0.0676991	0.0389102	0.827056	-0.0280252	0.874983	0.208492	0.236693	-0.299479	0.0853103	0.159807	0.366634	0.152187	0.390218	-0.301964	0.0826244	-0.0114124	0.948924	-0.0255039	0.886154	0.190809	0.279719	-0.20107	0.254175	-0.106837	0.547582	-0.0250287	0.888262	0.292598	0.0930961	-0.236718	0.177687	0.516447	0.00176679	0.539868	0.000982915	0.803792	1.03879e-08	0.598898
214267_s_at	214267_s_at	CADM4	199731	black	-0.0435079	0.806984	0.111806	0.529002	0.111231	0.531139	-0.199421	0.258172	-0.0534694	0.763925	-0.0382699	0.82986	0.0735477	0.679333	-0.129724	0.464646	0.0866578	0.626035	0.126613	0.475511	-0.297863	0.0870919	0.126293	0.476636	-0.0535761	0.763467	0.166504	0.346626	-0.150785	0.39465	0.0425961	0.810955	0.129379	0.465845	0.290679	0.0953615	-0.161231	0.362326	0.440717	0.00908773	0.203068	0.249386	0.843798	3.6736e-10	0.673393
221109_at	221109_at	LOC100506571	100506571	black	-0.0434178	0.807376	0.308965	0.0754096	0.283607	0.104074	-0.404616	0.0176178	0.116325	0.512374	0.147697	0.404515	0.140696	0.427389	-0.363574	0.0345472	0.244059	0.164223	0.241519	0.168797	-0.39939	0.0192815	0.0297274	0.867455	0.142781	0.420504	0.183671	0.298435	0.0905972	0.610361	0.100455	0.57189	0.0487753	0.784137	0.276413	0.113541	-0.097077	0.584948	0.525906	0.00140129	0.119901	0.499403	0.863408	4.98007e-11	0.525319
217314_at	217314_at		NA	black	-0.0424598	0.811549	0.116895	0.510295	0.050389	0.777172	-0.0839761	0.636798	-0.0833725	0.639231	0.0443274	0.803419	-0.0653271	0.713572	-0.240937	0.169856	-0.128815	0.467808	-0.133069	0.453108	-0.0641262	0.718621	0.114223	0.520076	-0.113135	0.524087	-0.234573	0.181764	-0.0484823	0.785404	-0.0800196	0.652811	-0.0158796	0.928975	0.0317751	0.858414	-0.154031	0.384431	0.203461	0.248451	0.253785	0.147535	0.873934	1.49367e-11	0.705206
220388_at	220388_at	FER1L4	80307	black	-0.0423603	0.811983	0.148751	0.401132	-0.0861076	0.628237	-0.115781	0.514361	-0.0361744	0.839051	0.0817398	0.64583	-0.188313	0.286174	-0.171322	0.332648	-0.0620416	0.727415	-0.0852552	0.631655	-0.0811118	0.648375	-0.148576	0.401693	-0.0797059	0.654087	-0.110019	0.535651	-0.107172	0.546323	-0.163039	0.356895	-0.0117701	0.947325	-0.108614	0.540904	-0.0772253	0.664214	0.343287	0.0468466	0.383882	0.025005	0.828594	1.44637e-09	0.602315
214399_s_at	214399_s_at	KRT4	3851	black	-0.0423188	0.812164	0.0770378	0.664981	0.00812148	0.963641	-0.155863	0.378734	0.0128082	0.942687	-0.152457	0.389368	0.0309323	0.862133	-0.114976	0.517311	0.0705951	0.691562	-0.0444795	0.802757	-0.158956	0.369227	0.0831287	0.640214	-0.0626231	0.724959	0.0531707	0.765207	-0.102595	0.563683	0.0649978	0.714955	0.125853	0.478187	0.168611	0.340471	-0.283026	0.104816	0.39803	0.0197354	0.197944	0.261787	0.85608	1.08738e-10	0.711631
209938_at	209938_at	TADA2A	6871	black	-0.0420739	0.813232	0.144773	0.413981	0.0481151	0.786992	-0.114913	0.517544	-0.0376977	0.832367	0.00139618	0.993747	0.0744712	0.675525	-0.222199	0.206579	-0.0531651	0.765231	-0.0625702	0.725182	-0.111522	0.530055	0.0328735	0.853571	-0.133491	0.451664	-0.018946	0.915304	-0.225375	0.199997	-0.119561	0.50063	-0.0893124	0.615454	0.100208	0.572838	-0.0697319	0.695153	0.338029	0.0505482	0.352879	0.0406547	0.875918	1.17624e-11	0.718532
220077_at	220077_at	CCDC134	79879	black	-0.0412107	0.816998	0.338312	0.0503433	0.117069	0.509663	-0.321192	0.0639938	0.160713	0.363888	0.0438174	0.805637	0.100299	0.572489	-0.402178	0.0183786	0.125567	0.479194	-0.040146	0.821649	-0.189796	0.282327	-0.045892	0.796622	0.0141007	0.936914	0.0727149	0.682775	-0.0685652	0.700015	-0.0477381	0.788623	-0.028429	0.873196	0.176594	0.317758	-0.105612	0.552212	0.447488	0.00796355	0.188883	0.284692	0.893989	1.08424e-12	0.529484
220344_at	220344_at	C11ORF16	56673	black	-0.0400841	0.82192	0.303117	0.0814018	0.165711	0.348959	-0.410395	0.0159191	0.216286	0.219227	-0.0636662	0.720559	0.281517	0.10676	-0.3813	0.0260813	0.293457	0.0920957	0.102395	0.56445	-0.327848	0.0583774	-0.00811422	0.963673	0.0696603	0.695451	0.331037	0.0558282	-0.156677	0.376219	-0.0419905	0.813595	0.0719972	0.685746	0.300239	0.0844816	-0.0842315	0.635769	0.656546	2.47923e-05	0.203201	0.249069	0.78226	4.64924e-08	0.498264
208159_x_at	208159_x_at	DDX11	1663	black	-0.0382551	0.829924	0.0123074	0.944924	0.118427	0.50473	-0.0577587	0.745589	-0.20116	0.253958	0.0394402	0.824736	-0.0377806	0.832004	0.019867	0.911203	0.0287914	0.871593	0.0775112	0.663043	-0.25013	0.153656	0.0753173	0.672042	-0.0246595	0.8899	0.142838	0.420317	-0.0167579	0.925057	0.183052	0.300095	0.0690644	0.697933	0.21296	0.226569	-0.0713455	0.688447	0.182945	0.300383	0.124917	0.481493	0.480719	0.00400495	0.465511
219254_at	219254_at	OGFOD3	79701	black	-0.0381831	0.83024	0.275373	0.114962	0.21291	0.226681	-0.375867	0.028472	0.099696	0.574812	0.191607	0.277674	0.138603	0.434367	-0.431598	0.0108128	0.132748	0.454209	0.211268	0.230368	-0.284933	0.102396	0.00367809	0.983529	0.0069791	0.968752	0.0556475	0.754597	0.0879486	0.620881	-0.0619024	0.728003	-0.00752553	0.966307	0.223625	0.203606	-0.119372	0.501312	0.404937	0.0175195	0.0944827	0.595066	0.724323	1.2806e-06	0.457907
216329_at	216329_at		NA	black	-0.0381624	0.83033	0.0461624	0.795449	-0.0895173	0.614641	-0.016698	0.925324	0.0361792	0.83903	-0.0163886	0.926704	-0.202246	0.25135	-0.209816	0.233662	-0.113989	0.520939	-0.252656	0.149407	0.155884	0.37867	0.0659273	0.711052	-0.177686	0.314727	-0.37708	0.0279233	-0.0699832	0.694107	-0.269005	0.123951	-0.0575671	0.746405	-0.197592	0.262652	-0.169954	0.336581	0.186947	0.289749	0.246738	0.159498	0.816042	4.06966e-09	0.624118
207421_at	207421_at	CA5A	763	black	0.0369775	0.835526	0.204772	0.245351	0.267423	0.126263	-0.346179	0.0449051	0.0679035	0.702778	0.139156	0.432517	0.257855	0.140932	-0.398431	0.0196007	0.12783	0.471246	0.123406	0.486851	-0.316365	0.0683266	0.0820371	0.644626	-0.119922	0.499328	0.108794	0.54023	-0.108321	0.542002	-0.0516495	0.771744	0.165154	0.350605	0.363339	0.034673	-0.0772763	0.664005	0.236298	0.178481	0.239235	0.172986	0.669163	1.51233e-05	0.388683
218600_at	218600_at	LIMD2	80774	black	-0.0369701	0.835558	0.118392	0.504857	0.0301351	0.865654	-0.0634127	0.721627	-0.159344	0.368042	0.0907774	0.609648	-0.0736239	0.679019	-0.279321	0.10964	-0.130925	0.460485	-0.263295	0.132446	-0.0381976	0.830176	0.166398	0.346938	-0.279341	0.109614	-0.213787	0.224728	-0.21294	0.226613	-0.267845	0.125644	-0.0564465	0.751184	0.0470907	0.791426	-0.102758	0.563063	0.221432	0.208191	0.317748	0.0670619	0.772508	8.6834e-08	0.544307
220416_at	220416_at	ATP8B4	79895	black	0.0356298	0.841443	0.106538	0.548713	0.0219809	0.901798	0.0181177	0.918995	-0.181714	0.303702	0.397077	0.0200584	-0.114359	0.519577	-0.251304	0.151671	-0.248846	0.155848	-0.0932454	0.599919	0.0743128	0.676177	-0.0706872	0.69118	-0.285888	0.101201	-0.348541	0.0433675	-0.0591593	0.73963	-0.2678	0.125709	-0.0463327	0.794711	-0.0822964	0.643577	-0.0407567	0.818981	-0.0391536	0.82599	0.264623	0.130433	0.418693	0.0137214	0.283712
214105_at	214105_at	SOCS3	9021	black	-0.0341465	0.847965	-0.000506437	0.997732	-0.0885588	0.61845	0.160188	0.365478	-0.231568	0.187587	-0.0520908	0.769846	-0.192416	0.275613	-0.0327184	0.854255	-0.27177	0.119985	-0.256901	0.14246	0.103941	0.558552	0.116223	0.512746	0.0522282	0.769255	-0.353215	0.0404502	0.0424131	0.811753	-0.191867	0.277011	-0.199434	0.25814	-0.13906	0.432839	-0.163778	0.354691	-0.00164142	0.992649	0.118194	0.505575	0.651749	2.97415e-05	0.532571
218929_at	218929_at	CDKN2AIP	55602	black	0.0326349	0.854623	-0.184277	0.296817	0.0146852	0.934305	0.238807	0.173779	-0.363832	0.03441	0.237871	0.175523	-0.102933	0.562393	-0.0558555	0.753708	-0.333412	0.053988	-0.00391845	0.982453	0.142796	0.420454	0.196177	0.266156	-0.270607	0.121643	-0.352291	0.041014	-0.06592	0.711083	-0.272501	0.118954	-0.0497242	0.78004	-0.0107058	0.952083	-0.059798	0.736918	-0.165046	0.350926	-0.00445156	0.980066	0.076001	0.669233	0.0164661
211128_at	211128_at	EDA	1896	black	0.0320158	0.857352	0.245999	0.160792	0.312816	0.0716554	-0.409962	0.0160416	0.0807257	0.649942	0.193382	0.273162	0.235757	0.179505	-0.377773	0.0276134	0.200481	0.255597	0.178229	0.313226	-0.375734	0.0285325	0.153214	0.386988	-0.158104	0.37183	0.15268	0.388665	-0.010399	0.953454	0.0642033	0.718297	0.18974	0.282473	0.400573	0.018894	-0.0384723	0.828973	0.35916	0.0369706	0.212834	0.22685	0.672972	1.29668e-05	0.579399
212925_at	212925_at	MISP	126353	black	0.0306227	0.8635	0.15027	0.396286	0.312786	0.0716843	-0.366694	0.0329137	-0.0872437	0.623693	-0.00661172	0.970397	0.307521	0.0768562	-0.252322	0.149964	0.167986	0.34229	0.198433	0.260587	-0.530467	0.00125008	0.218557	0.214308	0.0794832	0.654994	0.382865	0.0254243	-0.131355	0.459001	0.172842	0.328311	0.203103	0.249304	0.687332	7.1129e-06	-0.0599207	0.736397	0.267051	0.126811	0.41249	0.0153384	0.440394	0.00914455	0.417138
216707_at	216707_at		NA	black	-0.0278925	0.87557	0.13486	0.446995	0.0364166	0.837987	-0.118608	0.504075	-0.0707403	0.690959	0.0162611	0.927272	-0.0545412	0.759331	-0.18166	0.303847	0.0187476	0.916188	-0.0614397	0.72996	-0.146664	0.407845	0.045313	0.799136	-0.0354612	0.842184	0.0247457	0.889517	-0.124336	0.483549	-0.156772	0.375923	-0.00117291	0.994747	0.0779244	0.661354	-0.101949	0.566155	0.41097	0.0157579	0.190952	0.279351	0.825034	1.95563e-09	0.513289
203499_at	203499_at	EPHA2	1969	black	0.0278137	0.87592	0.2637	0.13183	0.363709	0.0344753	-0.315529	0.0690999	-0.0239444	0.893074	0.192685	0.27493	0.227905	0.19486	-0.216002	0.219847	0.11797	0.506386	0.154155	0.384045	-0.476933	0.00434604	0.133436	0.451851	0.114757	0.518115	0.180836	0.306085	0.125485	0.479484	0.327824	0.0583973	0.287698	0.0989638	0.454527	0.00692268	0.0220313	0.901574	0.234013	0.182839	0.301947	0.0826433	0.739554	5.82724e-07	0.658251
210291_s_at	210291_s_at	ZNF174	7727	black	-0.0272773	0.878294	0.145269	0.412367	0.046346	0.794653	-0.0999813	0.573712	0.0485818	0.784974	0.0607464	0.732896	0.0321516	0.856753	-0.242074	0.16779	-0.167905	0.342524	-0.0301616	0.865536	0.015964	0.928598	0.0772168	0.664248	-0.103773	0.55919	-0.293345	0.0922253	0.0226004	0.899044	-0.0211136	0.905655	-0.048232	0.786486	-0.0428811	0.809713	-0.240512	0.170635	-0.0107636	0.951824	0.190306	0.281011	0.662807	1.94556e-05	0.541784
205085_at	205085_at	ORC1	4998	black	-0.0272064	0.878608	0.131196	0.459548	0.0777281	0.662156	-0.164944	0.351227	0.0736986	0.678711	0.0750165	0.673279	0.00936927	0.958059	-0.267955	0.125483	-0.0039647	0.982246	-0.0534647	0.763945	-0.0441658	0.804121	0.049893	0.779312	-0.226332	0.198043	-0.167701	0.343119	-0.0623025	0.726313	-0.0584907	0.742473	-0.0590068	0.740278	0.0488943	0.783623	-0.165109	0.350738	0.27499	0.115489	0.083442	0.63895	0.834363	8.73969e-10	0.679531
220256_s_at	220256_s_at	OXCT2	64064	black	-0.0270549	0.87928	0.103458	0.56039	0.0722085	0.684871	-0.255213	0.145193	0.307577	0.0768005	-0.121533	0.493538	-0.0847538	0.633669	-0.250389	0.153216	0.214575	0.222984	-0.116049	0.513382	0.0309183	0.862195	0.243381	0.165436	-0.142709	0.420739	-0.0894067	0.61508	-0.119938	0.499269	-0.147023	0.406686	-0.0720458	0.685544	-0.0272361	0.878477	-0.224797	0.201185	0.230936	0.188828	0.0876932	0.621899	0.585076	0.000278704	0.396809
221754_s_at	221754_s_at	CORO1B	57175	black	-0.0264523	0.881949	0.168924	0.339563	0.104125	0.557853	-0.0984029	0.579806	0.0342068	0.8477	0.068301	0.701118	-0.0769582	0.665307	-0.131919	0.457056	0.0601054	0.735613	0.00951964	0.957387	-0.0900975	0.61234	0.0901108	0.612287	0.0781495	0.660434	-0.109024	0.539369	0.0721186	0.685243	0.0280155	0.875026	-0.0268735	0.880083	-0.0734287	0.679825	-0.165309	0.350147	0.262107	0.134266	0.129456	0.465576	0.756719	2.24346e-07	0.52577
1405_i_at	1405_i_at	CCL5	6352	black	-0.0264193	0.882096	0.245833	0.161084	0.0445966	0.802248	-0.212398	0.227826	0.0547615	0.758388	-0.00875516	0.960806	0.102059	0.565734	-0.281117	0.107282	0.0100858	0.954855	-0.078802	0.65777	-0.144157	0.415992	-0.0325788	0.85487	-0.092622	0.60237	-0.0543279	0.760245	-0.11365	0.522185	-0.074011	0.677422	-0.0719738	0.685843	0.0986271	0.578939	-0.235017	0.180915	0.328325	0.0579904	0.302507	0.0820465	0.90362	2.53644e-13	0.733036
202705_at	202705_at	CCNB2	9133	black	-0.0260824	0.883589	0.0906972	0.609965	-0.0623877	0.725953	-0.151557	0.392204	-0.0533488	0.764443	-0.0885283	0.618572	0.0658954	0.711186	-0.22128	0.208511	-0.0902614	0.611691	-0.179697	0.30919	-0.120175	0.498415	-0.0163683	0.926794	-0.213612	0.225117	-0.0171823	0.923164	-0.319007	0.0659274	-0.158621	0.37025	0.0551137	0.75688	0.176156	0.31898	-0.162431	0.358716	0.277302	0.112338	0.654371	2.69357e-05	0.804775	9.65926e-09	0.801927
200939_s_at	200939_s_at	RERE	473	black	0.0258379	0.884673	0.259715	0.137986	0.223201	0.204487	-0.324763	0.0609304	0.0525473	0.767884	0.063576	0.720939	0.186324	0.291388	-0.383174	0.0252962	0.140163	0.42916	0.0706694	0.691254	-0.30277	0.0817684	0.0548477	0.758018	-0.018654	0.916605	0.10809	0.54287	-0.0829207	0.641054	-0.0753076	0.672082	0.0217911	0.902642	0.313862	0.0706617	-0.168679	0.340273	0.387287	0.0236411	0.442961	0.00870112	0.794271	2.05939e-08	0.617025
208253_at	208253_at	SIGLEC8	27181	black	0.0256695	0.885419	0.244954	0.162634	0.175471	0.320894	-0.19789	0.26192	-0.117091	0.509583	0.436849	0.00978846	-0.0598292	0.736785	-0.309971	0.0744148	-0.0104535	0.953211	0.0940691	0.596687	-0.195101	0.268839	-0.0231144	0.896761	-0.0720473	0.685538	-0.094572	0.594717	0.129278	0.466196	-0.190743	0.279888	0.0840339	0.636565	0.0620917	0.727203	0.0229775	0.897369	0.253196	0.148511	0.237382	0.176438	0.455641	0.00676909	0.275699
219897_at	219897_at	RNF122	79845	black	-0.0254036	0.886599	0.168935	0.33953	0.0854426	0.630903	-0.218173	0.215134	-0.0755911	0.670917	0.126148	0.477148	-0.0424722	0.811495	-0.186206	0.2917	0.00141264	0.993674	0.107614	0.544659	-0.256339	0.143365	-0.00899174	0.959748	-0.00852549	0.961833	0.0249974	0.888401	-0.0720328	0.685598	-0.0262951	0.882646	0.0842768	0.635587	0.101811	0.566683	-0.0666097	0.708191	0.24624	0.160368	0.39703	0.0200746	0.430595	0.0110183	0.350244
208160_at	208160_at		NA	black	0.0234758	0.895155	0.131959	0.45692	0.0817404	0.645827	-0.220462	0.210242	0.116894	0.5103	0.109192	0.538741	-0.0522039	0.76936	-0.39989	0.019117	0.00661743	0.970371	-0.099374	0.576054	-0.0281159	0.874582	0.091982	0.604891	-0.243771	0.164737	-0.164729	0.351864	-0.166705	0.346036	-0.227894	0.194883	-0.0749669	0.673484	0.0161581	0.927732	0.143413	0.418429	0.269819	0.122773	0.380557	0.0263985	0.756225	2.30848e-07	0.598764
216930_at	216930_at	HNF1A	6927	black	-0.0233079	0.895901	0.117284	0.508881	0.170194	0.33589	-0.18604	0.292137	0.0301247	0.8657	0.00292541	0.986899	0.112381	0.526872	-0.0742935	0.676257	0.0564421	0.751203	0.112712	0.52565	-0.263946	0.131456	0.0759627	0.66939	0.0343289	0.847163	0.0729154	0.681946	0.081595	0.646416	0.298257	0.0866554	0.231443	0.187831	0.220714	0.209707	-0.182782	0.300819	0.20725	0.23956	0.0755868	0.670934	0.744495	4.46122e-07	0.773259
206859_s_at	206859_s_at	PAEP	5047	black	-0.0230167	0.897194	0.111034	0.531869	0.0471746	0.791062	-0.211384	0.230106	0.0940771	0.596655	-0.0232265	0.896262	0.000831936	0.996274	-0.207049	0.240027	0.140783	0.427102	0.0229944	0.897294	-0.14723	0.406017	0.0904242	0.611046	-0.169076	0.339122	0.0401726	0.821533	-0.146652	0.407884	-0.0523148	0.768883	0.0306229	0.863499	0.0519869	0.770293	-0.13377	0.45071	0.476659	0.00437172	0.18528	0.294149	0.780987	5.05334e-08	0.58899
215699_x_at	215699_x_at	SFI1	9814	black	0.0220775	0.901369	-0.0440141	0.804781	-0.115895	0.513946	0.0487782	0.784125	0.00183197	0.991796	-0.348191	0.0435929	-0.00758921	0.966022	0.129535	0.465301	0.00799156	0.964222	-0.193747	0.27224	-0.0389881	0.826714	0.00155701	0.993027	-4.53571e-06	0.99998	0.129086	0.466862	-0.246044	0.160713	0.148573	0.401701	0.152025	0.390728	0.0651497	0.714317	-0.1117	0.529394	0.127145	0.473644	0.0727232	0.682741	0.35758	0.0378709	0.353306
211549_s_at	211549_s_at	HPGD	3248	black	0.0218007	0.902599	0.161806	0.360592	0.0302571	0.865114	-0.118576	0.504192	-0.0394676	0.824616	0.0141693	0.936608	-0.0664714	0.708771	-0.203622	0.248069	-0.0101671	0.954491	-0.128742	0.46806	-0.109993	0.535748	0.0770835	0.664794	-0.0881184	0.620204	-0.0557308	0.754241	-0.114164	0.520293	-0.126813	0.474809	0.0703003	0.692788	0.0545506	0.75929	-0.125752	0.478542	0.414584	0.0147756	0.323749	0.0617882	0.818208	3.42382e-09	0.689257
221417_x_at	221417_x_at	S1PR5	53637	black	-0.0217431	0.902856	0.156628	0.376369	0.138495	0.434728	-0.28589	0.101198	0.0735659	0.679258	0.0673426	0.705123	0.0730701	0.681306	-0.330636	0.0561437	0.075996	0.669253	0.125847	0.478209	-0.230082	0.190513	-0.013036	0.941669	-0.0217636	0.902764	0.0503188	0.777475	0.0167935	0.924898	0.0089068	0.960128	0.136439	0.441643	0.225338	0.200073	-0.109178	0.538791	0.35694	0.0382407	0.11152	0.530064	0.796971	1.7023e-08	0.519362
206862_at	206862_at	ZNF254	9534	black	-0.0216933	0.903077	0.18575	0.292903	0.33192	0.0551385	-0.171406	0.332408	-0.0425656	0.811088	0.424858	0.012259	0.00937725	0.958023	-0.433547	0.0104224	-0.0918358	0.605467	0.0371663	0.834698	-0.0616003	0.729281	0.276946	0.112819	-0.271167	0.120842	-0.232947	0.184898	-0.00206751	0.990741	-0.133528	0.451537	-0.098222	0.580507	0.183213	0.299662	0.0434296	0.807325	0.0549938	0.757393	0.0777351	0.662128	0.449087	0.00771615	0.256247
211392_s_at	211392_s_at	PATZ1	23598	black	-0.021272	0.904951	0.312686	0.0717796	0.257183	0.142007	-0.30353	0.0809662	0.0749334	0.673621	0.275234	0.115153	0.114207	0.520136	-0.381666	0.0259265	0.089249	0.615706	0.0327079	0.854301	-0.230668	0.189357	0.0531493	0.765299	-0.0944875	0.595048	-0.0400365	0.822128	0.06395	0.719363	0.0959809	0.589214	0.145199	0.412595	0.215709	0.220489	-0.130219	0.462927	0.277635	0.11189	0.0535803	0.763449	0.787408	3.30059e-08	0.472219
216949_s_at	216949_s_at	LOC101930075	101930075	black	-0.0208205	0.906959	0.128023	0.47057	0.0440998	0.804409	-0.0564283	0.751262	-0.153451	0.386245	0.162377	0.358876	0.000818328	0.996335	-0.26357	0.132028	-0.198935	0.259357	-0.13557	0.444585	-0.0699076	0.694421	-0.0170064	0.923949	-0.16152	0.361453	-0.220417	0.210335	-0.123652	0.485978	-0.128777	0.467938	0.00691323	0.969047	0.0649314	0.715234	-0.0812548	0.647795	0.11879	0.503417	0.417607	0.0139937	0.86372	4.81208e-11	0.64534
220756_s_at	220756_s_at	SLC52A1	55065	black	0.0201893	0.909768	0.177097	0.316361	-0.0288979	0.871122	-0.194482	0.270391	0.0758895	0.669691	-0.0502691	0.77769	0.0770273	0.665024	-0.288707	0.0977333	0.00226083	0.989875	-0.0792015	0.656141	-0.0818213	0.6455	-0.128806	0.467837	-0.0833743	0.639223	-0.0422199	0.812595	-0.223146	0.204602	-0.141825	0.423652	-0.0869182	0.624994	0.0408661	0.818503	-0.211753	0.229275	0.27111	0.120923	0.651456	3.0071e-05	0.806511	8.48595e-09	0.709037
208217_at	208217_at	GABRR2	2570	black	-0.0200786	0.910261	0.16484	0.351534	0.24569	0.161334	-0.229586	0.191498	-0.0886335	0.618153	-0.0286927	0.87203	0.249185	0.155267	-0.123185	0.487639	0.149674	0.398184	0.126858	0.474651	-0.432751	0.0105805	0.124651	0.482433	-0.00678906	0.969603	0.262387	0.133836	-0.0779622	0.661199	0.251279	0.151712	0.367278	0.032615	0.474031	0.00462418	-0.266376	0.127811	0.376349	0.028253	0.236524	0.178052	0.735794	7.11249e-07	0.653226
208509_s_at	208509_s_at	OR7A17	26333	black	-0.0197724	0.911624	0.163002	0.357005	0.116163	0.512965	-0.352392	0.040952	0.0863517	0.627259	-0.0473501	0.790302	0.140145	0.42922	-0.24522	0.162163	0.145902	0.410311	0.131464	0.458626	-0.353581	0.0402287	0.0138735	0.937929	-0.0214158	0.904311	0.231668	0.18739	-0.1186	0.504103	0.10679	0.547762	0.274665	0.115937	0.33836	0.0503088	-0.168079	0.342017	0.444019	0.0085237	0.330612	0.0561633	0.788604	3.0439e-08	0.713142
211099_s_at	211099_s_at	CNGB1	1258	black	-0.0181648	0.918785	0.290006	0.0961659	0.0847497	0.633685	-0.304418	0.0800379	0.211651	0.229503	-0.0649786	0.715036	0.141642	0.424258	-0.22252	0.205906	0.349814	0.0425565	0.0414839	0.815806	-0.225098	0.200565	-0.0237222	0.894061	0.107903	0.543571	0.190875	0.279548	-0.0529116	0.766319	-0.102862	0.562663	-0.0656608	0.71217	0.00667912	0.970095	-0.189457	0.283205	0.694472	5.21028e-06	0.229643	0.191386	0.778034	6.11798e-08	0.606779
205024_s_at	205024_s_at	RAD51	5888	black	-0.0180924	0.919107	0.0501058	0.778394	-0.0169166	0.924349	-0.0804099	0.651225	-0.150724	0.394844	-0.0547455	0.758456	0.00930336	0.958354	-0.186372	0.29126	-0.0786137	0.658538	-0.0720766	0.685417	-0.130348	0.46248	0.0280826	0.874729	-0.0920788	0.604509	-0.00989505	0.955708	-0.278385	0.110884	-0.236953	0.177245	-0.0338781	0.849147	0.142384	0.42181	-0.186918	0.289824	0.30601	0.0783936	0.526444	0.00138263	0.854848	1.23484e-10	0.679907
214854_at	214854_at		NA	black	0.0170668	0.923679	0.125087	0.48089	0.12346	0.486659	-0.243126	0.165894	0.0505296	0.776566	0.0866077	0.626235	0.013587	0.939208	-0.312596	0.0718662	0.0112633	0.94959	0.0284959	0.8729	-0.17771	0.31466	0.0574343	0.746971	-0.206116	0.242199	-0.0073946	0.966893	-0.135013	0.446476	0.0199588	0.910794	0.201112	0.254074	0.239778	0.171984	-0.0938401	0.597584	0.285667	0.101477	0.141047	0.426226	0.835773	7.70466e-10	0.646883
214262_at	214262_at	MIR6875	102466755	black	0.0165246	0.926097	0.175936	0.319593	0.126068	0.47743	-0.204807	0.24527	0.0304561	0.864236	-0.00448526	0.979915	0.106147	0.550189	-0.270061	0.122425	-0.00974669	0.956371	-0.122503	0.49007	-0.160639	0.364112	0.136061	0.44292	-0.181543	0.304163	-0.0314271	0.859949	-0.188242	0.286359	-0.046969	0.791953	0.0507609	0.77557	0.235243	0.180483	-0.110803	0.532727	0.208087	0.237625	0.374286	0.0292002	0.879287	7.76473e-12	0.853045
205276_s_at	205276_s_at	GTPBP1	9567	black	-0.0163052	0.927076	0.0722677	0.684625	-0.0393241	0.825244	-0.0491139	0.782674	-0.106786	0.547777	-0.0317474	0.858536	0.0235029	0.895035	-0.0720658	0.685461	-0.0527954	0.766818	-0.186687	0.290431	-0.101428	0.568152	-0.0135788	0.939245	-0.00200871	0.991004	-0.0252915	0.887096	-0.092185	0.604091	-0.158166	0.37164	0.0154737	0.930785	0.063889	0.71962	-0.0161333	0.927843	0.26335	0.132362	0.333702	0.0537666	0.607423	0.0001392	0.515233
211722_s_at	211722_s_at	HDAC6	10013	black	-0.0162313	0.927405	0.206305	0.241758	0.119187	0.501979	-0.210014	0.233211	-6.0596e-05	0.999729	0.0269322	0.879823	0.0517148	0.771463	-0.222895	0.205125	-0.0313535	0.860274	-0.032408	0.855623	-0.231546	0.187629	0.0480999	0.787057	0.0446047	0.802213	-0.0153822	0.931194	0.0376777	0.832455	0.124402	0.483316	0.161962	0.360124	0.199703	0.257485	-0.0691734	0.697479	0.201851	0.252297	0.376936	0.0279879	0.869963	2.38165e-11	0.830245
216585_at	216585_at		NA	black	-0.0160336	0.928287	0.207804	0.238279	0.0581371	0.743977	-0.237769	0.175712	0.177058	0.316467	0.0634767	0.721357	-0.0188506	0.915729	-0.398974	0.0194194	0.00863866	0.961327	-0.169589	0.337637	-0.00939529	0.957943	0.00254886	0.988586	-0.218491	0.21445	-0.210657	0.231751	-0.157181	0.374666	-0.162983	0.357063	-0.132109	0.456403	-0.0217216	0.902951	-0.0699107	0.694409	0.232802	0.18518	0.418342	0.013809	0.863509	4.92488e-11	0.668726
220654_at	220654_at	PPY2P	23614	black	0.0151564	0.932202	-0.0121226	0.94575	-0.148709	0.401265	0.128177	0.470031	0.0534655	0.763942	0.0262667	0.882772	-0.140195	0.429056	-0.163592	0.355243	-0.19538	0.268142	-0.305248	0.0791765	0.35926	0.0369143	0.0725983	0.683257	-0.373101	0.029756	-0.44284	0.00872162	-0.218305	0.21485	-0.352171	0.0410875	-0.246573	0.159786	-0.37368	0.0294837	-0.0809726	0.648939	0.0810744	0.648526	0.171416	0.332379	0.563688	0.000517468	0.481444
206216_at	206216_at	SRPK3	26576	black	-0.0147967	0.933807	0.27711	0.112598	0.0426735	0.810618	-0.187848	0.287388	0.165639	0.349172	0.257442	0.141592	0.11827	0.5053	-0.306212	0.0781861	0.172838	0.328324	0.192767	0.274719	-0.0378565	0.831671	-0.336297	0.0518175	0.0911711	0.608091	-0.0187422	0.916212	0.127845	0.471193	-0.239812	0.17192	-0.153507	0.386071	-0.178743	0.311809	-0.0560591	0.752838	0.364294	0.034165	-0.115027	0.517124	0.386464	0.0239651	-0.0762738
210881_s_at	210881_s_at	IGF2	3481	black	-0.0146693	0.934376	0.243778	0.164725	0.0906813	0.610028	-0.248312	0.156768	0.181484	0.304324	0.117011	0.509874	-0.0294199	0.868814	-0.303232	0.0812799	0.150984	0.394019	0.0390101	0.826618	-0.11394	0.521118	-0.0650694	0.714654	-0.000225973	0.998988	-0.0432798	0.807977	-0.012096	0.945869	-0.0789683	0.657092	-0.0404841	0.820171	-0.0647737	0.715897	-0.0510466	0.774339	0.47846	0.00420561	0.127132	0.47369	0.844432	3.45897e-10	0.46207
211049_at	211049_at	TLX2	3196	black	-0.0139087	0.937772	0.344471	0.0460438	0.126749	0.475036	-0.26921	0.123653	0.0960405	0.588982	0.177427	0.315444	0.122605	0.489704	-0.449656	0.00762967	0.0743216	0.676141	-0.0517641	0.771251	-0.117629	0.507624	-0.0838062	0.637482	-0.0508578	0.775152	-0.0493078	0.781837	-0.0453512	0.79897	-0.146708	0.407704	-0.13004	0.463548	0.0930863	0.600544	-0.158674	0.370087	0.444042	0.00851992	0.170235	0.33577	0.83169	1.10626e-09	0.545878
217046_s_at	217046_s_at	AGER	177	black	-0.0138684	0.937952	0.265276	0.129451	0.159303	0.368169	-0.301127	0.0835218	-0.0721525	0.685102	0.0503461	0.777357	0.200058	0.256623	-0.170819	0.334092	0.192869	0.274463	0.173786	0.325635	-0.447958	0.00789016	-0.129202	0.466457	0.168114	0.341917	0.273677	0.117307	-0.014861	0.93352	0.0670974	0.706149	0.0279519	0.875308	0.264622	0.130434	-0.2109	0.2312	0.413509	0.0150623	0.651723	2.97697e-05	0.674029	1.24199e-05	0.604726
217549_at	217549_at	NCKAP1L	3071	black	-0.0138321	0.938114	0.102747	0.563105	0.0901753	0.612032	-0.166805	0.345743	-0.157331	0.374204	0.0356499	0.841355	0.0408891	0.818403	-0.159111	0.368754	0.0086589	0.961237	0.00261233	0.988301	-0.287181	0.0995987	0.0641464	0.718536	-0.123833	0.485333	0.0617941	0.728461	-0.237495	0.176226	-0.0510903	0.774151	0.134743	0.447394	0.245477	0.16171	-0.128914	0.467461	0.300401	0.0843057	0.549232	0.000768148	0.756494	2.27287e-07	0.569636
210340_s_at	210340_s_at	CSF2RA	1438	black	0.0125402	0.943884	0.273586	0.117433	0.146175	0.409427	-0.137829	0.436963	-0.0675884	0.704095	0.460405	0.00614482	-0.068267	0.70126	-0.388571	0.0231431	-0.123821	0.485377	0.0162507	0.927319	-0.0383344	0.829577	-0.0910467	0.608583	-0.157538	0.373568	-0.284962	0.10236	0.0677972	0.703222	-0.15463	0.382564	-0.0805343	0.650719	-0.035986	0.839878	-0.0630917	0.722981	0.096484	0.587254	0.128459	0.469049	0.571947	0.000409534	0.265072
210513_s_at	210513_s_at	VEGFA	7422	black	0.012376	0.944618	0.173815	0.325556	0.0431705	0.808453	-0.169967	0.336544	0.13178	0.457536	-0.0554629	0.755387	0.0082424	0.9631	-0.194513	0.270313	0.0216367	0.903329	-0.0420158	0.813485	-0.0767738	0.666063	-0.00913272	0.959117	0.0780166	0.660977	-0.121149	0.494916	0.0119751	0.946409	0.0616426	0.729102	0.101782	0.566795	0.0382485	0.829953	-0.294748	0.0906077	0.202099	0.2517	0.324678	0.061002	0.812971	5.18049e-09	0.757615
219946_x_at	219946_x_at	MYH14	79784	black	-0.0122736	0.945075	0.164169	0.353526	0.135483	0.444879	-0.400284	0.018988	0.140804	0.427034	-0.178511	0.312449	0.299163	0.0856559	-0.189619	0.282785	0.314037	0.0704965	0.263025	0.132858	-0.43146	0.0108408	-0.0190851	0.914685	0.118444	0.504669	0.467344	0.00532411	-0.120289	0.498005	0.157085	0.374959	0.313085	0.0713993	0.489181	0.00332515	-0.29139	0.0945174	0.52663	0.00137626	0.19868	0.259982	0.517336	0.00172922	0.469793
213966_at	213966_at	HMG20B	10362	black	-0.0117483	0.947423	0.128879	0.467583	0.0501237	0.778317	-0.194422	0.270541	0.0889734	0.616802	0.0279483	0.875324	-0.0498315	0.779577	-0.369034	0.0317304	-0.0315117	0.859576	-0.0631095	0.722906	-0.0349057	0.844626	0.0456744	0.797567	-0.157336	0.374189	-0.158671	0.370097	-0.13878	0.433774	-0.16284	0.35749	-0.0534478	0.764018	0.064853	0.715564	-0.131406	0.458824	0.280925	0.107531	0.209653	0.234035	0.870452	2.25049e-11	0.586861
214994_at	214994_at	APOBEC3F	200316	black	-0.0109699	0.950902	0.144015	0.416457	-0.0464054	0.794396	-0.0555992	0.754804	0.00332817	0.985096	0.086693	0.625894	-0.041932	0.813851	-0.271908	0.11979	-0.126395	0.476277	-0.218044	0.215412	0.0718635	0.6863	-0.0108144	0.951597	-0.305154	0.0792742	-0.241419	0.168979	-0.215131	0.221757	-0.237419	0.176368	-0.0453983	0.798765	-0.0675007	0.704462	-0.0132187	0.940853	0.262401	0.133814	0.265096	0.129722	0.843172	3.89802e-10	0.666674
206961_s_at	206961_s_at	MED20	9477	black	-0.0106701	0.952242	0.0998357	0.574273	0.0455885	0.79794	-0.13565	0.444313	0.00013156	0.999411	-0.0646677	0.716343	0.0620403	0.727421	-0.100845	0.570388	0.0265135	0.881678	-0.0283501	0.873546	-0.176918	0.316857	0.00575832	0.974216	-0.0448292	0.801237	0.0900002	0.612726	-0.0905807	0.610426	0.117116	0.509491	0.109331	0.538218	0.206586	0.241103	-0.142993	0.419808	0.361081	0.0358996	0.135708	0.444117	0.808548	7.27713e-09	0.666789
222305_at	222305_at	HK2	3099	black	-0.00946341	0.957638	0.216923	0.21784	0.218014	0.215477	-0.141723	0.423991	-0.0317363	0.858585	0.424568	0.0123248	-0.0834921	0.638748	-0.305707	0.0787037	-0.0527976	0.766809	0.0357722	0.840817	-0.0605999	0.733517	0.0919745	0.604921	-0.145157	0.412733	-0.293298	0.09228	0.194404	0.270587	-0.0333718	0.851376	0.105099	0.554154	-0.00360506	0.983856	-0.0512073	0.773647	0.112681	0.525762	0.135162	0.445969	0.538365	0.00102192	0.468896
211920_at	211920_at	CFB	629	black	-0.00935525	0.958122	0.0731384	0.681024	-0.0746841	0.674648	-0.0340308	0.848475	-0.151152	0.393488	-0.078147	0.660444	0.0303015	0.864919	0.0765036	0.667171	-0.0327172	0.85426	0.00382001	0.982894	-0.225475	0.199793	-0.143229	0.419033	0.0593111	0.738985	0.247915	0.157453	-0.202779	0.250076	0.06846	0.700454	0.130065	0.463461	0.157606	0.373357	-0.0351747	0.843443	0.266908	0.127022	0.300942	0.0837215	0.531053	0.00123172	0.384491
207617_at	207617_at	DDX3X	1654	black	0.00933085	0.958231	0.139222	0.432298	0.00205609	0.990792	-0.0885897	0.618328	0.0164999	0.926207	0.0224378	0.899767	-0.0225833	0.89912	-0.172912	0.328114	-0.0375972	0.832808	-0.132665	0.454494	-0.0310853	0.861457	-0.0356017	0.841567	-0.120355	0.497767	-0.128044	0.470497	-0.103643	0.559687	-0.046141	0.795543	-0.0100495	0.955017	-0.00634727	0.97158	-0.139126	0.432616	0.265746	0.128748	0.308465	0.075908	0.878662	8.39452e-12	0.8315
207281_x_at	207281_x_at	VCX2	51480	black	0.00891435	0.960094	-0.00415418	0.981398	-0.135562	0.444613	-0.00428857	0.980796	-0.0899629	0.612873	-0.128408	0.469226	-0.0524417	0.768338	-0.0443086	0.8035	-0.0436417	0.806402	-0.0869878	0.624715	-0.0565086	0.750919	-0.109683	0.536905	-0.0554648	0.755378	0.104433	0.556682	-0.314035	0.0704983	-0.216634	0.218469	0.056664	0.750256	0.0445767	0.802335	-0.127196	0.473466	0.330828	0.0559924	0.175077	0.322001	0.632843	5.91509e-05	0.304804
212781_at	212781_at	RBBP6	5930	black	-0.00886065	0.960334	-0.143024	0.419705	-0.0785588	0.658762	0.259484	0.138351	-0.375809	0.0284985	0.313722	0.0707943	-0.22787	0.194931	-0.0715215	0.687717	-0.354298	0.0397972	-0.122125	0.491422	0.21351	0.225343	0.0504151	0.77706	-0.378538	0.0272752	-0.324078	0.0615086	-0.164333	0.353038	-0.424006	0.012453	-0.165667	0.34909	-0.126918	0.474441	0.0694835	0.696187	-0.112762	0.525464	-0.0110165	0.950694	0.0410864	0.817541	-0.0693888
212835_at	212835_at	FAM175B	23172	black	-0.00865417	0.961258	-0.0130317	0.941688	0.0813443	0.647432	-0.149655	0.398242	0.23763	0.175973	0.0647496	0.715998	-0.0912457	0.607797	-0.140262	0.428832	0.163268	0.356211	0.281908	0.106255	0.0285403	0.872704	0.142334	0.421975	-0.164818	0.351599	-0.146439	0.408572	0.0501926	0.778019	-0.0370737	0.835104	0.109827	0.536366	-0.126338	0.476478	-0.115145	0.516693	0.235212	0.180542	0.0311949	0.860974	0.29165	0.0942101	0.227559
208423_s_at	208423_s_at	MSR1	4481	black	0.00862672	0.96138	0.127992	0.470679	0.00505293	0.977374	-0.120311	0.497927	-0.0919838	0.604884	-0.0995732	0.575285	0.145452	0.411771	-0.211144	0.230647	-0.145875	0.410398	-0.242702	0.166655	-0.140788	0.427086	0.0563105	0.751765	-0.138627	0.434287	-0.0258245	0.884732	-0.251302	0.151674	-0.0306606	0.863332	0.0951522	0.592448	0.280715	0.107806	-0.169397	0.338191	0.123975	0.484831	0.570442	0.000427566	0.79618	1.80051e-08	0.840035
220571_at	220571_at	Prdm11	56981	black	-0.00859686	0.961514	0.0872055	0.623846	0.0383823	0.829367	-0.0695511	0.695906	-0.0921294	0.60431	-0.0350072	0.844179	-0.0201845	0.909789	-0.132964	0.45347	-0.0149209	0.933253	-0.0918812	0.605288	-0.105461	0.552783	0.104846	0.555114	-0.0213745	0.904495	-0.0357213	0.841041	-0.093307	0.599677	-0.0666556	0.707999	0.0981242	0.580886	0.115093	0.516883	-0.235894	0.179246	0.250844	0.152447	0.18736	0.288664	0.783142	4.38727e-08	0.68099
208007_at	208007_at		NA	black	0.00793448	0.964477	0.137744	0.437249	0.0867055	0.625844	-0.219719	0.21182	0.0648116	0.715738	-0.057011	0.748775	0.134101	0.449581	-0.216576	0.218594	0.0719149	0.686087	-0.0351378	0.843605	-0.197111	0.263841	0.0628016	0.724205	-0.144926	0.413483	0.0782868	0.659873	-0.161769	0.360703	0.0352359	0.843174	0.291586	0.0942862	0.243669	0.164921	-0.142438	0.421631	0.395122	0.0207353	0.33235	0.0548048	0.83078	1.19768e-09	0.79181
204734_at	204734_at	KRT15	3866	black	0.00737073	0.967	0.116628	0.51127	0.0711779	0.689143	-0.212241	0.228178	0.08472	0.633805	0.0517183	0.771448	0.0602026	0.735201	-0.317043	0.0677039	0.0584703	0.742559	0.0132308	0.940799	-0.109372	0.538065	0.0295516	0.868232	-0.187333	0.288737	-0.000711103	0.996815	-0.216877	0.21794	-0.177722	0.314628	-0.0245107	0.89056	0.0836858	0.637967	-0.0422044	0.812663	0.375754	0.0285236	0.305286	0.0791379	0.845774	3.04203e-10	0.609205
216024_at	216024_at	DNM2	1785	black	-0.00515277	0.976927	0.0777063	0.662245	0.129041	0.467018	-0.207725	0.238462	-0.0102091	0.954303	0.020075	0.910277	0.104771	0.555398	-0.287899	0.0987174	0.033874	0.849165	0.00202041	0.990952	-0.197039	0.264018	0.109483	0.53765	-0.2308	0.189095	0.0850078	0.632648	-0.230296	0.190091	-0.0557438	0.754186	0.188911	0.28462	0.337471	0.0509543	-0.0934657	0.599053	0.334534	0.0531355	0.228959	0.192748	0.781809	4.78887e-08	0.54055
218413_s_at	218413_s_at	ZNF639	51193	black	-0.00491345	0.977998	0.148869	0.400755	0.170423	0.33523	-0.149369	0.399154	-0.121079	0.495167	0.29023	0.095898	-0.047564	0.789376	-0.233981	0.182901	-0.0221821	0.900904	0.150358	0.396007	-0.181925	0.303131	0.0409303	0.818223	-0.132382	0.455464	-0.142449	0.421597	0.0302742	0.865039	-0.0532848	0.764717	0.0690624	0.697941	0.0944886	0.595043	-0.204103	0.24693	0.208275	0.237191	0.25981	0.137837	0.687432	7.08229e-06	0.528246
208480_s_at	208480_s_at	ABCC6	368	black	-0.00388568	0.9826	0.0894263	0.615002	0.116213	0.512785	-0.0317795	0.858394	-0.122497	0.490091	0.0229532	0.897477	0.0219703	0.901845	-0.146521	0.408308	-0.141896	0.42342	-0.124462	0.483103	-0.10395	0.55852	0.177336	0.315697	-0.0659661	0.710889	-0.131208	0.459509	-0.0457396	0.797284	0.0665999	0.708232	0.0765154	0.667122	0.171303	0.332703	-0.134118	0.449524	0.112968	0.524702	0.146124	0.409592	0.852409	1.58261e-10	0.732376
208038_at	208038_at	IL1RL2	8808	black	0.00318464	0.985739	0.190201	0.281284	0.127045	0.473994	-0.149965	0.397256	0.032855	0.853653	0.196547	0.265237	-0.025245	0.887302	-0.3294	0.057126	-0.0398068	0.823132	-0.0576762	0.74594	-0.0519206	0.770578	0.0397628	0.823325	-0.176561	0.317849	-0.216953	0.217774	-0.0191568	0.914365	-0.124069	0.484498	-0.01439	0.935623	-0.0123402	0.944778	-0.0539197	0.761994	0.239355	0.172763	0.198716	0.259894	0.883795	4.36783e-12	0.666249
217660_at	217660_at	MYH14	79784	black	0.00188947	0.991538	-0.0932801	0.599782	-0.127545	0.472244	-0.0697256	0.695179	0.109556	0.53738	-0.306075	0.0783264	-0.15255	0.389073	0.0637658	0.720139	0.0803364	0.651523	-0.0123487	0.94474	-0.062382	0.725977	-0.0329861	0.853075	0.0725168	0.683594	0.0806578	0.650218	-0.0549404	0.757622	0.0786222	0.658504	0.123381	0.48694	0.000329116	0.998526	-0.180988	0.305671	0.248673	0.156146	0.0983477	0.58002	0.505417	0.0022961	0.461184
215159_s_at	215159_s_at	NADK	65220	black	-0.0013507	0.993951	0.276261	0.113748	0.283893	0.103711	-0.329703	0.0568836	-0.000387449	0.998265	0.10964	0.537064	0.320247	0.0648246	-0.413231	0.0151373	0.0127743	0.942838	0.0538742	0.762189	-0.305121	0.0793085	0.162167	0.359508	-0.0288409	0.871374	0.0574308	0.746986	-0.0779292	0.661334	0.0615927	0.729313	-0.0112593	0.949608	0.472397	0.0047875	-0.152517	0.389178	0.169724	0.337247	0.347883	0.0437914	0.778326	6.00409e-08	0.661988
215444_s_at	215444_s_at	TRIM31	11074	black	-0.00114563	0.994869	0.1654	0.349878	0.182792	0.300794	-0.237399	0.176407	0.037857	0.831669	0.0937833	0.597807	0.04209	0.813161	-0.301366	0.0832648	0.0162294	0.927414	0.0457784	0.797116	-0.193502	0.272858	0.119908	0.499377	-0.0811666	0.648152	-0.079799	0.653708	-0.0201939	0.909748	0.059884	0.736552	0.0895195	0.614632	0.192745	0.274777	-0.123126	0.487848	0.246412	0.160067	0.275413	0.114908	0.908521	1.14099e-13	0.770973
221807_s_at	221807_s_at	TRABD	80305	black	0.00108019	0.995162	0.0747681	0.674302	0.240841	0.170033	-0.12398	0.484812	-0.199386	0.258258	0.126489	0.475946	0.0982193	0.580517	-0.216038	0.21977	-0.0960106	0.589098	-0.0127135	0.94311	-0.250013	0.153855	0.350677	0.0420143	-0.171073	0.333361	-0.00712441	0.968102	-0.161528	0.361429	0.0189636	0.915226	0.0285035	0.872867	0.362278	0.0352453	-0.0185152	0.917223	0.181588	0.304043	0.269471	0.123276	0.727686	1.0811e-06	0.589185
202684_s_at	202684_s_at	RNMT	8731	black	-0.000372362	0.998332	0.125706	0.478706	0.0811017	0.648416	-0.0863196	0.627388	-0.0588189	0.741077	0.332299	0.0548445	-0.100087	0.573305	-0.312423	0.0720322	-0.109733	0.536717	-0.0152215	0.931911	0.0205506	0.90816	0.0272034	0.878622	-0.339192	0.0497101	-0.303574	0.0809199	-0.0803481	0.651476	-0.294629	0.0907432	-0.0881138	0.620222	-0.0975342	0.583173	0.0308853	0.86234	0.129341	0.465974	0.389563	0.0227645	0.516088	0.00178217	0.351686
220215_at	220215_at	ZNF669	79862	black	0.00030515	0.998633	0.20025	0.256158	0.0783297	0.659698	-0.256133	0.143698	0.235027	0.180896	0.139322	0.431964	-0.0664532	0.708847	-0.31509	0.0695079	0.0399538	0.82249	0.0232768	0.896039	-0.0595197	0.738099	-0.23677	0.177589	0.0726366	0.683099	-0.115579	0.515101	0.122892	0.488682	0.145549	0.411456	0.0434164	0.807382	0.00615557	0.972438	-0.141205	0.425704	0.0646929	0.716237	0.226597	0.197504	0.492674	0.00307512	0.356028
219618_at	219618_at	IRAK4	51135	black	-6.62058e-06	0.99997	0.0654064	0.713238	0.0049065	0.978029	-0.0425993	0.810941	0.0964514	0.587381	0.00641887	0.97126	-0.0904204	0.611061	-0.222158	0.206664	-0.101511	0.567833	-0.0282511	0.873984	0.116279	0.512543	0.0378745	0.831592	0.0546338	0.758934	-0.272247	0.119311	0.119202	0.501925	-0.0391054	0.826201	-0.19403	0.271527	-0.116221	0.512754	-0.104692	0.555698	-0.014326	0.935908	0.109335	0.538204	0.480337	0.00403828	0.414692
211671_s_at	211671_s_at	NR3C1	2908	blue	-0.704406	3.32883e-06	-0.583379	0.000293193	-0.75993	1.8605e-07	0.642539	4.18147e-05	-0.388822	0.0230469	-0.565467	0.000492292	-0.572791	0.000399716	0.488058	0.0034092	-0.500348	0.00258249	-0.567237	0.000468334	0.662676	1.95559e-05	0.210315	0.232526	-0.322522	0.0628393	-0.477575	0.00428649	-0.334299	0.0533133	-0.481409	0.00394533	-0.363639	0.0345126	-0.603123	0.000159736	-0.298815	0.0860388	0.0559359	0.753365	0.0237995	0.893718	-0.0651303	0.714398	-0.165857
201900_s_at	201900_s_at	AKR1A1	10327	blue	-0.637802	4.961e-05	-0.546748	0.000820644	-0.628303	6.93028e-05	0.715965	1.93079e-06	-0.479812	0.00408447	-0.31277	0.0717	-0.479092	0.00414859	0.331551	0.0554261	-0.78811	3.14745e-08	-0.6873	7.12254e-06	0.758928	1.97299e-07	0.216713	0.218296	-0.439872	0.00923706	-0.667904	1.59047e-05	-0.281478	0.106812	-0.362044	0.0353723	-0.400568	0.0188957	-0.438914	0.00940897	-0.0450857	0.800123	-0.312528	0.0719314	-0.154374	0.383362	-0.153437	0.386291	-0.124261
200843_s_at	200843_s_at	EPRS	2058	blue	-0.629202	6.71763e-05	-0.62383	8.08115e-05	-0.59757	0.00019025	0.686519	7.36561e-06	-0.451403	0.00736933	-0.302661	0.0818834	-0.623766	8.09884e-05	0.277254	0.112403	-0.762034	1.64311e-07	-0.715781	1.94794e-06	0.776781	6.62934e-08	0.36375	0.0344534	-0.610513	0.000125941	-0.759054	1.95852e-07	-0.377019	0.0279504	-0.482202	0.00387785	-0.375446	0.0286643	-0.485825	0.0035817	0.0193688	0.913421	-0.328662	0.057718	-0.0547791	0.758312	-0.0700221	0.693945	-0.0946739
204391_x_at	204391_x_at	TRIM24	8805	blue	-0.621746	8.67379e-05	-0.547545	0.000803471	-0.411978	0.0154787	0.475072	0.00452275	-0.417275	0.0140779	-0.291214	0.0947256	-0.440778	0.00907713	0.275336	0.115012	-0.548948	0.000774	-0.242956	0.166199	0.426539	0.0118838	0.379858	0.0266993	-0.394899	0.0208139	-0.44956	0.00764408	-0.323273	0.0621937	-0.248146	0.157053	-0.399632	0.0192017	-0.22993	0.190815	-0.0859056	0.629046	0.06411	0.71869	0.0465267	0.79387	0.194471	0.270418	0.129848
218432_at	218432_at	FBXO3	26273	blue	-0.601389	0.000168759	-0.723845	1.31159e-06	-0.763392	1.5155e-07	0.836922	6.94609e-10	-0.577219	0.000351574	-0.450427	0.00751386	-0.52066	0.00159481	0.500748	0.00255883	-0.851257	1.77673e-10	-0.701652	3.77578e-06	0.794868	1.97506e-08	0.216771	0.21817	-0.65281	2.85753e-05	-0.692405	5.70667e-06	-0.501659	0.00250557	-0.426458	0.0119016	-0.362326	0.0352191	-0.515447	0.00180992	-0.163984	0.354076	-0.265331	0.12937	0.1012	0.569026	0.0644496	0.71726	0.184457
201323_at	201323_at	MIR6733	102465439	blue	-0.588266	0.000253197	-0.673657	1.26102e-05	-0.834739	8.45157e-10	0.682857	8.60746e-06	-0.308806	0.0755682	-0.549937	0.000753804	-0.633999	5.67898e-05	0.479071	0.00415053	-0.486062	0.00356303	-0.458582	0.00637773	0.789703	2.82429e-08	-0.0193253	0.913615	-0.427215	0.0117357	-0.590237	0.000238495	-0.464147	0.00568981	-0.599908	0.000176819	-0.546146	0.000833826	-0.773677	8.07e-08	-0.379715	0.0267611	0.0117048	0.947617	0.165413	0.34984	0.0439594	0.805019	-0.00137962
204957_at	204957_at	ORC5	5001	blue	-0.587397	0.000259931	-0.692156	5.76937e-06	-0.758654	2.00477e-07	0.704667	3.28899e-06	-0.299794	0.0849665	-0.535239	0.00110741	-0.543903	0.000884633	0.3804	0.0264658	-0.585255	0.00027722	-0.604675	0.00015203	0.870742	2.176e-11	0.237034	0.177092	-0.579026	0.000333462	-0.609517	0.000130085	-0.547677	0.00080066	-0.674736	1.20664e-05	-0.632033	6.08569e-05	-0.672683	1.31201e-05	-0.0731989	0.680774	-0.0357528	0.840903	0.0353862	0.842513	-0.0770017	0.665129	-0.0215892
209475_at	209475_at	MIR6125	102465133	blue	-0.58541	0.000275936	-0.743295	4.76296e-07	-0.693239	5.50153e-06	0.642348	4.21068e-05	-0.289101	0.0972559	-0.715557	1.96914e-06	-0.536285	0.00107812	0.577609	0.000347598	-0.351997	0.0411946	-0.450039	0.00757188	0.658145	2.33162e-05	0.376387	0.0282355	-0.516432	0.00176743	-0.357795	0.0377472	-0.592824	0.000220353	-0.44792	0.00789609	-0.332264	0.0548717	-0.481785	0.00391321	-0.319278	0.0656849	0.145943	0.410179	0.0523986	0.768523	-0.00355431	0.984083	0.0627089
202184_s_at	202184_s_at	NUP133	55746	blue	-0.584129	0.000286709	-0.513237	0.00190851	-0.533215	0.00116607	0.636432	5.20958e-05	-0.388048	0.023345	-0.282988	0.104864	-0.38597	0.024161	0.34366	0.0465923	-0.52399	0.00146943	-0.579514	0.000328717	0.696547	4.75183e-06	0.180216	0.307773	-0.421178	0.0131153	-0.596759	0.000195119	-0.250649	0.152776	-0.40887	0.0163535	-0.458828	0.00634578	-0.484522	0.00368585	-0.191327	0.278391	-0.252201	0.150166	-0.0200731	0.910285	-0.217213	0.217209	-0.120052
217923_at	217923_at	PEF1	553115	blue	-0.583165	0.00029507	-0.689636	6.43944e-06	-0.81496	4.43308e-09	0.758092	2.07161e-07	-0.469663	0.0050718	-0.511507	0.00198895	-0.613372	0.000114688	0.424586	0.0123206	-0.750596	3.18118e-07	-0.710341	2.5249e-06	0.83545	7.93108e-10	0.109828	0.536363	-0.558609	0.000595741	-0.603105	0.000159826	-0.586102	0.00027026	-0.601984	0.000165613	-0.588142	0.000254146	-0.534795	0.00112006	-0.10759	0.544747	-0.272122	0.119488	0.207423	0.23916	-0.10845	0.541517	0.0177626
214717_at	214717_at	PKI55	150967	blue	-0.582912	0.000297296	-0.67434	1.22634e-05	-0.808686	7.20127e-09	0.652343	2.90836e-05	-0.255484	0.144753	-0.63269	5.94689e-05	-0.649247	3.2662e-05	0.404966	0.0175107	-0.499112	0.00265687	-0.693958	5.33e-06	0.838491	6.02239e-10	0.191013	0.279195	-0.604918	0.000150854	-0.522079	0.00154026	-0.642169	4.23812e-05	-0.635112	5.4597e-05	-0.454878	0.00687396	-0.609553	0.000129931	-0.190624	0.280194	-0.0356056	0.841549	0.0975789	0.582999	-0.110631	0.533369	-0.0672652
206099_at	206099_at	PRKCH	5583	blue	-0.581359	0.000311309	-0.762025	1.64401e-07	-0.679954	9.72384e-06	0.829237	1.36866e-09	-0.628965	6.77298e-05	-0.457157	0.00656481	-0.567355	0.000466768	0.513653	0.0018896	-0.783876	4.17926e-08	-0.582782	0.000298449	0.730854	9.1954e-07	0.31952	0.0654697	-0.488455	0.00337927	-0.591242	0.000231297	-0.431737	0.0107845	-0.410169	0.0159829	-0.379098	0.0270297	-0.420955	0.0131688	-0.103922	0.558623	-0.236007	0.179031	-0.0386966	0.827991	-0.0816141	0.646339	-0.0235111
201030_x_at	201030_x_at	LDHB	3945	blue	-0.581211	0.00031267	-0.413253	0.0151313	-0.42051	0.0132759	0.52045	0.00160301	-0.409086	0.0162914	-0.260292	0.137082	-0.328853	0.0575642	0.0852969	0.631487	-0.698582	4.33818e-06	-0.72702	1.1182e-06	0.613849	0.000112903	0.413531	0.0150563	-0.549445	0.000763793	-0.702108	3.69824e-06	-0.365682	0.0334365	-0.377749	0.0276244	-0.27299	0.118267	-0.228664	0.193337	-0.139933	0.429927	-0.235069	0.180816	0.112088	0.527957	0.152602	0.388912	0.0410086
217968_at	217968_at	TSSC1	7260	blue	-0.579251	0.000331272	-0.733228	8.13317e-07	-0.821167	2.69346e-09	0.732544	8.42735e-07	-0.32234	0.0629958	-0.524614	0.00144692	-0.675865	1.15198e-05	0.504332	0.00235496	-0.585586	0.000274483	-0.59805	0.000187424	0.849684	2.07759e-10	0.0772828	0.663978	-0.560164	0.000570734	-0.567677	0.000462546	-0.582347	0.000302328	-0.517119	0.00173834	-0.513117	0.00191399	-0.658479	2.30181e-05	-0.121412	0.493971	-0.145636	0.411175	0.0788975	0.657381	-0.166746	0.345917	-0.0789259
216218_s_at	216218_s_at	PLCL2	23228	blue	-0.568458	0.000452411	-0.67504	1.19165e-05	-0.803483	1.0627e-08	0.816883	3.80673e-09	-0.387853	0.0234205	-0.476247	0.00441051	-0.652442	2.89747e-05	0.487212	0.00347371	-0.696614	4.7376e-06	-0.698198	4.4136e-06	0.928259	2.69876e-15	0.126336	0.476486	-0.478846	0.00417068	-0.754231	2.58867e-07	-0.368866	0.0318142	-0.516991	0.00174373	-0.49354	0.00301577	-0.73468	7.54019e-07	-0.213434	0.225513	-0.265773	0.128708	-0.0991669	0.576853	-0.154661	0.382465	-0.144803
212490_at	212490_at	DNAJC8	22826	blue	-0.566837	0.000473654	-0.581822	0.000307067	-0.631238	6.25748e-05	0.551101	0.00073063	-0.248404	0.156608	-0.458472	0.00639192	-0.499036	0.00266151	0.435051	0.0101295	-0.351966	0.0412136	-0.45039	0.00751933	0.623607	8.14266e-05	0.142226	0.422329	-0.346985	0.0443757	-0.393635	0.021263	-0.323662	0.0618619	-0.423201	0.0126385	-0.392647	0.0216193	-0.501752	0.00250019	-0.189146	0.284009	0.0603691	0.734495	0.0455654	0.79804	-0.057746	0.745643	0.0398631
217225_x_at	217225_x_at	nomo1	23420	blue	-0.55422	0.000671628	-0.72301	1.36729e-06	-0.803247	1.0814e-08	0.787521	3.27548e-08	-0.630172	6.49471e-05	-0.613898	0.000112723	-0.552164	0.000710039	0.562443	0.000535765	-0.662002	2.00779e-05	-0.612971	0.00011621	0.648634	3.34154e-05	0.201523	0.253083	-0.455459	0.00679402	-0.353192	0.0404641	-0.662761	1.94907e-05	-0.618108	9.80235e-05	-0.403332	0.0180149	-0.401174	0.0186995	-0.111706	0.529373	0.0168407	0.924688	0.202949	0.249669	-0.0970109	0.585205	-0.0441431
211932_at	211932_at	HNRNPA3	220988	blue	-0.550271	0.000747095	-0.237061	0.177041	-0.252597	0.149505	0.354058	0.0399415	-0.254734	0.145977	0.0162734	0.927218	-0.365584	0.0334878	0.122744	0.48921	-0.367296	0.0326058	-0.378392	0.0273394	0.394565	0.0209316	0.190655	0.280113	-0.358793	0.0371779	-0.364531	0.0340394	-0.188756	0.285021	-0.211904	0.228936	-0.289303	0.0970123	-0.245557	0.16157	0.279645	0.109212	-0.0048813	0.978142	-0.0641017	0.718724	0.00139258	0.993764	-0.0133335
206498_at	206498_at	OCA2	4948	blue	-0.549542	0.000761816	-0.623106	8.28271e-05	-0.710817	2.46878e-06	0.712899	2.23655e-06	-0.468971	0.00514593	-0.41876	0.0137049	-0.518077	0.00169843	0.233022	0.184753	-0.730186	9.5164e-07	-0.710051	2.55963e-06	0.840044	5.22093e-10	0.2719	0.119803	-0.585285	0.000276967	-0.664704	1.80579e-05	-0.605209	0.00014946	-0.786803	3.43779e-08	-0.686963	7.22664e-06	-0.496863	0.00279698	-0.0721307	0.685193	-0.107517	0.545024	0.0815509	0.646595	0.0232418	0.896195	-0.106831
221094_s_at	221094_s_at	ELP3	55140	blue	-0.549324	0.000766276	-0.649694	3.21223e-05	-0.566925	0.000472476	0.654594	2.67085e-05	-0.377477	0.0277453	-0.41464	0.0147606	-0.541298	0.000947043	0.368874	0.0318101	-0.570131	0.000431382	-0.494795	0.00293145	0.718062	1.74418e-06	0.354959	0.039403	-0.514313	0.00185996	-0.556738	0.000627109	-0.404679	0.0175985	-0.42258	0.0127833	-0.379165	0.0270004	-0.436475	0.00985861	-0.107808	0.543928	-0.25112	0.151981	-0.159277	0.368247	-0.101806	0.566703	-0.0962063
221227_x_at	221227_x_at	COQ3	51805	blue	-0.547102	0.000812973	-0.689808	6.39154e-06	-0.661585	2.04073e-05	0.616258	0.000104256	-0.386723	0.0238628	-0.542246	0.000923889	-0.617569	9.98036e-05	0.390998	0.0222255	-0.533476	0.00115835	-0.576391	0.000360169	0.634002	5.67827e-05	0.29177	0.0940684	-0.443045	0.00868695	-0.426077	0.0119859	-0.531216	0.00122666	-0.459374	0.00627563	-0.249573	0.154604	-0.367195	0.0326576	-0.15591	0.378588	-0.0312737	0.860626	-0.0611104	0.731354	0.0584589	0.742608	0.0276651
202334_s_at	202334_s_at	UBE2B	7320	blue	-0.544257	0.000876446	-0.638671	4.80878e-05	-0.746745	3.94253e-07	0.564892	0.000500313	-0.151524	0.392308	-0.517833	0.00170852	-0.690311	6.25321e-06	0.407284	0.0168158	-0.347882	0.0437923	-0.43453	0.0102303	0.763131	1.53923e-07	0.169125	0.338979	-0.448277	0.00784064	-0.530937	0.00123534	-0.453112	0.00712209	-0.642533	4.18238e-05	-0.494017	0.00298346	-0.76576	1.31445e-07	-0.19026	0.281129	0.157138	0.374796	0.0470277	0.791699	0.0874346	0.622931	0.0138067
203467_at	203467_at	PMM1	5372	blue	-0.544017	0.000881979	-0.691441	5.95267e-06	-0.752198	2.9061e-07	0.76007	1.84515e-07	-0.482109	0.00388569	-0.620485	9.05112e-05	-0.487012	0.00348911	0.489068	0.00333352	-0.657687	2.37308e-05	-0.771514	9.238e-08	0.749958	3.29712e-07	0.218715	0.213969	-0.444263	0.0084832	-0.461114	0.00605627	-0.584704	0.000281824	-0.505778	0.00227682	-0.507685	0.00217719	-0.399013	0.0194066	-0.140589	0.427746	-0.249572	0.154606	0.0621676	0.726882	-0.172782	0.328483	-0.101591
201600_at	201600_at	PHB2	11331	blue	-0.541067	0.000952758	-0.541517	0.000941631	-0.567986	0.000458506	0.621722	8.68069e-05	-0.571237	0.000417953	-0.367936	0.032281	-0.380151	0.0265727	0.366197	0.0331696	-0.590328	0.000237833	-0.587373	0.000260114	0.542032	0.000929078	0.24041	0.170821	-0.356266	0.0386327	-0.437548	0.00965851	-0.431416	0.0108499	-0.50566	0.00228309	-0.364902	0.0338444	-0.269204	0.123662	-0.385638	0.0242939	-0.106667	0.548223	0.118975	0.502745	-0.069165	0.697514	-0.0316601
210458_s_at	210458_s_at	TANK	10010	blue	-0.540732	0.000961093	-0.528859	0.00130167	-0.43845	0.0094931	0.587321	0.000260527	-0.410699	0.0158338	-0.35175	0.0413473	-0.391115	0.0221823	0.285079	0.102213	-0.656718	2.46297e-05	-0.524141	0.00146393	0.585831	0.000272469	0.386668	0.0238843	-0.458859	0.00634185	-0.658576	2.29328e-05	-0.281238	0.107124	-0.224471	0.201856	-0.391013	0.0222199	-0.314569	0.0699954	-0.112717	0.525631	-0.236301	0.178475	-0.0134346	0.939889	0.156866	0.375635	0.134398
207776_s_at	207776_s_at	CACNB2	783	blue	-0.537976	0.00103223	-0.66242	1.97528e-05	-0.858828	8.15529e-11	0.716792	1.85505e-06	-0.261656	0.134961	-0.493626	0.0030099	-0.706754	2.98633e-06	0.400121	0.0190413	-0.605314	0.000148956	-0.64489	3.83732e-05	0.937725	3.00512e-16	0.0845882	0.634335	-0.559894	0.000575007	-0.673736	1.25695e-05	-0.524413	0.00145414	-0.707444	2.892e-06	-0.579029	0.000333437	-0.813922	4.80979e-09	-0.0799123	0.653247	-0.0903295	0.611421	-0.0230378	0.897101	-0.143007	0.419762	-0.186755
219297_at	219297_at	WDR44	54521	blue	-0.536455	0.00107344	-0.600766	0.000172109	-0.665559	1.74584e-05	0.787869	3.1994e-08	-0.495676	0.00287351	-0.263248	0.132517	-0.513951	0.00187619	0.381069	0.0261798	-0.772326	8.7824e-08	-0.652946	2.8429e-05	0.806651	8.39696e-09	0.115603	0.515014	-0.543918	0.000884289	-0.722697	1.38867e-06	-0.397875	0.0197878	-0.489011	0.00333777	-0.449405	0.00766768	-0.611344	0.000122571	0.0156725	0.929899	-0.233849	0.183155	0.0789147	0.657311	-0.0344347	0.846698	0.0488906
202641_at	202641_at	ARL3	403	blue	-0.535613	0.00109685	-0.631319	6.23975e-05	-0.632552	5.97576e-05	0.697904	4.4721e-06	-0.480488	0.00402513	-0.426298	0.0119369	-0.476465	0.00438993	0.272923	0.118361	-0.732376	8.50086e-07	-0.774091	7.86239e-08	0.786118	3.5996e-08	0.36025	0.0363598	-0.620347	9.09317e-05	-0.670796	1.41622e-05	-0.621257	8.81839e-05	-0.633151	5.85135e-05	-0.516361	0.00177047	-0.390329	0.0224754	-0.128709	0.468176	-0.243916	0.164479	0.144551	0.414706	0.0221154	0.9012	0.0119589
219478_at	219478_at	WFDC1	58189	blue	-0.534857	0.00111827	-0.326349	0.0596071	-0.325243	0.0605269	0.154959	0.381538	0.0621218	0.727076	-0.452502	0.00720954	-0.467849	0.00526827	0.35605	0.0387595	0.0787245	0.658086	-0.191931	0.276847	0.236336	0.178409	0.255781	0.144269	-0.0340133	0.848552	-0.21439	0.223393	0.0780996	0.660638	0.0141287	0.936789	-0.0162655	0.927253	-0.368666	0.0319142	-0.209425	0.234554	0.217047	0.217569	0.0195584	0.912577	-0.00339273	0.984807	0.109774
201251_at	201251_at	PKM	5315	blue	-0.534814	0.00111952	-0.647048	3.54405e-05	-0.651027	3.05593e-05	0.584867	0.000280458	-0.420727	0.0132235	-0.427588	0.0116546	-0.569951	0.000433594	0.318725	0.0661802	-0.577317	0.00035057	-0.511821	0.00197412	0.641305	4.37315e-05	0.265391	0.129279	-0.621552	8.73068e-05	-0.525649	0.00141025	-0.629723	6.59692e-05	-0.62723	7.19183e-05	-0.497323	0.0027678	-0.498389	0.00270124	-0.0642307	0.718181	-0.00260426	0.988337	0.35613	0.0387125	-0.0131974	0.940948	0.0686584
213714_at	213714_at	CACNB2	783	blue	-0.533848	0.00114744	-0.673453	1.27153e-05	-0.875076	1.30237e-11	0.716456	1.88552e-06	-0.242529	0.166967	-0.517699	0.00171406	-0.751279	3.06109e-07	0.439164	0.00936379	-0.552963	0.000694882	-0.622157	8.55389e-05	0.922121	9.59742e-15	0.041193	0.817075	-0.517602	0.00171811	-0.650499	3.11694e-05	-0.510648	0.00202999	-0.712469	2.28285e-06	-0.535739	0.00109334	-0.873795	1.5186e-11	-0.119881	0.499475	-0.0505657	0.776411	-0.0115628	0.948252	-0.0947352	0.594078	-0.161226
206261_at	206261_at	ZNF239	8187	blue	-0.533155	0.00116785	-0.55137	0.000725371	-0.489065	0.00333373	0.471909	0.00483718	-0.201914	0.252144	-0.533683	0.00115228	-0.209009	0.235506	0.270762	0.121421	-0.386148	0.0240902	-0.462252	0.00591654	0.55637	0.00063344	0.308222	0.0761511	-0.444922	0.00837477	-0.360918	0.0359895	-0.441521	0.00894762	-0.396613	0.0202176	-0.340476	0.0487974	-0.270154	0.122292	-0.117009	0.50988	-0.0554518	0.755434	0.0666722	0.707929	0.0308878	0.86233	-0.00113448
212491_s_at	212491_s_at	DNAJC8	22826	blue	-0.532491	0.00118769	-0.427631	0.0116453	-0.565731	0.000488649	0.442881	0.00871461	-0.118799	0.503382	-0.370401	0.0310552	-0.322942	0.062478	0.171967	0.330805	-0.375831	0.0284886	-0.487715	0.00343519	0.679331	9.97986e-06	0.116912	0.510235	-0.526892	0.00136728	-0.42124	0.0131004	-0.434965	0.0101462	-0.516069	0.00178301	-0.548028	0.000793219	-0.480263	0.00404483	-0.0502681	0.777694	-0.0527896	0.766843	-0.057059	0.74857	-0.258385	0.140087	-0.31018
201515_s_at	201515_s_at	TSN	7247	blue	-0.532279	0.00119411	-0.469818	0.00505522	-0.417949	0.0139075	0.516644	0.0017584	-0.223141	0.204612	-0.220904	0.209305	-0.459444	0.00626666	0.123663	0.485937	-0.524397	0.00145471	-0.590797	0.000234454	0.738901	6.03399e-07	0.497179	0.00277693	-0.671233	1.39142e-05	-0.678347	1.03969e-05	-0.391783	0.0219354	-0.51927	0.00164986	-0.394321	0.0210181	-0.452098	0.00726788	0.00778021	0.965168	-0.103466	0.560361	-0.109923	0.536007	0.0539934	0.761678	0.0133563
213022_s_at	213022_s_at	UTRN	7402	blue	-0.530651	0.00124429	-0.618728	9.60137e-05	-0.593693	0.000214543	0.615507	0.000106885	-0.459343	0.00627964	-0.397429	0.0199387	-0.472	0.00482788	0.351954	0.041221	-0.617635	9.95856e-05	-0.423386	0.0125956	0.600359	0.000174332	0.237303	0.176586	-0.540073	0.0009777	-0.470269	0.00500754	-0.423806	0.0124987	-0.391669	0.0219774	-0.330826	0.055994	-0.344058	0.0463224	-0.115887	0.513973	-0.0826843	0.642009	-0.0419468	0.813786	0.137827	0.436967	0.137721
221712_s_at	221712_s_at	WDR74	54663	blue	-0.530617	0.00124535	-0.655153	2.61463e-05	-0.701203	3.85365e-06	0.68175	9.01849e-06	-0.388357	0.0232255	-0.476778	0.00436055	-0.474964	0.00453314	0.319023	0.0659133	-0.628362	6.91618e-05	-0.644217	3.93309e-05	0.783373	4.32077e-08	0.18622	0.291662	-0.508789	0.00212127	-0.546363	0.000829061	-0.568827	0.000447696	-0.673453	1.27156e-05	-0.553852	0.00067836	-0.441128	0.0090159	-0.125728	0.478629	-0.215131	0.221757	-0.0608418	0.732492	-0.146966	0.40687	-0.269961
207551_s_at	207551_s_at	MSL3	10943	blue	-0.529238	0.00128932	-0.361747	0.0355344	-0.54715	0.000811947	0.379347	0.026921	-0.179587	0.309493	-0.295369	0.0898981	-0.124968	0.481312	-0.0161109	0.927943	-0.454511	0.00692495	-0.525419	0.00141832	0.630426	6.43745e-05	0.0285434	0.87269	-0.595932	0.000200197	-0.365416	0.0335754	-0.611957	0.000120138	-0.665528	1.74799e-05	-0.666896	1.65562e-05	-0.291331	0.094587	-0.0340294	0.848481	0.0727177	0.682763	0.0606675	0.73323	0.0465369	0.793825	-0.134631
201989_s_at	201989_s_at	CREBL2	1389	blue	-0.525903	0.00140139	-0.634429	5.59326e-05	-0.710271	2.53319e-06	0.796398	1.77295e-08	-0.473686	0.00465833	-0.334751	0.0529719	-0.663306	1.90789e-05	0.379384	0.026905	-0.754012	2.6212e-07	-0.817312	3.67839e-09	0.873297	1.61142e-11	0.273952	0.116924	-0.631527	6.19462e-05	-0.836004	7.54597e-10	-0.441511	0.00894926	-0.646065	3.67502e-05	-0.472077	0.00482001	-0.697258	4.6033e-06	-0.0643583	0.717645	-0.219774	0.211703	-0.0141158	0.936847	0.0515942	0.771982	-0.0320305
201256_at	201256_at	COX7A2L	9167	blue	-0.524638	0.00144604	-0.675237	1.18206e-05	-0.846202	2.91911e-10	0.760773	1.77032e-07	-0.338973	0.049867	-0.496059	0.00284859	-0.686084	7.50388e-06	0.42757	0.0116585	-0.725094	1.23214e-06	-0.742776	4.89913e-07	0.915129	3.60868e-14	0.0719307	0.686021	-0.538901	0.00100784	-0.746769	3.93731e-07	-0.516022	0.001785	-0.606807	0.000141992	-0.51199	0.00196623	-0.736947	6.69312e-07	-0.120344	0.497808	-0.275718	0.114489	0.0949429	0.593266	-0.0250252	0.888277	0.00653109
209841_s_at	209841_s_at	LRRN3	54674	blue	-0.524191	0.00146213	-0.62	9.19999e-05	-0.671863	1.35642e-05	0.626185	7.45528e-05	-0.4286	0.0114371	-0.583298	0.000293897	-0.318813	0.0661016	0.268487	0.124705	-0.609108	0.000131821	-0.682789	8.63219e-06	0.688954	6.63226e-06	0.328315	0.0579989	-0.676577	1.1187e-05	-0.49816	0.00271544	-0.75734	2.16414e-07	-0.692915	5.58033e-06	-0.45609	0.00670809	-0.336508	0.0516615	-0.354655	0.0395841	0.0372432	0.83436	0.262237	0.134066	0.266384	0.127799	0.261479
203362_s_at	203362_s_at	MAD2L1	4085	blue	-0.522148	0.00153765	-0.56986	0.00043472	-0.688519	6.75816e-06	0.791291	2.53286e-08	-0.52468	0.00144454	-0.293358	0.0922105	-0.537635	0.00104134	0.310025	0.0743613	-0.838813	5.84739e-10	-0.804364	9.95781e-09	0.856439	1.04767e-10	0.172935	0.328048	-0.596627	0.000195921	-0.766834	1.23164e-07	-0.48167	0.00392301	-0.567329	0.000467117	-0.432799	0.0105707	-0.530738	0.00124156	-0.0788188	0.657702	-0.30495	0.0794847	0.0761805	0.668496	0.00333189	0.985079	0.0138043
201405_s_at	201405_s_at	COPS6	10980	blue	-0.520539	0.00159952	-0.566002	0.000484941	-0.699783	4.10957e-06	0.679602	9.86762e-06	-0.434754	0.0101868	-0.507489	0.00218724	-0.372617	0.0299857	0.354261	0.0398194	-0.637941	4.93623e-05	-0.762019	1.64454e-07	0.71147	2.39371e-06	0.122102	0.491503	-0.487303	0.00346672	-0.435165	0.0101076	-0.642552	4.1795e-05	-0.554992	0.000657682	-0.549226	0.000768287	-0.384658	0.0246886	-0.0782357	0.660082	-0.193647	0.272493	0.0742583	0.676402	-0.0716707	0.687099	-0.048948
202550_s_at	202550_s_at	VAPB	9217	blue	-0.52008	0.00161758	-0.631932	6.10733e-05	-0.790037	2.76069e-08	0.591692	0.00022813	-0.253004	0.148828	-0.63324	5.8331e-05	-0.482082	0.00388801	0.291004	0.0949745	-0.591404	0.000230154	-0.620732	8.97602e-05	0.782071	4.70753e-08	0.126554	0.475721	-0.583543	0.000291762	-0.522515	0.00152385	-0.713586	2.16448e-06	-0.640792	4.45512e-05	-0.630827	6.34801e-05	-0.539199	0.00100012	-0.222463	0.206027	-0.0216256	0.903378	0.250208	0.153523	0.169042	0.339221	0.193122
205510_s_at	205510_s_at	FLJ10038	55056	blue	-0.519862	0.00162619	-0.544757	0.000864974	-0.768645	1.10281e-07	0.665011	1.78406e-05	-0.347644	0.0439461	-0.403476	0.01797	-0.54535	0.000851552	0.383064	0.025342	-0.549942	0.000753706	-0.621422	8.76934e-05	0.754314	2.57639e-07	-0.0156599	0.929955	-0.505003	0.00231839	-0.56636	0.00048007	-0.483278	0.00378774	-0.641091	4.40715e-05	-0.422703	0.0127545	-0.654422	2.68831e-05	-0.179445	0.309882	0.0678838	0.70286	0.138701	0.434039	0.181472	0.304356	0.149241
201112_s_at	201112_s_at	CSE1L	1434	blue	-0.51969	0.00163305	-0.570632	0.000425248	-0.741896	5.13807e-07	0.683641	8.32661e-06	-0.295381	0.0898843	-0.327057	0.0590238	-0.654278	2.70305e-05	0.282598	0.105364	-0.661303	2.06328e-05	-0.634707	5.53862e-05	0.892497	1.34108e-12	0.0610717	0.731518	-0.542728	0.000912306	-0.748445	3.58783e-07	-0.385181	0.0244772	-0.658873	2.26715e-05	-0.58043	0.000319971	-0.789162	2.93061e-08	0.0211708	0.905401	-0.178966	0.311196	0.0150422	0.932711	-0.100212	0.572826	-0.106898
212085_at	212085_at	SLC25A6	293	blue	-0.518407	0.00168486	-0.62872	6.8309e-05	-0.716824	1.85222e-06	0.702371	3.65405e-06	-0.516244	0.00177547	-0.529499	0.00128089	-0.428104	0.0115432	0.500457	0.00257602	-0.611781	0.000120833	-0.577664	0.000347042	0.615509	0.000106878	0.0511335	0.773965	-0.349121	0.0429966	-0.327757	0.0584517	-0.516222	0.00177644	-0.417072	0.0141294	-0.471876	0.00484052	-0.35839	0.0374073	-0.10298	0.562216	-0.239532	0.172437	0.0417232	0.814762	-0.288921	0.0974733	-0.203312
212674_s_at	212674_s_at	DHX30	22907	blue	-0.517389	0.00172699	-0.748537	3.5695e-07	-0.798749	1.49937e-08	0.758451	2.02876e-07	-0.565721	0.00048879	-0.539924	0.000981486	-0.567595	0.00046362	0.572803	0.000399583	-0.58569	0.000273623	-0.54192	0.000931801	0.657853	2.35803e-05	0.10672	0.548023	-0.438024	0.00957101	-0.346683	0.0445733	-0.60293	0.000160721	-0.609997	0.000128071	-0.369687	0.0314066	-0.466207	0.00545181	-0.113532	0.522623	-0.095732	0.590184	0.165816	0.348649	-0.308373	0.0760009	-0.237841
221637_s_at	221637_s_at	C11orf98	102288414	blue	-0.516977	0.00174429	-0.382025	0.0257756	-0.330118	0.0565541	0.473317	0.00469496	-0.367279	0.0326145	-0.104283	0.557251	-0.328628	0.0577458	0.0530899	0.765554	-0.589572	0.000243362	-0.552323	0.000706987	0.570965	0.000421221	0.272924	0.118359	-0.487005	0.00348965	-0.562146	0.000540203	-0.360786	0.0360623	-0.441281	0.00898923	-0.459351	0.0062786	-0.187171	0.28916	-0.0436024	0.806572	-0.237858	0.175546	0.00538566	0.975884	0.0381177	0.830526	-0.0340638
211855_s_at	211855_s_at	SLC25A14	9016	blue	-0.516823	0.0017508	-0.663983	1.85783e-05	-0.804728	9.69251e-09	0.819925	2.98038e-09	-0.451797	0.00731169	-0.405487	0.0173524	-0.59584	0.000200771	0.368788	0.031853	-0.812345	5.43837e-09	-0.742059	5.09298e-07	0.945107	4.2103e-17	0.143832	0.417055	-0.580873	0.000315817	-0.797843	1.5998e-08	-0.505926	0.00226892	-0.711865	2.34931e-06	-0.620293	9.10962e-05	-0.723745	1.31813e-06	-0.0676142	0.703987	-0.287017	0.0998005	0.073966	0.677608	-0.0695777	0.695795	-0.0728383
204587_at	204587_at	SLC25A14	9016	blue	-0.515795	0.00179481	-0.695495	4.97956e-06	-0.838371	6.08869e-10	0.841251	4.66773e-10	-0.517891	0.00170613	-0.452042	0.00727601	-0.597067	0.000193255	0.424624	0.012312	-0.829235	1.36881e-09	-0.736783	6.7513e-07	0.896921	7.07465e-13	0.119073	0.502391	-0.582991	0.000296598	-0.741682	5.19782e-07	-0.57345	0.000392202	-0.703205	3.51734e-06	-0.564292	0.000508798	-0.681448	9.13385e-06	-0.107519	0.545016	-0.247776	0.157693	0.189865	0.282149	0.00412869	0.981512	0.0093847
213937_s_at	213937_s_at	FTSJ1	24140	blue	-0.515463	0.00180922	-0.539358	0.000996008	-0.514445	0.00185408	0.530317	0.00125482	-0.380593	0.026383	-0.359679	0.0366789	-0.3689	0.0317971	0.306066	0.0783362	-0.492087	0.00311601	-0.443308	0.00864255	0.516269	0.00177439	0.180896	0.305919	-0.451309	0.00738316	-0.312293	0.0721568	-0.451036	0.00742335	-0.398213	0.0196738	-0.299931	0.0848165	-0.263479	0.132166	-0.134266	0.449018	-0.0693321	0.696818	-0.089883	0.61319	-0.0281834	0.874283	-0.0653562
215165_x_at	215165_x_at	UMPS	7372	blue	-0.515126	0.00182397	-0.527483	0.00134726	-0.438411	0.00950012	0.456876	0.00660238	-0.245672	0.161367	-0.653555	2.77824e-05	-0.241272	0.169247	0.383293	0.025247	-0.388861	0.0230319	-0.639853	4.60861e-05	0.447272	0.00799751	0.501719	0.0025021	-0.383729	0.0250676	-0.332004	0.055073	-0.431364	0.0108604	-0.128845	0.467703	-0.145071	0.413012	-0.139194	0.43239	-0.199818	0.257207	-0.11209	0.52795	0.058855	0.740923	0.00929698	0.958382	0.157815
200657_at	200657_at	SLC25A5	292	blue	-0.515113	0.00182455	-0.417137	0.0141129	-0.399364	0.01929	0.538112	0.00102861	-0.377343	0.0278055	-0.184537	0.296123	-0.404382	0.0176895	0.174827	0.322701	-0.712176	2.31488e-06	-0.675073	1.19007e-05	0.615926	0.000105413	0.451622	0.0073372	-0.481627	0.00392669	-0.755139	2.45738e-07	-0.161236	0.362311	-0.282829	0.105068	-0.156061	0.378121	-0.309569	0.0748113	0.00209294	0.990627	-0.397147	0.0200346	0.0211209	0.905623	-0.0350167	0.844138	-0.013497
202024_at	202024_at	ASNA1	439	blue	-0.514606	0.00184692	-0.560794	0.000560862	-0.724047	1.29838e-06	0.587964	0.000255517	-0.181077	0.30543	-0.469769	0.00506043	-0.618547	9.65978e-05	0.272454	0.11902	-0.484939	0.00365224	-0.700626	3.95592e-06	0.847661	2.53411e-10	0.173534	0.32635	-0.536453	0.0010735	-0.564389	0.00050742	-0.510828	0.00202133	-0.676155	1.13834e-05	-0.535288	0.00110604	-0.656152	2.51685e-05	-0.0760482	0.669039	-0.0729293	0.681888	-0.131215	0.459483	-0.19081	0.279716	-0.324475
207830_s_at	207830_s_at	PPP1R8	5511	blue	-0.512164	0.00195806	-0.551516	0.000722536	-0.477903	0.00425634	0.708582	2.74232e-06	-0.558473	0.000597974	-0.178379	0.312812	-0.573916	0.00038696	0.227819	0.195033	-0.799397	1.43118e-08	-0.764901	1.38441e-07	0.737797	6.3985e-07	0.499508	0.00263285	-0.619986	9.20427e-05	-0.841554	4.53753e-10	-0.356802	0.0383207	-0.56053	0.000564978	-0.38723	0.0236635	-0.424881	0.0122538	-0.0463203	0.794765	-0.342887	0.0471201	0.00912252	0.959163	0.0722604	0.684656	-0.00616707
205202_at	205202_at	PCMT1	5110	blue	-0.511964	0.00196741	-0.663677	1.88032e-05	-0.855923	1.10526e-10	0.769446	1.04989e-07	-0.298753	0.086107	-0.516992	0.00174368	-0.677195	1.09051e-05	0.4379	0.0095937	-0.680875	9.3562e-06	-0.727488	1.092e-06	0.964462	4.61026e-20	0.0865228	0.626575	-0.514655	0.00184472	-0.765379	1.34505e-07	-0.458396	0.0064018	-0.621677	8.69398e-05	-0.534203	0.00113712	-0.802753	1.1213e-08	-0.183667	0.298444	-0.269011	0.123943	0.0338713	0.849177	-0.129581	0.465143	-0.0796849
201797_s_at	201797_s_at	VARS	7407	blue	-0.511708	0.00197944	-0.333122	0.0542102	-0.516791	0.00175215	0.349014	0.0430647	-0.146522	0.408304	-0.40216	0.0183841	-0.486673	0.00351534	0.331161	0.0557308	-0.16074	0.363807	-0.225888	0.198948	0.395417	0.020632	0.0123282	0.944831	-0.091243	0.607807	-0.107972	0.543311	-0.202244	0.251355	-0.312767	0.0717021	-0.225178	0.200402	-0.387716	0.0234736	-0.0869985	0.624673	0.2852	0.102061	-0.0478646	0.788075	-0.0485541	0.785093	-0.0639685
214597_at	214597_at	SSTR2	6752	blue	-0.510098	0.00205664	-0.607953	0.00013684	-0.714589	2.06296e-06	0.673635	1.26214e-05	-0.341225	0.0482716	-0.489138	0.00332831	-0.456339	0.00667446	0.349253	0.0429125	-0.506098	0.00225983	-0.590778	0.000234594	0.808505	7.30093e-09	0.218123	0.215243	-0.569549	0.000438592	-0.530965	0.00123448	-0.614182	0.000111671	-0.758234	2.0545e-07	-0.67007	1.45821e-05	-0.608251	0.000135532	-0.130347	0.462484	0.00411429	0.981576	0.0831649	0.640068	-0.0502766	0.777657	-0.0876296
220329_s_at	220329_s_at	RMND1	55005	blue	-0.509582	0.00208191	-0.502347	0.00246602	-0.675654	1.16203e-05	0.549942	0.000753712	-0.163348	0.355973	-0.422465	0.0128103	-0.416576	0.0142563	0.146963	0.406878	-0.624117	8.00243e-05	-0.65779	2.36368e-05	0.850121	1.98962e-10	0.140445	0.428224	-0.576381	0.000360277	-0.670706	1.42135e-05	-0.509854	0.00206853	-0.584388	0.0002845	-0.624552	7.88428e-05	-0.555124	0.000655327	-0.107774	0.544055	-0.16269	0.357938	0.100057	0.573422	0.102106	0.565554	0.132325
204226_at	204226_at	STAU2	27067	blue	-0.508769	0.00212229	-0.568808	0.000447939	-0.649802	3.19922e-05	0.468357	0.00521265	0.0125136	0.944003	-0.579069	0.00033304	-0.657141	2.42336e-05	0.483805	0.00374433	-0.221974	0.20705	-0.427063	0.0117688	0.657663	2.37523e-05	0.170187	0.33591	-0.386955	0.0237716	-0.425608	0.0120904	-0.325708	0.0601392	-0.29373	0.0917799	-0.25872	0.139556	-0.660606	2.11996e-05	-0.127931	0.470893	0.0289892	0.870718	-0.0751314	0.672807	-0.0705198	0.691876	-0.0112111
219140_s_at	219140_s_at	RBP4	5950	blue	-0.508617	0.0021299	-0.69465	5.16944e-06	-0.845907	3.00317e-10	0.81289	5.21305e-09	-0.404987	0.0175044	-0.480344	0.00403767	-0.696197	4.82654e-06	0.492948	0.00305624	-0.665071	1.77983e-05	-0.721766	1.4543e-06	0.918074	2.09589e-14	0.14948	0.398802	-0.516111	0.00178121	-0.67777	1.06488e-05	-0.502026	0.00248444	-0.7086	2.74001e-06	-0.533309	0.00116327	-0.781696	4.82443e-08	-0.0359664	0.839964	-0.17972	0.309129	-0.00289746	0.987025	-0.207611	0.238726	-0.200444
213648_at	213648_at	EXOSC7	23016	blue	-0.508015	0.00216036	-0.292165	0.0936042	-0.295709	0.089511	0.154064	0.38433	-0.189206	0.283854	-0.206511	0.241279	-0.235676	0.17966	-0.0530753	0.765616	-0.249004	0.155577	-0.273069	0.118156	0.260921	0.136102	0.170467	0.335104	-0.37398	0.0293432	-0.257521	0.141465	-0.408027	0.0165977	-0.467133	0.00534761	-0.361772	0.0355205	-0.104383	0.556871	-0.0800994	0.652487	0.242843	0.166402	0.37099	0.0307681	0.329242	0.0572524	0.223497
201372_s_at	201372_s_at	CUL3	8452	blue	-0.506777	0.00222414	-0.598514	0.000184725	-0.607575	0.000138522	0.652372	2.90521e-05	-0.383307	0.0252415	-0.243459	0.165296	-0.655518	2.57849e-05	0.318847	0.0660707	-0.504897	0.00232414	-0.461567	0.00600033	0.749479	3.38679e-07	0.220601	0.209945	-0.638866	4.77522e-05	-0.650504	3.11638e-05	-0.471467	0.00488257	-0.685163	7.80495e-06	-0.415743	0.0144716	-0.662601	1.96129e-05	-0.146352	0.408855	0.0342078	0.847696	0.0306002	0.863599	0.0764858	0.667244	-0.0672625
213407_at	213407_at	PHLPP2	23035	blue	-0.506353	0.00224634	-0.659415	2.22009e-05	-0.582074	0.000304789	0.41847	0.013777	-0.084026	0.636597	-0.571703	0.000412412	-0.588819	0.000248991	0.351024	0.0417971	-0.191037	0.279133	-0.374634	0.0290386	0.60471	0.000151864	0.37289	0.0298563	-0.590527	0.000236394	-0.407634	0.0167128	-0.509988	0.00206197	-0.491432	0.00316209	-0.203616	0.248085	-0.517587	0.00171871	-0.331468	0.0554911	0.20557	0.243476	0.0426508	0.810717	0.129113	0.466767	0.0975936
213955_at	213955_at	MYOZ3	91977	blue	-0.506338	0.00224714	-0.569942	0.000433717	-0.699184	4.22211e-06	0.748424	3.59214e-07	-0.507009	0.00221206	-0.42022	0.0133462	-0.561616	0.000548219	0.379599	0.0268114	-0.777066	6.50953e-08	-0.703674	3.44267e-06	0.716241	1.90525e-06	0.092498	0.602858	-0.396982	0.020091	-0.610767	0.000124901	-0.427704	0.0116296	-0.469819	0.00505521	-0.431709	0.0107901	-0.518921	0.00166395	-0.0418323	0.814286	-0.199356	0.258329	0.160861	0.36344	0.159644	0.36713	0.182832
200053_at	200053_at	SPAG7	9552	blue	-0.505704	0.00228078	-0.483597	0.00376138	-0.753529	2.6945e-07	0.56047	0.000565925	-0.17726	0.315908	-0.383303	0.025243	-0.507318	0.00219609	0.172592	0.329024	-0.543797	0.000887106	-0.703849	3.41515e-06	0.854996	1.21619e-10	0.0122086	0.945366	-0.576242	0.000361734	-0.557225	0.000618807	-0.580019	0.000323866	-0.764149	1.44829e-07	-0.570954	0.000421349	-0.640396	4.51931e-05	-0.0172114	0.923034	-0.0470606	0.791556	0.0256009	0.885724	-0.133331	0.452212	-0.245785
221434_s_at	221434_s_at	SLIRP	81892	blue	-0.50538	0.00229809	-0.639127	4.73068e-05	-0.85534	1.17379e-10	0.752335	2.8836e-07	-0.373174	0.0297219	-0.487607	0.00344343	-0.66388	1.86536e-05	0.461723	0.00598116	-0.558498	0.000597552	-0.661383	2.05681e-05	0.862187	5.68951e-11	-0.0116371	0.94792	-0.395092	0.0207459	-0.643602	4.02257e-05	-0.437778	0.00961607	-0.716366	1.89372e-06	-0.542624	0.000914798	-0.808061	7.55078e-09	-0.264999	0.129867	-0.0716523	0.687175	0.0681421	0.701782	-0.117265	0.508949	-0.164412
209385_s_at	209385_s_at	PROSC	11212	blue	-0.504812	0.00232874	-0.641537	4.33648e-05	-0.535866	0.00108979	0.644349	3.91416e-05	-0.417365	0.0140551	-0.48299	0.00381168	-0.347511	0.0440325	0.449752	0.00761514	-0.58614	0.000269957	-0.584228	0.000285865	0.610562	0.000125738	0.346537	0.0446693	-0.512645	0.00193574	-0.427529	0.0116674	-0.469535	0.00508539	-0.33164	0.0553563	-0.378262	0.0273969	-0.298648	0.0862229	-0.0191354	0.914461	-0.33874	0.0500348	0.183113	0.299929	-0.285155	0.102118	-0.0226486
202167_s_at	202167_s_at	MMS19	64210	blue	-0.504489	0.00234635	-0.658569	2.29386e-05	-0.783235	4.36026e-08	0.662396	1.97712e-05	-0.300894	0.0837726	-0.608639	0.000133841	-0.410274	0.0159532	0.440441	0.00913624	-0.454075	0.00698588	-0.516881	0.00174837	0.745316	4.26518e-07	0.0271695	0.878772	-0.424256	0.0123958	-0.308139	0.076235	-0.61696	0.00010185	-0.610265	0.00012696	-0.539266	0.000998367	-0.529668	0.00127547	-0.143255	0.418948	0.0221053	0.901245	-0.0488743	0.78371	-0.224757	0.201267	-0.264022
218882_s_at	218882_s_at	WDR3	10885	blue	-0.501982	0.00248694	-0.542533	0.000916976	-0.420317	0.0133226	0.70968	2.60461e-06	-0.628454	6.89409e-05	-0.356201	0.0386712	-0.218549	0.214325	0.361838	0.0354844	-0.789018	2.95943e-08	-0.678354	1.03939e-05	0.540603	0.000964325	0.399224	0.0193366	-0.438491	0.00948557	-0.552243	0.000708522	-0.361062	0.0359099	-0.22602	0.198678	-0.353542	0.0402521	-0.0933992	0.599315	-0.101439	0.568111	-0.411737	0.015545	0.0842665	0.635629	0.00281546	0.987392	0.192439
204355_at	204355_at	DHX30	22907	blue	-0.497327	0.00276757	-0.735488	7.22782e-07	-0.868454	2.83212e-11	0.770838	9.63415e-08	-0.470906	0.00494073	-0.541845	0.000933628	-0.567846	0.000460329	0.544857	0.000862707	-0.654045	2.72706e-05	-0.505323	0.00230115	0.77049	9.8435e-08	-0.0154602	0.930846	-0.440307	0.00916004	-0.421885	0.012947	-0.585061	0.00027883	-0.608952	0.000132491	-0.488111	0.00340513	-0.567693	0.000462331	-0.126036	0.477541	-0.151576	0.392144	0.132161	0.456223	-0.284695	0.102695	-0.166099
218133_s_at	218133_s_at	NIF3L1	60491	blue	-0.497173	0.00277728	-0.728546	1.03483e-06	-0.706506	3.02095e-06	0.844485	3.44131e-10	-0.466306	0.00544056	-0.416751	0.0142114	-0.692836	5.59992e-06	0.49196	0.00312485	-0.766586	1.25034e-07	-0.749001	3.47839e-07	0.894215	1.04959e-12	0.29483	0.0905129	-0.573797	0.000388292	-0.839644	5.41731e-10	-0.372703	0.0299447	-0.499528	0.00263161	-0.424063	0.0124398	-0.66679	1.66264e-05	-0.157847	0.372617	-0.481652	0.00392459	-0.0612856	0.730612	-0.180458	0.307112	-0.11283
207058_s_at	207058_s_at	PARK2	5071	blue	-0.493964	0.00298706	-0.652067	2.93872e-05	-0.620177	9.14527e-05	0.613579	0.000113912	-0.379569	0.0268245	-0.395836	0.0204862	-0.55031	0.000746315	0.366715	0.0329029	-0.549112	0.000770612	-0.407695	0.016695	0.649775	3.20254e-05	0.13278	0.454101	-0.327973	0.0582759	-0.462928	0.0058347	-0.304245	0.0802178	-0.450133	0.0075578	-0.304643	0.0798033	-0.432739	0.0105827	-0.145091	0.412945	-0.137777	0.437138	-0.0957794	0.589999	-0.164095	0.353746	-0.156435
221831_at	221831_at	LUZP1	7798	blue	-0.493812	0.00299729	-0.70662	3.00501e-06	-0.719404	1.6335e-06	0.591322	0.000230729	-0.372386	0.0300959	-0.503672	0.00239142	-0.633529	5.77381e-05	0.485084	0.00364066	-0.412926	0.0152196	-0.361277	0.0357919	0.590412	0.000237227	0.129249	0.466294	-0.462255	0.00591606	-0.302017	0.0825679	-0.576425	0.000359811	-0.498229	0.00271113	-0.189393	0.28337	-0.412209	0.0154151	-0.190936	0.279393	0.0849437	0.632906	0.0627424	0.724455	-0.15152	0.392322	-0.204831
200734_s_at	200734_s_at	ARF3	377	blue	-0.493795	0.00299848	-0.736623	6.80856e-07	-0.72939	9.91235e-07	0.708186	2.79364e-06	-0.287032	0.0997822	-0.640764	4.45964e-05	-0.57081	0.000423087	0.609933	0.000128339	-0.400159	0.0190289	-0.579295	0.000330836	0.739704	5.78058e-07	0.266045	0.128303	-0.473185	0.00470818	-0.44581	0.00823041	-0.513072	0.00191606	-0.526201	0.00139104	-0.402536	0.018265	-0.635127	5.45673e-05	-0.100916	0.570118	-0.03047	0.864174	0.0953666	0.59161	-0.199569	0.257811	-0.0216184
204868_at	204868_at	MRPL58	3396	blue	-0.49335	0.00302869	-0.320894	0.0642545	-0.233381	0.184058	0.269634	0.12304	-0.0686686	0.699584	-0.0576427	0.746082	-0.356981	0.0382168	0.0397649	0.823316	-0.300346	0.0843658	-0.287193	0.0995846	0.502248	0.00247172	0.342169	0.0476152	-0.38394	0.0249812	-0.581222	0.000312574	-0.00326738	0.985368	-0.210516	0.23207	-0.184617	0.29591	-0.372226	0.0301724	-0.151194	0.393352	-0.1016	0.567492	-0.250407	0.153185	0.000687404	0.996922	-0.0271012
218789_s_at	218789_s_at	C11orf71	54494	blue	-0.493027	0.0030508	-0.474075	0.00461985	-0.423016	0.0126814	0.597254	0.000192135	-0.464913	0.00560027	-0.170895	0.333874	-0.2945	0.0908916	0.243134	0.165878	-0.689409	6.50301e-06	-0.620624	9.0086e-05	0.557648	0.000611662	0.302067	0.0825153	-0.588331	0.000252697	-0.571616	0.000413446	-0.308857	0.0755179	-0.316316	0.0683717	-0.164283	0.353186	-0.277151	0.112542	0.0822525	0.643754	-0.201303	0.253614	-0.0816324	0.646265	0.0958468	0.589737	0.219765
213489_at	213489_at	MAPRE2	10982	blue	-0.493024	0.00305105	-0.721035	1.5077e-06	-0.835047	8.22245e-10	0.777915	6.16497e-08	-0.428638	0.0114291	-0.593042	0.000218881	-0.631473	6.20619e-05	0.661737	2.02862e-05	-0.526512	0.00138029	-0.595021	0.000205925	0.738853	6.04918e-07	0.0410477	0.81771	-0.353724	0.0401425	-0.399033	0.0194	-0.431561	0.0108202	-0.487226	0.00347259	-0.402983	0.0181242	-0.623731	8.10832e-05	-0.0972455	0.584294	-0.165444	0.349748	-0.0415641	0.815455	-0.385905	0.024187	-0.245964
210962_s_at	210962_s_at	AKAP9	10142	blue	-0.492598	0.00308044	-0.652765	2.86243e-05	-0.580646	0.000317934	0.772936	8.45356e-08	-0.546477	0.000826567	-0.426059	0.01199	-0.272813	0.118515	0.376789	0.0280542	-0.793961	2.10459e-08	-0.692855	5.5952e-06	0.741687	5.19644e-07	0.348147	0.0436214	-0.58124	0.000312408	-0.654445	2.68598e-05	-0.464284	0.00567362	-0.387663	0.0234945	-0.42554	0.0121057	-0.312986	0.0714938	-0.221187	0.208706	-0.378722	0.0271942	-0.0223743	0.900049	-0.104843	0.555124	0.0746614
211212_s_at	211212_s_at	ORC5	5001	blue	-0.492313	0.00310022	-0.621934	8.61883e-05	-0.596336	0.000197702	0.603006	0.00016033	-0.226632	0.197433	-0.29853	0.0863531	-0.521884	0.00154767	0.29662	0.0884816	-0.50047	0.00257528	-0.370985	0.0307705	0.772396	8.74402e-08	0.160701	0.363925	-0.55495	0.000658446	-0.671023	1.4033e-05	-0.350834	0.0419156	-0.531748	0.00121026	-0.461422	0.00601814	-0.698867	4.28291e-06	-0.101315	0.568584	-0.0619487	0.727808	-0.0885508	0.618482	0.0112772	0.949528	-0.00961567
202289_s_at	202289_s_at	TACC2	10579	blue	-0.491954	0.00312532	-0.576243	0.000361726	-0.664152	1.84547e-05	0.631763	6.1435e-05	-0.474925	0.00453691	-0.599062	0.000181576	-0.182905	0.300488	0.335319	0.0525454	-0.594422	0.000209775	-0.602897	0.00016089	0.591637	0.000228515	0.187954	0.28711	-0.52837	0.00131771	-0.303301	0.0812079	-0.765234	1.35687e-07	-0.534874	0.00111781	-0.496557	0.00281654	-0.19087	0.279561	-0.302557	0.0819943	0.0118433	0.946998	0.247309	0.158503	0.0786353	0.65845	0.0817962
206013_s_at	206013_s_at	ACTL6B	51412	blue	-0.490905	0.00319962	-0.721275	1.48998e-06	-0.879826	7.25704e-12	0.813992	4.78324e-09	-0.388372	0.0232199	-0.565309	0.000494487	-0.768275	1.12808e-07	0.583041	0.000296157	-0.606105	0.00014523	-0.703141	3.52772e-06	0.871514	1.98842e-11	0.0136972	0.938716	-0.387316	0.02363	-0.626285	7.4297e-05	-0.427263	0.0117253	-0.583206	0.000294706	-0.433984	0.0103366	-0.791007	2.58297e-08	-0.169969	0.33654	-0.222118	0.206748	0.016416	0.926582	-0.224697	0.20139	-0.167789
202712_s_at	202712_s_at	CKMT1B	1159	blue	-0.490034	0.00326252	-0.680806	9.38308e-06	-0.913284	5.02265e-14	0.738605	6.12988e-07	-0.328754	0.0576437	-0.627941	7.01749e-05	-0.651307	3.02393e-05	0.501326	0.00252496	-0.607828	0.000137394	-0.734493	7.61437e-07	0.850707	1.87696e-10	-0.0215963	0.903508	-0.500162	0.00259357	-0.563155	0.000525234	-0.57559	0.000368651	-0.621742	8.67486e-05	-0.424458	0.0123497	-0.727184	1.10894e-06	-0.171156	0.333125	-0.155174	0.380872	0.219268	0.212783	-0.109605	0.537195	-0.0155965
209248_at	209248_at	GHITM	27069	blue	-0.48863	0.00336615	-0.618234	9.76123e-05	-0.767482	1.18404e-07	0.711127	2.43287e-06	-0.274227	0.116543	-0.428573	0.0114428	-0.639009	4.75088e-05	0.31234	0.0721119	-0.713411	2.18265e-06	-0.765812	1.31033e-07	0.950115	9.44881e-18	0.165971	0.348193	-0.639271	4.70624e-05	-0.778304	6.01286e-08	-0.55802	0.000605454	-0.631535	6.19274e-05	-0.512013	0.00196511	-0.689575	6.45631e-06	-0.037941	0.831301	-0.301355	0.0832772	0.123075	0.488031	-0.0481437	0.786868	-0.0237282
201231_s_at	201231_s_at	ENO1	2023	blue	-0.488319	0.00338945	-0.61509	0.000108372	-0.53929	0.000997753	0.695491	4.98046e-06	-0.618874	9.5545e-05	-0.296662	0.0884348	-0.353654	0.0401843	0.318278	0.0665828	-0.742876	4.87266e-07	-0.554957	0.000658308	0.622127	8.56246e-05	0.325211	0.0605542	-0.571388	0.000416149	-0.477806	0.00426531	-0.570644	0.000425106	-0.553653	0.000682028	-0.570496	0.000426902	-0.239842	0.171866	0.0817987	0.645591	-0.314245	0.0703004	0.109748	0.536661	-0.271984	0.119683	-0.21386
208827_at	208827_at	PSMB6	5694	blue	-0.488258	0.00339404	-0.598606	0.000184192	-0.73317	8.1581e-07	0.788168	3.13523e-08	-0.517725	0.00171299	-0.304393	0.0800634	-0.560188	0.000570357	0.355333	0.0391815	-0.854521	1.27685e-10	-0.760407	1.80895e-07	0.84886	2.25352e-10	0.0405123	0.820048	-0.521222	0.00157302	-0.757394	2.15742e-07	-0.424631	0.0123103	-0.553101	0.000692287	-0.516408	0.00176848	-0.560173	0.000570586	-0.0919385	0.605062	-0.482034	0.00389204	0.0662101	0.709866	-0.150781	0.394661	-0.145537
210534_s_at	210534_s_at	B9D1	27077	blue	-0.488122	0.0034043	-0.706349	3.04298e-06	-0.778723	5.85254e-08	0.887736	2.58956e-12	-0.525914	0.00140098	-0.412123	0.0154387	-0.620874	8.93295e-05	0.510202	0.00205158	-0.802552	1.13801e-08	-0.79626	1.79034e-08	0.911827	6.48694e-14	0.176198	0.318861	-0.593119	0.000218365	-0.741682	5.19785e-07	-0.503727	0.00238836	-0.586686	0.000265555	-0.497905	0.00273132	-0.666835	1.65964e-05	-0.087777	0.621565	-0.394866	0.0208254	-0.0528398	0.766628	-0.185593	0.293319	-0.12063
212157_at	212157_at	SDC2	6383	blue	-0.487868	0.00342353	-0.586774	0.000264855	-0.555708	0.000644994	0.773986	7.91461e-08	-0.57066	0.000424915	-0.240285	0.171051	-0.394448	0.020973	0.266959	0.126948	-0.86796	2.99596e-11	-0.703822	3.41926e-06	0.78386	4.18378e-08	0.382661	0.0255095	-0.647339	3.50611e-05	-0.751515	3.02054e-07	-0.460758	0.00610066	-0.534175	0.00113792	-0.439398	0.00932183	-0.40333	0.0180157	0.0204102	0.908785	-0.329375	0.0571459	0.0634699	0.721386	-0.0499918	0.778885	0.00347478
63009_at	63009_at	SHQ1	55164	blue	-0.485545	0.00360387	-0.320314	0.0647652	-0.37475	0.0289852	0.188103	0.286723	-0.041447	0.815967	-0.371804	0.0303745	-0.200684	0.255108	0.0690242	0.698101	-0.177769	0.314496	-0.512021	0.00196476	0.396115	0.0203895	0.330807	0.0560094	-0.485973	0.00357009	-0.268985	0.12398	-0.470689	0.00496339	-0.475194	0.00451094	-0.227319	0.196041	-0.203225	0.249013	-0.228152	0.194363	0.182283	0.302163	0.2265	0.197702	0.181159	0.305206	0.132375
221853_s_at	221853_s_at	nomo1	23420	blue	-0.484904	0.00365505	-0.615079	0.000108412	-0.79894	1.47896e-08	0.766909	1.22609e-07	-0.528863	0.00130153	-0.49803	0.00272352	-0.530161	0.00125976	0.410613	0.0158579	-0.736013	7.0311e-07	-0.696863	4.68532e-06	0.760968	1.75008e-07	0.0787356	0.658041	-0.473259	0.00470079	-0.475543	0.00447742	-0.626881	7.27902e-05	-0.646468	3.62079e-05	-0.510429	0.00204055	-0.476565	0.00438048	-0.0531525	0.765285	-0.110875	0.532461	0.0883838	0.619147	-0.0822341	0.643829	-0.131583
218238_at	218238_at	GTPBP4	23560	blue	-0.484689	0.00367237	-0.517824	0.00170889	-0.634015	5.67583e-05	0.616369	0.000103872	-0.319067	0.0658741	-0.242502	0.167017	-0.46533	0.00555205	0.197163	0.263711	-0.646607	3.60221e-05	-0.448005	0.00788275	0.776628	6.6944e-08	0.0529189	0.766288	-0.506972	0.00221397	-0.667796	1.59738e-05	-0.407604	0.0167215	-0.624305	7.95122e-05	-0.718417	1.71421e-06	-0.629175	6.72393e-05	-0.068223	0.701443	-0.10035	0.572293	-0.00833909	0.962667	0.0344855	0.846474	-0.0901983
203406_at	203406_at	MFAP1	4236	blue	-0.483804	0.0037444	-0.395944	0.0204485	-0.363831	0.0344103	0.319635	0.0653673	-0.135837	0.443679	-0.387448	0.0235782	-0.170295	0.335598	0.149421	0.398989	-0.31208	0.072362	-0.229534	0.191602	0.448843	0.00775344	0.20611	0.242214	-0.382604	0.0255332	-0.481422	0.00394425	-0.225649	0.199437	-0.221147	0.208792	-0.387583	0.0235256	-0.289995	0.0961795	-0.49485	0.00292783	-0.0469021	0.792243	0.088548	0.618493	0.192079	0.27647	0.246026
51176_at	51176_at	MED27	9442	blue	-0.483518	0.00376792	-0.462508	0.00588545	-0.669592	1.48651e-05	0.501471	0.00251652	-0.200389	0.25582	-0.343898	0.0464311	-0.570558	0.000426148	0.176106	0.319119	-0.368066	0.0322154	-0.491315	0.00317039	0.739731	5.77235e-07	0.0411843	0.817114	-0.414926	0.0146853	-0.522088	0.00153993	-0.438761	0.00943662	-0.750247	3.24416e-07	-0.643688	4.00988e-05	-0.65014	3.15914e-05	-0.164386	0.352881	0.199598	0.25774	-0.0133579	0.940231	0.0331051	0.852551	-0.208146
217815_at	217815_at	SUPT16H	11198	blue	-0.483503	0.00376917	-0.528997	0.00129716	-0.653457	2.78853e-05	0.558475	0.000597939	-0.167435	0.343898	-0.521075	0.0015787	-0.506816	0.00222213	0.255678	0.144437	-0.47698	0.00434167	-0.648531	3.35436e-05	0.788533	3.05857e-08	0.154069	0.384312	-0.487458	0.00345479	-0.48762	0.00344246	-0.514045	0.00187194	-0.545521	0.000847715	-0.533732	0.00115083	-0.47942	0.00411929	-0.189816	0.282275	-0.143905	0.416817	-0.0950466	0.592861	-0.130307	0.462622	-0.129691
218785_s_at	218785_s_at	IFT22	64792	blue	-0.482751	0.00383167	-0.615642	0.000106408	-0.758046	2.07712e-07	0.614701	0.000109774	-0.266913	0.127016	-0.440531	0.00912053	-0.62232	8.50658e-05	0.339716	0.0493361	-0.530102	0.00126161	-0.452243	0.00724691	0.760513	1.79768e-07	-0.0346546	0.84573	-0.473959	0.00463132	-0.597931	0.000188122	-0.498614	0.00268734	-0.628562	6.86838e-05	-0.532266	0.00119449	-0.732088	8.62832e-07	-0.255507	0.144714	-0.0640663	0.718873	0.190861	0.279585	0.102842	0.562742	0.0460329
212891_s_at	212891_s_at	GADD45GIP1	90480	blue	-0.482538	0.00384947	-0.518564	0.00167843	-0.694293	5.25181e-06	0.618507	9.67263e-05	-0.337798	0.050716	-0.323886	0.0616719	-0.533179	0.00116713	0.243299	0.165582	-0.603078	0.000159964	-0.714763	2.04583e-06	0.771813	9.06781e-08	0.0384186	0.829208	-0.567148	0.000469507	-0.580507	0.000319238	-0.564807	0.000501498	-0.683109	8.51605e-06	-0.592386	0.000223334	-0.553592	0.00068315	0.0183449	0.917982	-0.172667	0.328809	0.0152953	0.931582	0.0109915	0.950806	-0.18584
212645_x_at	212645_x_at	BRE	9577	blue	-0.482493	0.00385324	-0.562202	0.000539366	-0.796099	1.81089e-08	0.598727	0.000183496	-0.186049	0.292112	-0.413997	0.0149316	-0.652956	2.84187e-05	0.237387	0.176428	-0.52813	0.00132564	-0.604751	0.000151662	0.8819	5.57873e-12	-0.0406838	0.819299	-0.508631	0.00212921	-0.596134	0.000198944	-0.563443	0.000521017	-0.746189	4.06537e-07	-0.680597	9.46555e-06	-0.727869	1.07109e-06	-0.0767891	0.666	-0.017906	0.919938	0.00498597	0.977674	-0.0390358	0.826506	-0.191124
221706_s_at	221706_s_at	USE1	55850	blue	-0.482073	0.00388877	-0.475912	0.00444226	-0.501578	0.00251029	0.591435	0.000229933	-0.319064	0.0658763	-0.418192	0.0138465	-0.348132	0.0436307	0.414845	0.0147065	-0.373439	0.029597	-0.441707	0.00891547	0.586809	0.000264578	0.208161	0.237456	-0.129894	0.464055	-0.375054	0.0288444	-0.132027	0.456684	-0.348615	0.0433202	-0.569839	0.00043499	-0.426924	0.0117993	-0.0990869	0.577162	-0.10735	0.545651	-0.291776	0.0940617	-0.342995	0.0470462	-0.291618
219348_at	219348_at	USE1	55850	blue	-0.481559	0.00393249	-0.266362	0.127831	-0.441822	0.00889564	0.248726	0.156056	-0.0234913	0.895086	-0.37435	0.0291707	-0.189524	0.28303	0.210409	0.232312	-0.0293035	0.869329	-0.133562	0.451423	0.378666	0.0272188	-0.0663226	0.709394	-0.0184606	0.917467	-0.155225	0.380711	-0.0980364	0.581226	-0.329489	0.0570547	-0.497668	0.0027461	-0.422227	0.0128662	-0.327762	0.0584472	0.317867	0.0669547	-0.334722	0.0529936	-0.0137585	0.938442	-0.225154
201272_at	201272_at	AKR1B1	231	blue	-0.481405	0.00394573	-0.654281	2.70277e-05	-0.744519	4.45555e-07	0.861489	6.13652e-11	-0.595279	0.000204291	-0.294836	0.0905064	-0.595307	0.00020411	0.398305	0.019643	-0.921642	1.05493e-14	-0.756172	2.31547e-07	0.874542	1.38874e-11	0.136653	0.440922	-0.565108	0.000497283	-0.815439	4.26877e-09	-0.429387	0.0112703	-0.59395	0.000212853	-0.49513	0.00290932	-0.604405	0.00015335	-0.0516747	0.771636	-0.441294	0.00898693	0.0353906	0.842494	-0.130686	0.461312	-0.0901455
209833_at	209833_at	CRADD	8738	blue	-0.48073	0.00400401	-0.501762	0.00249962	-0.554349	0.000669289	0.650053	3.16941e-05	-0.447271	0.0079977	-0.186161	0.291818	-0.476438	0.00439242	0.184694	0.295704	-0.786511	3.50589e-08	-0.643843	3.98727e-05	0.737699	6.43211e-07	0.30998	0.0744055	-0.554143	0.00067303	-0.818129	3.44559e-09	-0.342104	0.0476599	-0.572773	0.000399922	-0.448081	0.00787097	-0.53403	0.00114212	-0.0413998	0.816173	-0.240395	0.170849	0.0330164	0.852942	0.106521	0.548776	0.0712003
211297_s_at	211297_s_at	CDK7	1022	blue	-0.48003	0.00406524	-0.725499	1.20731e-06	-0.7135	2.17336e-06	0.82683	1.68096e-09	-0.450441	0.0075117	-0.537804	0.00103682	-0.524438	0.00145322	0.531925	0.00120487	-0.744566	4.44405e-07	-0.737476	6.50838e-07	0.842075	4.32165e-10	0.251626	0.151129	-0.520619	0.00159639	-0.709176	2.66705e-06	-0.410427	0.0159102	-0.371828	0.0303628	-0.344849	0.0457899	-0.525618	0.00141135	-0.343423	0.046754	-0.470072	0.00502829	-0.13592	0.443399	-0.160917	0.363274	-0.0453271
211615_s_at	211615_s_at	LRPPRC	10128	blue	-0.479924	0.00407458	-0.620266	9.11807e-05	-0.846116	2.94325e-10	0.712994	2.2265e-06	-0.257101	0.142138	-0.459608	0.00624571	-0.687549	7.04682e-06	0.335902	0.0521108	-0.652445	2.89721e-05	-0.741627	5.21331e-07	0.953815	2.82723e-18	0.0501352	0.778267	-0.603256	0.000159066	-0.721632	1.46393e-06	-0.556392	0.000633062	-0.726462	1.15016e-06	-0.5084	0.00214085	-0.78408	4.1234e-08	-0.0588194	0.741075	-0.146199	0.409348	0.0888747	0.617194	-0.056473	0.751071	-0.0711745
210149_s_at	210149_s_at	ATP5H	10476	blue	-0.47933	0.0041273	-0.614398	0.000110877	-0.749368	3.40784e-07	0.750656	3.1703e-07	-0.308676	0.0756974	-0.398489	0.0195812	-0.592626	0.000221697	0.352654	0.0407921	-0.720392	1.55623e-06	-0.819068	3.19461e-09	0.945929	3.32724e-17	0.143077	0.419531	-0.612159	0.000119348	-0.765841	1.30808e-07	-0.48851	0.00337512	-0.59567	0.000201832	-0.547961	0.000794628	-0.687922	6.93472e-06	-0.0751774	0.672617	-0.364852	0.0338703	-0.122005	0.491849	-0.146151	0.409504	-0.150877
214848_at	214848_at	YWHAZ	7534	blue	-0.478936	0.00416265	-0.666969	1.65082e-05	-0.784563	3.99324e-08	0.670656	1.42421e-05	-0.225282	0.200188	-0.468536	0.00519309	-0.644279	3.92411e-05	0.396919	0.0201125	-0.505394	0.00229733	-0.523473	0.0014883	0.870629	2.2047e-11	0.0764784	0.667274	-0.580234	0.000321819	-0.620148	9.15429e-05	-0.553699	0.000681175	-0.654257	2.7052e-05	-0.606834	0.000141867	-0.779848	5.44206e-08	-0.0645874	0.716681	-0.072371	0.684198	0.109687	0.53689	-0.0515026	0.772376	-0.0565938
202490_at	202490_at	IKBKAP	8518	blue	-0.478621	0.00419099	-0.479451	0.00411651	-0.551424	0.000724326	0.611755	0.000120937	-0.316129	0.0685442	-0.349484	0.042766	-0.434042	0.0103252	0.292514	0.093195	-0.557486	0.000614388	-0.667158	1.6385e-05	0.712325	2.29849e-06	0.251166	0.151903	-0.531993	0.0012028	-0.625098	7.73847e-05	-0.475516	0.00448006	-0.488371	0.00338558	-0.596212	0.000198466	-0.549138	0.000770094	-0.0940248	0.59686	-0.082563	0.642499	0.169231	0.338673	0.18372	0.298302	0.192837
205311_at	205311_at	DDC	1644	blue	-0.478457	0.00420588	-0.577285	0.000350906	-0.644991	3.82308e-05	0.779089	5.71597e-08	-0.572835	0.000399211	-0.298707	0.0861575	-0.560269	0.00056908	0.378641	0.0272298	-0.893747	1.12261e-12	-0.713431	2.18049e-06	0.716566	1.87549e-06	0.169406	0.338165	-0.433096	0.0105117	-0.771028	9.52115e-08	-0.306625	0.0777646	-0.361353	0.0357501	-0.292961	0.0926726	-0.489408	0.00330841	-0.0363229	0.838399	-0.411398	0.0156389	0.0922813	0.603711	0.0820162	0.644711	0.131429
219665_at	219665_at	NUDT18	79873	blue	-0.478293	0.00422073	-0.372604	0.029992	-0.631378	6.22685e-05	0.482336	0.00386646	-0.228815	0.193035	-0.340255	0.0489538	-0.448247	0.00784525	0.24796	0.157375	-0.392609	0.0216331	-0.402138	0.018391	0.612727	0.000117147	-0.0743708	0.675938	-0.342971	0.0470626	-0.384501	0.0247521	-0.482565	0.00384719	-0.611184	0.000123214	-0.64753	3.48138e-05	-0.601766	0.000166758	-0.227167	0.19635	0.168024	0.342177	0.104241	0.557411	0.151812	0.3914	0.0411554
213484_at	213484_at	ADD2	119	blue	-0.478266	0.00422318	-0.547788	0.000798287	-0.705261	3.20015e-06	0.40827	0.0165272	-0.130123	0.46326	-0.610969	0.000124079	-0.636007	5.28888e-05	0.590187	0.000238857	-0.0752859	0.672171	-0.172551	0.329139	0.406615	0.017014	-0.094573	0.594713	-0.155634	0.379442	-0.0536512	0.763145	-0.413819	0.0149792	-0.314829	0.0697524	-0.337052	0.0512612	-0.57017	0.000430895	-0.263982	0.131401	0.311877	0.0725571	0.0497033	0.78013	-0.059884	0.736553	-0.0555141
214170_x_at	214170_x_at	FH	2271	blue	-0.47782	0.00426394	-0.476256	0.00440963	-0.453939	0.00700491	0.450419	0.00751499	-0.259017	0.139087	-0.248125	0.15709	-0.375751	0.0285248	0.0481584	0.786804	-0.465362	0.00554839	-0.530658	0.00124408	0.658094	2.33619e-05	0.392519	0.0216661	-0.729114	1.00533e-06	-0.62486	7.80185e-05	-0.567863	0.000460115	-0.73608	7.00623e-07	-0.525768	0.00140608	-0.410341	0.0159345	-0.0199489	0.910838	0.0748209	0.674084	0.242951	0.166207	0.288192	0.0983594	0.149057
217872_at	217872_at	PIH1D1	55011	blue	-0.477704	0.00427462	-0.319205	0.0657502	-0.427965	0.0115732	0.305845	0.0785624	-0.137161	0.439208	-0.295134	0.0901654	-0.368884	0.0318053	0.176362	0.318403	-0.171905	0.33098	-0.349541	0.0427295	0.45332	0.00709239	0.1652	0.35047	-0.117588	0.507773	-0.337963	0.050596	-0.153752	0.385303	-0.484043	0.00372484	-0.278997	0.11007	-0.403518	0.017957	-0.172953	0.327996	0.100366	0.572231	0.0859908	0.628705	-0.0979088	0.58172	-0.177947
210766_s_at	210766_s_at	CSE1L	1434	blue	-0.477648	0.00427977	-0.53759	0.00104254	-0.702893	3.56795e-06	0.638426	4.85126e-05	-0.237855	0.175553	-0.368582	0.0319563	-0.554506	0.000666436	0.323739	0.0617969	-0.515353	0.00181401	-0.538544	0.00101719	0.822914	2.3331e-09	0.0244184	0.89097	-0.469289	0.00511174	-0.59197	0.0002262	-0.35627	0.0386305	-0.600229	0.000175044	-0.558421	0.000598827	-0.742561	4.95647e-07	-0.0350695	0.843906	-0.106946	0.547171	-0.0765385	0.667027	-0.190869	0.279563	-0.194257
213564_x_at	213564_x_at	LDHB	3945	blue	-0.477299	0.00431202	-0.388888	0.0230217	-0.356361	0.0385774	0.486982	0.0034914	-0.40529	0.0174121	-0.211987	0.228749	-0.245662	0.161383	0.0707871	0.690765	-0.74497	4.34674e-07	-0.730533	9.34874e-07	0.548395	0.0007855	0.402974	0.0181272	-0.573121	0.000395936	-0.698023	4.44845e-06	-0.315786	0.0688607	-0.247432	0.15829	-0.117905	0.506622	-0.120493	0.497273	-0.112696	0.525707	-0.371317	0.0306096	0.170021	0.336389	0.201495	0.253151	0.201677
213738_s_at	213738_s_at	ATP5A1	498	blue	-0.477165	0.00432446	-0.668937	1.52609e-05	-0.758875	1.97909e-07	0.74128	5.31158e-07	-0.380526	0.0264117	-0.429999	0.011142	-0.55952	0.000580964	0.338277	0.0503686	-0.793046	2.24315e-08	-0.71669	1.86428e-06	0.907073	1.45127e-13	0.161828	0.360525	-0.590407	0.000237262	-0.768941	1.08297e-07	-0.507526	0.00218536	-0.57781	0.000345556	-0.508106	0.00215574	-0.577252	0.000351236	-0.143428	0.41838	-0.452171	0.00725729	0.0680463	0.702182	-0.196042	0.266492	-0.150162
201684_s_at	201684_s_at	TOX4	9878	blue	-0.476642	0.00437325	-0.663776	1.87302e-05	-0.709655	2.60769e-06	0.661178	2.07331e-05	-0.361988	0.0354027	-0.594337	0.000210326	-0.480385	0.00403408	0.492163	0.00311064	-0.489661	0.00328979	-0.5821	0.000304546	0.689884	6.37047e-06	0.232298	0.18616	-0.460521	0.0061303	-0.351278	0.0416392	-0.603148	0.000159609	-0.556801	0.000626021	-0.52842	0.00131604	-0.433882	0.0103566	-0.0409492	0.81814	-0.132542	0.454916	0.0439935	0.804871	-0.315733	0.0689098	-0.278534
212908_at	212908_at	DNAJC16	23341	blue	-0.475619	0.00447015	-0.626778	7.30495e-05	-0.669698	1.48023e-05	0.603363	0.000158521	-0.291342	0.0945742	-0.453078	0.00712684	-0.48528	0.00362502	0.328741	0.0576544	-0.520481	0.00160182	-0.343284	0.0468488	0.705023	3.23546e-06	0.0823527	0.643349	-0.443286	0.00864632	-0.497763	0.00274013	-0.3817	0.0259124	-0.451244	0.00739273	-0.324637	0.0610362	-0.507127	0.00220595	-0.194159	0.271203	-0.0883065	0.619455	-0.0423017	0.812238	-0.225012	0.200743	-0.206384
219061_s_at	219061_s_at	Lage3	8270	blue	-0.475466	0.00448486	-0.619217	9.44515e-05	-0.717885	1.75921e-06	0.751724	2.98517e-07	-0.457697	0.00649335	-0.46376	0.00573543	-0.501071	0.00253984	0.460896	0.00608338	-0.674115	1.23763e-05	-0.776374	6.80365e-08	0.772187	8.85871e-08	0.121383	0.494075	-0.509017	0.00210991	-0.515699	0.00179897	-0.552267	0.00070807	-0.500663	0.00256382	-0.548264	0.000788245	-0.458495	0.00638891	-0.0206186	0.907857	-0.326692	0.0593237	0.0507691	0.775534	-0.184568	0.296039	-0.0804938
91684_g_at	91684_g_at	EXOSC4	54512	blue	-0.475198	0.00451057	-0.678781	1.02109e-05	-0.689815	6.38955e-06	0.765131	1.36533e-07	-0.538048	0.00103031	-0.427982	0.0115695	-0.609972	0.000128177	0.424664	0.012303	-0.681987	8.92885e-06	-0.672888	1.30115e-05	0.744125	4.55237e-07	0.220025	0.211168	-0.491432	0.00316213	-0.59105	0.000232656	-0.469715	0.00506626	-0.542303	0.000922503	-0.40806	0.0165882	-0.46644	0.00542538	-0.145374	0.412025	-0.244821	0.16287	-0.0658386	0.711424	-0.166081	0.34787	-0.238856
205358_at	205358_at	GRIA2	2891	blue	-0.475135	0.00451669	-0.809591	6.72216e-09	-0.81068	6.18453e-09	0.821767	2.56433e-09	-0.510543	0.00203506	-0.64318	4.08496e-05	-0.509818	0.00207029	0.65457	2.67327e-05	-0.560858	0.00055987	-0.521533	0.00156107	0.735139	7.36113e-07	0.19242	0.275603	-0.56945	0.000439829	-0.358233	0.0374964	-0.708139	2.79979e-06	-0.569898	0.000434255	-0.500477	0.00257485	-0.527034	0.00136244	-0.150481	0.395615	-0.0545765	0.75918	0.0600316	0.735926	-0.249975	0.153919	-0.132319
200830_at	200830_at	PSMD2	5708	blue	-0.474936	0.00453591	-0.508537	0.00213394	-0.717406	1.80068e-06	0.550449	0.000743542	-0.256961	0.142364	-0.642479	4.19063e-05	-0.347524	0.0440243	0.272741	0.118616	-0.472281	0.00479922	-0.710158	2.54667e-06	0.706942	2.96029e-06	0.0971696	0.584588	-0.462831	0.00584642	-0.398171	0.0196878	-0.694104	5.29574e-06	-0.647974	3.42452e-05	-0.568656	0.000449877	-0.383965	0.0249709	-0.325342	0.0604444	-0.0664297	0.708945	0.307229	0.0771512	0.0250425	0.888201	0.0218391
209840_s_at	209840_s_at	LRRN3	54674	blue	-0.473894	0.00463772	-0.665559	1.74584e-05	-0.716977	1.83858e-06	0.679551	9.88878e-06	-0.376695	0.0280965	-0.542547	0.000916656	-0.390646	0.0223568	0.289161	0.0971836	-0.629998	6.53409e-05	-0.672289	1.33319e-05	0.80812	7.51725e-09	0.247778	0.15769	-0.637291	5.05237e-05	-0.582106	0.000304499	-0.674396	1.22351e-05	-0.727404	1.09663e-06	-0.487803	0.00342848	-0.459082	0.00631303	-0.285974	0.101093	-0.0913201	0.607503	0.170671	0.334516	0.027414	0.877689	0.0402732
222064_s_at	222064_s_at	ptges3l	100885848	blue	-0.47351	0.00467576	-0.613299	0.000114965	-0.797562	1.63226e-08	0.71634	1.89612e-06	-0.29217	0.093598	-0.436182	0.00991379	-0.629609	6.62323e-05	0.479153	0.00414313	-0.505498	0.00229174	-0.525546	0.00141386	0.817593	3.59689e-09	-0.117865	0.506768	-0.417408	0.014044	-0.480677	0.0040086	-0.491222	0.00317702	-0.595988	0.000199849	-0.569766	0.000435897	-0.737097	6.64023e-07	-0.140994	0.426403	-0.08128	0.647693	-0.163906	0.354309	-0.131271	0.459291	-0.216203
206809_s_at	206809_s_at	HNRNPA3P1	10151	blue	-0.471561	0.00487289	-0.512356	0.00194911	-0.373023	0.029793	0.576582	0.00035817	-0.388223	0.0232774	-0.0638585	0.719749	-0.442765	0.00873438	0.209066	0.235376	-0.607263	0.000139921	-0.518885	0.00166538	0.627743	7.06583e-05	0.306429	0.077965	-0.567233	0.000468387	-0.58008	0.000323286	-0.346413	0.044751	-0.364773	0.0339122	-0.335442	0.0524534	-0.326253	0.0596864	0.267205	0.126585	-0.260005	0.137532	-0.122375	0.490528	-0.0918478	0.60542	-0.0527048
213887_s_at	213887_s_at	POLR2E	5434	blue	-0.471411	0.00488838	-0.59972	0.000177866	-0.691414	5.95982e-06	0.678563	1.03039e-05	-0.363392	0.0346446	-0.442094	0.00884886	-0.514799	0.00183836	0.300261	0.0844583	-0.713274	2.19693e-06	-0.782684	4.52165e-08	0.81944	3.09999e-09	0.160019	0.365991	-0.614759	0.000109565	-0.622428	8.47562e-05	-0.550043	0.000751671	-0.514522	0.00185062	-0.45946	0.00626466	-0.446236	0.00816194	-0.0969708	0.585361	-0.357492	0.0379212	-7.19853e-05	0.999678	-0.0790927	0.656585	-0.0189676
205550_s_at	205550_s_at	BRE	9577	blue	-0.470857	0.00494589	-0.714728	2.04924e-06	-0.77208	8.9182e-08	0.737359	6.54877e-07	-0.326234	0.0597022	-0.398368	0.0196218	-0.720794	1.52571e-06	0.351342	0.0415995	-0.692163	5.76771e-06	-0.677299	1.08582e-05	0.938131	2.71419e-16	0.156901	0.375528	-0.652389	2.90329e-05	-0.745647	4.18829e-07	-0.515581	0.00180411	-0.68859	6.7375e-06	-0.52567	0.00140952	-0.712153	2.31739e-06	-0.00538173	0.975902	-0.309118	0.0752581	-0.0490098	0.783124	-0.197524	0.262821	-0.199932
205413_at	205413_at	MPPED2	744	blue	-0.470134	0.00502181	-0.642409	4.20133e-05	-0.774378	7.72145e-08	0.800984	1.27592e-08	-0.439068	0.00938108	-0.471671	0.00486155	-0.55096	0.00073341	0.512302	0.00195163	-0.780076	5.36213e-08	-0.725363	1.21556e-06	0.799804	1.38979e-08	0.100629	0.571219	-0.48995	0.00326863	-0.674385	1.22405e-05	-0.431953	0.0107408	-0.404935	0.0175204	-0.366563	0.0329812	-0.61954	9.34318e-05	-0.0661855	0.709969	-0.310339	0.0740531	0.0729022	0.682001	-0.0160201	0.928348	0.1313
205638_at	205638_at	ADGRB3	577	blue	-0.469391	0.00510079	-0.689497	6.47826e-06	-0.78633	3.5487e-08	0.728945	1.014e-06	-0.302027	0.0825581	-0.592128	0.000225106	-0.602059	0.00016522	0.442606	0.00876136	-0.581543	0.000309617	-0.728717	1.02587e-06	0.862826	5.30729e-11	0.25364	0.147775	-0.671503	1.3763e-05	-0.639277	4.70523e-05	-0.643754	4.00021e-05	-0.622993	8.31448e-05	-0.352035	0.0411712	-0.670834	1.41403e-05	-0.210704	0.231643	-0.0616363	0.729129	0.0838955	0.637122	0.0373804	0.833759	0.0716009
200606_at	200606_at	DSP	1832	blue	-0.469233	0.00511774	-0.468482	0.00519897	-0.388874	0.0230269	0.597357	0.000191518	-0.520976	0.00158251	-0.158765	0.36981	-0.375392	0.0286893	0.164273	0.353216	-0.688865	6.65784e-06	-0.522537	0.00152304	0.574516	0.000380306	0.35212	0.0411189	-0.54046	0.00096792	-0.560508	0.000565322	-0.358021	0.0376177	-0.431958	0.0107396	-0.440498	0.00912627	-0.220837	0.209447	0.111804	0.52901	-0.215402	0.221163	0.00358729	0.983936	0.0047979	0.978516	0.013523
202691_at	202691_at	SNRPD1	6632	blue	-0.4687	0.0051753	-0.321816	0.0634497	-0.516536	0.00176299	0.304401	0.0800553	-0.0255204	0.88608	-0.240831	0.170051	-0.491188	0.00317941	0.0925744	0.602557	-0.241764	0.168352	-0.378096	0.0274705	0.582897	0.000297428	0.123929	0.484993	-0.477492	0.00429414	-0.523944	0.00147109	-0.365249	0.0336623	-0.633637	5.75198e-05	-0.567176	0.000469136	-0.658824	2.27145e-05	-0.0158011	0.929325	0.288694	0.0977494	0.00892759	0.960035	0.286743	0.100139	0.07849
205217_at	205217_at	TIMM8A	1678	blue	-0.468111	0.0052395	-0.641099	4.40581e-05	-0.673202	1.28462e-05	0.753686	2.67049e-07	-0.422044	0.0129092	-0.369273	0.0316115	-0.549808	0.000756412	0.367102	0.0327047	-0.754223	2.58987e-07	-0.791075	2.57084e-08	0.848184	2.40783e-10	0.239115	0.173208	-0.571466	0.000415225	-0.77365	8.08357e-08	-0.395495	0.020605	-0.54391	0.000884457	-0.455277	0.00681903	-0.575749	0.000366957	-0.0573291	0.747419	-0.344618	0.0459451	0.0314063	0.860041	-0.0650821	0.714601	0.0289979
219308_s_at	219308_s_at	ak5	26289	blue	-0.467867	0.00526627	-0.597362	0.000191487	-0.680524	9.49485e-06	0.69211	5.78099e-06	-0.392396	0.0217108	-0.380533	0.0264085	-0.572194	0.000406637	0.351263	0.041649	-0.498277	0.00270817	-0.570042	0.000432476	0.794681	2.00104e-08	0.185889	0.292536	-0.483973	0.00373057	-0.533254	0.00116492	-0.523716	0.00147939	-0.768684	1.10018e-07	-0.620215	9.13378e-05	-0.620027	9.19161e-05	-0.0442555	0.803731	-0.0246443	0.889967	0.00895517	0.959911	-0.205784	0.242975	-0.258418
215416_s_at	215416_s_at	STOML2	30968	blue	-0.467802	0.00527344	-0.677417	1.08056e-05	-0.658097	2.33593e-05	0.735319	7.29228e-07	-0.364833	0.0338805	-0.333004	0.0543009	-0.559348	0.00058374	0.375307	0.0287281	-0.676026	1.14439e-05	-0.530306	0.00125516	0.86346	4.95187e-11	0.162688	0.357946	-0.493207	0.00303844	-0.690465	6.21163e-06	-0.393035	0.021479	-0.523328	0.00149365	-0.535074	0.00111209	-0.581458	0.000310398	-0.12189	0.492261	-0.449769	0.00761256	-0.129824	0.464298	-0.293338	0.0922335	-0.285232
219089_s_at	219089_s_at	ZNF576	79177	blue	-0.467064	0.0053554	-0.284433	0.103027	-0.412775	0.0152608	0.354761	0.0395212	-0.2693	0.123524	-0.34485	0.0457889	-0.153901	0.384838	0.129296	0.466134	-0.40165	0.0185469	-0.559535	0.000580727	0.407818	0.0166588	0.140881	0.426775	-0.420056	0.0133862	-0.314821	0.0697593	-0.477053	0.00433493	-0.254743	0.145962	-0.229329	0.192009	-0.104295	0.557206	-0.37721	0.0278651	0.0101563	0.95454	0.155254	0.380622	0.324951	0.0607718	0.199726
214106_s_at	214106_s_at	GMDS	2762	blue	-0.465958	0.00548006	-0.703467	3.47547e-06	-0.676895	1.1041e-05	0.700417	3.99347e-06	-0.475541	0.00447762	-0.481683	0.00392194	-0.608971	0.000132408	0.485513	0.00360648	-0.615549	0.000106736	-0.645169	3.79818e-05	0.634769	5.5264e-05	0.116593	0.511398	-0.441876	0.00888635	-0.44248	0.00878273	-0.515892	0.00179063	-0.409951	0.0160445	-0.242831	0.166423	-0.375874	0.0284689	-0.157139	0.374795	-0.235576	0.179849	-0.0188506	0.915729	0.0110813	0.950404	0.0158748
221933_at	221933_at	NLGN4X	57502	blue	-0.465802	0.00549788	-0.618524	9.66699e-05	-0.513032	0.00191791	0.459086	0.00631254	-0.13468	0.447607	-0.625124	7.73176e-05	-0.353107	0.040516	0.366071	0.033235	-0.284445	0.103012	-0.369346	0.0315751	0.562329	0.000537458	0.4319	0.0107515	-0.456478	0.00665563	-0.399479	0.0192521	-0.46039	0.00614676	-0.367538	0.0324831	-0.311339	0.0730776	-0.380821	0.0262853	-0.389687	0.0227175	0.0614189	0.730049	0.0198685	0.911196	0.0874066	0.623043	0.0807478
201267_s_at	201267_s_at	PSMC3	5702	blue	-0.465554	0.00552625	-0.492089	0.00311588	-0.649526	3.23242e-05	0.688649	6.72039e-06	-0.441912	0.00888005	-0.378441	0.027318	-0.505583	0.0022872	0.417674	0.0139768	-0.670627	1.42591e-05	-0.621967	8.60898e-05	0.677023	1.0983e-05	-0.0149259	0.93323	-0.224606	0.201576	-0.581805	0.000307221	-0.26255	0.133585	-0.304952	0.079483	-0.487897	0.00342139	-0.484596	0.00367987	-0.147416	0.405419	-0.404851	0.017546	-0.00887983	0.960248	-0.184285	0.296795	-0.144662
214930_at	214930_at	SLITRK5	26050	blue	-0.464382	0.00566219	-0.703188	3.52018e-06	-0.852384	1.58664e-10	0.767067	1.21435e-07	-0.279392	0.109546	-0.620615	9.01147e-05	-0.700709	3.94092e-06	0.59786	0.000188537	-0.507755	0.00217363	-0.635988	5.29256e-05	0.854375	1.29615e-10	0.0808954	0.649253	-0.430191	0.0111022	-0.597669	0.000189664	-0.439715	0.00926509	-0.544272	0.000876093	-0.398183	0.0196838	-0.848377	2.3629e-10	-0.254617	0.146168	-0.0779584	0.661215	0.00579846	0.974037	-0.108626	0.54086	-0.0484222
205775_at	205775_at	FAM50B	26240	blue	-0.463971	0.00571056	-0.584953	0.000279737	-0.735549	7.20454e-07	0.792495	2.3306e-08	-0.462469	0.00589013	-0.343544	0.046671	-0.550445	0.000743625	0.306846	0.0775405	-0.839676	5.40137e-10	-0.803125	1.0911e-08	0.90229	3.12759e-13	0.104039	0.558179	-0.524286	0.00145869	-0.791963	2.41818e-08	-0.45648	0.00665547	-0.63428	5.62284e-05	-0.532411	0.00119011	-0.604106	0.000154816	-0.0555063	0.755201	-0.366308	0.0331123	0.0259706	0.884084	-0.0862524	0.627657	-0.089679
208857_s_at	208857_s_at	PCMT1	5110	blue	-0.463874	0.00572193	-0.61421	0.000111568	-0.804113	1.01448e-08	0.740846	5.4373e-07	-0.288392	0.0981155	-0.400139	0.0190352	-0.652014	2.9446e-05	0.333656	0.0538021	-0.7413	5.30591e-07	-0.73166	8.82126e-07	0.973001	6.03648e-22	0.0636918	0.720451	-0.553612	0.000682786	-0.812834	5.23593e-09	-0.434628	0.0102112	-0.624299	7.95295e-05	-0.559291	0.00058465	-0.773862	7.97649e-08	-0.0825283	0.642639	-0.341075	0.0483764	-0.0420552	0.813313	-0.126388	0.476302	-0.117511
209095_at	209095_at	DLD	1738	blue	-0.463585	0.00575624	-0.579195	0.000331811	-0.510256	0.00204896	0.694305	5.24894e-06	-0.453964	0.00700148	-0.25249	0.149684	-0.408104	0.0165755	0.197264	0.263463	-0.837961	6.32082e-10	-0.711876	2.34799e-06	0.799966	1.3736e-08	0.382582	0.0255422	-0.665812	1.7284e-05	-0.780439	5.23704e-08	-0.450411	0.00751612	-0.47116	0.00491436	-0.457457	0.00652513	-0.32857	0.0577926	0.00133137	0.994038	-0.522571	0.00152176	-0.0360323	0.839675	-0.0630848	0.72301	-0.047471
209683_at	209683_at	FAM49A	81553	blue	-0.463114	0.00581246	-0.654959	2.63401e-05	-0.682527	8.72803e-06	0.724293	1.28254e-06	-0.32984	0.0567747	-0.381511	0.0259922	-0.539351	0.000996169	0.355017	0.0393688	-0.552814	0.000697695	-0.611538	0.000121795	0.879065	7.98281e-12	0.232284	0.186187	-0.656454	2.48794e-05	-0.630724	6.371e-05	-0.546606	0.000823746	-0.66882	1.53329e-05	-0.494771	0.00293305	-0.627048	7.23717e-05	-0.0564053	0.75136	-0.1548	0.382034	-0.14034	0.428573	-0.220273	0.210642	-0.273971
218569_s_at	218569_s_at	KBTBD4	55709	blue	-0.462995	0.00582669	-0.569927	0.0004339	-0.559559	0.000580344	0.701498	3.80226e-06	-0.476276	0.00440774	-0.204202	0.246697	-0.582964	0.000296841	0.331727	0.0552885	-0.764456	1.42188e-07	-0.491441	0.00316145	0.714814	2.04082e-06	0.247484	0.1582	-0.559582	0.00057998	-0.710672	2.48568e-06	-0.385239	0.0244536	-0.389696	0.0227142	-0.394663	0.0208972	-0.516679	0.00175693	-0.0757906	0.670097	-0.248231	0.156907	-0.0369724	0.835548	0.132226	0.456003	0.121337
218968_s_at	218968_s_at	zfp64	55734	blue	-0.462931	0.00583434	-0.582271	0.000303013	-0.589765	0.000241943	0.635262	5.43082e-05	-0.299201	0.0856145	-0.507953	0.00216351	-0.458242	0.00642192	0.370923	0.0308003	-0.543574	0.00089231	-0.757851	2.10085e-07	0.738377	6.20455e-07	0.312781	0.0716895	-0.546703	0.000821622	-0.623264	8.23828e-05	-0.481072	0.00397436	-0.411866	0.0155093	-0.312944	0.0715332	-0.432132	0.0107045	-0.303007	0.0815177	-0.372096	0.0302343	0.147936	0.403745	-0.0775645	0.662825	-0.0486026
202591_s_at	202591_s_at	SSBP1	6742	blue	-0.462079	0.00593752	-0.514963	0.00183115	-0.683254	8.46389e-06	0.736681	6.78767e-07	-0.392066	0.0218316	-0.289313	0.0969998	-0.58022	0.000321952	0.293452	0.0921016	-0.750186	3.25524e-07	-0.820539	2.83516e-09	0.891009	1.65274e-12	0.141808	0.423709	-0.478248	0.00422486	-0.848404	2.35645e-10	-0.314164	0.0703762	-0.582014	0.000305327	-0.521531	0.00156114	-0.671782	1.36086e-05	-0.101533	0.567749	-0.391794	0.0219313	-0.0270112	0.879473	-0.0458943	0.796613	-0.0280444
201086_x_at	201086_x_at	SON	6651	blue	-0.461507	0.00600772	-0.480916	0.00398788	-0.499416	0.00263842	0.704833	3.26394e-06	-0.551733	0.000718326	-0.137425	0.438321	-0.384052	0.0249354	0.154065	0.384324	-0.883211	4.71185e-12	-0.749263	3.42784e-07	0.756986	2.20902e-07	0.328166	0.0581195	-0.634459	5.58741e-05	-0.782024	4.72192e-08	-0.412289	0.0153932	-0.509046	0.00210848	-0.441091	0.00902228	-0.347809	0.0438395	0.0252322	0.887359	-0.447513	0.00795969	0.00148701	0.993341	-0.0828541	0.641323	-0.0959938
201054_at	201054_at	HNRNPA0	10949	blue	-0.461436	0.00601644	-0.589704	0.000242394	-0.678875	1.01712e-05	0.717431	1.79853e-06	-0.377415	0.027773	-0.334429	0.0532148	-0.555231	0.000653432	0.211478	0.229895	-0.79842	1.53522e-08	-0.816911	3.79811e-09	0.923207	7.72805e-15	0.24987	0.154098	-0.60164	0.000167427	-0.821824	2.5524e-09	-0.491491	0.00315795	-0.667831	1.59511e-05	-0.556505	0.000631108	-0.559233	0.000585593	-0.0202145	0.909656	-0.394549	0.0209376	0.0816393	0.646237	-0.0963415	0.587809	-0.0766336
212405_s_at	212405_s_at	METTL13	51603	blue	-0.461306	0.00603253	-0.370888	0.0308174	-0.490446	0.00323263	0.380817	0.026287	-0.198885	0.259479	-0.332666	0.0545611	-0.302968	0.0815587	0.218634	0.214142	-0.353966	0.0399968	-0.27356	0.11747	0.46508	0.00558086	0.00275617	0.987657	-0.228316	0.194034	-0.429059	0.0113396	-0.253045	0.14876	-0.358492	0.0373494	-0.734659	7.54844e-07	-0.452467	0.00721446	-0.247742	0.157752	0.0712866	0.688692	0.0753502	0.671907	0.243929	0.164456	0.113277
221746_at	221746_at	UBL4A	8266	blue	-0.461083	0.00606016	-0.563978	0.000513294	-0.598425	0.00018524	0.656446	2.48872e-05	-0.391684	0.0219716	-0.412626	0.0153011	-0.434988	0.0101416	0.391449	0.0220582	-0.454509	0.00692522	-0.5687	0.000449319	0.693481	5.44331e-06	0.233896	0.183065	-0.381004	0.0262073	-0.476369	0.00439893	-0.410645	0.0158489	-0.54967	0.000759215	-0.386879	0.0238012	-0.435293	0.010083	-0.135412	0.445121	-0.11824	0.505408	0.0257122	0.88523	-0.308602	0.0757721	-0.337851
64418_at	64418_at	SYNRG	11276	blue	-0.460761	0.00610028	-0.255452	0.144803	-0.429509	0.0112447	0.284532	0.102902	-0.150594	0.395257	-0.333724	0.0537496	-0.411672	0.015563	0.145012	0.413203	-0.243107	0.165927	-0.354348	0.0397678	0.353351	0.0403679	0.0793552	0.655515	-0.170534	0.33491	-0.374776	0.028973	-0.0921216	0.604341	-0.334028	0.0535188	-0.0657651	0.711732	-0.416991	0.0141501	-0.268309	0.124964	0.299593	0.0851859	0.167773	0.342912	0.380512	0.0264174	0.301828
208838_at	208838_at	CAND1	55832	blue	-0.459972	0.00619949	-0.570782	0.000423428	-0.73519	7.34151e-07	0.643	4.11193e-05	-0.180472	0.307075	-0.416307	0.0143255	-0.584391	0.000284477	0.215271	0.221451	-0.626259	7.43638e-05	-0.755468	2.41131e-07	0.960392	2.53815e-19	0.131586	0.458205	-0.634461	5.5871e-05	-0.749458	3.39077e-07	-0.53446	0.00112967	-0.686298	7.43562e-06	-0.577223	0.000351533	-0.693926	5.33759e-06	-0.0612798	0.730637	-0.277118	0.112586	0.0166937	0.925343	-0.0783359	0.659672	-0.0897833
205005_s_at	205005_s_at	NMT2	9397	blue	-0.459962	0.00620082	-0.677705	1.06771e-05	-0.729257	9.97975e-07	0.807357	7.96314e-09	-0.435619	0.0100207	-0.397169	0.0200271	-0.624668	7.8532e-05	0.434188	0.0102968	-0.709576	2.61747e-06	-0.619362	9.39941e-05	0.880272	6.86092e-12	0.119124	0.502206	-0.442601	0.00876224	-0.714084	2.11349e-06	-0.40305	0.0181033	-0.586764	0.000264939	-0.485994	0.00356838	-0.664494	1.82078e-05	-0.161937	0.360199	-0.363573	0.0345482	-0.0293197	0.869257	-0.196764	0.2647	-0.185895
209080_x_at	209080_x_at	GLRX3	10539	blue	-0.459728	0.00623042	-0.61123	0.000123028	-0.644479	3.89558e-05	0.755448	2.41413e-07	-0.356381	0.0385655	-0.378424	0.0273256	-0.582311	0.000302655	0.348894	0.0431416	-0.770644	9.75068e-08	-0.784718	3.95235e-08	0.891878	1.46339e-12	0.262589	0.133525	-0.53936	0.000995943	-0.804442	9.90073e-09	-0.386824	0.0238231	-0.428527	0.0114526	-0.424382	0.0123671	-0.583997	0.000287847	-0.0800398	0.652729	-0.443999	0.00852705	-0.0950776	0.59274	-0.0843358	0.63535	-0.0357519
221504_s_at	221504_s_at	ATP6V1H	51606	blue	-0.459163	0.00630273	-0.742053	5.09453e-07	-0.792268	2.36769e-08	0.822688	2.37693e-09	-0.414803	0.0147177	-0.472699	0.00475693	-0.700185	4.03557e-06	0.521797	0.00155097	-0.701169	3.85964e-06	-0.627336	7.16565e-05	0.895246	9.0431e-13	0.135762	0.443935	-0.497316	0.00276825	-0.670374	1.44049e-05	-0.457783	0.00648209	-0.546081	0.000835263	-0.463936	0.00571457	-0.68549	7.69678e-06	-0.0849166	0.633015	-0.359759	0.0366338	-0.130788	0.460957	-0.319935	0.0651004	-0.269109
219515_at	219515_at	PRDM10	56980	blue	-0.458622	0.00637252	-0.511933	0.00196886	-0.640006	4.5833e-05	0.535956	0.00108726	-0.0912486	0.607785	-0.526341	0.00138618	-0.452503	0.00720933	0.349868	0.0425228	-0.32515	0.0606054	-0.516349	0.001771	0.711211	2.42315e-06	0.145165	0.412707	-0.469624	0.00507589	-0.459211	0.00629651	-0.444051	0.00851843	-0.45659	0.00664059	-0.351302	0.0416243	-0.631863	6.12201e-05	-0.189136	0.284034	0.136084	0.442844	-0.0939446	0.597175	0.207192	0.239695	0.130049
218104_at	218104_at	TEX10	54881	blue	-0.457862	0.00647168	-0.61947	9.36546e-05	-0.773215	8.30738e-08	0.64799	3.42245e-05	-0.328622	0.0577502	-0.474504	0.0045779	-0.769219	1.06462e-07	0.396628	0.0202124	-0.564784	0.000501822	-0.676822	1.10746e-05	0.744358	4.4948e-07	0.0941171	0.596498	-0.505598	0.00228643	-0.625183	7.71612e-05	-0.518824	0.00166785	-0.617769	9.91416e-05	-0.304264	0.0801984	-0.71817	1.73498e-06	-0.188059	0.286837	-0.000470228	0.997894	0.187211	0.289055	0.206415	0.241501	0.209719
201988_s_at	201988_s_at	CREBL2	1389	blue	-0.457832	0.00647558	-0.668567	1.5489e-05	-0.619346	9.40452e-05	0.78713	3.36287e-08	-0.463459	0.00577121	-0.247731	0.157772	-0.541918	0.000931829	0.384591	0.0247158	-0.76844	1.11672e-07	-0.596965	0.000193871	0.844069	3.58047e-10	0.223897	0.203041	-0.569584	0.000438163	-0.706911	2.96462e-06	-0.396807	0.0201511	-0.487658	0.00343953	-0.513554	0.00189411	-0.542718	0.000912562	0.035328	0.842769	-0.438749	0.00943871	-0.218289	0.214884	-0.244811	0.162887	-0.257653
219683_at	219683_at	FZD3	7976	blue	-0.457479	0.00652212	-0.711138	2.43159e-06	-0.702727	3.59509e-06	0.799021	1.4704e-08	-0.474397	0.00458829	-0.479902	0.00407655	-0.420412	0.0132996	0.458958	0.00632902	-0.755331	2.43039e-07	-0.641908	4.27841e-05	0.820212	2.91163e-09	0.271949	0.119733	-0.629424	6.6659e-05	-0.582761	0.000298632	-0.613403	0.000114573	-0.466863	0.0053778	-0.458205	0.00642679	-0.43147	0.0108388	-0.0802939	0.651696	-0.351859	0.0412796	-0.0110488	0.950549	-0.222397	0.206165	-0.0809147
202126_at	202126_at	PRPF4B	8899	blue	-0.457281	0.00654843	-0.180448	0.307141	-0.42253	0.012795	0.2705	0.121796	-0.0500002	0.778849	-0.175861	0.319803	-0.251288	0.151697	0.0148896	0.933392	-0.343868	0.0464515	-0.394481	0.0209615	0.509895	0.00206656	-0.0405205	0.820013	-0.376865	0.0280198	-0.41998	0.0134045	-0.251037	0.15212	-0.330818	0.056001	-0.242828	0.166429	-0.351477	0.0415161	-0.0682249	0.701436	-0.0341305	0.848036	0.212413	0.227793	-0.00700715	0.968627	-0.0345868
217918_at	217918_at	DYNLRB1	83658	blue	-0.45727	0.00654983	-0.56204	0.000541804	-0.766778	1.23588e-07	0.613684	0.000113517	-0.281306	0.107035	-0.501818	0.0024964	-0.573305	0.000393848	0.288441	0.0980568	-0.529194	0.00129077	-0.747827	3.71326e-07	0.794733	1.99375e-08	0.185629	0.293223	-0.588904	0.00024835	-0.542257	0.000923634	-0.634372	5.60457e-05	-0.808728	7.17839e-09	-0.532267	0.00119446	-0.629779	6.5841e-05	-0.0341519	0.847942	0.0406626	0.819392	0.166625	0.34627	0.0652057	0.714081	0.00448694
206015_s_at	206015_s_at	FOXJ3	22887	blue	-0.456782	0.00661491	-0.770852	9.62569e-08	-0.719986	1.58754e-06	0.800839	1.28943e-08	-0.444467	0.00844947	-0.437441	0.00967831	-0.631292	6.24562e-05	0.493821	0.00299673	-0.677388	1.08181e-05	-0.589315	0.000245272	0.848215	2.40053e-10	0.252203	0.150163	-0.608641	0.000133831	-0.610056	0.000127827	-0.54108	0.000952419	-0.517822	0.00170897	-0.404839	0.0175495	-0.577686	0.000346816	-0.101857	0.566506	-0.270913	0.121204	-0.14763	0.404729	-0.221033	0.209031	-0.144721
202271_at	202271_at	FBXO28	23219	blue	-0.456771	0.00661634	-0.525995	0.00139819	-0.608415	0.000134815	0.563018	0.000527245	-0.164848	0.351512	-0.383301	0.0252437	-0.584957	0.000279705	0.355356	0.0391678	-0.529037	0.00129587	-0.501191	0.00253283	0.694074	5.30283e-06	0.0931897	0.600138	-0.293015	0.0926097	-0.638787	4.78877e-05	-0.135128	0.446087	-0.301733	0.0828722	-0.286077	0.100965	-0.647944	3.42829e-05	0.0817328	0.645858	-0.227337	0.196005	-0.0744793	0.675491	-0.0498874	0.779336	-0.0732916
214959_s_at	214959_s_at	API5	8539	blue	-0.456555	0.00664531	-0.442982	0.00869749	-0.545001	0.00085944	0.516417	0.00176809	-0.156255	0.377521	-0.207338	0.239357	-0.464723	0.00562231	0.156341	0.377254	-0.606339	0.000144142	-0.578239	0.000341246	0.778095	6.09408e-08	0.0647077	0.716174	-0.501334	0.00252444	-0.749844	3.31815e-07	-0.202005	0.251926	-0.35247	0.0409045	-0.429883	0.0111662	-0.546367	0.000828959	-0.0192479	0.91396	-0.311635	0.0727912	-0.09891	0.577845	-0.0173587	0.922378	-0.0556591
202416_at	202416_at	DNAJC7	7266	blue	-0.455758	0.00675317	-0.748542	3.5686e-07	-0.780678	5.15611e-08	0.721825	1.45006e-06	-0.333895	0.0536197	-0.517139	0.00173749	-0.664957	1.78784e-05	0.58019	0.000322244	-0.508929	0.0021143	-0.446232	0.00816271	0.767217	1.20331e-07	0.0404149	0.820474	-0.36989	0.0313061	-0.479212	0.00413791	-0.43116	0.0109021	-0.534689	0.00112309	-0.365584	0.0334878	-0.651794	2.96911e-05	-0.12747	0.472507	-0.241616	0.16862	0.0545789	0.75917	-0.344397	0.0460935	-0.249156
214988_s_at	214988_s_at	SON	6651	blue	-0.455689	0.00676265	-0.417399	0.0140464	-0.393988	0.0211367	0.640904	4.43696e-05	-0.507845	0.00216901	-0.119513	0.500801	-0.255166	0.145271	0.157504	0.373672	-0.814669	4.53584e-09	-0.643219	4.07914e-05	0.65843	2.30616e-05	0.355383	0.0391521	-0.574986	0.000375171	-0.710635	2.49007e-06	-0.299049	0.0857815	-0.349532	0.0427351	-0.373625	0.0295093	-0.251286	0.151701	-0.056798	0.749684	-0.431734	0.0107851	-0.0761651	0.668559	-0.0550532	0.757139	0.0130701
210802_s_at	210802_s_at	DIMT1	27292	blue	-0.454018	0.00699393	-0.42096	0.0131675	-0.31533	0.0692842	0.545664	0.000844516	-0.331065	0.0558064	-0.121123	0.495009	-0.31957	0.065425	0.0758904	0.669687	-0.692224	5.75216e-06	-0.624045	8.02198e-05	0.676334	1.12994e-05	0.489152	0.00332731	-0.64216	4.23945e-05	-0.782654	4.53064e-08	-0.293736	0.0917721	-0.335325	0.0525407	-0.350843	0.0419106	-0.310464	0.0739305	-0.010691	0.952149	-0.3768	0.0280492	-0.0768038	0.66594	0.0429049	0.80961	0.0476835
215548_s_at	215548_s_at	SCFD1	23256	blue	-0.452659	0.00718683	-0.659356	2.22523e-05	-0.690565	6.18442e-06	0.664477	1.82204e-05	-0.313643	0.070869	-0.505652	0.00228352	-0.521962	0.00154471	0.504571	0.00234189	-0.625445	7.64724e-05	-0.56942	0.000440214	0.694311	5.24752e-06	0.193438	0.273021	-0.575635	0.000368178	-0.55819	0.00060263	-0.453032	0.00713339	-0.242087	0.167766	-0.198266	0.260997	-0.501773	0.00249903	-0.115694	0.514681	-0.305065	0.0793656	0.106435	0.549098	0.020336	0.909115	0.216799
209339_at	209339_at	SIAH2	6478	blue	-0.452406	0.00722327	-0.600872	0.000171532	-0.553911	0.000677271	0.644604	3.87775e-05	-0.392655	0.0216165	-0.341427	0.0481301	-0.354903	0.0394364	0.310951	0.0734554	-0.534595	0.00112579	-0.36059	0.0361709	0.707127	2.93493e-06	0.257873	0.140903	-0.431394	0.0108542	-0.522931	0.00150833	-0.424187	0.0124116	-0.650412	3.12716e-05	-0.779756	5.47453e-08	-0.481653	0.00392444	-0.0860975	0.628277	-0.0797956	0.653722	-0.0787879	0.657828	-0.183273	0.2995	-0.244831
203551_s_at	203551_s_at	cox11	1353	blue	-0.452193	0.00725408	-0.467503	0.00530653	-0.621545	8.73301e-05	0.470063	0.00502928	-0.275358	0.114983	-0.701213	3.85188e-06	-0.36596	0.0332923	0.369688	0.0314059	-0.37005	0.0312274	-0.640037	4.57818e-05	0.459619	0.00624435	0.193001	0.274128	-0.322894	0.0625188	-0.278946	0.110137	-0.521649	0.00155663	-0.345457	0.0453836	-0.264523	0.130584	-0.285828	0.101276	-0.328836	0.0575783	0.123134	0.48782	0.204287	0.246495	0.344353	0.0461228	0.275249
211763_s_at	211763_s_at	UBE2B	7320	blue	-0.452013	0.00728029	-0.714372	2.08453e-06	-0.767042	1.2162e-07	0.74185	5.15094e-07	-0.302955	0.0815729	-0.435551	0.0100336	-0.677274	1.08697e-05	0.367905	0.0322968	-0.684344	8.08161e-06	-0.620003	9.19895e-05	0.939441	1.94587e-16	0.176991	0.316655	-0.553848	0.000678433	-0.774131	7.8423e-08	-0.482501	0.00385257	-0.668629	1.54507e-05	-0.554807	0.000661004	-0.736704	6.77958e-07	-0.067522	0.704373	-0.335054	0.0527438	0.0151544	0.93221	-0.140951	0.426545	-0.152671
201129_at	201129_at	SRSF7	6432	blue	-0.451711	0.00732422	-0.594222	0.000211075	-0.499358	0.00264191	0.490777	0.00320884	-0.151636	0.391956	-0.499158	0.00265406	-0.28961	0.0966414	0.425312	0.0121566	-0.321564	0.0636692	-0.349964	0.0424623	0.55964	0.000579053	0.247764	0.157714	-0.472084	0.00481931	-0.241798	0.168289	-0.459788	0.00622289	-0.24267	0.166714	-0.407773	0.0166722	-0.318744	0.0661634	0.0341786	0.847824	-0.116571	0.511478	-0.0359382	0.840088	-0.24727	0.158572	-0.0673766
203179_at	203179_at	GALT	2592	blue	-0.451182	0.00740187	-0.263783	0.131703	-0.501478	0.00251607	0.350399	0.042188	-0.0554546	0.755422	-0.4126	0.0153084	-0.172907	0.328127	0.0440401	0.804668	-0.416034	0.0143961	-0.650615	3.10338e-05	0.598898	0.000182514	0.104855	0.555081	-0.473775	0.00464951	-0.29757	0.0874178	-0.546132	0.000834135	-0.424504	0.0123393	-0.446374	0.00813993	-0.277342	0.112284	0.0308906	0.862317	0.00415836	0.981379	0.011643	0.947893	0.0836899	0.637951	-0.0208972
221804_s_at	221804_s_at	FAM45A	404636	blue	-0.451129	0.0074096	-0.415167	0.0146219	-0.489166	0.00332622	0.572309	0.000405299	-0.397863	0.0197918	-0.335328	0.0525389	-0.333022	0.054287	0.280013	0.108727	-0.424904	0.0122487	-0.532438	0.0011893	0.560528	0.000565005	0.242678	0.166699	-0.280347	0.108288	-0.445682	0.00825114	-0.273395	0.117701	-0.522161	0.00153719	-0.342364	0.0474802	-0.439144	0.00936736	-0.335443	0.0524528	0.11829	0.505226	-0.151476	0.392463	0.162084	0.359756	0.0767164
212710_at	212710_at	CAMSAP1	157922	blue	-0.450309	0.00753139	-0.704608	3.29793e-06	-0.779777	5.46696e-08	0.7504	3.21639e-07	-0.249271	0.155121	-0.512302	0.00195162	-0.692231	5.75052e-06	0.585699	0.000273551	-0.511969	0.00196717	-0.574736	0.000377891	0.846871	2.73635e-10	0.128636	0.46843	-0.460892	0.00608399	-0.587947	0.000255647	-0.392116	0.0218129	-0.465517	0.00553054	-0.320613	0.0645021	-0.770816	9.64687e-08	-0.088742	0.617722	-0.153702	0.385461	-0.131179	0.459607	-0.223648	0.203558	-0.130705
217932_at	217932_at	MRPS7	51081	blue	-0.449225	0.00769511	-0.51034	0.00204488	-0.433342	0.0104629	0.525239	0.00142466	-0.211177	0.230575	-0.289243	0.0970839	-0.334996	0.0527874	0.2158	0.220289	-0.548212	0.000789328	-0.527271	0.00135443	0.678552	1.03086e-05	0.266335	0.127872	-0.361931	0.0354339	-0.529342	0.00128596	-0.226631	0.197436	-0.268662	0.12445	-0.285482	0.101708	-0.305217	0.0792089	-0.0761354	0.668681	-0.373621	0.0295113	-0.330686	0.0561042	-0.311574	0.0728499	-0.274461
212281_s_at	212281_s_at	TMEM97	27346	blue	-0.447396	0.00797802	-0.612393	0.000118436	-0.737404	6.53344e-07	0.591754	0.000227699	-0.177621	0.314905	-0.433944	0.0103445	-0.640805	4.45303e-05	0.382783	0.0254584	-0.421068	0.0131415	-0.54116	0.000950446	0.794403	2.04053e-08	0.125268	0.48025	-0.54444	0.000872227	-0.576977	0.000354065	-0.437815	0.00960943	-0.638058	4.91564e-05	-0.316275	0.0684093	-0.755272	2.4387e-07	-0.191899	0.276929	0.0190786	0.914714	-0.083101	0.640326	-0.039182	0.825866	-0.10025
201241_at	201241_at	DDX1	1653	blue	-0.446896	0.00805682	-0.506242	0.00225221	-0.713853	2.13694e-06	0.575386	0.000370841	-0.108178	0.542541	-0.437652	0.00963931	-0.582545	0.000300554	0.340669	0.0486614	-0.429597	0.0112262	-0.507533	0.00218501	0.824554	2.03572e-09	-0.0162387	0.927372	-0.342664	0.0472732	-0.630821	6.3494e-05	-0.251262	0.15174	-0.49619	0.00284015	-0.442029	0.00885994	-0.762585	1.59018e-07	-0.315331	0.0692837	-0.166845	0.345626	-0.153959	0.384657	-0.116179	0.512907	-0.22311
219628_at	219628_at	ZMAT3	64393	blue	-0.446848	0.00806453	-0.661181	2.0731e-05	-0.63798	4.92935e-05	0.692243	5.74754e-06	-0.356487	0.0385038	-0.402693	0.0182154	-0.548698	0.000779179	0.350938	0.0418512	-0.714278	2.09398e-06	-0.605456	0.000148282	0.789676	2.82949e-08	0.2196	0.212075	-0.54242	0.000919696	-0.56246	0.000535508	-0.512125	0.00195987	-0.431344	0.0108644	-0.468858	0.00515823	-0.434267	0.0102812	0.0282102	0.874164	-0.409901	0.0160588	-0.124259	0.483824	-0.204252	0.246578	-0.160977
211672_s_at	211672_s_at	ARPC4-TTLL3	100526693	blue	-0.446675	0.00809197	-0.465556	0.00552605	-0.579589	0.000327995	0.564213	0.000509923	-0.187284	0.288864	-0.235743	0.179532	-0.359571	0.0367396	0.141837	0.423613	-0.591205	0.000231556	-0.516263	0.00177466	0.828427	1.46717e-09	0.0474054	0.790063	-0.487166	0.00347724	-0.627099	7.22455e-05	-0.378525	0.0272811	-0.544401	0.000873125	-0.743325	4.75522e-07	-0.558826	0.000592196	0.0308001	0.862717	-0.237129	0.176913	-0.202464	0.250828	-0.191304	0.278449	-0.269267
211419_s_at	211419_s_at	CHN2	1124	blue	-0.446658	0.00809459	-0.251306	0.151668	-0.42256	0.012788	0.428807	0.011393	-0.225146	0.200467	-0.0748513	0.67396	-0.398439	0.0195979	0.0926273	0.602349	-0.508937	0.0021139	-0.471249	0.00490512	0.59028	0.000238182	0.0650431	0.714765	-0.246103	0.16061	-0.526781	0.00137107	-0.100086	0.573309	-0.318043	0.0667946	-0.531514	0.00121746	-0.436092	0.00993092	0.212377	0.227874	-0.126028	0.477571	-0.187772	0.287587	-0.169309	0.338445	-0.274306
214113_s_at	214113_s_at	RBM8A	9939	blue	-0.446383	0.0081384	-0.490601	0.00322149	-0.514372	0.00185734	0.508184	0.00215175	-0.126066	0.477436	-0.269333	0.123476	-0.457013	0.00658409	0.121523	0.493573	-0.564697	0.000503061	-0.570721	0.000424172	0.794281	2.05797e-08	0.176593	0.317761	-0.495931	0.00285693	-0.727118	1.11263e-06	-0.276518	0.113399	-0.435679	0.0100092	-0.456708	0.00662475	-0.526864	0.00136825	0.0130242	0.941722	-0.416108	0.0143769	-0.0456001	0.79789	-0.161848	0.360467	-0.180119
209733_at	209733_at	MID2	11043	blue	-0.445952	0.00820752	-0.566211	0.000482097	-0.622347	8.49879e-05	0.765599	1.32735e-07	-0.551023	0.00073217	-0.258098	0.140545	-0.456672	0.00662961	0.223611	0.203633	-0.878928	8.12019e-12	-0.74786	3.70638e-07	0.810896	6.08271e-09	0.238296	0.17473	-0.627537	7.11613e-05	-0.762398	1.60792e-07	-0.511841	0.00197318	-0.61073	0.000125053	-0.433841	0.0103646	-0.449546	0.00764626	-0.0451944	0.799651	-0.335424	0.0524666	0.0344803	0.846497	0.0258101	0.884796	-0.0477657
218655_s_at	218655_s_at	CWC25	54883	blue	-0.445457	0.00828763	-0.351294	0.0416297	-0.303297	0.0812118	0.348083	0.0436625	-0.170615	0.334678	-0.262151	0.134198	-0.275083	0.11536	0.0512339	0.773533	-0.358673	0.0372461	-0.470688	0.00496348	0.509643	0.00207888	0.450764	0.00746368	-0.498233	0.00271089	-0.367111	0.0327003	-0.330185	0.0565008	-0.373285	0.0296691	-0.25132	0.151643	-0.174352	0.324039	-0.00955498	0.957229	-0.00902722	0.959589	-0.244423	0.163576	-0.00465833	0.97914	-0.156741
203079_s_at	203079_s_at	CUL2	8453	blue	-0.445414	0.00829454	-0.642156	4.24012e-05	-0.792808	2.28065e-08	0.733063	8.20317e-07	-0.251866	0.150727	-0.430233	0.0110933	-0.626621	7.34447e-05	0.351505	0.0414986	-0.693071	5.54236e-06	-0.713041	2.22143e-06	0.966613	1.72441e-20	0.0629234	0.723691	-0.547349	0.000807656	-0.74747	3.78741e-07	-0.438103	0.00955646	-0.597752	0.000189174	-0.545724	0.000843192	-0.73584	7.09529e-07	-0.0348036	0.845075	-0.34744	0.0440786	-0.0588994	0.740734	-0.232464	0.185836	-0.183628
206984_s_at	206984_s_at	RIT2	6014	blue	-0.445257	0.00832008	-0.560259	0.000569236	-0.729337	9.93936e-07	0.703618	3.45139e-06	-0.348428	0.04344	-0.38756	0.0235347	-0.518885	0.0016654	0.234155	0.182567	-0.786809	3.43646e-08	-0.804783	9.6533e-09	0.894731	9.74303e-13	0.213447	0.225485	-0.608322	0.000135218	-0.774268	7.77534e-08	-0.518127	0.00169637	-0.675089	1.18928e-05	-0.485144	0.00363581	-0.627842	7.04159e-05	-0.0208858	0.906669	-0.257779	0.141053	0.0919311	0.605091	0.0338622	0.849217	0.0217892
209078_s_at	209078_s_at	TXN2	25828	blue	-0.445153	0.0083371	-0.498444	0.00269782	-0.42942	0.0112634	0.50184	0.00249512	-0.278039	0.111347	-0.279399	0.109536	-0.282529	0.105453	0.157158	0.374736	-0.555841	0.000642656	-0.540212	0.000974189	0.64277	4.14644e-05	0.250953	0.152261	-0.487511	0.00345077	-0.468983	0.00514471	-0.413513	0.0150612	-0.384631	0.0246995	-0.529466	0.00128198	-0.238373	0.174586	0.0607409	0.732919	-0.395661	0.0205471	-0.120661	0.496666	-0.355659	0.0389889	-0.311895
203106_s_at	203106_s_at	VPS41	27072	blue	-0.444915	0.008376	-0.500737	0.0025595	-0.352975	0.0405962	0.418166	0.013853	-0.114059	0.52068	-0.322645	0.0627326	-0.440195	0.00917982	0.258395	0.140072	-0.352524	0.0408712	-0.448873	0.00774878	0.559069	0.000588243	0.420358	0.0133129	-0.527477	0.00134748	-0.444695	0.00841197	-0.367144	0.0326835	-0.30463	0.0798169	-0.317239	0.0675252	-0.353284	0.0404084	0.00812246	0.963636	-0.194263	0.270942	-0.125165	0.480614	-0.110546	0.533685	-0.141616
212798_s_at	212798_s_at	ANKMY2	57037	blue	-0.444898	0.00837877	-0.667328	1.62743e-05	-0.718838	1.67938e-06	0.777752	6.22982e-08	-0.410052	0.0160159	-0.424795	0.0122733	-0.635307	5.422e-05	0.412619	0.015303	-0.727746	1.07777e-06	-0.772656	8.60319e-08	0.892205	1.39756e-12	0.265555	0.129033	-0.525254	0.00142415	-0.781911	4.75722e-08	-0.431885	0.0107545	-0.578631	0.000337355	-0.428823	0.0113896	-0.620604	9.01484e-05	-0.18578	0.292824	-0.423873	0.0124833	-0.0460084	0.796117	-0.209471	0.23445	-0.135238
201370_s_at	201370_s_at	CUL3	8452	blue	-0.44473	0.00840629	-0.534572	0.00112644	-0.459746	0.00622818	0.573201	0.000395026	-0.241473	0.16888	-0.324488	0.0611615	-0.528778	0.00130429	0.284783	0.102586	-0.530867	0.00123751	-0.593655	0.000214791	0.720133	1.57615e-06	0.449998	0.00757799	-0.629859	6.56597e-05	-0.619212	9.44668e-05	-0.455939	0.00672863	-0.420999	0.0131581	-0.395599	0.0205686	-0.447265	0.00799864	0.00576346	0.974193	-0.275595	0.114657	-0.0985021	0.579423	-0.0235222	0.894949	-0.0298623
212820_at	212820_at	DMXL2	23312	blue	-0.444512	0.00844212	-0.610329	0.000126698	-0.841537	4.54462e-10	0.643906	3.97811e-05	-0.121587	0.493344	-0.586264	0.000268947	-0.638486	4.8409e-05	0.371469	0.0305359	-0.506329	0.00224764	-0.697048	4.64685e-06	0.917088	2.51974e-14	0.0724725	0.683778	-0.561457	0.000550647	-0.635416	5.40113e-05	-0.5637	0.000517301	-0.645769	3.71525e-05	-0.459057	0.00631628	-0.797197	1.67524e-08	-0.171837	0.331175	-0.0468263	0.792571	0.0380119	0.83099	0.0250728	0.888066	-0.00402622
208678_at	208678_at	ATP6V1E1	529	blue	-0.443451	0.00861859	-0.60093	0.000171222	-0.840307	5.09546e-10	0.69532	5.01828e-06	-0.237647	0.175941	-0.415895	0.0144322	-0.736811	6.74131e-07	0.357672	0.0378178	-0.591099	0.000232308	-0.708927	2.69842e-06	0.934091	7.25185e-16	-0.0157309	0.929638	-0.521265	0.00157136	-0.706739	2.98839e-06	-0.466849	0.00537942	-0.737063	6.65222e-07	-0.521723	0.00155381	-0.851998	1.64952e-10	-0.0678964	0.702808	-0.187541	0.288192	0.0206783	0.907592	-0.161165	0.362523	-0.214283
213011_s_at	213011_s_at	TPI1	7167	blue	-0.443127	0.00867308	-0.584333	0.000284969	-0.699571	4.1491e-06	0.682289	8.8163e-06	-0.297447	0.087555	-0.392652	0.0216176	-0.464521	0.00564592	0.322368	0.0629721	-0.683132	8.5077e-06	-0.763458	1.50948e-07	0.863639	4.8552e-11	0.104536	0.556289	-0.589817	0.000241563	-0.590368	0.000237545	-0.514442	0.00185419	-0.526949	0.00136536	-0.485222	0.00362964	-0.511015	0.00201235	0.0107421	0.95192	-0.383425	0.0251928	-0.0939964	0.596971	-0.307867	0.076508	-0.216729
206976_s_at	206976_s_at	HSPH1	10808	blue	-0.442844	0.00872101	-0.651397	3.01371e-05	-0.637993	4.92722e-05	0.815317	4.31011e-09	-0.529353	0.00128561	-0.278866	0.110243	-0.504336	0.00235472	0.452421	0.00722114	-0.813087	5.13362e-09	-0.657879	2.35562e-05	0.767494	1.18318e-07	0.222603	0.205733	-0.580439	0.000319882	-0.647596	3.47291e-05	-0.4478	0.00791471	-0.479662	0.00409775	-0.470278	0.00500653	-0.537221	0.00105251	0.274156	0.116641	-0.365472	0.0335458	-0.0092034	0.958801	-0.182685	0.30108	-0.0979481
221970_s_at	221970_s_at	NOL11	25926	blue	-0.441623	0.00892999	-0.385172	0.0244809	-0.296893	0.0881752	0.327502	0.0586592	-0.111356	0.530674	-0.287813	0.0988233	-0.0574104	0.747072	0.146575	0.408132	-0.337913	0.0506325	-0.324618	0.0610523	0.446894	0.00805712	0.26643	0.127731	-0.493884	0.00299244	-0.380145	0.0265753	-0.264119	0.131194	-0.176587	0.317777	-0.260655	0.136515	-0.206352	0.241649	-0.120904	0.495794	-0.103109	0.561724	0.0407136	0.819169	-0.00473523	0.978796	0.0450983
219421_at	219421_at	TTC33	23548	blue	-0.439853	0.00924044	-0.534514	0.00112813	-0.679775	9.79673e-06	0.717825	1.76439e-06	-0.330046	0.0566109	-0.324013	0.0615636	-0.490208	0.00324985	0.268835	0.124198	-0.747285	3.82643e-07	-0.755934	2.3475e-07	0.882123	5.42132e-12	0.107829	0.543848	-0.550566	0.000741212	-0.816153	4.03406e-09	-0.357508	0.0379121	-0.539847	0.000983447	-0.514626	0.00184603	-0.657432	2.39641e-05	-0.0870418	0.6245	-0.334709	0.0530034	0.00375062	0.983204	0.0127511	0.942942	0.0455388
212583_at	212583_at	AQR	9716	blue	-0.439555	0.00929369	-0.556677	0.000628147	-0.482195	0.00387844	0.417047	0.0141359	-0.214922	0.222218	-0.480789	0.00399892	-0.267862	0.125618	0.346748	0.0445305	-0.254797	0.145873	-0.109491	0.53762	0.399529	0.0192358	0.0978875	0.581803	-0.293309	0.0922678	-0.0494875	0.781061	-0.43098	0.010939	-0.288223	0.0983221	-0.192012	0.276641	-0.203784	0.247686	-0.0804329	0.651131	0.038348	0.829517	-0.11666	0.511154	-0.21345	0.225478	-0.295801
204119_s_at	204119_s_at	ADK	132	blue	-0.439376	0.00932571	-0.633234	5.83432e-05	-0.721688	1.45987e-06	0.828307	1.48228e-09	-0.493534	0.00301619	-0.309626	0.0747554	-0.692651	5.64559e-06	0.41008	0.0160081	-0.82614	1.78191e-09	-0.736242	6.94671e-07	0.879241	7.80974e-12	0.150925	0.394207	-0.554244	0.000671182	-0.865915	3.77281e-11	-0.369487	0.0315054	-0.547537	0.000803633	-0.414149	0.0148911	-0.7224	1.40934e-06	-0.134032	0.449815	-0.387661	0.0234954	-0.0486681	0.7846	-0.00067776	0.996965	-0.00817922
211963_s_at	211963_s_at	ARPC5	10092	blue	-0.439032	0.00938764	-0.485522	0.00360574	-0.566808	0.000474045	0.734149	7.75243e-07	-0.434903	0.010158	-0.1161	0.513196	-0.531011	0.00123303	0.2129	0.226703	-0.789001	2.96279e-08	-0.717603	1.78349e-06	0.859074	7.94576e-11	0.197678	0.26244	-0.558595	0.000595964	-0.859214	7.82864e-11	-0.30031	0.0844043	-0.600369	0.000174275	-0.582412	0.000301747	-0.664623	1.81156e-05	0.0990352	0.577362	-0.354036	0.0399548	-0.0391741	0.8259	-0.0735647	0.679263	-0.107768
200049_at	200049_at	KAT7	11143	blue	-0.438863	0.00941808	-0.570982	0.00042102	-0.629663	6.61086e-05	0.515819	0.00179376	-0.176205	0.318842	-0.495166	0.00290692	-0.599485	0.000179186	0.411642	0.0155712	-0.39776	0.0198266	-0.446255	0.008159	0.602604	0.000162391	0.167115	0.344835	-0.494687	0.00293861	-0.348665	0.043288	-0.452375	0.00722775	-0.339611	0.0494105	-0.138166	0.43583	-0.485184	0.00363264	-0.0850332	0.632546	0.0474318	0.789948	-0.259641	0.138104	0.0245712	0.890292	-0.0677913
200883_at	200883_at	Uqcrc2	7385	blue	-0.438496	0.00948479	-0.565282	0.000494861	-0.657102	2.42697e-05	0.73664	6.80247e-07	-0.379337	0.0269253	-0.293626	0.0918995	-0.503082	0.0024244	0.249882	0.154078	-0.819838	3.0016e-09	-0.815323	4.30804e-09	0.915865	3.15657e-14	0.219707	0.211847	-0.652479	2.89347e-05	-0.80549	9.15874e-09	-0.462922	0.00583541	-0.554931	0.000658777	-0.486876	0.00349958	-0.541148	0.000950753	0.00399418	0.982114	-0.455772	0.00675123	-0.0806898	0.650087	-0.145819	0.41058	-0.142879
201800_s_at	201800_s_at	OSBP	5007	blue	-0.438466	0.00949016	-0.685833	7.58506e-06	-0.427767	0.011616	0.575187	0.000372993	-0.440125	0.00919217	-0.58388	0.000288849	-0.315577	0.0690553	0.454161	0.00697378	-0.591296	0.00023091	-0.474245	0.0046032	0.454586	0.00691453	0.539247	0.000998868	-0.448635	0.00778542	-0.375517	0.0286321	-0.426835	0.0118187	-0.119463	0.500983	-0.154238	0.383784	-0.00183972	0.991761	-0.206148	0.242125	-0.420613	0.0132511	0.0115503	0.948308	-0.186602	0.290654	0.0606588
213128_s_at	213128_s_at	UBE3A	7337	blue	-0.438059	0.00956449	-0.534357	0.00113264	-0.715781	1.94798e-06	0.660175	2.15573e-05	-0.323288	0.0621815	-0.314634	0.0699351	-0.544512	0.00087058	0.251184	0.151873	-0.641325	4.3699e-05	-0.675099	1.18878e-05	0.843431	3.80359e-10	0.0890954	0.616317	-0.623296	8.22937e-05	-0.606427	0.000143733	-0.596242	0.000198282	-0.681629	9.06446e-06	-0.470918	0.00493954	-0.570891	0.000422119	0.0217656	0.902756	-0.155858	0.378749	0.145902	0.410312	-0.0399568	0.822476	-0.0652071
208911_s_at	208911_s_at	PDHB	5162	blue	-0.43796	0.00958278	-0.596987	0.00019374	-0.644322	3.91797e-05	0.745008	4.33776e-07	-0.37004	0.0312323	-0.299913	0.0848359	-0.632677	5.94958e-05	0.352318	0.0409972	-0.760023	1.8503e-07	-0.693736	5.38233e-06	0.882941	4.87931e-12	0.237206	0.176768	-0.550393	0.000744657	-0.845458	3.13576e-10	-0.322292	0.0630378	-0.470322	0.00500199	-0.393252	0.0214006	-0.630428	6.43695e-05	-0.0810037	0.648814	-0.498954	0.00266651	-0.0499256	0.779171	-0.189376	0.283413	-0.154951
211721_s_at	211721_s_at	ZNF551	90233	blue	-0.43727	0.00971012	-0.441049	0.00902968	-0.366087	0.0332267	0.464682	0.00562717	-0.297519	0.0874747	-0.282211	0.105863	-0.261847	0.134667	0.178183	0.313352	-0.422269	0.0128563	-0.366834	0.0328422	0.519736	0.00163123	0.252998	0.148839	-0.454824	0.00688152	-0.435228	0.0100954	-0.36347	0.0346028	-0.277775	0.111701	-0.344277	0.0461743	-0.234436	0.182028	-0.205312	0.244082	-0.0810444	0.648648	-0.0225353	0.899334	0.0746696	0.674708	0.0507057
214101_s_at	214101_s_at	NPEPPS	9520	blue	-0.436656	0.00982457	-0.486097	0.00356032	-0.546731	0.000821015	0.494503	0.00295084	-0.0732494	0.680565	-0.401665	0.0185421	-0.513654	0.00188957	0.336551	0.0516299	-0.293479	0.0920698	-0.437314	0.00970193	0.676138	1.13909e-05	0.143442	0.418335	-0.331995	0.0550805	-0.619398	9.38783e-05	-0.209114	0.235265	-0.358727	0.0372153	-0.309959	0.0744266	-0.692776	5.61461e-06	-0.288265	0.0982703	-0.0455829	0.797964	0.063734	0.720273	0.0865648	0.626407	0.138118
212904_at	212904_at	LRRC47	57470	blue	-0.436328	0.00988633	-0.502458	0.00245974	-0.780302	5.28383e-08	0.582217	0.000303492	-0.159743	0.366829	-0.347579	0.0439885	-0.740271	5.60756e-07	0.3092	0.0751767	-0.449821	0.00760467	-0.548045	0.000792858	0.838522	6.00498e-10	-0.124075	0.484475	-0.36365	0.0345066	-0.657471	2.39289e-05	-0.330246	0.0564519	-0.668149	1.57498e-05	-0.531331	0.0012231	-0.866436	3.55883e-11	-0.18916	0.283974	-0.0727125	0.682785	0.0137977	0.938267	-0.0565415	0.750778	-0.182689
209549_s_at	209549_s_at	dguok	1716	blue	-0.436153	0.00991933	-0.566271	0.000481284	-0.654938	2.63609e-05	0.734742	7.51601e-07	-0.458685	0.00636434	-0.194509	0.270323	-0.606198	0.000144795	0.227368	0.195944	-0.795895	1.83714e-08	-0.792015	2.40947e-08	0.86249	5.50525e-11	0.185651	0.293164	-0.706426	3.03219e-06	-0.846596	2.81017e-10	-0.486193	0.00355275	-0.71022	2.53933e-06	-0.447093	0.00802578	-0.636692	5.16147e-05	0.0215328	0.903791	-0.259426	0.138442	0.0564195	0.751299	0.111348	0.530703	0.0449687
217957_at	217957_at	CFAP20	29105	blue	-0.435594	0.0100254	-0.638792	4.78799e-05	-0.777492	6.33477e-08	0.807419	7.92591e-09	-0.445677	0.00825196	-0.357429	0.0379578	-0.585083	0.000278651	0.3497	0.0426291	-0.831336	1.14101e-09	-0.754311	2.57687e-07	0.935242	5.51744e-16	0.13094	0.460435	-0.608977	0.000132381	-0.825727	1.8451e-09	-0.491759	0.00313901	-0.670037	1.4602e-05	-0.54009	0.000977276	-0.698147	4.42368e-06	-0.102868	0.562641	-0.365305	0.0336333	0.0497346	0.779995	-0.0843337	0.635358	-0.0464274
217294_s_at	217294_s_at	ENO1	2023	blue	-0.435491	0.0100451	-0.510166	0.00205332	-0.395324	0.0206648	0.604239	0.000154161	-0.467775	0.00527644	-0.133358	0.452119	-0.368113	0.0321917	0.156776	0.375913	-0.760619	1.78655e-07	-0.543663	0.00089023	0.653541	2.7797e-05	0.380125	0.0265838	-0.611032	0.000123827	-0.660143	2.15839e-05	-0.370658	0.0309298	-0.383965	0.0249707	-0.452404	0.00722365	-0.260794	0.1363	0.100013	0.573589	-0.454676	0.00690205	-0.134471	0.44832	-0.157618	0.373323	-0.182475
220014_at	220014_at	PRR16	51334	blue	-0.43546	0.0100511	-0.427398	0.0116959	-0.618493	9.67726e-05	0.521885	0.00154764	-0.239314	0.17284	-0.434639	0.0102091	-0.290261	0.095861	0.309218	0.0751591	-0.500194	0.00259165	-0.603024	0.000160239	0.588877	0.000248553	-0.0496551	0.780338	-0.510532	0.00203555	-0.417358	0.0140568	-0.447188	0.00801077	-0.2772	0.112475	-0.256324	0.143389	-0.391002	0.0222243	-0.224273	0.202264	-0.105105	0.55413	0.0438475	0.805506	0.129108	0.466788	0.13904
200011_s_at	200011_s_at	ARF3	377	blue	-0.435456	0.0100519	-0.675458	1.17143e-05	-0.720009	1.58579e-06	0.755733	2.37483e-07	-0.572407	0.000404154	-0.515659	0.00180071	-0.554569	0.000665296	0.576823	0.00035566	-0.579854	0.000325446	-0.603971	0.000155482	0.613294	0.000114985	0.151051	0.393806	-0.448585	0.00779304	-0.311245	0.0731693	-0.621402	8.77511e-05	-0.559687	0.000578305	-0.42603	0.0119964	-0.42947	0.0112529	-0.00528404	0.976339	-0.114432	0.519307	0.0956948	0.590329	-0.233747	0.183351	-0.158685
201330_at	201330_at	RARS	5917	blue	-0.435089	0.0101222	-0.437479	0.00967128	-0.698881	4.28027e-06	0.477219	0.0043195	-0.0747745	0.674276	-0.47356	0.00467076	-0.442576	0.00876638	0.250985	0.152208	-0.432238	0.0106832	-0.581822	0.000307074	0.73442	7.64352e-07	-0.0170572	0.923722	-0.407048	0.0168856	-0.543497	0.000894099	-0.419701	0.0134728	-0.502745	0.00244341	-0.593545	0.000215525	-0.693973	5.32633e-06	-0.137919	0.436661	-0.0464329	0.794277	0.0959392	0.589376	0.00809124	0.963776	0.016849
213786_at	213786_at	TAX1BP1	8887	blue	-0.435059	0.0101279	-0.229139	0.192388	-0.487047	0.00348636	0.488148	0.00340237	-0.201216	0.253823	-0.163664	0.355028	-0.307668	0.0767078	0.0475459	0.789455	-0.599249	0.000180517	-0.685184	7.79806e-06	0.718261	1.7273e-06	0.0528101	0.766755	-0.452773	0.00717055	-0.665241	1.76791e-05	-0.287767	0.0988789	-0.376252	0.0282968	-0.491164	0.00318116	-0.442783	0.0087313	-0.11441	0.519389	-0.223395	0.204083	-0.0875204	0.622588	0.159146	0.368648	0.0721017
202633_at	202633_at	TOPBP1	11073	blue	-0.43403	0.0103277	-0.613773	0.000113187	-0.674444	1.22111e-05	0.683871	8.24584e-06	-0.360942	0.0359765	-0.422788	0.0127346	-0.65886	2.26828e-05	0.456166	0.00669783	-0.524666	0.00144504	-0.568189	0.000455875	0.748861	3.50562e-07	0.20105	0.254224	-0.482001	0.00389488	-0.711518	2.38823e-06	-0.377363	0.0277965	-0.501598	0.00250911	-0.273482	0.117579	-0.699851	4.09711e-06	-0.418514	0.013766	-0.137324	0.438659	0.122872	0.488755	0.0840023	0.636692	0.131457
216593_s_at	216593_s_at	PIGC	5279	blue	-0.433858	0.0103613	-0.417499	0.0140211	-0.497133	0.00277981	0.607481	0.00013894	-0.400103	0.0190471	-0.14914	0.399887	-0.412053	0.0154579	0.109678	0.536922	-0.769633	1.03787e-07	-0.749615	3.36111e-07	0.722461	1.40508e-06	0.219144	0.213049	-0.506799	0.00222298	-0.79381	2.12683e-08	-0.284052	0.103508	-0.482497	0.00385297	-0.320391	0.0646974	-0.483012	0.00380987	0.0277964	0.875996	-0.347769	0.0438652	-0.00545629	0.975568	0.0729345	0.681867	0.0872509
212018_s_at	212018_s_at	RSL1D1	26156	blue	-0.433837	0.0103655	-0.542205	0.000924879	-0.59675	0.000195172	0.651336	3.02061e-05	-0.383925	0.0249873	-0.12894	0.467369	-0.585619	0.00027421	0.188261	0.28631	-0.751672	2.99389e-07	-0.528755	0.00130506	0.805535	9.12827e-09	0.0694028	0.696523	-0.579286	0.000330932	-0.754452	2.55618e-07	-0.332273	0.0548642	-0.545299	0.000852692	-0.463843	0.00572565	-0.563631	0.000518293	-0.0560637	0.752819	-0.343452	0.046734	-0.165058	0.35089	-0.0758092	0.67002	-0.211017
210573_s_at	210573_s_at	POLR3C	10623	blue	-0.433302	0.0104708	-0.482678	0.00383771	-0.44372	0.00857358	0.428259	0.0115101	-0.302121	0.0824578	-0.42376	0.0125093	-0.361221	0.0358225	0.349475	0.0427712	-0.380495	0.0264249	-0.295417	0.0898436	0.42631	0.0119344	0.308735	0.0756393	-0.130869	0.460677	-0.395234	0.0206962	-0.105627	0.552153	-0.141947	0.423252	-0.126385	0.476313	-0.237973	0.175332	-0.417314	0.0140679	-0.096816	0.585962	0.00635856	0.97153	0.0245233	0.890504	0.139224
219162_s_at	219162_s_at	MRPL11	65003	blue	-0.433212	0.0104886	-0.462847	0.00584451	-0.422722	0.0127501	0.58806	0.000254773	-0.386032	0.0241363	-0.199886	0.257041	-0.329091	0.0573732	0.244016	0.164301	-0.594865	0.00020692	-0.5422	0.000925004	0.637083	5.09007e-05	0.180632	0.30664	-0.363879	0.0343848	-0.519786	0.00162921	-0.241738	0.168399	-0.261635	0.134994	-0.395939	0.0204503	-0.268296	0.124983	-0.141028	0.426288	-0.461812	0.0059702	-0.186093	0.291997	-0.247997	0.157311	-0.255911
[truncated: 5,568 more rows]
[truncated: 3 more columns]

## Sheet: skyblue
	Probe.ID	GeneName	Entrez.ID	moduleColor	GS.Diagnosis	p.GS.Diagnosis	MM.skyblue	p.MM.skyblue	MM.magenta	p.MM.magenta	MM.darkgreen	p.MM.darkgreen	MM.purple	p.MM.purple	MM.greenyellow	p.MM.greenyellow	MM.darkorange	p.MM.darkorange	MM.darkturquoise	p.MM.darkturquoise	MM.orange	p.MM.orange	MM.darkred	p.MM.darkred	MM.blue	p.MM.blue	MM.paleturquoise	p.MM.paleturquoise	MM.lightyellow	p.MM.lightyellow	MM.cyan	p.MM.cyan	MM.tan	p.MM.tan	MM.darkgrey	p.MM.darkgrey	MM.grey60	p.MM.grey60	MM.lightcyan	p.MM.lightcyan	MM.midnightblue	p.MM.midnightblue	MM.darkolivegreen	p.MM.darkolivegreen	MM.royalblue	p.MM.royalblue	MM.black	p.MM.black	MM.turquoise
[truncated: 46 more rows]
[truncated: 3 more columns]

[truncated: 5 more sheets: magenta, greenyellow, darkorange, purple, darkgreen]
