# Supplementary material for: Network preservation reveals shared and unique biological processes associated with chronic alcohol abuse in NAc and PFC
Source: PLoS One. 2020 Dec 17;15(12):e0243857. doi: 10.1371/journal.pone.0243857 (PMC7745987; doi:10.1371/journal.pone.0243857)
Supplement: S5 Table — 7.1) NAc, 7.2) PFC. (ZIP) [file pone.0243857.s007.zip › S5_Table 5.2.xlsx]

## Sheet: PFC_StepSig-WGCNA
Probe	GeneName	Entrez_ID	PSmoduleColor	GS.Diagnosis	p.GS.Diagnosis	MM.darkred	p.MM.darkred	MM.lightgreen	p.MM.lightgreen	MM.pink	p.MM.pink	MM.blue	p.MM.blue	MM.grey60	p.MM.grey60	MM.lightyellow	p.MM.lightyellow	MM.cyan	p.MM.cyan	MM.lightcyan	p.MM.lightcyan	MM.magenta	p.MM.magenta	MM.darkgrey	p.MM.darkgrey	MM.darkturquoise	p.MM.darkturquoise	MM.purple	p.MM.purple	MM.tan	p.MM.tan	MM.midnightblue	p.MM.midnightblue	MM.turquoise	p.MM.turquoise	MM.darkgreen	p.MM.darkgreen	MM.brown	p.MM.brown
206261_at	ZNF239	8187	blue	-0.597949	0.000148616	-0.51899	0.00140099	-0.580228	0.000258561	0.465434	0.00484008	0.634656	4.22789e-05	-0.595393	0.000161297	-0.210157	0.225612	-0.376175	0.0259353	-0.366601	0.0303016	0.381284	0.0238264	-0.544527	0.000720036	-0.178886	0.303858	-0.404468	0.0159546	-0.185296	0.286571	0.0103893	0.952766	0.0306064	0.861446	0.154897	0.374282	0.100024	0.56753
213662_at	fam134b	54463	blue	-0.589899	0.000191889	-0.450119	0.00666437	-0.492782	0.00263425	0.277579	0.10643	0.527622	0.00112524	-0.551015	0.00060284	-0.00214081	0.990262	-0.270597	0.115897	-0.11255	0.519756	0.247834	0.151156	-0.452959	0.00628736	-0.171963	0.323259	-0.433	0.00937249	-0.0702973	0.688216	-0.164632	0.344622	0.00452879	0.979401	0.290703	0.090233	0.1372	0.431904
204622_x_at	NR4A2	4929	blue	-0.585893	0.000217367	-0.615949	8.18245e-05	-0.491107	0.00273822	0.516471	0.0014919	0.620827	6.91653e-05	-0.628556	5.26844e-05	-0.52966	0.00106759	-0.595995	0.00015823	-0.583019	0.000237467	0.438587	0.00840103	-0.555184	0.000536786	-0.377057	0.0255607	-0.443131	0.0076755	-0.304621	0.0751955	0.0156019	0.929118	0.151961	0.383514	0.110266	0.528316	0.0638371	0.715618
206547_s_at	PPEF1	5475	blue	-0.572846	0.000322648	-0.494229	0.00254727	-0.731058	6.11953e-07	0.577977	0.000276775	0.897875	2.66295e-13	-0.819333	1.76644e-09	-0.287428	0.0940852	-0.510905	0.00171138	-0.584969	0.000223657	0.668667	1.13089e-05	-0.648886	2.48338e-05	-0.253894	0.14109	-0.622572	6.50838e-05	-0.385219	0.0223002	0.151227	0.385843	0.118836	0.496551	0.117894	0.499996	-0.0272703	0.876425
213625_at	ZKSCAN4	387032	blue	-0.557413	0.000504169	-0.663666	1.38722e-05	-0.307724	0.0721257	0.44415	0.00752043	0.396142	0.0184835	-0.39167	0.0199743	-0.572357	0.000327352	-0.657643	1.76552e-05	-0.492025	0.0026808	0.284982	0.0970437	-0.361079	0.0330828	-0.531685	0.00101289	-0.327923	0.0544654	-0.279142	0.104394	0.00423292	0.980747	0.274146	0.11101	0.219109	0.206007	0.0303014	0.862813
218570_at	PTPMT1	114971	blue	-0.55263	0.000576443	-0.492823	0.00263179	-0.514632	0.0015615	0.693026	3.9464e-06	0.810571	3.5989e-09	-0.75546	1.55775e-07	-0.554726	0.000543712	-0.569025	0.000361081	-0.693705	3.8267e-06	0.556076	0.00052351	-0.7481	2.39191e-07	-0.376926	0.0256158	-0.483239	0.00327558	-0.302545	0.0773049	0.131341	0.452009	0.0798018	0.648609	0.0051176	0.976724	0.0436903	0.803201
215458_s_at	SMURF1	57154	blue	-0.550824	0.000606035	-0.465255	0.00485856	-0.284151	0.0980647	0.367059	0.03008	0.301582	0.0782999	-0.285287	0.096671	-0.397682	0.017992	-0.343709	0.0432153	-0.247677	0.151423	0.217147	0.2102	-0.276007	0.108509	-0.326637	0.0554761	-0.20757	0.231507	-0.166705	0.338495	0.0677856	0.698825	0.169919	0.32913	0.218608	0.207072	-0.00194311	0.991161
214922_at	ZNF484	83744	blue	-0.547308	0.000667538	-0.320004	0.0609263	-0.446289	0.00720337	0.192921	0.266845	0.498794	0.00228903	-0.415076	0.0131587	-0.322412	0.0589002	-0.351763	0.0382441	-0.397768	0.0179649	0.514937	0.00154979	-0.277803	0.106137	-0.458582	0.0055946	-0.53342	0.000968003	-0.44415	0.00752036	0.149996	0.389768	0.375567	0.0261962	0.245203	0.155685	-0.0905649	0.60488
206023_at	NMU	10874	blue	-0.544547	0.000719648	-0.495828	0.00245408	-0.590708	0.000187081	0.210293	0.225305	0.733616	5.33865e-07	-0.613249	8.96945e-05	-0.32784	0.0545304	-0.668806	1.12441e-05	-0.654203	2.02136e-05	0.735225	4.89557e-07	-0.23598	0.172335	-0.539805	0.000817597	-0.799433	8.45034e-09	-0.66403	1.36692e-05	0.130113	0.456286	0.492303	0.00266361	0.24279	0.159924	-0.173118	0.319971
216248_s_at	NR4A2	4929	blue	-0.523477	0.00125101	-0.605052	0.000117938	-0.399421	0.0174503	0.564721	0.000409233	0.577017	0.00028489	-0.656769	1.82752e-05	-0.448485	0.00688996	-0.478778	0.00361923	-0.483637	0.00324634	0.250813	0.146145	-0.624508	6.0811e-05	-0.255193	0.138997	-0.334102	0.0498126	-0.0791773	0.651184	-0.151918	0.383649	-0.0887665	0.612098	-0.0103525	0.952934	0.265997	0.122471
221483_s_at	ARPP19	10776	blue	-0.522743	0.00127454	-0.470978	0.00429545	-0.490541	0.00277412	0.435518	0.00892341	0.5709	0.000341745	-0.57684	0.000286403	-0.200638	0.247812	-0.338168	0.0469283	-0.195139	0.261279	0.338813	0.0464837	-0.462839	0.00511481	-0.353145	0.0374396	-0.392437	0.0197117	-0.132668	0.447411	0.0327416	0.851882	0.0226827	0.897092	0.290721	0.0902116	0.0888178	0.611892
201671_x_at	USP14	9097	blue	-0.520514	0.00134838	-0.633845	4.35456e-05	-0.692361	4.06696e-06	0.751994	1.90989e-07	0.699886	2.87996e-06	-0.741583	3.45516e-07	-0.310528	0.0694369	-0.469875	0.00439932	-0.396403	0.0183996	0.379626	0.0244945	-0.725254	8.29407e-07	-0.0498051	0.776314	-0.28504	0.0969729	-0.130346	0.455472	0.149185	0.392365	-0.0928219	0.595872	0.106937	0.540916	0.013706	0.937713
208107_s_at	LOC81691	81691	blue	-0.51981	0.00137244	-0.441497	0.00792992	-0.589467	0.000194501	0.394764	0.0189326	0.528294	0.00110592	-0.472138	0.00418838	-0.289189	0.0919981	-0.459399	0.00549964	-0.482968	0.00329566	0.518726	0.00141028	-0.242002	0.161325	-0.31678	0.0637238	-0.42622	0.0106783	-0.449195	0.00679122	0.288157	0.0932168	0.354765	0.0365144	0.171665	0.324111	-0.257827	0.134826
222237_s_at	ZNF112	7771	blue	-0.516852	0.00147785	-0.480876	0.00345387	-0.654298	2.01381e-05	0.373238	0.0272158	0.304835	0.0749807	-0.277517	0.106512	-0.115904	0.507307	-0.155514	0.372357	-0.0664539	0.704474	0.253326	0.142011	-0.348164	0.0404052	0.147143	0.39895	-0.0779384	0.656304	-0.133193	0.4456	0.20239	0.24362	0.102512	0.55788	0.309279	0.0706241	-0.168691	0.33269
202540_s_at	HMGCR	3156	blue	-0.515146	0.00154177	-0.509257	0.00178158	-0.608064	0.000106747	0.712473	1.57863e-06	0.627461	5.478e-05	-0.62079	6.92538e-05	-0.363985	0.0315945	-0.293363	0.0871936	-0.460071	0.00542256	0.358123	0.0346549	-0.732576	5.64437e-07	0.0828866	0.635949	-0.178498	0.304926	-0.0752397	0.66751	0.103805	0.552898	-0.143488	0.410892	-0.099645	0.569004	0.0855869	0.624949
214848_at	YWHAZ	7534	blue	-0.514425	0.00156954	-0.610516	9.835e-05	-0.581668	0.000247476	0.802456	6.7388e-09	0.600445	0.000137106	-0.654508	1.99735e-05	-0.417337	0.0126195	-0.445998	0.00724581	-0.518141	0.00143106	0.263883	0.125584	-0.697394	3.23243e-06	0.0514074	0.769309	-0.181045	0.297963	-0.0620083	0.723441	0.118244	0.498714	-0.152789	0.380896	-0.203322	0.24141	0.10102	0.563655
219665_at	NUDT18	79873	blue	-0.509995	0.00174986	-0.581221	0.000250874	-0.665802	1.27189e-05	0.573864	0.000313038	0.597519	0.000150686	-0.573642	0.00031511	-0.506734	0.00189396	-0.667408	1.191e-05	-0.584877	0.000224294	0.562836	0.000432049	-0.407103	0.0152175	-0.259031	0.132949	-0.399637	0.0173839	-0.49607	0.00244024	0.391793	0.0199321	0.314551	0.0657169	0.182237	0.294739	-0.327021	0.0551726
205584_at	ALG13	79868	blue	-0.509895	0.00175415	-0.589282	0.00019563	-0.162053	0.352337	0.44476	0.00742883	0.546657	0.000679527	-0.596529	0.000155549	-0.527092	0.00114068	-0.61684	7.93669e-05	-0.506824	0.00188985	0.225638	0.192473	-0.548814	0.000640553	-0.445692	0.00729071	-0.417165	0.0126599	-0.106718	0.541748	-0.271719	0.114335	0.00111407	0.994932	0.0393909	0.822241	0.316518	0.0639559
213552_at	GLCE	26035	blue	-0.508821	0.00180057	-0.61052	9.83378e-05	-0.553155	0.000568081	0.768937	6.82504e-08	0.780695	3.17184e-08	-0.782395	2.82832e-08	-0.456552	0.00583678	-0.467356	0.00464482	-0.570265	0.000348181	0.374451	0.0266809	-0.796289	1.06504e-08	-0.227724	0.188284	-0.366783	0.0302135	-0.0884547	0.613354	-0.0142741	0.935137	-0.164768	0.344218	-0.0913982	0.601547	0.261591	0.129024
219234_x_at	SCRN3	79634	blue	-0.50834	0.00182172	-0.307156	0.0726802	-0.630997	4.82718e-05	0.337216	0.0475915	0.824873	1.10408e-09	-0.684172	5.85293e-06	-0.27809	0.105761	-0.454234	0.00612423	-0.593675	0.000170359	0.775497	4.47595e-08	-0.471457	0.00425095	-0.35747	0.0350104	-0.691789	4.1732e-06	-0.54217	0.000767363	0.21307	0.219098	0.293594	0.0869335	0.177852	0.306709	-0.125318	0.473186
212145_at	MRPS27	23107	blue	-0.504697	0.00198913	-0.470717	0.00431979	-0.563889	0.000419165	0.722434	9.58854e-07	0.76927	6.68232e-08	-0.791604	1.49252e-08	-0.245229	0.15564	-0.332402	0.05106	-0.440543	0.00808191	0.348199	0.0403835	-0.763013	9.8745e-08	-0.0337688	0.847289	-0.351975	0.0381195	-0.0342241	0.845255	-0.0201825	0.908384	-0.231904	0.180085	-0.0608195	0.728541	0.204122	0.239524
207757_at	ZFP2	80108	blue	-0.500831	0.00218137	-0.242512	0.160417	-0.556791	0.000513088	0.452422	0.00635721	0.550438	0.000612544	-0.459678	0.00546755	-0.193941	0.264276	-0.147355	0.398262	-0.334029	0.049866	0.450005	0.00667993	-0.477905	0.00368997	-0.0268417	0.878353	-0.273143	0.112375	-0.211833	0.221847	0.272976	0.112604	0.054493	0.75587	0.0594168	0.734574	-0.109714	0.530394
202060_at	CTR9	9646	blue	-0.500189	0.00221482	-0.365888	0.0306499	-0.379286	0.0246336	0.355612	0.0360378	0.78169	2.96635e-08	-0.725872	8.03266e-07	-0.223773	0.196273	-0.391624	0.0199901	-0.458177	0.0056422	0.518066	0.00143375	-0.619282	7.29696e-05	-0.430715	0.0097964	-0.59501	0.000163278	-0.199912	0.249562	-0.162	0.352496	0.0256517	0.883708	0.148063	0.395975	0.221142	0.201725
215407_s_at	ASTN2	23245	blue	-0.495858	0.00245235	-0.417073	0.0126816	-0.448408	0.00690077	0.427807	0.0103596	0.482603	0.00332279	-0.443604	0.00760312	-0.362616	0.0322885	-0.345242	0.0422311	-0.307765	0.0720853	0.387909	0.0213046	-0.429916	0.00994859	-0.300293	0.079646	-0.282216	0.100474	-0.250954	0.14591	0.169557	0.330177	0.132373	0.448433	0.277935	0.105964	-0.109698	0.530454
216651_s_at	GAD2	2572	blue	-0.491576	0.00270873	-0.510386	0.00173323	-0.243012	0.159529	0.68486	5.67916e-06	0.325111	0.0566941	-0.507013	0.00188124	-0.483129	0.00328368	-0.223885	0.196045	-0.332207	0.0512048	-0.124317	0.476758	-0.551583	0.000593439	-0.183335	0.291791	-0.0261251	0.881577	0.236038	0.172226	-0.1675	0.336165	-0.331057	0.0520639	-0.350969	0.0387128	0.46472	0.00491436
201705_at	PSMD7	5713	blue	-0.489938	0.00281283	-0.56519	0.000403715	-0.421827	0.011604	0.560338	0.000464044	0.756514	1.46323e-07	-0.868454	1.38333e-11	-0.170174	0.328395	-0.342562	0.0439642	-0.329553	0.0532054	0.188753	0.277515	-0.793715	1.28341e-08	-0.210617	0.224575	-0.501737	0.0021349	0.0896603	0.608506	-0.416229	0.0128814	-0.278998	0.104581	-0.00525442	0.976102	0.499859	0.00223218
204621_s_at	NR4A2	4929	blue	-0.489558	0.00283749	-0.587893	0.000204291	-0.279316	0.104169	0.619985	7.12152e-05	0.247076	0.15245	-0.440282	0.00812387	-0.271731	0.114319	-0.181913	0.295615	-0.0899107	0.607502	-0.184626	0.288348	-0.542845	0.000753537	0.058638	0.73793	0.0991628	0.570885	0.325429	0.0564385	-0.229634	0.184505	-0.398317	0.0177928	-0.0500688	0.77516	0.363203	0.0319893
200855_at	NCOR1	9611	blue	-0.488991	0.0028746	-0.316439	0.0640253	-0.311144	0.0688568	0.43495	0.00902307	0.560447	0.000462611	-0.536491	0.000892858	-0.0659143	0.706767	-0.167996	0.334714	-0.229377	0.185011	0.230676	0.182467	-0.58128	0.000250418	-0.120138	0.491811	-0.276299	0.108121	0.0463052	0.791674	-0.117034	0.50315	-0.182263	0.29467	0.0154424	0.92984	0.250386	0.146854
200042_at	RTCB	51493	blue	-0.48842	0.00291241	-0.419727	0.01207	-0.342298	0.0441378	0.388045	0.0212553	0.765126	8.66601e-08	-0.708205	1.9424e-06	-0.308169	0.0716935	-0.476654	0.00379352	-0.48111	0.00343587	0.491434	0.00271764	-0.57047	0.000346093	-0.514068	0.00158345	-0.609559	0.000101553	-0.245127	0.155817	-0.145093	0.405624	0.0828883	0.635941	0.213071	0.219095	0.195477	0.260439
212987_at	FBXO9	26268	blue	-0.484749	0.00316587	-0.480224	0.00350456	-0.65008	2.37201e-05	0.451911	0.00642434	0.949313	3.75346e-18	-0.874982	6.2829e-12	-0.353742	0.0370962	-0.633142	4.46723e-05	-0.704561	2.31194e-06	0.732188	5.76249e-07	-0.642723	3.13742e-05	-0.360769	0.0332449	-0.775494	4.47673e-08	-0.479167	0.00358802	0.0276432	0.874748	0.195567	0.260214	0.113931	0.514612	0.00754772	0.965676
207288_at	ASMTL-AS1	80161	blue	-0.481762	0.00338608	-0.596925	0.000153585	-0.539125	0.000832555	0.355021	0.0363695	0.559264	0.000478437	-0.50327	0.0020583	-0.445123	0.00737483	-0.740534	3.66214e-07	-0.674093	9.02051e-06	0.566552	0.000388089	-0.242839	0.159837	-0.354821	0.0364822	-0.516787	0.00148024	-0.530932	0.00103294	0.175892	0.312158	0.375154	0.0263745	0.0256992	0.883495	-0.141969	0.415914
215081_at	KIAA1024	23251	blue	-0.48112	0.00343512	-0.558574	0.000487895	-0.730062	6.45092e-07	0.569272	0.000358478	0.682995	6.16153e-06	-0.590918	0.00018585	-0.456852	0.00580045	-0.586606	0.000212624	-0.618759	7.42998e-05	0.60994	0.000100267	-0.479819	0.00353631	-0.218716	0.206841	-0.447791	0.00698778	-0.481271	0.00342356	0.363947	0.0316136	0.260648	0.13046	0.0877548	0.616175	-0.208305	0.229822
204185_x_at	PPID	5481	blue	-0.481072	0.0034388	-0.583016	0.00023749	-0.596011	0.000158145	0.421502	0.0116752	0.584755	0.000225139	-0.610314	9.90186e-05	-0.130463	0.455062	-0.312958	0.0671701	-0.23485	0.174459	0.265357	0.123408	-0.496274	0.00242861	-0.0967556	0.580314	-0.359948	0.0336771	-0.0608353	0.728473	-0.176793	0.309645	-0.073772	0.673634	0.144465	0.407681	0.199002	0.251769
210037_s_at	NOS2	4843	blue	-0.481043	0.00344101	-0.662681	1.44358e-05	-0.363721	0.0317276	0.466713	0.00470935	0.412086	0.0139015	-0.478449	0.00364571	-0.585874	0.000217495	-0.633929	4.34131e-05	-0.580599	0.000255662	0.222507	0.198884	-0.335543	0.0487752	-0.369504	0.0289187	-0.324056	0.0575486	-0.263834	0.125657	-0.0147745	0.932868	0.187775	0.280058	-0.0370523	0.832641	0.080776	0.6446
205621_at	ALKBH1	8846	blue	-0.475224	0.00391488	-0.482811	0.00330725	-0.219073	0.206083	0.486193	0.00306399	0.441863	0.00787238	-0.407842	0.015016	-0.575361	0.000299378	-0.484243	0.0032023	-0.509451	0.00177322	0.250835	0.146107	-0.414595	0.0132759	-0.465182	0.0048662	-0.307687	0.0721621	-0.195528	0.260311	0.00429179	0.980479	0.135864	0.436446	0.0301202	0.863626	0.132058	0.44952
203614_at	ALG11	440138	blue	-0.474193	0.00400452	-0.343827	0.0431391	-0.650512	2.33285e-05	0.265569	0.123096	0.708624	1.90348e-06	-0.64101	3.3449e-05	-0.12318	0.480829	-0.277412	0.106651	-0.343122	0.0435975	0.572072	0.000330118	-0.404784	0.0158647	-0.374133	0.0268205	-0.620456	7.00612e-05	-0.344301	0.0428335	0.0695707	0.691279	0.200374	0.248447	0.280446	0.102718	0.0115085	0.947685
203554_x_at	PTTG1	9232	blue	-0.472366	0.00416769	-0.550264	0.000615482	-0.517775	0.00144422	0.493187	0.00260969	0.650465	2.33709e-05	-0.594986	0.000163406	-0.604676	0.00011941	-0.681884	6.46658e-06	-0.803363	6.29128e-09	0.547982	0.000655343	-0.351229	0.0385588	-0.52165	0.0013103	-0.544019	0.000730028	-0.471273	0.00426801	0.145993	0.402684	0.299804	0.0801611	-0.113602	0.515835	-0.0159692	0.927453
201865_x_at	NR3C1	2908	blue	-0.472197	0.00418305	-0.525983	0.00117358	-0.577949	0.000277011	0.534994	0.00092884	0.680409	6.89221e-06	-0.718339	1.17995e-06	-0.194759	0.262229	-0.334054	0.0498479	-0.296273	0.0839594	0.301737	0.0781385	-0.650674	2.31829e-05	-0.123505	0.479662	-0.367113	0.0300539	-0.0302445	0.863068	-0.0911896	0.602381	-0.149422	0.391603	0.163563	0.347807	0.171717	0.323962
219271_at	GALNT14	79623	blue	-0.470401	0.00434956	-0.4622	0.00518452	-0.494055	0.00255762	0.275959	0.108574	0.658435	1.71088e-05	-0.55286	0.000572777	-0.349392	0.0396569	-0.659519	1.63868e-05	-0.58346	0.000234281	0.624427	6.09839e-05	-0.325797	0.0561435	-0.464402	0.0049478	-0.647601	2.60856e-05	-0.55634	0.000519641	0.161615	0.353657	0.409327	0.0146178	0.250454	0.146741	-0.169195	0.331225
221877_at	IRGQ	126298	blue	-0.467603	0.00462023	-0.750875	2.03835e-07	-0.526642	0.00115392	0.480161	0.00350951	0.682848	6.20114e-06	-0.674113	9.01275e-06	-0.508297	0.00182364	-0.848238	1.24982e-10	-0.651776	2.22164e-05	0.512913	0.00162914	-0.462944	0.00510347	-0.446456	0.00717918	-0.581125	0.000251607	-0.456378	0.00585789	0.0342756	0.845025	0.280114	0.103142	0.169669	0.329854	-0.0466068	0.790347
220934_s_at	TMEM223	79064	blue	-0.466237	0.00475764	-0.490482	0.00277787	-0.645115	2.86706e-05	0.446126	0.00722725	0.492887	0.00262789	-0.416696	0.0127705	-0.203308	0.241442	-0.442485	0.00777533	-0.341295	0.044803	0.455274	0.0059937	-0.337828	0.0471645	-0.00329304	0.985021	-0.313475	0.0666957	-0.407902	0.0149996	0.341412	0.0447247	0.255186	0.139009	0.291338	0.0895003	-0.350158	0.0391956
53202_at	PSMA2	5683	blue	-0.466225	0.0047589	-0.377151	0.0255211	-0.405551	0.0156481	0.469384	0.00444629	0.616139	8.12958e-05	-0.536205	0.000899633	-0.319581	0.0612874	-0.320109	0.0608368	-0.459764	0.00545772	0.379977	0.0243517	-0.525263	0.00119537	-0.26338	0.126333	-0.397582	0.0180237	-0.188127	0.279139	0.0041188	0.981266	0.045663	0.794501	0.00691593	0.968548	0.098844	0.572129
218315_s_at	CDK5RAP1	51654	blue	-0.465271	0.00485693	-0.381434	0.0237666	-0.495686	0.0024622	0.375678	0.0261486	0.690642	4.39413e-06	-0.562762	0.000432974	-0.457228	0.00575511	-0.675245	8.59273e-06	-0.705962	2.16286e-06	0.740475	3.67414e-07	-0.31399	0.0662253	-0.400715	0.017056	-0.55891	0.000483266	-0.593709	0.000170175	0.322211	0.0590677	0.395298	0.0187577	0.125831	0.471365	-0.285956	0.0958574
207402_at	ZNF132	7691	blue	-0.463708	0.0050213	-0.501371	0.00215356	-0.420222	0.0119588	0.534863	0.000932036	0.509889	0.00175439	-0.622027	6.63345e-05	-0.0845254	0.629264	-0.19309	0.266419	-0.18021	0.300235	0.0310082	0.859644	-0.640203	3.44697e-05	-0.0673624	0.700619	-0.229777	0.184224	0.179499	0.302177	-0.260213	0.131126	-0.32047	0.0605301	0.0107315	0.951213	0.422547	0.0114479
219515_at	PRDM10	56980	blue	-0.462076	0.00519807	-0.38766	0.0213953	-0.283395	0.0990013	0.584745	0.000225204	0.655568	1.91607e-05	-0.701049	2.72788e-06	-0.41628	0.0128692	-0.311429	0.0685892	-0.51742	0.00145705	0.222179	0.199564	-0.725152	8.33796e-07	-0.332931	0.0506694	-0.357209	0.0351532	0.0719637	0.681209	-0.232453	0.179027	-0.243688	0.158336	-0.243254	0.159103	0.470482	0.00434189
218573_at	MAGEH1	28986	blue	-0.461987	0.0052079	-0.612601	9.16825e-05	-0.411381	0.0140815	0.605091	0.000117788	0.858334	4.34356e-11	-0.943604	2.09294e-17	-0.392284	0.0197641	-0.571456	0.000336185	-0.585932	0.000217106	0.346095	0.0416911	-0.813706	2.80175e-09	-0.390053	0.0205377	-0.600919	0.000135014	-0.0778904	0.656502	-0.329962	0.052893	-0.167069	0.337426	-0.0469986	0.788624	0.430424	0.00985169
221550_at	Cox15	1355	blue	-0.458184	0.00564145	-0.28273	0.0998298	-0.242686	0.160108	0.462518	0.0051497	0.292069	0.0886621	-0.364503	0.031335	-0.0222485	0.899052	0.0428776	0.806791	-0.0435538	0.803804	-0.0534461	0.760422	-0.500891	0.00217827	0.0655562	0.70829	0.0197962	0.910131	0.280062	0.103208	-0.18132	0.297217	-0.31428	0.0659622	-0.0860111	0.623228	0.37377	0.0269801
201586_s_at	SFPQ	6421	blue	-0.457877	0.00567777	-0.357901	0.0347751	-0.366759	0.030225	0.262968	0.126949	0.772091	5.58154e-08	-0.690234	4.47541e-06	-0.3536	0.037178	-0.511299	0.00169497	-0.553722	0.000559175	0.600769	0.000135671	-0.524968	0.00120443	-0.668125	1.15642e-05	-0.719593	1.10774e-06	-0.371245	0.0281142	-0.104833	0.548952	0.240884	0.16333	0.232017	0.179866	0.149713	0.390672
204761_at	USP6NL	9712	blue	-0.455776	0.00593161	-0.305275	0.0745397	-0.216295	0.212037	0.440258	0.00812768	0.479898	0.00353016	-0.47324	0.00408896	-0.220685	0.202682	-0.249266	0.14873	-0.403251	0.016305	0.208636	0.229064	-0.492836	0.00263099	0.0443358	0.800351	-0.21121	0.223243	0.0161353	0.926701	-0.0942986	0.590011	-0.192949	0.266774	-0.216778	0.210995	0.266803	0.1213
206089_at	NELL1	4745	blue	-0.455661	0.00594578	-0.55696	0.000510653	-0.554338	0.00054964	0.465684	0.00481427	0.909895	3.69728e-14	-0.899414	2.09705e-13	-0.381971	0.0235537	-0.662491	1.45467e-05	-0.694813	3.63844e-06	0.604127	0.000121583	-0.630362	4.93856e-05	-0.477844	0.003695	-0.755639	1.54135e-07	-0.359911	0.0336967	-0.129468	0.458539	0.113769	0.515214	0.0454423	0.795473	0.180076	0.300601
209785_s_at	PLA2G4C	8605	blue	-0.455189	0.00600436	-0.381755	0.0236394	-0.410851	0.0142184	0.357839	0.0348091	0.382493	0.0233484	-0.30396	0.0758628	-0.191366	0.270793	-0.278184	0.105639	-0.0930314	0.595039	0.347937	0.0405447	-0.435623	0.00890509	-0.107578	0.538478	-0.183359	0.291727	-0.230037	0.183716	0.238334	0.16797	0.163508	0.347971	0.496918	0.00239225	-0.253828	0.141197
218069_at	DCTPP1	79077	blue	-0.454662	0.00607025	-0.424114	0.011114	-0.677838	7.69623e-06	0.301006	0.0788988	0.813306	2.89349e-09	-0.711958	1.61896e-06	-0.232519	0.1789	-0.575814	0.00029535	-0.638364	3.69001e-05	0.723413	9.11947e-07	-0.388671	0.0210292	-0.325113	0.0566927	-0.777314	3.97229e-08	-0.592702	0.000175686	0.142968	0.412606	0.347884	0.0405774	0.150853	0.387033	-0.156264	0.370028
208424_s_at	CIAPIN1	57019	blue	-0.454036	0.00614924	-0.455815	0.0059268	-0.586985	0.000210139	0.520036	0.00136467	0.916527	1.10134e-14	-0.837661	3.49576e-10	-0.277665	0.106318	-0.504625	0.00199259	-0.653256	2.09747e-05	0.607052	0.000110397	-0.711677	1.64135e-06	-0.207754	0.231082	-0.651945	2.20711e-05	-0.313305	0.0668517	-0.0493474	0.778317	0.0324575	0.853154	-0.0329672	0.850873	0.148746	0.393773
204957_at	ORC5	5001	blue	-0.452627	0.0063305	-0.46353	0.00504041	-0.637219	3.84908e-05	0.629995	5.00407e-05	0.904854	8.73466e-14	-0.853999	6.90415e-11	-0.381542	0.0237236	-0.472677	0.00413945	-0.703279	2.45648e-06	0.567801	0.000374231	-0.77096	6.00099e-08	-0.153863	0.377518	-0.554405	0.000548618	-0.256345	0.137161	-0.00785348	0.964287	-0.0418945	0.811141	-0.139448	0.424327	0.175929	0.312054
205301_s_at	OGG1	4968	blue	-0.452621	0.00633123	-0.252698	0.143037	-0.639563	3.52992e-05	0.28394	0.0983255	0.324913	0.0568539	-0.243803	0.158134	0.00706901	0.967852	-0.0597528	0.733127	-0.231274	0.181305	0.296894	0.083282	-0.204066	0.239656	0.275021	0.109829	-0.143039	0.412374	-0.188849	0.277264	0.234679	0.174782	0.0782567	0.654987	-0.0230381	0.895489	-0.142788	0.413202
217800_s_at	NDFIP1	80762	blue	-0.446713	0.007142	-0.525162	0.00119847	-0.473541	0.00406212	0.6109	9.70914e-05	0.773285	5.16796e-08	-0.774966	4.63365e-08	-0.551676	0.000591907	-0.595364	0.000161448	-0.734926	4.97529e-07	0.458827	0.00556604	-0.733832	5.27723e-07	-0.308569	0.0713068	-0.507726	0.00184906	-0.252707	0.143021	-0.0470888	0.788228	0.0131171	0.940385	-0.162066	0.352298	0.203199	0.241702
206070_s_at	EPHA3	2042	blue	-0.44639	0.00718874	-0.328371	0.0541165	-0.597319	0.000151659	0.297066	0.0830949	0.818954	1.82313e-09	-0.657135	1.80129e-05	-0.318832	0.0619315	-0.504638	0.00199198	-0.69735	3.23893e-06	0.761214	1.1024e-07	-0.426182	0.010686	-0.406303	0.0154381	-0.713003	1.53807e-06	-0.548225	0.000650992	0.152358	0.382259	0.313801	0.0663981	0.0984024	0.573856	-0.0810757	0.643369
214988_s_at	SON	6651	blue	-0.445988	0.00724733	-0.365588	0.0307972	-0.249538	0.148274	0.210486	0.22487	0.564273	0.000414559	-0.568782	0.000363659	-0.21583	0.213047	-0.374505	0.0266572	-0.265731	0.12286	0.388256	0.0211788	-0.437689	0.00855114	-0.482967	0.00329571	-0.503346	0.00205457	-0.180297	0.299999	-0.172324	0.322228	0.0914428	0.601369	0.340604	0.0452657	0.143082	0.41223
201849_at	BNIP3	664	blue	-0.445983	0.00724808	-0.215605	0.213535	-0.568892	0.000362491	0.318461	0.0622523	0.802753	6.58923e-09	-0.735096	4.92997e-07	-0.276059	0.108441	-0.339854	0.0457727	-0.601736	0.00013147	0.655837	1.89592e-05	-0.479775	0.00353981	-0.299739	0.0802295	-0.637359	3.82931e-05	-0.352941	0.0375573	0.0335282	0.848365	0.103624	0.553594	-0.0394233	0.822097	0.0879496	0.615389
218465_at	TMEM33	55161	blue	-0.444524	0.0074642	-0.125301	0.47325	-0.27581	0.108771	0.211243	0.223167	0.558038	0.000495352	-0.400109	0.0172398	-0.211	0.223713	-0.20895	0.228349	-0.322921	0.058479	0.547504	0.000663972	-0.390791	0.0202789	-0.486693	0.00302937	-0.457232	0.0057547	-0.319781	0.0611166	0.118711	0.497009	0.227666	0.188401	0.276014	0.1085	-0.029018	0.868572
203864_s_at	ACTN2	88	blue	-0.443639	0.00759784	-0.548481	0.000646433	-0.332577	0.0509303	0.642959	3.10973e-05	0.610931	9.699e-05	-0.749603	2.194e-07	-0.232707	0.178538	-0.245226	0.155643	-0.315313	0.0650301	0.0144488	0.934344	-0.737271	4.38113e-07	-0.137247	0.431745	-0.252237	0.143792	0.269686	0.117179	-0.40349	0.0162356	-0.456664	0.0058232	-0.247068	0.152464	0.626582	5.65164e-05
216073_at	ANKRD34C	390616	blue	-0.443573	0.00760794	-0.277555	0.106462	-0.60126	0.000133525	0.402274	0.0165911	0.867095	1.62172e-11	-0.74636	2.64153e-07	-0.263437	0.126248	-0.392948	0.0195386	-0.567255	0.000380239	0.724681	8.54341e-07	-0.598823	0.000144491	-0.267131	0.120825	-0.637563	3.80069e-05	-0.403107	0.0163469	0.142022	0.415737	0.138345	0.428035	0.114247	0.513439	-0.0450011	0.797417
206043_s_at	ATP2C2	9914	blue	-0.442177	0.00782325	-0.287115	0.0944601	-0.432613	0.0094431	0.26952	0.117412	0.458173	0.00564275	-0.398914	0.0176067	-0.374392	0.0267065	-0.414901	0.0132012	-0.475385	0.00390109	0.480745	0.00346402	-0.258486	0.133796	-0.269938	0.116822	-0.391423	0.0200596	-0.3867	0.0217474	0.180573	0.299248	0.281719	0.101101	0.157092	0.367467	-0.132242	0.448883
208969_at	NDUFA9	4704	blue	-0.4421	0.00783525	-0.371231	0.0281204	-0.462824	0.00511645	0.495923	0.00244863	0.900072	1.89138e-13	-0.849581	1.09081e-10	-0.265209	0.123625	-0.491558	0.00270987	-0.628268	5.32284e-05	0.564382	0.000413249	-0.683688	5.97827e-06	-0.306543	0.0732825	-0.667114	1.20546e-05	-0.276237	0.108203	-0.0994985	0.569575	-0.00924206	0.957977	-0.0347115	0.843078	0.180571	0.299252
200932_s_at	DCTN2	10540	blue	-0.440431	0.00809992	-0.551591	0.000593304	-0.560134	0.000466745	0.512091	0.00166238	0.914552	1.59577e-14	-0.882839	2.28773e-12	-0.375459	0.026243	-0.653584	2.07079e-05	-0.681882	6.46702e-06	0.587667	0.000205733	-0.698972	3.00494e-06	-0.356357	0.035623	-0.708493	1.9156e-06	-0.347207	0.0409961	-0.104914	0.548641	0.0877754	0.616092	0.0602953	0.730793	0.133415	0.444836
204362_at	SKAP2	8935	blue	-0.439081	0.00831949	-0.4311	0.00972389	-0.627404	5.48916e-05	0.293953	0.0865304	0.826058	9.96437e-10	-0.751704	1.94249e-07	-0.114717	0.511697	-0.527356	0.00113295	-0.406221	0.0154609	0.656088	1.87722e-05	-0.472203	0.00418248	-0.410944	0.0141943	-0.741445	3.4818e-07	-0.448195	0.00693072	0.0435011	0.804036	0.243248	0.159112	0.390535	0.0203683	-0.0932803	0.59405
215205_x_at	NCOR2	9612	blue	-0.438901	0.00834906	-0.239718	0.165439	-0.258456	0.133843	0.202407	0.243579	0.618595	7.47205e-05	-0.516816	0.00147917	-0.201428	0.245916	-0.513716	0.00159726	-0.500373	0.00220515	0.604195	0.000121312	-0.236576	0.171222	-0.496189	0.00243341	-0.636988	3.88203e-05	-0.460203	0.00540757	0.113088	0.517749	0.279462	0.103981	0.146999	0.399415	-0.0863559	0.621831
213961_s_at		NA	blue	-0.43874	0.00837569	-0.38824	0.0211845	-0.481939	0.00337267	0.35718	0.035169	0.673522	9.23975e-06	-0.612081	9.3308e-05	-0.321957	0.0592791	-0.490983	0.00274601	-0.691736	4.1833e-06	0.52291	0.00126917	-0.421373	0.0117036	-0.270665	0.115803	-0.564186	0.000415594	-0.367494	0.0298708	0.00816688	0.962862	0.181835	0.295824	-0.115087	0.510327	0.0739329	0.672962
209146_at	MSMO1	6307	blue	-0.438393	0.00843321	-0.32751	0.054788	-0.477687	0.00370784	0.53318	0.000974123	0.645811	2.79248e-05	-0.649709	2.40616e-05	-0.151522	0.384906	-0.0719153	0.681411	-0.252342	0.143619	0.272298	0.113535	-0.755703	1.5355e-07	-0.0180744	0.91792	-0.275082	0.109747	0.0627186	0.720399	-0.122199	0.484358	-0.254884	0.139494	0.0202318	0.908162	0.274363	0.110716
214913_at	ADAMTS3	9508	blue	-0.43602	0.00883619	-0.135929	0.436223	-0.60582	0.00011499	0.370042	0.0286679	0.662907	1.43046e-05	-0.463145	0.00508171	-0.243857	0.158039	-0.262968	0.126949	-0.544086	0.000728691	0.696129	3.42589e-06	-0.442119	0.00783229	-0.193348	0.265769	-0.434008	0.00919052	-0.429798	0.00997108	0.397784	0.01796	0.260418	0.130811	0.0505284	0.773149	-0.214257	0.216481
202920_at	ANK2	287	blue	-0.435436	0.00893783	-0.523121	0.00126238	-0.576351	0.00029064	0.74846	2.3431e-07	0.751417	1.97513e-07	-0.807076	4.7321e-09	-0.254224	0.140556	-0.269475	0.117476	-0.41444	0.0133138	0.258215	0.134219	-0.890926	7.48041e-13	0.0921	0.598747	-0.252429	0.143477	0.111811	0.522519	-0.142226	0.415061	-0.369224	0.0290496	-0.168946	0.331949	0.354755	0.0365196
221582_at	HIST3H2A	92815	blue	-0.435392	0.00894541	-0.347009	0.041119	-0.515611	0.00152412	0.241099	0.162944	0.87041	1.09694e-11	-0.749888	2.15818e-07	-0.239331	0.166144	-0.585044	0.000223141	-0.653372	2.08798e-05	0.71927	1.12595e-06	-0.483122	0.00328422	-0.380626	0.0240896	-0.819937	1.67958e-09	-0.497483	0.00236076	-0.0496662	0.776922	0.264779	0.124258	0.129953	0.456842	0.0106097	0.951766
211954_s_at	IPO5	3843	blue	-0.433352	0.00930858	-0.189106	0.2766	-0.393052	0.0195033	0.386347	0.0218782	0.798842	8.8289e-09	-0.733835	5.27621e-07	-0.127425	0.465721	-0.238566	0.167543	-0.445136	0.00737277	0.481836	0.00338049	-0.600383	0.000137382	-0.314836	0.0654586	-0.596436	0.000156012	-0.165486	0.342089	-0.0725462	0.678765	-0.0607124	0.729001	-0.0175461	0.920311	0.216904	0.210721
217981_s_at	TIMM10B	26515	blue	-0.433342	0.00931048	-0.325921	0.0560448	-0.684541	5.75935e-06	0.150311	0.388759	0.705746	2.1852e-06	-0.576495	0.000289388	0.0826299	0.636998	-0.321039	0.0600489	-0.38414	0.0227104	0.632816	4.52021e-05	-0.297763	0.0823407	-0.0845257	0.629262	-0.657259	1.79249e-05	-0.436497	0.00875392	0.0360262	0.837213	0.2446	0.156736	0.186214	0.284146	-0.0889521	0.611352
220030_at	STYK1	55359	blue	-0.431723	0.00960744	-0.553495	0.000562734	-0.643819	3.01082e-05	0.674141	9.00229e-06	0.711958	1.61889e-06	-0.628638	5.25299e-05	-0.63061	4.89471e-05	-0.660316	1.58736e-05	-0.821708	1.44699e-09	0.618712	7.44196e-05	-0.570953	0.000341205	-0.202103	0.244303	-0.415275	0.0131106	-0.477571	0.00371736	0.339724	0.0458607	0.230493	0.182824	-0.143208	0.411814	-0.15804	0.364545
205923_at	RELN	5649	blue	-0.431313	0.00968406	-0.436067	0.00882794	-0.572367	0.000327256	0.50774	0.00184844	0.839171	3.03213e-10	-0.794798	1.18687e-08	-0.393593	0.0193215	-0.495836	0.00245363	-0.698498	3.07166e-06	0.592372	0.000177529	-0.692635	4.0169e-06	-0.277091	0.107072	-0.613108	9.01235e-05	-0.344105	0.0429593	-0.00385985	0.982443	0.0922664	0.598084	-0.0592255	0.735397	0.122757	0.48235
212500_at	ADO	84890	blue	-0.42973	0.00998426	-0.336129	0.0483574	-0.629246	5.14011e-05	0.258929	0.133108	0.867454	1.55531e-11	-0.690356	4.45089e-06	-0.283314	0.0991013	-0.596414	0.000156123	-0.616172	8.12032e-05	0.878304	4.13358e-12	-0.458996	0.00554631	-0.460906	0.00532808	-0.806083	5.1096e-09	-0.668894	1.12031e-05	0.235662	0.172931	0.444032	0.00753817	0.367232	0.0299964	-0.251141	0.145599
206375_s_at	HSPB3	8988	blue	-0.429155	0.0100952	-0.399377	0.0174638	-0.581856	0.000246059	0.325102	0.0567014	0.915521	1.33183e-14	-0.807031	4.74868e-09	-0.255655	0.138258	-0.599878	0.000139647	-0.642847	3.12278e-05	0.741005	3.56785e-07	-0.540418	0.000804295	-0.388389	0.0211309	-0.811276	3.40329e-09	-0.501447	0.00214967	0.00447273	0.979656	0.230848	0.182132	0.164842	0.343997	-0.00869323	0.960471
203410_at	AP3M2	10947	blue	-0.428028	0.0103157	-0.3779	0.0252068	-0.635325	4.126e-05	0.422448	0.0114692	0.893619	5.0551e-13	-0.763296	9.70435e-08	-0.328434	0.0540676	-0.52115	0.00132692	-0.693745	3.81977e-06	0.723192	9.22339e-07	-0.640077	3.46314e-05	-0.238804	0.167107	-0.69086	4.35148e-06	-0.452802	0.00630771	0.0698956	0.689909	0.192925	0.266835	0.0266774	0.879092	-0.0181783	0.91745
201660_at	ACSL3	2181	blue	-0.426661	0.0105889	-0.263365	0.126356	-0.48421	0.00320468	0.630915	4.84143e-05	0.672436	9.66986e-06	-0.6765	8.14759e-06	-0.230904	0.182023	-0.081272	0.642563	-0.388577	0.021063	0.319043	0.0617496	-0.770778	6.07112e-08	0.0181643	0.917513	-0.226562	0.190611	0.0713418	0.683821	-0.0239789	0.891246	-0.281319	0.101607	-0.20584	0.235506	0.269845	0.116954
209426_s_at	C1QTNF3-AMACR	100534612	blue	-0.426431	0.0106354	-0.467625	0.00461809	-0.390526	0.0203716	0.597878	0.00014896	0.598735	0.000144901	-0.568066	0.000371354	-0.384595	0.0225366	-0.472761	0.00413189	-0.540666	0.00079899	0.334089	0.0498224	-0.635104	4.15938e-05	-0.109494	0.531224	-0.295791	0.0844894	-0.118478	0.497858	0.0187602	0.914817	-0.0604388	0.730177	-0.137381	0.431294	0.205854	0.235473
202956_at	ARFGEF1	10565	blue	-0.426006	0.0107217	-0.367383	0.0299242	-0.443738	0.00758282	0.555544	0.000531395	0.725711	8.10032e-07	-0.73674	4.50945e-07	-0.309525	0.0703892	-0.260681	0.13041	-0.492906	0.00262673	0.351653	0.0383085	-0.673148	9.38579e-06	-0.220449	0.203177	-0.371927	0.0278039	0.0114044	0.948157	-0.152341	0.382312	-0.238413	0.167824	-0.202221	0.244024	0.415236	0.0131199
218735_s_at	ZNF544	27300	blue	-0.425929	0.0107375	-0.531062	0.00102945	-0.742744	3.23853e-07	0.672107	9.80383e-06	0.649849	2.39325e-05	-0.643481	3.04937e-05	-0.319275	0.0615503	-0.421993	0.0115679	-0.495475	0.0024744	0.476104	0.00383983	-0.581814	0.000246379	0.0389191	0.824337	-0.270852	0.115542	-0.242096	0.161158	0.27727	0.106836	0.0174657	0.920675	-0.0716083	0.682701	-0.0822989	0.638353
218377_s_at	RWDD2B	10069	blue	-0.425341	0.0108583	-0.171181	0.325496	-0.453856	0.00617215	0.495314	0.0024837	0.427511	0.0104183	-0.33585	0.0485558	-0.204148	0.239461	-0.0680998	0.697495	-0.366335	0.0304315	0.328045	0.0543702	-0.373153	0.0272538	0.153841	0.377586	-0.124213	0.477131	-0.169069	0.331591	0.294593	0.0858152	-0.00720122	0.967251	-0.161859	0.352919	-0.118962	0.496093
217179_x_at		NA	blue	-0.4252	0.0108874	-0.365865	0.0306611	-0.688989	4.7315e-06	0.413665	0.0135049	0.377674	0.025301	-0.357591	0.034944	-0.286551	0.0951376	-0.245066	0.155922	-0.318091	0.0625743	0.364173	0.0315	-0.327428	0.0548521	0.0335374	0.848324	-0.156715	0.36863	-0.254387	0.140293	0.336242	0.0482773	0.145463	0.404414	0.00926659	0.957866	-0.163336	0.348485
209622_at	STK16	8576	blue	-0.42435	0.0110645	-0.11737	0.501915	-0.553457	0.00056332	0.223083	0.197694	0.5987	0.000145066	-0.464192	0.00496992	-0.0248972	0.887107	-0.173225	0.319665	-0.284439	0.0977096	0.581088	0.000251889	-0.297225	0.0829228	-0.184687	0.288185	-0.510843	0.00171401	-0.418155	0.0124292	0.281401	0.101503	0.219645	0.204871	0.225195	0.193371	-0.201174	0.246524
201054_at	HNRNPA0	10949	blue	-0.423493	0.0112451	-0.427991	0.0103231	-0.438417	0.00842931	0.436108	0.00882087	0.908214	4.95164e-14	-0.890625	7.8105e-13	-0.334635	0.0494272	-0.520305	0.00135547	-0.657654	1.76475e-05	0.537986	0.000858181	-0.74335	3.13057e-07	-0.414842	0.0132156	-0.728846	6.87772e-07	-0.257305	0.135645	-0.233485	0.17705	0.00328971	0.985036	-0.00730737	0.966769	0.310381	0.0695754
219633_at	TTPAL	79183	blue	-0.422212	0.0115203	-0.426418	0.010638	-0.27724	0.106876	0.689927	4.53722e-06	0.540083	0.000811554	-0.648827	2.48901e-05	-0.326606	0.0555003	-0.143412	0.411143	-0.343742	0.0431941	-0.00726651	0.966954	-0.696501	3.36797e-06	-0.151961	0.383513	-0.156068	0.370635	0.265574	0.12309	-0.261853	0.128628	-0.423208	0.011306	-0.311142	0.0688583	0.552297	0.0005818
206577_at	VIP	7432	blue	-0.421778	0.0116147	-0.395622	0.0186521	-0.601136	0.000134063	0.387797	0.0213452	0.868242	1.41818e-11	-0.760045	1.18354e-07	-0.34717	0.0410187	-0.563785	0.000420427	-0.72887	6.8688e-07	0.722145	9.73122e-07	-0.581516	0.000248626	-0.354198	0.0368357	-0.745417	2.78668e-07	-0.531734	0.00101161	0.0939202	0.59151	0.270851	0.115542	0.0429942	0.806276	-0.0376192	0.830117
205616_at	GALNT8	26290	blue	-0.421352	0.0117081	-0.635359	4.12079e-05	-0.594813	0.000164308	0.650249	2.35666e-05	0.606948	0.000110777	-0.642343	3.18244e-05	-0.326199	0.0558233	-0.53824	0.000852417	-0.539429	0.00082585	0.310371	0.0695851	-0.557736	0.000499596	0.0609335	0.728051	-0.292586	0.0880728	-0.1821	0.29511	0.0684756	0.695905	-0.050599	0.772841	-0.131173	0.452592	0.0460511	0.792792
222037_at	MCM4	4173	blue	-0.420503	0.011896	-0.342525	0.0439881	-0.449729	0.00671769	0.389127	0.0208659	0.725931	8.00835e-07	-0.580223	0.000258603	-0.255655	0.138258	-0.402688	0.0164693	-0.482714	0.00331448	0.544198	0.000726498	-0.559605	0.000473819	-0.398808	0.0176396	-0.538201	0.000853289	-0.309644	0.0702759	0.0576319	0.742272	0.152632	0.381391	0.145969	0.402762	0.071116	0.68477
202739_s_at	PHKB	5257	blue	-0.420015	0.0120053	-0.437102	0.0086505	-0.623063	6.39755e-05	0.367873	0.0296893	0.583739	0.000232282	-0.556844	0.000512316	-0.049475	0.777759	-0.248986	0.149203	-0.209273	0.227615	0.395748	0.0186109	-0.481639	0.00339545	0.0252338	0.88559	-0.398071	0.0178698	-0.222369	0.199169	0.035723	0.838565	0.0611995	0.726909	0.207767	0.231053	-0.0351701	0.841031
205190_at	PLS1	5357	blue	-0.419417	0.0121402	-0.329212	0.0534675	-0.49736	0.00236755	0.292954	0.0876561	0.603893	0.000122522	-0.45153	0.00647477	-0.269329	0.117683	-0.487684	0.00296175	-0.561027	0.000455019	0.624469	6.08943e-05	-0.20528	0.23681	-0.308118	0.0717431	-0.499848	0.00223277	-0.456341	0.00586241	0.234806	0.174542	0.291131	0.0897381	0.0550937	0.753262	-0.114828	0.511284
211865_s_at	FZR1	51343	blue	-0.419393	0.0121456	-0.727512	7.37546e-07	-0.443687	0.00759047	0.648796	2.49205e-05	0.407592	0.0150838	-0.479634	0.00355099	-0.670182	1.0622e-05	-0.768566	6.98673e-08	-0.638411	3.68368e-05	0.313051	0.0670846	-0.403626	0.0161965	-0.183973	0.290085	-0.185505	0.286017	-0.325904	0.0560583	0.229526	0.184719	0.173601	0.318599	-0.0674389	0.700295	-0.169388	0.330666
204219_s_at	PSMC1	5700	blue	-0.419274	0.0121726	-0.575442	0.00029865	-0.356347	0.0356284	0.684848	5.68227e-06	0.636586	3.93974e-05	-0.780351	3.24577e-08	-0.289473	0.0916652	-0.358368	0.0345225	-0.385739	0.0221051	0.0711244	0.684734	-0.743067	3.18055e-07	-0.109965	0.529449	-0.285635	0.0962472	0.176947	0.309216	-0.347863	0.0405899	-0.366596	0.0303043	-0.229524	0.184721	0.48836	0.00291639
219242_at	CEP63	80254	blue	-0.419213	0.0121864	-0.276589	0.107736	-0.607068	0.000110336	0.355024	0.0363678	0.490907	0.00275085	-0.435671	0.00889682	-0.285665	0.0962112	-0.273211	0.112282	-0.329936	0.0529128	0.480433	0.00348828	-0.285764	0.0960901	-0.207037	0.232734	-0.341324	0.0447839	-0.352569	0.0377731	0.373781	0.0269754	0.190817	0.272198	0.151935	0.383597	-0.174877	0.315003
216956_s_at	ITGA2B	3674	blue	-0.418275	0.0124015	-0.189387	0.275873	-0.486337	0.00305395	0.145397	0.404629	0.641844	3.2424e-05	-0.479042	0.00359802	-0.164306	0.345589	-0.355852	0.0359037	-0.380393	0.0241837	0.716227	1.31141e-06	-0.331392	0.0518128	-0.352667	0.0377163	-0.570727	0.000343481	-0.480178	0.00350815	0.225693	0.192362	0.355556	0.0360693	0.382726	0.0232574	-0.240514	0.163997
221218_s_at	TPK1	27010	blue	-0.41787	0.0124953	-0.298029	0.0820539	-0.312284	0.0677929	0.6723	9.72514e-06	0.498075	0.00232809	-0.558168	0.000493531	-0.244884	0.156239	-0.0720095	0.681016	-0.263352	0.126374	0.0755543	0.6662	-0.637687	3.78337e-05	0.022079	0.899817	-0.0672311	0.701176	0.204424	0.238813	-0.0410387	0.814931	-0.393052	0.0195032	-0.239157	0.166461	0.339895	0.0457451
212181_s_at	NUDT4	11163	blue	-0.4178	0.0125115	-0.464398	0.00494818	-0.523922	0.00123696	0.700628	2.78211e-06	0.820568	1.593e-09	-0.882315	2.45255e-12	-0.239865	0.165173	-0.321714	0.0594818	-0.452076	0.00640261	0.327756	0.0545959	-0.886447	1.40382e-12	-0.0295299	0.866274	-0.38926	0.0208187	0.0400104	0.819491	-0.171742	0.32389	-0.313788	0.06641	-0.121218	0.487897	0.340877	0.0450824
201866_s_at	NR3C1	2908	blue	-0.417525	0.0125755	-0.356144	0.0357413	-0.359082	0.0341386	0.318725	0.0620241	0.727695	7.30522e-07	-0.737547	4.31565e-07	-0.214925	0.215017	-0.308254	0.0716114	-0.426217	0.0106788	0.354115	0.0368831	-0.597418	0.000151175	-0.438801	0.0083656	-0.6201	7.09317e-05	-0.10735	0.539345	-0.283156	0.0992984	-0.0625815	0.720986	0.0252666	0.885443	0.399094	0.0175512
200078_s_at	ATP6V0B	533	blue	-0.415196	0.0131296	-0.495138	0.00249389	-0.491907	0.00268816	0.451427	0.0064884	0.908995	4.32591e-14	-0.883833	2.00295e-12	-0.214636	0.21565	-0.537668	0.000865462	-0.568124	0.000370726	0.498703	0.00229393	-0.666946	1.21375e-05	-0.338411	0.0467605	-0.726943	7.59777e-07	-0.243648	0.158407	-0.233489	0.177043	-0.0133246	0.939443	0.0626119	0.720856	0.248461	0.15009
203690_at	TUBGCP3	10426	blue	-0.414984	0.013181	-0.429825	0.00996605	-0.453239	0.00625119	0.660936	1.54848e-05	0.681374	6.61095e-06	-0.68133	6.62358e-06	-0.380851	0.0239994	-0.387142	0.0215847	-0.462414	0.00516109	0.389905	0.0205897	-0.760032	1.18441e-07	-0.145552	0.404121	-0.261472	0.129205	-0.0524202	0.764891	0.0423771	0.809005	-0.156666	0.368783	-0.0188021	0.914627	0.164589	0.34475
217750_s_at	UBE2Z	65264	blue	-0.413245	0.0136095	-0.639974	3.47647e-05	-0.520126	0.0013616	0.771906	5.64815e-08	0.617499	7.75933e-05	-0.709968	1.78374e-06	-0.269263	0.117777	-0.402854	0.0164209	-0.394463	0.0190319	0.147018	0.399355	-0.715944	1.33002e-06	0.117442	0.50165	-0.17714	0.308681	0.0696028	0.691144	-0.0841513	0.630787	-0.319934	0.0609856	-0.160194	0.35796	0.24399	0.157806
217562_at	BRINP3	339479	blue	-0.412927	0.013689	0.00203111	0.990761	-0.552697	0.000575367	0.35285	0.0376101	0.495205	0.00249003	-0.338202	0.0469054	-0.176401	0.310735	0.0259962	0.882157	-0.364524	0.0313246	0.497687	0.00234943	-0.436389	0.00877241	-0.0634623	0.717219	-0.243356	0.158921	-0.250153	0.147243	0.361003	0.0331225	0.118194	0.498897	-0.0207889	0.905644	-0.12718	0.466586
215171_s_at	TIMM17A	10440	blue	-0.411764	0.0139835	-0.328971	0.0536529	-0.627471	5.47608e-05	0.313451	0.0667175	0.956324	3.39199e-19	-0.856809	5.12155e-11	-0.18559	0.285792	-0.48958	0.00283603	-0.625667	5.83763e-05	0.742092	3.35864e-07	-0.598273	0.000147077	-0.325563	0.0563305	-0.832926	5.41172e-10	-0.445797	0.00727536	-0.0497412	0.776593	0.178694	0.304388	0.106632	0.542078	0.0573276	0.743587
205129_at	NPM3	10360	blue	-0.410642	0.0142726	-0.29092	0.0899813	-0.560772	0.000458339	0.35125	0.0385461	0.668878	1.12107e-05	-0.499572	0.00224737	-0.294303	0.0861393	-0.463772	0.00501448	-0.564043	0.000417311	0.69485	3.63243e-06	-0.305472	0.0743431	-0.282505	0.100112	-0.551815	0.000589637	-0.592151	0.000178772	0.389375	0.0207777	0.355055	0.0363504	0.154916	0.374222	-0.321258	0.0598648
203018_s_at	SSX2IP	117178	blue	-0.409371	0.0146061	-0.458225	0.00563653	-0.618311	7.54563e-05	0.594408	0.00016644	0.895372	3.89536e-13	-0.895395	3.88161e-13	-0.262914	0.12703	-0.386098	0.0219709	-0.627006	5.56716e-05	0.475099	0.00392569	-0.804382	5.82204e-09	-0.0578063	0.741519	-0.54918	0.000634136	-0.136568	0.434048	-0.153561	0.378466	-0.16924	0.331095	-0.200781	0.247468	0.303832	0.075992
220444_at	ZNF557	79230	blue	-0.409073	0.0146851	-0.313951	0.0662615	-0.259292	0.132545	0.174834	0.315123	0.516691	0.00148376	-0.444475	0.0074715	-0.370545	0.0284355	-0.365132	0.0310221	-0.449969	0.00668486	0.404943	0.0158196	-0.306796	0.0730336	-0.567268	0.000380092	-0.556164	0.00052222	-0.318005	0.062649	-0.0971237	0.578868	0.248853	0.149428	0.137178	0.431979	0.13817	0.428626
206343_s_at	NRG1	3084	blue	-0.408474	0.0148453	-0.458893	0.00555837	-0.534051	0.000952128	0.449632	0.00673104	0.81546	2.43059e-09	-0.772666	5.37862e-08	-0.447712	0.00699898	-0.64231	3.18634e-05	-0.716066	1.32196e-06	0.631297	4.77517e-05	-0.549376	0.000630731	-0.400398	0.017152	-0.649415	2.43349e-05	-0.419848	0.0120427	0.0189295	0.914051	0.190502	0.273004	0.00542038	0.975347	0.027113	0.877132
209382_at	POLR3C	10623	blue	-0.408438	0.014855	-0.602785	0.000127046	-0.35161	0.0383339	0.76978	6.46987e-08	0.69397	3.781e-06	-0.796263	1.06702e-08	-0.472226	0.00418038	-0.506746	0.00189341	-0.500455	0.0022009	0.197209	0.256155	-0.811932	3.23008e-09	-0.193188	0.266171	-0.305028	0.0747872	0.0364106	0.835499	-0.160063	0.35836	-0.275484	0.109207	-0.142551	0.413986	0.360093	0.0336004
204720_s_at	DNAJC6	9829	blue	-0.407985	0.0149772	-0.451525	0.00647537	-0.50648	0.00190559	0.32028	0.0606913	0.878084	4.2515e-12	-0.807154	4.70361e-09	-0.378089	0.0251281	-0.677712	7.73789e-06	-0.666714	1.22534e-05	0.718809	1.15241e-06	-0.567076	0.000382227	-0.547671	0.000660952	-0.80773	4.49754e-09	-0.49423	0.0025472	-0.0420334	0.810526	0.276543	0.107798	0.215398	0.213985	0.0168705	0.92337
221471_at	SERINC3	10955	blue	-0.407957	0.0149847	-0.404107	0.0160578	-0.573148	0.000319769	0.391763	0.0199423	0.925487	1.80997e-15	-0.821132	1.5191e-09	-0.388626	0.0210455	-0.645713	2.80287e-05	-0.784849	2.3925e-08	0.769219	6.70427e-08	-0.578414	0.000273154	-0.45183	0.00643497	-0.789972	1.67541e-08	-0.523616	0.0012466	0.0447756	0.798411	0.257592	0.135193	0.0446154	0.799118	0.00295066	0.986578
206115_at	EGR3	1960	blue	-0.407868	0.015009	-0.385904	0.0220434	-0.418313	0.0123926	0.632458	4.57928e-05	0.62505	5.96609e-05	-0.571714	0.000333637	-0.561551	0.000448257	-0.423334	0.011279	-0.753427	1.75625e-07	0.420175	0.0119694	-0.670287	1.05755e-05	-0.131665	0.450882	-0.303725	0.0761004	-0.232466	0.179001	0.108855	0.53364	-0.00568709	0.974134	-0.347528	0.0407966	0.138515	0.427462
213124_at	ZNF473	25888	blue	-0.407427	0.0151288	-0.550564	0.000610406	-0.34576	0.0419025	0.567203	0.000380814	0.606726	0.000111597	-0.633739	4.37146e-05	-0.253469	0.141779	-0.358371	0.0345209	-0.348442	0.0402346	0.180481	0.299497	-0.612914	9.07175e-05	-0.207045	0.232716	-0.266157	0.122238	0.0873198	0.617932	-0.22197	0.199997	-0.23968	0.16551	-0.0540106	0.757967	0.382689	0.023272
222177_s_at	SCAND2P	54581	blue	-0.40737	0.0151445	-0.387882	0.0213144	-0.415736	0.0129995	0.407601	0.0150815	0.608209	0.000106233	-0.575942	0.00029422	-0.216136	0.212381	-0.317092	0.0634484	-0.427593	0.0104021	0.348077	0.0404587	-0.470942	0.00429876	-0.234915	0.174336	-0.401139	0.0169287	-0.138125	0.428778	-0.042265	0.809501	-0.0286652	0.870156	-0.0585288	0.738401	0.165629	0.341666
204477_at	RABIF	5877	blue	-0.40732	0.0151581	-0.333886	0.0499696	-0.624019	6.18661e-05	0.474316	0.00399374	0.472838	0.004125	-0.446971	0.00710485	-0.0337869	0.847209	-0.0914099	0.601501	-0.11357	0.515952	0.283294	0.099126	-0.447668	0.00700522	0.138022	0.429127	-0.167615	0.335829	-0.0674466	0.700262	0.210643	0.224516	-0.0711573	0.684596	0.0840144	0.631345	-0.0506016	0.77283
219347_at	NUDT15	55270	blue	-0.406479	0.0153894	-0.2664	0.121884	-0.591734	0.000181139	0.358832	0.0342724	0.859436	3.85141e-11	-0.756084	1.50112e-07	-0.0891995	0.610357	-0.389568	0.0207089	-0.477564	0.00371795	0.659071	1.66823e-05	-0.563222	0.000427297	-0.215718	0.213289	-0.672337	9.71017e-06	-0.364886	0.0311441	0.0721361	0.680485	0.0863504	0.621853	0.148004	0.396164	-0.0126179	0.94265
64488_at	IRGQ	126298	blue	-0.406157	0.0154788	-0.651216	2.27029e-05	-0.617876	7.65925e-05	0.541128	0.000789145	0.796912	1.01764e-08	-0.758809	1.27527e-07	-0.471808	0.00421861	-0.774474	4.78461e-08	-0.745252	2.81266e-07	0.598081	0.000147987	-0.596506	0.000155661	-0.292213	0.0884978	-0.604467	0.00012023	-0.45545	0.00597197	0.0706152	0.686877	0.212795	0.219708	0.0287097	0.869956	-0.0392785	0.82274
206053_at	ZNF510	22869	blue	-0.405848	0.015565	-0.0962331	0.58237	-0.340331	0.0454501	0.237637	0.169254	0.611221	9.60474e-05	-0.466058	0.00477593	-0.322754	0.058617	-0.327595	0.0547218	-0.504448	0.00200104	0.61594	8.18511e-05	-0.264795	0.124234	-0.534649	0.000937295	-0.548173	0.00065193	-0.435486	0.00892899	0.245912	0.154453	0.28872	0.0925502	0.121686	0.486206	-0.117069	0.50302
209541_at	IGF1	3479	blue	-0.405464	0.0156725	-0.557654	0.000500746	-0.487593	0.00296788	0.611667	9.46173e-05	0.532628	0.000988271	-0.571269	0.000338041	-0.486404	0.00304934	-0.424801	0.0109702	-0.591521	0.000182358	0.240133	0.164686	-0.557092	0.000508762	-0.203482	0.241031	-0.280324	0.102873	-0.0982558	0.57443	0.000201327	0.999084	-0.0561458	0.748701	-0.294607	0.0857997	0.248465	0.150084
207307_at	HTR2C	3358	blue	-0.405321	0.0157129	-0.232203	0.179508	-0.573993	0.000311844	0.188158	0.279059	0.835383	4.32123e-10	-0.699739	2.89974e-06	-0.0961091	0.582859	-0.382845	0.0232109	-0.531621	0.00101457	0.72699	7.57917e-07	-0.465102	0.00487452	-0.310601	0.0693673	-0.766787	7.81371e-08	-0.45333	0.00623948	0.0261402	0.881509	0.239706	0.165462	0.133169	0.445682	-0.0150991	0.931396
205051_s_at	KIT	3815	blue	-0.40499	0.0158062	-0.254878	0.139503	-0.478232	0.00366335	0.616903	7.91961e-05	0.53462	0.000938012	-0.514037	0.00158463	-0.301908	0.0779624	-0.185686	0.285538	-0.454405	0.00610254	0.32555	0.0563413	-0.621923	6.65756e-05	-0.00779934	0.964533	-0.14935	0.391834	-0.0431777	0.805465	0.197185	0.256214	-0.134491	0.441139	-0.244472	0.156961	0.110097	0.528954
218483_s_at	IFT46	56912	blue	-0.404858	0.0158437	-0.49788	0.00233884	-0.540829	0.000795509	0.43948	0.00825395	0.670083	1.06654e-05	-0.675085	8.65076e-06	-0.171165	0.325544	-0.373961	0.0268959	-0.355321	0.0362007	0.337486	0.047403	-0.547602	0.000662196	-0.174343	0.316504	-0.447827	0.0069826	-0.134349	0.441626	-0.107556	0.53856	-0.0608643	0.728348	0.0431825	0.805444	0.156312	0.369879
212976_at	LRRC8B	23507	blue	-0.404837	0.0158498	-0.469748	0.00441149	-0.718522	1.16914e-06	0.488512	0.00290625	0.891151	7.24168e-13	-0.789357	1.74953e-08	-0.349524	0.0395772	-0.588037	0.000203375	-0.736287	4.62204e-07	0.731136	6.09408e-07	-0.623502	6.29986e-05	-0.207711	0.231181	-0.669432	1.0957e-05	-0.500178	0.00221537	0.154209	0.376433	0.209973	0.226027	0.0162243	0.926297	-0.0821594	0.638924
207058_s_at	PARK2	5071	blue	-0.404688	0.0158918	-0.505274	0.00196175	-0.228356	0.187028	0.495142	0.00249367	0.435003	0.00901384	-0.577448	0.000281219	-0.274806	0.110118	-0.194847	0.262008	-0.270063	0.116648	-0.071595	0.682757	-0.538255	0.000852074	-0.197757	0.254809	-0.202309	0.243813	0.271103	0.115191	-0.432161	0.00952639	-0.375051	0.0264192	-0.28113	0.101845	0.642635	3.1478e-05
203858_s_at	COX10	1352	blue	-0.403439	0.0162505	-0.356476	0.0355571	-0.293272	0.0872961	0.619839	7.15759e-05	0.377705	0.0252883	-0.367702	0.0297712	-0.624273	6.13157e-05	-0.435174	0.00898375	-0.6011	0.000134221	0.264913	0.12406	-0.451526	0.00647532	-0.213946	0.217165	-0.132547	0.447828	-0.249914	0.147644	0.312787	0.067328	0.149938	0.389952	-0.187295	0.28131	-0.110496	0.527449
203406_at	MFAP1	4236	blue	-0.402909	0.0164049	-0.161914	0.352754	-0.428258	0.0102705	-0.0394935	0.821786	0.547445	0.000665048	-0.420962	0.011794	0.0105851	0.951877	-0.207441	0.231803	-0.190735	0.272407	0.552258	0.000582432	-0.204496	0.238645	-0.553776	0.000558333	-0.628236	5.32886e-05	-0.35837	0.0345212	-0.022863	0.896279	0.355669	0.036006	0.472858	0.00412322	-0.0543853	0.756339
222275_at	MRPS30	10884	blue	-0.402505	0.0165232	-0.36925	0.0290372	-0.599206	0.000142718	0.621996	6.64068e-05	0.827007	9.17277e-10	-0.814519	2.62373e-09	-0.222386	0.199135	-0.248386	0.150217	-0.51438	0.00157127	0.418229	0.0124121	-0.79326	1.32605e-08	0.0232198	0.894669	-0.426539	0.0106134	-0.0689336	0.693969	-0.0718221	0.681803	-0.22402	0.195769	-0.203147	0.241824	0.274223	0.110906
203447_at	PSMD5	5711	blue	-0.402263	0.0165944	-0.278109	0.105736	-0.219523	0.205129	0.572371	0.000327218	0.578431	0.000273016	-0.616915	7.91644e-05	-0.196081	0.25894	-0.0238665	0.891752	-0.251343	0.145264	0.0852972	0.626125	-0.756228	1.48832e-07	-0.0445374	0.799462	-0.175612	0.312939	0.278143	0.105692	-0.296276	0.083957	-0.446455	0.0071793	-0.214625	0.215675	0.518464	0.00141956
218432_at	FBXO3	26273	blue	-0.400279	0.0171881	-0.205341	0.236667	-0.480747	0.00346387	0.20024	0.248771	0.840127	2.76871e-10	-0.715238	1.37746e-06	-0.239726	0.165425	-0.390645	0.02033	-0.600403	0.000137294	0.701519	2.66855e-06	-0.509164	0.00178563	-0.424074	0.0111224	-0.763372	9.65921e-08	-0.403782	0.0161515	-0.0742111	0.6718	0.199792	0.249853	0.054962	0.753834	0.120896	0.489063
209992_at	PFKFB2	5208	blue	-0.398452	0.0177505	-0.196209	0.258622	-0.226592	0.190549	0.0656711	0.707801	0.503161	0.00206365	-0.46832	0.00454954	-0.0366873	0.834267	-0.165588	0.341789	-0.13939	0.42452	0.311947	0.0681064	-0.364657	0.0312582	-0.386316	0.0218897	-0.483538	0.00325364	-0.0605647	0.729635	-0.280124	0.103129	0.0270921	0.877226	0.264721	0.124343	0.207773	0.23104
201626_at	INSIG1	3638	blue	-0.398184	0.0178341	-0.257514	0.135316	-0.531194	0.00102593	0.217269	0.209936	0.722316	9.6467e-07	-0.59318	0.000173051	-0.261312	0.129448	-0.401088	0.0169438	-0.447199	0.00707211	0.712912	1.54496e-06	-0.465882	0.00479397	-0.36383	0.0316725	-0.648952	2.47719e-05	-0.520625	0.00134461	0.163531	0.347902	0.317291	0.063274	0.369871	0.0287472	-0.197912	0.254428
218140_x_at	SRPRB	58477	blue	-0.397468	0.0180597	-0.397712	0.0179825	-0.519438	0.00138532	0.608628	0.000104761	0.883943	1.97346e-12	-0.835068	4.44866e-10	-0.300257	0.0796838	-0.440768	0.00804586	-0.620565	6.97962e-05	0.548755	0.000641602	-0.768651	6.94926e-08	-0.187235	0.281468	-0.543637	0.000737605	-0.228805	0.18614	-0.0110824	0.949619	-0.0663476	0.704925	-0.0768419	0.660848	0.155652	0.371929
200941_at	HSBP1	3281	blue	-0.397378	0.0180883	-0.377809	0.0252448	-0.587785	0.000204978	0.460326	0.00539352	0.665835	1.27018e-05	-0.613517	8.88849e-05	0.0638195	0.715693	-0.259245	0.132618	-0.162528	0.350908	0.417622	0.0125531	-0.544784	0.000715046	-0.00688281	0.968698	-0.391682	0.0199701	-0.16465	0.344566	0.120439	0.490719	-0.0338802	0.846792	0.298499	0.0815495	-0.0828791	0.635979
209481_at	SNRK	54861	blue	-0.397188	0.0181485	-0.385254	0.0222872	-0.553185	0.000567616	0.632276	4.60953e-05	0.841143	2.51242e-10	-0.822057	1.40485e-09	-0.372254	0.0276563	-0.35901	0.0341769	-0.633957	4.33692e-05	0.485029	0.00314591	-0.833126	5.31455e-10	-0.104822	0.548993	-0.445484	0.00732133	-0.121194	0.487986	-0.0410358	0.814944	-0.158868	0.362007	-0.216971	0.210577	0.261652	0.128932
213689_x_at	FAM69A	388650	blue	-0.396929	0.018231	-0.337783	0.0471956	-0.551641	0.000592496	0.388323	0.0211547	0.879097	3.73365e-12	-0.799801	8.22207e-09	-0.343469	0.0433712	-0.448965	0.00682311	-0.568471	0.000366987	0.670245	1.05942e-05	-0.660262	1.59083e-05	-0.429778	0.00997507	-0.693159	3.92264e-06	-0.366783	0.0302138	0.00122987	0.994405	0.135944	0.436173	0.17395	0.317614	0.0640171	0.714849
209365_s_at	ECM1	1893	blue	-0.396876	0.0182479	-0.565324	0.000402153	-0.320443	0.0605529	0.458351	0.00562171	0.322918	0.0584817	-0.341124	0.0449169	-0.570313	0.000347691	-0.582435	0.000241747	-0.565006	0.000405876	0.258568	0.133669	-0.254888	0.139487	-0.185786	0.285274	-0.159207	0.360969	-0.273101	0.112433	0.141201	0.418465	0.189847	0.274686	-0.102974	0.556098	-0.103999	0.552153
201323_at	MIR6733	102465439	blue	-0.396652	0.0183195	-0.472233	0.0041798	-0.489472	0.00284305	0.726981	7.58261e-07	0.667794	1.17223e-05	-0.774052	4.91743e-08	-0.307167	0.0726692	-0.291992	0.0887501	-0.440169	0.00814202	0.164036	0.346395	-0.775252	4.54806e-08	0.0167014	0.924136	-0.253836	0.141183	0.0999238	0.567918	-0.143405	0.411164	-0.345867	0.0418353	-0.279026	0.104545	0.364281	0.0314461
211502_s_at	CDK14	5218	blue	-0.395818	0.0185882	-0.312059	0.0680023	-0.396169	0.0184747	0.321894	0.0593317	0.332426	0.0510419	-0.443129	0.00767581	-0.0963254	0.582007	-0.175379	0.313593	-0.196806	0.257148	0.0524893	0.764589	-0.211059	0.223581	-0.0625429	0.721151	-0.238638	0.167412	0.0101768	0.953731	-0.0713618	0.683736	-0.121157	0.488119	-0.114928	0.510914	0.178217	0.305702
219146_at	TEFM	79736	blue	-0.395638	0.0186467	-0.102995	0.556018	-0.280242	0.102978	-0.0701521	0.688828	0.555224	0.000536181	-0.42706	0.0105086	0.0172129	0.92182	-0.256122	0.137516	-0.303691	0.0761351	0.539024	0.00083482	-0.135093	0.439079	-0.407103	0.0152175	-0.657824	1.75286e-05	-0.405923	0.0155439	-0.04847	0.782163	0.272732	0.112938	0.28367	0.0986597	-0.00396527	0.981964
222014_x_at	mto1	25821	blue	-0.395236	0.0187779	-0.316933	0.063589	-0.581658	0.00024755	0.188569	0.277992	0.849444	1.10606e-10	-0.68489	5.67191e-06	-0.260258	0.131058	-0.574645	0.000305845	-0.627487	5.47284e-05	0.825799	1.01913e-09	-0.370913	0.0282659	-0.511042	0.00170567	-0.855902	5.64347e-11	-0.655997	1.88403e-05	0.127523	0.465375	0.444799	0.00742293	0.264908	0.124067	-0.174782	0.315269
204523_at	ZNF140	7699	blue	-0.3945	0.0190198	-0.122304	0.483978	-0.424303	0.0110742	0.218075	0.208209	0.800312	7.91501e-09	-0.618682	7.44954e-05	-0.125889	0.471159	-0.314029	0.0661904	-0.449779	0.00671078	0.719279	1.12544e-06	-0.496658	0.00240687	-0.424336	0.0110674	-0.691731	4.1842e-06	-0.435744	0.008884	0.118518	0.497711	0.230405	0.182996	0.288893	0.0923468	-0.0669405	0.702408
1438_at	EPHB3	2049	blue	-0.393427	0.0193772	-0.6068	0.000111324	-0.520378	0.001353	0.313028	0.0671058	0.562785	0.000432691	-0.630421	4.92817e-05	-0.204308	0.239086	-0.477221	0.00374627	-0.319546	0.0613179	0.285469	0.0964492	-0.411831	0.0139663	-0.278196	0.105624	-0.46157	0.00525397	-0.137864	0.429657	-0.221641	0.200683	0.0323741	0.853527	0.177312	0.308204	0.184634	0.288327
201872_s_at	ABCE1	6059	blue	-0.392898	0.0195552	-0.260677	0.130416	-0.265667	0.122953	0.0408462	0.815785	0.709353	1.83766e-06	-0.638269	3.70307e-05	-0.148852	0.393435	-0.443072	0.00768455	-0.471657	0.0042325	0.514223	0.00157739	-0.375903	0.0260519	-0.630153	4.97571e-05	-0.804549	5.74808e-09	-0.336042	0.0484196	-0.303536	0.0762922	0.215733	0.213256	0.187728	0.28018	0.259677	0.131951
221750_at	HMGCS1	3157	blue	-0.392715	0.0196174	-0.407419	0.0151311	-0.680398	6.8956e-06	0.439918	0.00818275	0.833938	4.93504e-10	-0.778861	3.58532e-08	-0.210511	0.224814	-0.354554	0.0366336	-0.492259	0.00266633	0.582128	0.000244024	-0.718403	1.17618e-06	-0.110609	0.527026	-0.578599	0.000271635	-0.283432	0.098955	-0.0291216	0.868107	0.0410359	0.814943	0.0908859	0.603595	0.0531402	0.761754
206084_at	PTPRR	5801	blue	-0.392615	0.0196512	-0.420902	0.0118073	-0.740596	3.64965e-07	0.612405	9.22937e-05	0.701116	2.7193e-06	-0.65056	2.32858e-05	-0.27391	0.111329	-0.321291	0.059837	-0.575387	0.000299142	0.482877	0.00330237	-0.621923	6.65752e-05	0.135084	0.439109	-0.327514	0.0547849	-0.229736	0.184306	0.190312	0.273492	-0.0517217	0.767937	-0.2124	0.220584	0.0236757	0.892612
204237_at	GULP1	51454	blue	-0.392381	0.0197311	-0.248462	0.150089	-0.657328	1.78764e-05	0.298599	0.0814427	0.837211	3.64607e-10	-0.652309	2.17616e-05	-0.374463	0.0266756	-0.529868	0.00106184	-0.744441	2.94437e-07	0.886115	1.46931e-12	-0.438102	0.0084818	-0.396627	0.0183276	-0.744263	2.97407e-07	-0.685101	5.61956e-06	0.322417	0.0588964	0.440263	0.0081269	0.127981	0.463761	-0.266515	0.121717
218761_at	RNF111	54778	blue	-0.392074	0.0198359	-0.372525	0.0275345	-0.631769	4.69462e-05	0.402505	0.0165231	0.960845	5.78008e-20	-0.86863	1.35491e-11	-0.219881	0.204373	-0.446098	0.00723121	-0.638701	3.64433e-05	0.674465	8.88012e-06	-0.713542	1.49785e-06	-0.27354	0.111834	-0.742405	3.30041e-07	-0.338186	0.0469163	-0.0883321	0.613847	0.0629983	0.719203	0.031753	0.856308	0.151801	0.38402
201455_s_at	NPEPPS	9520	blue	-0.391876	0.0199037	-0.472916	0.00411798	-0.573571	0.000315773	0.457282	0.00574873	0.915253	1.40035e-14	-0.889126	9.6653e-13	-0.237793	0.168966	-0.437798	0.00853281	-0.590656	0.000187385	0.515448	0.00153029	-0.69534	3.55196e-06	-0.26933	0.117682	-0.691104	4.30399e-06	-0.222643	0.198603	-0.220315	0.203458	-0.0606013	0.729478	-0.0360737	0.837001	0.295152	0.085194
219842_at	ARL15	54622	blue	-0.391391	0.0200706	-0.120081	0.492018	-0.46983	0.00440368	0.311695	0.0683405	0.709699	1.80715e-06	-0.583872	0.000231337	-0.0895428	0.608978	-0.299363	0.0806284	-0.474387	0.0039875	0.625103	5.95488e-05	-0.358767	0.0343076	-0.2057	0.23583	-0.524812	0.00120921	-0.351581	0.0383513	0.191656	0.270054	0.112747	0.519021	0.017069	0.922471	-0.0772993	0.658951
205523_at	HAPLN1	1404	blue	-0.390802	0.0202752	-0.518755	0.00140924	-0.626084	5.75206e-05	0.625985	5.77237e-05	0.706846	2.07336e-06	-0.73786	4.24229e-07	-0.265366	0.123395	-0.35047	0.0390094	-0.544777	0.000715181	0.327587	0.0547278	-0.621832	6.67866e-05	0.0337368	0.847432	-0.374122	0.0268251	-0.101951	0.560049	-0.0584257	0.738845	-0.151513	0.384934	-0.274033	0.111162	0.219499	0.205181
213581_at	PDCD2	5134	blue	-0.39046	0.0203946	-0.28911	0.0920912	-0.587484	0.000206905	0.298336	0.0817236	0.893956	4.81018e-13	-0.84391	1.92129e-10	-0.046575	0.790487	-0.357691	0.0348898	-0.508824	0.00180046	0.615842	8.21253e-05	-0.601232	0.000133647	-0.159374	0.360458	-0.752263	1.88013e-07	-0.307522	0.0723221	-0.141559	0.417275	0.0323985	0.853418	0.0519488	0.766946	0.158377	0.363511
205139_s_at	UST	10090	blue	-0.38993	0.0205811	-0.210031	0.225897	-0.510657	0.00172179	0.258823	0.133272	0.792336	1.41675e-08	-0.722521	9.54607e-07	-0.0951881	0.586492	-0.229912	0.183961	-0.429977	0.0099369	0.558627	0.000487157	-0.503816	0.0020316	-0.296717	0.0834743	-0.657404	1.7823e-05	-0.252436	0.143464	-0.090272	0.606053	0.0271849	0.876809	0.0824009	0.637935	0.178942	0.303705
213616_at	TPGS2	25941	blue	-0.389349	0.020787	-0.384128	0.0227152	-0.667071	1.20756e-05	0.422901	0.0113718	0.716999	1.2619e-06	-0.640362	3.42668e-05	-0.142934	0.412721	-0.386176	0.0219417	-0.571162	0.000339117	0.528322	0.00110514	-0.478817	0.0036161	0.10921	0.532299	-0.488652	0.00289699	-0.326119	0.0558869	0.0789786	0.652004	0.0432558	0.80512	-0.14286	0.412963	0.00713525	0.967551
216119_s_at	SPEF1	25876	blue	-0.389299	0.0208045	-0.432967	0.00937845	-0.730602	6.26912e-07	0.426759	0.010569	0.73925	3.93089e-07	-0.628828	5.2176e-05	-0.206784	0.233317	-0.464398	0.00494822	-0.595095	0.000162837	0.633899	4.34601e-05	-0.409851	0.0144793	-0.00664336	0.969787	-0.528582	0.00109773	-0.464515	0.00493592	0.215113	0.214606	0.18424	0.289374	-0.00762114	0.965343	-0.163459	0.348118
203544_s_at	STAM	8027	blue	-0.388423	0.0211184	-0.411172	0.0141355	-0.361053	0.0330965	0.307421	0.0724214	0.835364	4.32889e-10	-0.770376	6.22886e-08	-0.44307	0.00768493	-0.653171	2.10437e-05	-0.668337	1.14633e-05	0.64532	2.84483e-05	-0.581142	0.000251478	-0.66803	1.16094e-05	-0.77846	3.68218e-08	-0.426513	0.0106188	-0.1203	0.491224	0.235036	0.174108	0.166185	0.340025	0.137461	0.431021
217408_at	MRPS18B	28973	blue	-0.388283	0.0211691	-0.373932	0.0269087	-0.374617	0.0266082	0.324257	0.0573847	0.613761	8.81529e-05	-0.607397	0.000109141	-0.0860282	0.623158	-0.410519	0.0143046	-0.20932	0.227507	0.42444	0.0110455	-0.469595	0.00442603	-0.375853	0.0260735	-0.521049	0.00133031	-0.278521	0.1052	0.0228628	0.896279	0.141949	0.415981	0.438068	0.00848749	-0.0756206	0.665924
211756_at	PTHLH	5744	blue	-0.387598	0.0214179	-0.451058	0.00653771	-0.297374	0.0827605	0.443243	0.00765835	0.469759	0.00441044	-0.502907	0.00207621	-0.248377	0.150232	-0.397616	0.0180129	-0.43884	0.00835922	0.193347	0.26577	-0.41997	0.0120154	-0.277713	0.106255	-0.343531	0.0433308	-0.116904	0.503627	-0.0726941	0.678146	0.0227184	0.896931	-0.113921	0.514649	0.196944	0.256807
214686_at	ZNF266	10781	blue	-0.386849	0.0216924	-0.257763	0.134925	-0.466908	0.00468972	0.452031	0.00640847	0.687575	5.03828e-06	-0.579534	0.000264058	-0.151175	0.386008	-0.219003	0.206231	-0.342844	0.0437788	0.454339	0.00611096	-0.596006	0.000158171	-0.132423	0.448257	-0.385676	0.0221286	-0.160664	0.356535	0.0883237	0.613881	-0.014657	0.933401	0.145537	0.404172	0.0380573	0.828168
218488_at	EIF2B3	8891	blue	-0.385739	0.0221051	-0.531225	0.00102509	-0.361838	0.0326887	0.459677	0.00546766	0.82006	1.66231e-09	-0.875469	5.91312e-12	-0.168823	0.332304	-0.488326	0.00291864	-0.425942	0.0107348	0.322986	0.0584254	-0.676516	8.14191e-06	-0.348158	0.0404086	-0.62141	6.77752e-05	-0.0410181	0.815022	-0.400053	0.0172569	-0.172094	0.322885	0.0477257	0.78543	0.423332	0.0112796
200054_at	ZPR1	8882	blue	-0.383848	0.0228224	-0.360149	0.033571	-0.348039	0.040482	0.310017	0.069921	0.67647	8.15791e-06	-0.635873	4.0441e-05	-0.0214714	0.902561	-0.342909	0.0437363	-0.220756	0.202533	0.385912	0.0220402	-0.496044	0.00244168	-0.325864	0.0560898	-0.572892	0.000322201	-0.195658	0.259987	-0.107619	0.538321	0.0266208	0.879346	0.320352	0.0606297	0.0905497	0.60494
218737_at	sbno1	55206	blue	-0.383079	0.0231198	-0.405541	0.015651	-0.480218	0.00350501	0.453699	0.00619227	0.67243	9.67252e-06	-0.586342	0.000214366	-0.392432	0.0197135	-0.43113	0.00971835	-0.53449	0.000941212	0.538104	0.000855488	-0.476673	0.00379195	-0.347446	0.0408476	-0.431773	0.0095981	-0.328504	0.0540135	0.136894	0.432942	0.0951072	0.586812	0.0680094	0.697878	0.0161534	0.926618
210292_s_at	PCDH11X	27328	blue	-0.382547	0.0233276	-0.267618	0.120125	-0.659565	1.6357e-05	0.151678	0.38441	0.8413	2.47484e-10	-0.664972	1.31566e-05	-0.203483	0.24103	-0.522292	0.00128917	-0.632907	4.50538e-05	0.859957	3.63703e-11	-0.403099	0.0163492	-0.402932	0.0163979	-0.845137	1.70307e-10	-0.669621	1.08718e-05	0.174757	0.315339	0.451389	0.00649354	0.241667	0.161924	-0.211966	0.221552
202810_at	DRG1	4733	blue	-0.382113	0.0234979	-0.222794	0.19829	-0.555055	0.000538721	0.191783	0.269731	0.687715	5.00713e-06	-0.505834	0.00193551	-0.259293	0.132543	-0.392784	0.0195939	-0.537139	0.000877673	0.733162	5.4702e-07	-0.252425	0.143483	-0.394844	0.0189063	-0.642874	3.11961e-05	-0.567178	0.000381093	0.228721	0.186305	0.405747	0.0155931	0.201361	0.246075	-0.212393	0.220601
217452_s_at	B3GALT2	8707	blue	-0.381954	0.0235607	-0.369375	0.0289788	-0.625459	5.88067e-05	0.232749	0.178458	0.83149	6.16252e-10	-0.783331	2.65416e-08	-0.0805462	0.645545	-0.37578	0.0261048	-0.488495	0.00290737	0.58197	0.000245208	-0.543512	0.000740092	-0.199715	0.250039	-0.717936	1.2041e-06	-0.296553	0.0836532	-0.202714	0.242849	0.0729065	0.677255	0.0772194	0.659282	0.163022	0.349425
200732_s_at	PTP4A1	7803	blue	-0.380389	0.024185	-0.41041	0.0143329	-0.383991	0.0227678	0.438015	0.00849638	0.765934	8.24153e-08	-0.858878	4.0936e-11	0.00127505	0.9942	-0.238536	0.167599	-0.242476	0.160481	0.221313	0.201367	-0.728816	6.88826e-07	-0.158235	0.363947	-0.517355	0.00145942	0.115066	0.510406	-0.435975	0.00884388	-0.32026	0.0607086	0.0423781	0.809001	0.485103	0.0031406
200783_s_at	STMN1	3925	blue	-0.38003	0.0243305	-0.437785	0.00853498	-0.526854	0.00114766	0.53386	0.000956921	0.838236	3.31184e-10	-0.904312	9.5537e-14	-0.0870472	0.619033	-0.297797	0.0823034	-0.324869	0.056889	0.322893	0.0585022	-0.787832	1.94653e-08	-0.120329	0.491117	-0.521991	0.00129905	0.0402393	0.818476	-0.287213	0.094343	-0.287913	0.0935072	0.0090029	0.959064	0.378661	0.0248907
207173_x_at	CDH11	1009	blue	-0.379196	0.0246703	-0.171708	0.323988	-0.186787	0.282641	0.269134	0.11796	0.554223	0.000551419	-0.45425	0.00612219	-0.356761	0.0353996	-0.279084	0.104469	-0.463398	0.00505448	0.484169	0.00320763	-0.495109	0.00249563	-0.476461	0.00380973	-0.426797	0.0105614	-0.260106	0.131291	0.0301452	0.863513	0.132887	0.446655	0.0816594	0.640973	0.0950042	0.587219
209959_at	NR4A3	8013	blue	-0.37904	0.0247345	-0.202392	0.243616	-0.426035	0.0107159	0.295123	0.0852262	0.678393	7.51585e-06	-0.524999	0.00120346	-0.215652	0.213433	-0.346127	0.041671	-0.498799	0.00228874	0.631541	4.7335e-05	-0.473362	0.00407802	-0.246835	0.152863	-0.533063	0.000977094	-0.418392	0.0123745	0.176258	0.311134	0.206186	0.234702	0.110591	0.527094	-0.0947994	0.588029
208638_at	PDIA6	10130	blue	-0.378603	0.0249145	-0.100818	0.564439	-0.175673	0.312768	0.251357	0.145242	0.722757	9.4312e-07	-0.687432	5.07035e-06	-0.142989	0.412536	-0.150398	0.388482	-0.400944	0.0169871	0.360151	0.0335701	-0.596805	0.000154177	-0.413567	0.0135292	-0.590421	0.000188775	-0.0452957	0.796119	-0.323971	0.0576178	-0.129892	0.457055	-0.0438799	0.802364	0.442834	0.00772118
203493_s_at	CEP57	9702	blue	-0.37737	0.0254287	-0.458534	0.00560026	-0.382186	0.0234691	0.63695	3.88744e-05	0.669985	1.07091e-05	-0.706123	2.14623e-06	-0.403501	0.0162324	-0.357123	0.0352002	-0.652957	2.12199e-05	0.238575	0.167527	-0.729071	6.79686e-07	-0.00512905	0.976672	-0.291279	0.0895681	0.0409309	0.815409	-0.223814	0.196191	-0.2693	0.117724	-0.444079	0.0075311	0.424417	0.0110502
209745_at	COQ7	10229	blue	-0.377153	0.0255202	-0.308262	0.0716035	-0.50491	0.00197901	0.320585	0.0604326	0.752347	1.87094e-07	-0.721748	9.93041e-07	-0.191159	0.271323	-0.26531	0.123477	-0.455648	0.00594743	0.442737	0.0077363	-0.569574	0.000355321	-0.308181	0.0716822	-0.631534	4.73459e-05	-0.214681	0.215552	-0.167153	0.33718	0.0344923	0.844057	0.00281396	0.9872	0.246783	0.152952
220415_at	FPGT-TNNI3K	100526835	blue	-0.377006	0.0255823	-0.301598	0.0782831	-0.526984	0.00114383	0.285548	0.0963534	0.821636	1.45586e-09	-0.737441	4.34061e-07	-0.016943	0.923042	-0.345727	0.0419232	-0.425042	0.01092	0.548245	0.000650641	-0.497248	0.0023738	-0.214526	0.21589	-0.671405	1.00955e-05	-0.262637	0.127445	-0.120499	0.490501	0.0165943	0.924621	0.118415	0.498089	0.138032	0.429093
208468_at	SOX21	11166	blue	-0.375999	0.0260108	-0.184473	0.288754	-0.453335	0.00623892	0.332885	0.0507033	0.569821	0.00035276	-0.460477	0.00537642	-0.24461	0.156719	-0.139362	0.424615	-0.349328	0.0396956	0.486567	0.00303807	-0.500451	0.00220112	-0.127162	0.466649	-0.333115	0.0505338	-0.188838	0.277293	0.093621	0.592697	0.038986	0.824039	0.0742186	0.671769	0.0684295	0.6961
204674_at	LRMP	4033	blue	-0.375603	0.0261807	-0.421858	0.0115973	-0.305581	0.0742346	0.175753	0.312545	0.571781	0.000332978	-0.585191	0.00022213	-0.315704	0.0646797	-0.535728	0.00091104	-0.414714	0.0132469	0.391357	0.0200823	-0.294614	0.0857921	-0.582843	0.000238752	-0.629079	5.171e-05	-0.296608	0.0835932	-0.144408	0.407868	0.203622	0.240702	0.186975	0.282147	0.126707	0.468259
215522_at	SORCS3	22986	blue	-0.37559	0.0261864	-0.384022	0.0227555	-0.47481	0.00395067	0.690786	4.36589e-06	0.673739	9.15566e-06	-0.654038	2.03442e-05	-0.364187	0.0314933	-0.268492	0.118872	-0.538085	0.000855925	0.323264	0.058197	-0.752614	1.84191e-07	0.00459445	0.979103	-0.200419	0.24834	0.0409731	0.815222	-0.0241052	0.890676	-0.258167	0.134294	-0.297417	0.0827145	0.287325	0.0942087
203487_s_at	ARMC8	25852	blue	-0.375554	0.0262021	-0.379022	0.0247418	-0.428759	0.0101723	0.602161	0.000129661	0.792921	1.35865e-08	-0.767508	7.46833e-08	-0.397608	0.0180155	-0.344256	0.0428619	-0.538388	0.000849073	0.393906	0.0192169	-0.812235	3.1528e-09	-0.276738	0.107539	-0.449536	0.00674415	-0.0728021	0.677693	-0.116812	0.503964	-0.151536	0.384862	-0.0960426	0.583121	0.326435	0.0556359
215543_s_at	LARGE1	9215	blue	-0.375422	0.0262587	-0.562646	0.000434421	-0.481782	0.00338459	0.679073	7.29992e-06	0.761411	1.08923e-07	-0.851059	9.37546e-11	-0.401797	0.0167323	-0.513456	0.00160753	-0.671073	1.0236e-05	0.299872	0.0800897	-0.762696	1.00689e-07	-0.092755	0.596138	-0.437265	0.00862277	-0.0651423	0.710052	-0.192562	0.267752	-0.211671	0.222209	-0.33377	0.0500545	0.351055	0.0386616
213117_at	KLHL9	55958	blue	-0.375249	0.0263334	-0.284002	0.0982492	-0.284672	0.0974237	0.525109	0.00120008	0.615628	8.27261e-05	-0.708352	1.92862e-06	-0.0452045	0.796521	-0.0497533	0.77654	-0.138334	0.428073	0.094539	0.589059	-0.768822	6.87477e-08	-0.111712	0.522888	-0.269737	0.117106	0.26742	0.120409	-0.297126	0.0830293	-0.438455	0.00842296	-0.0278856	0.873659	0.520729	0.00134108
218633_x_at	ABHD10	55347	blue	-0.375149	0.0263767	-0.243041	0.159478	-0.575534	0.00029783	0.495974	0.00244571	0.791276	1.52777e-08	-0.718182	1.18929e-06	-0.0259245	0.88248	-0.155578	0.372159	-0.356494	0.0355471	0.476291	0.00382406	-0.670327	1.05581e-05	-0.020631	0.906357	-0.427916	0.0103379	-0.0850838	0.626992	0.0120121	0.945399	-0.165186	0.342977	0.000383171	0.998257	0.129734	0.457609
204191_at	IFNAR1	3454	blue	-0.374927	0.0264733	-0.366516	0.0303431	-0.430387	0.00985867	0.641009	3.34509e-05	0.625828	5.80452e-05	-0.64803	2.56617e-05	-0.192536	0.267819	-0.121432	0.487126	-0.266562	0.12165	0.184867	0.287707	-0.694133	3.75292e-06	0.00407573	0.981461	-0.205655	0.235937	0.11593	0.507212	-0.0921205	0.598665	-0.309508	0.0704052	-0.102294	0.558723	0.294787	0.0855997
204235_s_at	GULP1	51454	blue	-0.374847	0.0265082	-0.371356	0.0280633	-0.589741	0.000192841	0.457443	0.00572942	0.935188	1.94953e-16	-0.866876	1.66356e-11	-0.260231	0.131099	-0.475789	0.00386653	-0.672846	9.50548e-06	0.641681	3.26225e-05	-0.713026	1.53636e-06	-0.243094	0.159384	-0.706502	2.10774e-06	-0.340135	0.0455824	-0.0584832	0.738597	0.0447649	0.798459	-0.0336939	0.847624	0.133014	0.446216
214268_s_at	MTMR4	9110	blue	-0.373874	0.0269342	-0.376946	0.0256076	-0.565831	0.000396291	0.485149	0.00313737	0.816046	2.31709e-09	-0.750418	2.09309e-07	-0.263231	0.126555	-0.43224	0.00951178	-0.538728	0.000841411	0.55919	0.000479448	-0.665139	1.30672e-05	-0.120298	0.491232	-0.509124	0.00178736	-0.23556	0.173121	0.0207016	0.906038	-0.0136485	0.937974	0.0184795	0.916086	0.0677983	0.698772
203086_at	KIF2A	3796	blue	-0.373741	0.026993	-0.248822	0.14948	-0.602346	0.000128881	0.326259	0.0557752	0.879884	3.37277e-12	-0.797122	1.00206e-08	-0.074971	0.668629	-0.238834	0.167053	-0.479645	0.00355009	0.598518	0.000145922	-0.613055	9.02873e-05	-0.244461	0.156978	-0.678717	7.41236e-06	-0.23351	0.177003	-0.107331	0.539418	-0.0258105	0.882993	0.00147976	0.993269	0.227887	0.187961
202741_at	PRKACB	5567	blue	-0.372871	0.0273797	-0.27934	0.104138	-0.689413	4.64275e-06	0.341071	0.0449526	0.895303	3.93584e-13	-0.770757	6.07944e-08	-0.200738	0.247572	-0.420548	0.011886	-0.562026	0.000442208	0.769944	6.40279e-08	-0.577203	0.000283299	-0.291977	0.0887675	-0.720707	1.04699e-06	-0.472161	0.00418633	0.157382	0.366572	0.196765	0.257247	0.163115	0.349147	-0.0835245	0.633343
219524_s_at	NDUFAF5	79133	blue	-0.37232	0.0276265	-0.410927	0.0141987	-0.504793	0.00198454	0.400778	0.017037	0.658338	1.71754e-05	-0.646956	2.67353e-05	-0.191012	0.271698	-0.387208	0.0215604	-0.518231	0.00142785	0.333236	0.0504452	-0.491298	0.00272617	-0.0814119	0.641988	-0.48529	0.00312737	-0.184964	0.287449	-0.11306	0.517854	-0.0261931	0.881271	-0.176338	0.310911	0.201154	0.246572
35974_at	LRMP	4033	blue	-0.372237	0.0276642	-0.552147	0.000584234	-0.341968	0.0443559	0.481182	0.00343034	0.590308	0.000189443	-0.707388	2.02012e-06	-0.320743	0.060299	-0.390293	0.0204533	-0.443207	0.00766386	0.136491	0.43431	-0.541229	0.000787024	-0.263452	0.126225	-0.373033	0.027307	0.0804722	0.645849	-0.348836	0.0399944	-0.231971	0.179955	-0.228025	0.187686	0.462134	0.00519173
217812_at	YTHDF2	51441	blue	-0.37125	0.028112	-0.317883	0.0627554	-0.497787	0.00234391	0.347547	0.0407849	0.893492	5.1507e-13	-0.774636	4.73445e-08	-0.405908	0.0155483	-0.596768	0.000154361	-0.749662	2.18658e-07	0.763168	9.78083e-08	-0.588238	0.000202107	-0.519417	0.00138606	-0.780551	3.20254e-08	-0.524597	0.00121588	0.0656195	0.708021	0.276965	0.107239	0.0934532	0.593363	-0.0217902	0.901121
202797_at	SACM1L	22908	blue	-0.371214	0.0281282	-0.245409	0.155326	-0.659895	1.61427e-05	0.220523	0.203022	0.866307	1.77699e-11	-0.700101	2.85136e-06	-0.198856	0.252124	-0.45894	0.00555286	-0.592743	0.000175459	0.847663	1.32429e-10	-0.474749	0.00395595	-0.304265	0.0755539	-0.775707	4.41467e-08	-0.586142	0.000215701	0.171949	0.323299	0.34916	0.0397973	0.217039	0.210432	-0.19093	0.271908
204009_s_at	kras	3845	blue	-0.37037	0.0285163	-0.360926	0.0331628	-0.540034	0.000812603	0.607487	0.000108813	0.842164	2.27702e-10	-0.839659	2.89488e-10	-0.224198	0.195403	-0.278628	0.10506	-0.560839	0.000457472	0.398817	0.0176368	-0.821099	1.5233e-09	0.0179483	0.918491	-0.444523	0.00746422	-0.0180566	0.918001	-0.167311	0.336717	-0.278675	0.104999	-0.284853	0.097202	0.356701	0.0354325
218904_s_at	C9orf40	55071	blue	-0.369106	0.029105	-0.40093	0.0169912	-0.264981	0.12396	0.436449	0.00876212	0.414682	0.0132546	-0.395046	0.0188399	-0.171493	0.324603	-0.237631	0.169265	-0.296776	0.08341	0.109891	0.529729	-0.402233	0.0166032	-0.118967	0.496074	-0.156518	0.369241	0.0512378	0.77005	-0.116781	0.50408	-0.13521	0.438676	-0.100204	0.566826	0.234304	0.175492
206495_s_at	HINFP	25988	blue	-0.368915	0.0291951	-0.539824	0.000817172	-0.365363	0.0309082	0.517347	0.00145971	0.600194	0.000138225	-0.698591	3.05855e-06	-0.0453088	0.796061	-0.255273	0.138869	-0.17974	0.301519	0.0737609	0.673681	-0.649607	2.41558e-05	-0.0533146	0.760995	-0.319351	0.0614848	0.168411	0.333504	-0.363054	0.0320652	-0.306127	0.073693	0.0506201	0.772749	0.418182	0.0124229
220294_at	KCNV1	27012	blue	-0.367998	0.0296297	-0.346813	0.041241	-0.523156	0.00126125	0.523918	0.00123707	0.899062	2.21572e-13	-0.83399	4.91161e-10	-0.404958	0.0158153	-0.454391	0.00610435	-0.72843	7.02928e-07	0.610619	9.80096e-05	-0.715264	1.37567e-06	-0.315778	0.064614	-0.626059	5.75729e-05	-0.287363	0.094163	-0.0363179	0.835913	-0.00701206	0.968111	-0.165707	0.341435	0.22004	0.204038
202141_s_at	COPS8	10920	blue	-0.367937	0.0296587	-0.151418	0.385237	-0.460842	0.00533527	0.381514	0.0237348	0.796258	1.06743e-08	-0.687094	5.14679e-06	-0.210456	0.224938	-0.194387	0.263157	-0.578643	0.000271268	0.528438	0.00110183	-0.66396	1.37081e-05	-0.156655	0.368818	-0.552321	0.000581421	-0.194797	0.262133	-0.0870736	0.618926	-0.0323826	0.853489	-0.181286	0.29731	0.22524	0.193281
203401_at	PRPS2	5634	blue	-0.367886	0.0296831	-0.310667	0.0693059	-0.546974	0.000673666	0.372151	0.0277028	0.94835	5.0834e-18	-0.826995	9.18222e-10	-0.288598	0.0926954	-0.514692	0.00155922	-0.678071	7.61997e-06	0.74742	2.48675e-07	-0.632729	4.53459e-05	-0.390789	0.0202796	-0.766432	7.98904e-08	-0.437098	0.00865109	0.00643462	0.970736	0.161362	0.35442	0.073888	0.67315	0.0424193	0.808818
213114_at		NA	blue	-0.366124	0.0305344	-0.334378	0.0496126	-0.240219	0.164531	0.177041	0.308957	0.45436	0.0061082	-0.353137	0.0374443	-0.337967	0.0470681	-0.525866	0.00117711	-0.478428	0.00364748	0.439892	0.00818694	-0.131432	0.451692	-0.539476	0.000824819	-0.498995	0.00227819	-0.397342	0.0180996	0.060914	0.728135	0.312338	0.067743	0.12097	0.488797	0.00324867	0.985223
217886_at	EPS15	2060	blue	-0.3659	0.030644	-0.321818	0.0593956	-0.594332	0.000166841	0.317436	0.0631463	0.937276	1.15372e-16	-0.87986	3.3832e-12	-0.136305	0.434946	-0.415599	0.0130323	-0.533016	0.000978299	0.656485	1.84811e-05	-0.635327	4.1256e-05	-0.327379	0.0548909	-0.781381	3.02874e-08	-0.316394	0.0640654	-0.140135	0.422024	0.0563813	0.747681	0.112741	0.519041	0.164467	0.345111
202056_at	KPNA1	3836	blue	-0.365835	0.0306756	-0.227211	0.189309	-0.581904	0.000245703	0.382669	0.0232797	0.907347	5.74437e-14	-0.774121	4.89544e-08	-0.116392	0.505508	-0.2962	0.0840399	-0.488856	0.00288349	0.670615	1.04325e-05	-0.695016	3.60495e-06	-0.198239	0.253629	-0.649168	2.45666e-05	-0.293636	0.0868865	0.00507733	0.976907	0.0436281	0.803475	0.107365	0.539288	0.0736877	0.673987
213555_at	RWDD2A	112611	blue	-0.365235	0.0309712	-0.285065	0.0969417	-0.430618	0.00981486	0.332434	0.0510359	0.906643	6.47451e-14	-0.844739	1.7712e-10	-0.280539	0.102598	-0.425595	0.010806	-0.655599	1.91368e-05	0.586692	0.000212054	-0.608194	0.000106288	-0.433922	0.00920585	-0.758008	1.3382e-07	-0.275202	0.109585	-0.214692	0.215528	0.0134153	0.939032	-0.074213	0.671792	0.291525	0.0892848
218470_at	YARS2	51067	blue	-0.364944	0.0311154	-0.485194	0.00313419	-0.448719	0.00685727	0.68531	5.56804e-06	0.748104	2.39134e-07	-0.740758	3.61698e-07	-0.378394	0.0250011	-0.46851	0.00453093	-0.599656	0.000140653	0.387696	0.0213822	-0.681419	6.59809e-06	-0.143719	0.410132	-0.336457	0.0481255	-0.0849816	0.627408	-0.0327939	0.851648	-0.180314	0.299952	-0.230317	0.183168	0.248959	0.149248
219787_s_at	ECT2	1894	blue	-0.364598	0.0312875	-0.24663	0.153216	-0.504983	0.00197554	0.357588	0.0349457	0.878813	3.87276e-12	-0.723822	8.93001e-07	-0.311779	0.0682629	-0.447135	0.00708133	-0.655504	1.92085e-05	0.718342	1.1798e-06	-0.580378	0.000257385	-0.35384	0.0370403	-0.676739	8.06512e-06	-0.400812	0.017027	0.0528711	0.762926	0.131598	0.451117	0.0122891	0.944142	0.0543101	0.756665
65884_at	MAN1B1	11253	blue	-0.363834	0.0316702	-0.621396	6.78081e-05	-0.417968	0.0124725	0.709031	1.86648e-06	0.644204	2.9674e-05	-0.715092	1.38747e-06	-0.41823	0.0124119	-0.577848	0.000277854	-0.475662	0.00387738	0.256737	0.136541	-0.758797	1.27617e-07	-0.158478	0.363201	-0.286956	0.0946503	-0.068445	0.696035	-0.0432392	0.805193	-0.132374	0.448429	0.0192127	0.912769	0.148649	0.394087
214332_s_at	TSFM	10102	blue	-0.363483	0.0318473	0.0822845	0.638412	-0.022893	0.896143	-0.00863692	0.960727	0.206189	0.234696	-0.2032	0.241698	-0.10478	0.549157	-0.0175616	0.920241	-0.194922	0.261821	0.177707	0.307111	-0.101501	0.561794	-0.323574	0.0579424	-0.286118	0.0956614	-0.0953649	0.585794	-0.0667826	0.703078	0.109477	0.53129	-0.00580071	0.973618	0.114563	0.512266
219532_at	ELOVL4	6785	blue	-0.363387	0.0318959	-0.272811	0.11283	-0.617214	7.83561e-05	0.378048	0.0251448	0.830304	6.85418e-10	-0.676184	8.25746e-06	-0.350797	0.0388147	-0.496312	0.00242645	-0.743904	3.03475e-07	0.779292	3.48382e-08	-0.537386	0.000871946	-0.186732	0.282786	-0.63339	4.42713e-05	-0.535956	0.000905584	0.211851	0.221809	0.258592	0.133631	-0.0224933	0.897947	-0.132028	0.449627
209313_at	GPN1	11321	blue	-0.363209	0.0319866	-0.18186	0.295756	-0.491847	0.00269183	0.433829	0.00922259	0.857369	4.82175e-11	-0.736869	4.47801e-07	-0.225786	0.192176	-0.32191	0.0593181	-0.613107	9.01281e-05	0.64482	2.89916e-05	-0.591518	0.000182377	-0.264777	0.12426	-0.625553	5.86113e-05	-0.347967	0.0405259	0.0830009	0.635481	0.0631322	0.71863	-0.0755798	0.666094	0.0632171	0.718267
217775_s_at	RDH11	51109	blue	-0.363138	0.0320227	-0.410676	0.0142638	-0.289676	0.0914278	0.580439	0.00025691	0.557748	0.000499427	-0.673334	9.3129e-06	-0.138511	0.427475	-0.060671	0.729179	-0.140304	0.421458	-0.0286106	0.870401	-0.754358	1.6626e-07	-0.0468506	0.789275	-0.162963	0.349602	0.355205	0.036266	-0.396854	0.018255	-0.514214	0.00157773	-0.106903	0.541045	0.592838	0.000174932
203253_s_at	PPIP5K2	23262	blue	-0.362927	0.0321298	-0.270239	0.1164	-0.54667	0.000679286	0.317061	0.0634762	0.900939	1.649e-13	-0.802562	6.68504e-09	-0.275897	0.108656	-0.448851	0.00683895	-0.665913	1.26613e-05	0.702936	2.49658e-06	-0.616186	8.1165e-05	-0.304609	0.0752073	-0.746931	2.55703e-07	-0.396081	0.0185031	-0.0531659	0.761642	0.129968	0.456789	0.0207203	0.905954	0.107548	0.538592
204208_at	RNGTT	8732	blue	-0.362669	0.0322613	-0.19863	0.252674	-0.570467	0.000346125	0.292228	0.0884809	0.843008	2.09801e-10	-0.695658	3.50074e-06	0.0036738	0.983289	-0.269938	0.116823	-0.379426	0.0245761	0.687976	4.94957e-06	-0.585186	0.000222164	-0.187357	0.281147	-0.633516	4.40704e-05	-0.322145	0.0591227	0.0598892	0.73254	0.09497	0.587354	0.236546	0.171277	-0.0237737	0.892171
202346_at	UBE2K	3093	blue	-0.362374	0.0324125	-0.178886	0.303858	-0.4591	0.00553424	0.316879	0.0636364	0.782478	2.81246e-08	-0.670096	1.06598e-05	-0.310452	0.0695089	-0.359595	0.0338643	-0.681604	6.54532e-06	0.621093	6.85276e-05	-0.510582	0.00172495	-0.395038	0.0188426	-0.658467	1.70876e-05	-0.373634	0.02704	0.0275274	0.875269	0.131761	0.450551	-0.136913	0.432877	0.134412	0.44141
210766_s_at	CSE1L	1434	blue	-0.361872	0.0326709	-0.280283	0.102926	-0.324649	0.0570669	0.44429	0.00749922	0.624437	6.09625e-05	-0.68189	6.46489e-06	0.0936783	0.59247	-0.080529	0.645615	-0.0929946	0.595185	0.141491	0.417504	-0.644393	2.94628e-05	0.012042	0.945263	-0.285638	0.0962438	0.239147	0.166479	-0.320518	0.0604894	-0.413484	0.0135499	0.0197215	0.910469	0.410825	0.0142251
220040_x_at	ZC4H2	55906	blue	-0.361664	0.0327787	-0.547537	0.000663378	-0.466845	0.00469611	0.401863	0.0167125	0.470005	0.00438699	-0.471631	0.00423488	-0.53305	0.000977438	-0.584041	0.000230134	-0.54657	0.000681142	0.356914	0.0353151	-0.386155	0.0219497	-0.376265	0.025897	-0.416882	0.0127266	-0.367074	0.030073	0.0949642	0.587377	0.277798	0.106144	0.0667958	0.703022	-0.0575264	0.742728
211220_s_at	HSF2	3298	blue	-0.361622	0.0328002	-0.277534	0.106489	-0.0260099	0.882096	0.0504329	0.773567	0.342383	0.0440818	-0.391264	0.0201146	-0.123622	0.479246	-0.350639	0.0389086	-0.313859	0.0663449	0.151184	0.38598	-0.194239	0.263529	-0.302368	0.0774873	-0.463572	0.00503591	-0.107088	0.540341	-0.372254	0.0276562	0.0485828	0.781669	-0.0729859	0.676923	0.327846	0.0545257
213751_at	PPP1R37	284352	blue	-0.361146	0.0330479	-0.254722	0.139754	-0.0965932	0.580953	0.33307	0.0505667	0.325184	0.0566351	-0.286849	0.0947795	-0.403198	0.0163206	-0.250442	0.146762	-0.37439	0.0267076	0.218328	0.207669	-0.255499	0.138508	-0.399791	0.0173369	-0.246811	0.152905	-0.179822	0.301295	0.0449381	0.797695	0.123646	0.479158	-0.0527808	0.763319	0.0854346	0.625567
204922_at	C11orf80	79703	blue	-0.360655	0.0333047	-0.449932	0.00668997	-0.498256	0.00231823	0.462103	0.00519511	0.494001	0.00256079	-0.437029	0.00866287	-0.253149	0.1423	-0.42196	0.011575	-0.437365	0.00860584	0.454881	0.00604273	-0.354577	0.0366207	-0.024305	0.889775	-0.268546	0.118796	-0.318774	0.0619822	0.24312	0.159339	0.151366	0.385402	0.0248991	0.887098	-0.192109	0.268902
206414_s_at	ASAP2	8853	blue	-0.360595	0.0333363	-0.0521188	0.766204	-0.548112	0.000653021	0.299931	0.0800269	0.775778	4.39415e-08	-0.599732	0.000140308	-0.176581	0.310234	-0.130758	0.454037	-0.469255	0.00445874	0.659025	1.67125e-05	-0.591754	0.000181023	-0.220648	0.202759	-0.534654	0.000937175	-0.293039	0.0875599	0.121936	0.485304	0.0905489	0.604944	0.0562115	0.748417	0.016169	0.926548
218940_at	VCPKMT	79609	blue	-0.360257	0.0335138	-0.323153	0.0582877	-0.541426	0.000782863	0.359831	0.0337393	0.919357	6.36974e-15	-0.814127	2.70814e-09	-0.248984	0.149206	-0.537341	0.00087299	-0.658424	1.71164e-05	0.725212	8.31235e-07	-0.605328	0.000116873	-0.297272	0.0828708	-0.762002	1.0506e-07	-0.451168	0.00652293	0.00877759	0.960087	0.169493	0.330363	0.0769397	0.660442	0.0130034	0.9409
214263_x_at	POLR2C	5432	blue	-0.359729	0.0337933	-0.385484	0.0222004	-0.299168	0.0808351	0.61351	8.89053e-05	0.459549	0.00548238	-0.396105	0.0184954	-0.583113	0.000236781	-0.519509	0.00138285	-0.6241	6.16903e-05	0.380299	0.0242214	-0.420936	0.0117999	-0.272034	0.113899	-0.180465	0.299541	-0.275772	0.108823	0.30724	0.0725978	0.138752	0.426663	-0.128025	0.463605	-0.104754	0.549255
204742_s_at	PDS5B	23047	blue	-0.359723	0.0337966	-0.241311	0.162562	-0.641336	3.30454e-05	0.251644	0.144769	0.856276	5.42256e-11	-0.670888	1.03148e-05	-0.317703	0.062913	-0.536783	0.000886001	-0.725308	8.27098e-07	0.891832	6.56392e-13	-0.434161	0.0091632	-0.386203	0.0219317	-0.783236	2.67133e-08	-0.677819	7.70249e-06	0.264748	0.124303	0.423539	0.0112354	0.134339	0.441659	-0.235549	0.173143
213518_at	PRKCI	5584	blue	-0.359442	0.0339458	-0.284728	0.097355	-0.552205	0.000583299	0.553114	0.000568733	0.714677	1.41625e-06	-0.633937	4.34013e-05	-0.244868	0.156267	-0.234858	0.174445	-0.562841	0.000431993	0.455791	0.00592979	-0.607322	0.000109412	-0.031211	0.858735	-0.32886	0.0537383	-0.10396	0.552303	0.0625611	0.721073	-0.14039	0.421173	-0.261588	0.129029	0.189607	0.275307
201232_s_at	PSMD13	5719	blue	-0.358863	0.0342556	-0.482968	0.00329565	-0.330491	0.0524911	0.564108	0.000416529	0.572885	0.000322269	-0.574792	0.000304508	-0.321011	0.0600721	-0.512459	0.00164746	-0.384947	0.0224033	0.321223	0.0598938	-0.536371	0.000895711	-0.217846	0.208698	-0.296386	0.0838366	-0.142474	0.41424	0.0436511	0.803374	-0.0345622	0.843745	0.0965088	0.581285	0.0115178	0.947642
44669_at	SDHAF1	644096	blue	-0.35845	0.0344778	-0.455504	0.00596518	-0.55872	0.00048587	0.476828	0.00377895	0.869721	1.19079e-11	-0.84373	1.95551e-10	-0.172885	0.320633	-0.537062	0.000879473	-0.521327	0.001321	0.536809	0.000885381	-0.653881	2.0469e-05	-0.199573	0.250384	-0.639427	3.54779e-05	-0.272515	0.113236	-0.0714428	0.683396	-0.00372132	0.983073	0.10292	0.556309	0.0903516	0.605734
209704_at	MTF2	22823	blue	-0.357387	0.0350557	-0.306092	0.0737279	-0.367064	0.0300777	0.25156	0.144906	0.621097	6.85196e-05	-0.658762	1.68886e-05	0.030466	0.862075	-0.172168	0.322673	-0.189039	0.276772	0.2276	0.188531	-0.53598	0.000905009	-0.1682	0.334118	-0.452117	0.00639727	0.0765478	0.662069	-0.343282	0.0434931	-0.245972	0.15435	0.050466	0.773422	0.41305	0.0136582
205248_at	DOPEY2	9980	blue	-0.356734	0.0354145	-0.57458	0.000306437	-0.422898	0.0113722	0.67375	9.15158e-06	0.5874	0.00020745	-0.726875	7.62486e-07	-0.249551	0.148252	-0.302342	0.0775137	-0.299593	0.0803846	0.05675	0.746085	-0.68138	6.6091e-06	-0.0311517	0.859001	-0.210035	0.225887	0.169151	0.331355	-0.237712	0.169115	-0.37937	0.0245993	-0.164349	0.345464	0.398385	0.0177713
219765_at	ZNF329	79673	blue	-0.356232	0.0356924	-0.552933	0.000571616	-0.590553	0.000187995	0.751266	1.99254e-07	0.675665	8.44125e-06	-0.72162	9.99528e-07	-0.315268	0.0650706	-0.391816	0.0199243	-0.499356	0.00225887	0.28018	0.103057	-0.715433	1.36422e-06	0.154387	0.375875	-0.232522	0.178894	-0.0247104	0.887948	-0.00350529	0.984056	-0.260333	0.130941	-0.242337	0.160729	0.186542	0.283284
212755_at	MON2	23041	blue	-0.356107	0.0357618	-0.433469	0.00928737	-0.467527	0.00462778	0.508198	0.00182802	0.524057	0.0012327	-0.560875	0.000456995	-0.205971	0.235202	-0.201992	0.244569	-0.255479	0.138539	0.181593	0.296478	-0.598619	0.000145446	-0.0622243	0.722516	-0.189448	0.275716	0.110849	0.526126	-0.122705	0.482535	-0.211301	0.223039	-0.0405563	0.81707	0.328741	0.0538303
209198_s_at	SYT11	23208	blue	-0.355967	0.0358393	-0.207285	0.232163	-0.378512	0.0249524	0.447882	0.00697488	0.657755	1.75766e-05	-0.653247	2.0982e-05	0.0619373	0.723745	0.0499616	0.775629	-0.0670115	0.702107	0.207179	0.232406	-0.751604	1.95381e-07	-0.0205089	0.906909	-0.296629	0.0835712	0.174686	0.315538	-0.22665	0.190434	-0.349863	0.039373	0.12259	0.482949	0.36666	0.0302732
214328_s_at	HSP90AA1	3320	blue	-0.355667	0.0360068	-0.303398	0.0764329	-0.383239	0.0230579	0.339258	0.0461787	0.7527	1.83272e-07	-0.650956	2.29319e-05	-0.39445	0.0190363	-0.489348	0.00285116	-0.515502	0.00152823	0.64017	3.45124e-05	-0.579047	0.00026798	-0.419088	0.0122149	-0.581593	0.000248045	-0.379708	0.0244611	0.0537932	0.758912	0.185706	0.285485	0.216681	0.211204	-0.0282698	0.871932
202838_at	FUCA1	2517	blue	-0.354761	0.0365161	-0.27348	0.111915	-0.068443	0.696043	0.488749	0.00289054	0.511109	0.00170288	-0.607854	0.000107495	-0.200601	0.247901	-0.212219	0.220987	-0.193323	0.26583	0.0932024	0.594359	-0.633689	4.37935e-05	-0.264979	0.123962	-0.22804	0.187656	0.185916	0.284933	-0.260492	0.130699	-0.312454	0.0676357	-0.000469545	0.997864	0.393741	0.019272
206750_at	MAFK	7975	blue	-0.354177	0.0368478	-0.443064	0.00768583	-0.246113	0.154106	0.386762	0.0217246	0.482884	0.00330189	-0.565713	0.000397654	-0.158587	0.362867	-0.333991	0.0498933	-0.340309	0.0454648	0.0922582	0.598116	-0.541733	0.00077644	-0.0590898	0.735982	-0.289387	0.091766	0.110192	0.528593	-0.3898	0.0206267	-0.242182	0.161005	-0.170381	0.327799	0.452676	0.00632408
218824_at	PNMAL1	55228	blue	-0.353101	0.0374648	-0.379969	0.0243552	-0.467838	0.00459698	0.555709	0.000528936	0.845322	1.67222e-10	-0.797977	9.41087e-09	-0.426926	0.0105354	-0.504245	0.00201081	-0.725996	7.98112e-07	0.54965	0.000625993	-0.758858	1.27147e-07	-0.193811	0.264603	-0.538458	0.000847478	-0.250936	0.145939	-0.0460793	0.792668	-0.0343895	0.844516	-0.183345	0.291764	0.18028	0.300044
204831_at	CDK8	1024	blue	-0.352776	0.0376529	-0.251387	0.145192	-0.682465	6.30534e-06	0.276431	0.107945	0.846762	1.44937e-10	-0.667711	1.17627e-05	-0.257746	0.134953	-0.466986	0.00468187	-0.639506	3.53736e-05	0.843777	1.94655e-10	-0.465101	0.00487456	-0.28934	0.0918207	-0.711506	1.65507e-06	-0.582562	0.000240813	0.250751	0.146246	0.330371	0.0525826	0.16941	0.330604	-0.19031	0.273496
202405_at	TIAL1	7073	blue	-0.351914	0.0381556	-0.127512	0.465412	-0.266211	0.12216	0.00802424	0.963511	0.772624	5.39347e-08	-0.624155	6.15701e-05	-0.153691	0.378056	-0.451791	0.00644022	-0.486293	0.00305703	0.708212	1.94172e-06	-0.327999	0.0544057	-0.72028	1.06993e-06	-0.885549	1.58768e-12	-0.505689	0.00194226	-0.0744392	0.670848	0.351289	0.0385232	0.329207	0.0534715	0.0441375	0.801226
216330_s_at	POU6F1	5463	blue	-0.35159	0.0383456	-0.513216	0.00161705	-0.448011	0.00695663	0.559179	0.000479597	0.60514	0.000117597	-0.741071	3.55485e-07	-0.123624	0.479239	-0.298048	0.0820333	-0.34231	0.0441296	0.110787	0.526357	-0.64736	2.63269e-05	0.140424	0.421059	-0.301384	0.078505	0.106615	0.542143	-0.257391	0.135509	-0.31863	0.0621062	-0.202707	0.242866	0.353631	0.0371599
205728_at	TENM1	10178	blue	-0.351056	0.038661	-0.228909	0.185934	-0.643027	3.10175e-05	0.196703	0.257402	0.862223	2.82841e-11	-0.718965	1.14336e-06	-0.121461	0.48702	-0.434437	0.00911389	-0.585481	0.000220154	0.792526	1.39765e-08	-0.481333	0.00341877	-0.226784	0.190164	-0.783505	2.62281e-08	-0.531762	0.00101086	0.0877598	0.616155	0.274022	0.111178	0.143122	0.412098	-0.106038	0.544344
207122_x_at	SULT1A2	6799	blue	-0.350796	0.0388155	-0.405424	0.0156839	-0.587163	0.000208982	0.242711	0.160063	0.628544	5.2706e-05	-0.605988	0.000114353	-0.109987	0.529365	-0.487842	0.0029511	-0.550643	0.000609073	0.497621	0.00235307	-0.272795	0.112852	-0.0272962	0.876308	-0.568899	0.000362424	-0.386083	0.0219765	0.00330447	0.984969	0.163048	0.349347	-0.0398054	0.820401	-0.0573273	0.743589
218437_s_at	LZTFL1	54585	blue	-0.350306	0.0391073	-0.184846	0.287761	-0.600189	0.000138247	0.368294	0.0294885	0.859896	3.66173e-11	-0.735026	4.94866e-07	-0.206405	0.234193	-0.298919	0.0811005	-0.643655	3.02946e-05	0.676412	8.178e-06	-0.579794	0.000261985	-0.15209	0.383104	-0.625889	5.7919e-05	-0.349908	0.0393457	0.0592598	0.73525	0.0691587	0.693018	-0.12515	0.473785	0.058586	0.738154
221227_x_at	COQ3	51805	blue	-0.349678	0.039484	-0.23895	0.16684	-0.588397	0.000201111	0.294351	0.0860847	0.916224	1.16653e-14	-0.804984	5.55997e-09	-0.107798	0.537644	-0.401433	0.0168405	-0.596949	0.000153468	0.712546	1.57294e-06	-0.510488	0.00172894	-0.246219	0.153923	-0.77333	5.153e-08	-0.415313	0.0131014	0.00142329	0.993526	0.119746	0.493237	0.0111638	0.94925	0.0392065	0.82306
206498_at	OCA2	4948	blue	-0.349596	0.0395335	-0.581343	0.000249937	-0.23805	0.168491	0.254187	0.140616	0.353652	0.0371481	-0.405901	0.0155501	-0.418641	0.0123172	-0.618658	7.45584e-05	-0.532771	0.000984586	0.206706	0.233497	-0.195847	0.259519	-0.307148	0.0726884	-0.402236	0.0166023	-0.275833	0.108742	-0.149546	0.391206	0.220911	0.202207	-0.0499464	0.775695	0.0629128	0.719568
202038_at	UBE4A	9354	blue	-0.349439	0.0396282	-0.15497	0.374055	-0.441633	0.00790859	0.328999	0.0536312	0.64981	2.39682e-05	-0.545478	0.000701689	-0.0766934	0.661465	-0.177835	0.306756	-0.200639	0.247809	0.530663	0.00104017	-0.5186	0.00141473	-0.195069	0.261454	-0.38129	0.023824	-0.178258	0.305587	0.129629	0.457974	0.020798	0.905603	0.29496	0.0854074	-0.0433675	0.804626
201836_s_at	SUPT7L	9913	blue	-0.349291	0.0397182	-0.150948	0.386731	-0.400733	0.0170506	0.227965	0.187806	0.814895	2.54485e-09	-0.731783	5.88801e-07	0.0502675	0.774291	-0.151808	0.383998	-0.266588	0.121611	0.503304	0.00205664	-0.673624	9.20002e-06	-0.211986	0.221507	-0.623443	6.31296e-05	-0.111809	0.522526	-0.232874	0.178218	-0.0904616	0.605293	0.21695	0.210623	0.253018	0.142513
203773_x_at	BLVRA	644	blue	-0.348456	0.040226	-0.370315	0.0285414	-0.47973	0.00354335	0.56103	0.000454981	0.749795	2.16981e-07	-0.765063	8.70013e-08	-0.367931	0.0296614	-0.411953	0.0139353	-0.67203	9.83561e-06	0.404154	0.0160444	-0.647559	2.61273e-05	-0.154157	0.376596	-0.47311	0.00410057	-0.144685	0.406957	-0.0876425	0.616628	-0.111127	0.525081	-0.34212	0.0442553	0.279962	0.103337
221855_at	SDHAF1	644096	blue	-0.347887	0.0405754	-0.387395	0.0214919	-0.605982	0.000114375	0.478355	0.00365333	0.810342	3.66463e-09	-0.737751	4.26767e-07	-0.158619	0.362768	-0.466656	0.00471515	-0.55371	0.000559373	0.556272	0.000520635	-0.576569	0.00028874	-0.034419	0.844384	-0.5379	0.000860136	-0.303248	0.0765861	0.0608967	0.728209	0.0176644	0.919776	0.00327026	0.985125	-0.0100693	0.95422
203846_at	TRIM32	22954	blue	-0.34682	0.041237	-0.44197	0.0078556	-0.399446	0.0174425	0.596734	0.00015453	0.843384	2.0226e-10	-0.887004	1.30008e-12	-0.405433	0.0156812	-0.448848	0.00683938	-0.649539	2.42196e-05	0.370471	0.0284693	-0.800321	7.91006e-09	-0.330212	0.0527029	-0.542579	0.000758963	-0.0541038	0.757562	-0.270455	0.116096	-0.193012	0.266614	-0.223375	0.197092	0.447273	0.00706145
219176_at	MAIP1	79568	blue	-0.346443	0.0414728	-0.282231	0.100456	-0.48041	0.00349005	0.206082	0.234944	0.914771	1.53207e-14	-0.815437	2.43517e-09	-0.17485	0.315077	-0.47696	0.00376796	-0.642683	3.14215e-05	0.686501	5.28353e-06	-0.501153	0.00216473	-0.428286	0.010265	-0.85842	4.3028e-11	-0.421322	0.0117147	-0.170366	0.32784	0.152736	0.381064	0.0392791	0.822738	0.17378	0.318095
222000_at	C1orf174	339448	blue	-0.345391	0.0421361	-0.153481	0.378718	-0.578985	0.000268484	0.312678	0.0674289	0.684564	5.75349e-06	-0.538425	0.000848233	-0.133614	0.444151	-0.267096	0.120877	-0.389594	0.0207	0.645959	2.77676e-05	-0.426882	0.0105444	-0.164542	0.34489	-0.489038	0.00287149	-0.38137	0.0237921	0.277176	0.106961	0.172054	0.322999	0.202598	0.243126	-0.196441	0.258047
214968_at	DDX51	317781	blue	-0.34484	0.0424872	-0.493058	0.00261748	-0.34162	0.0445867	0.276906	0.107316	0.392217	0.0197868	-0.428841	0.0101562	-0.353126	0.0374508	-0.546209	0.000687872	-0.387498	0.0214543	0.318401	0.0623047	-0.298031	0.0820514	-0.434585	0.00908772	-0.403281	0.0162964	-0.275775	0.108819	-0.0308386	0.860404	0.201368	0.246059	0.153065	0.380028	0.0935296	0.59306
212478_at	RMND5A	64795	blue	-0.344654	0.0426066	-0.250354	0.146908	-0.0169829	0.922861	0.0877811	0.616069	0.2121	0.221253	-0.284707	0.0973804	-0.251533	0.144952	-0.380757	0.024037	-0.258479	0.133807	0.092305	0.59793	-0.102437	0.558172	-0.414581	0.0132794	-0.319844	0.0610625	-0.115183	0.509971	-0.164183	0.345958	0.084406	0.62975	0.0648259	0.7114	0.196058	0.258996
200847_s_at	SARAF	51669	blue	-0.344451	0.0427369	-0.478875	0.00361139	-0.364227	0.0314728	0.47924	0.00358222	0.856595	5.24041e-11	-0.893299	5.29908e-13	-0.330393	0.0525656	-0.52523	0.00119638	-0.59378	0.000169789	0.404351	0.0159881	-0.796984	1.01225e-08	-0.366186	0.0305039	-0.646637	2.70617e-05	-0.131331	0.452044	-0.332668	0.0508632	-0.105063	0.548071	-0.0474041	0.786842	0.381387	0.0237852
211796_s_at	Trbc1	28639	blue	-0.344418	0.0427581	-0.519054	0.00139872	-0.117673	0.500804	0.392423	0.0197166	0.568736	0.000364158	-0.639751	3.50533e-05	-0.349498	0.0395926	-0.508786	0.00180211	-0.48672	0.00302749	0.181287	0.297309	-0.478247	0.00366214	-0.409438	0.0145883	-0.469968	0.00439052	-0.0323601	0.85359	-0.402918	0.0164022	-0.116881	0.50371	-0.147102	0.39908	0.467977	0.00458325
200749_at	RAN	5901	blue	-0.343781	0.0431689	-0.476651	0.00379379	-0.46682	0.00469861	0.46422	0.00496694	0.862562	2.7228e-11	-0.903572	1.07875e-13	-0.11214	0.521285	-0.431944	0.0095664	-0.4902	0.00279595	0.368578	0.0293542	-0.777474	3.93051e-08	-0.14658	0.400776	-0.634886	4.19257e-05	-0.0705979	0.68695	-0.368175	0.0295455	-0.179374	0.302519	-0.0646485	0.712156	0.379461	0.024562
202184_s_at	NUP133	55746	blue	-0.343759	0.0431828	-0.214067	0.216899	-0.359044	0.0341588	0.440046	0.00816201	0.39768	0.0179926	-0.388533	0.0210788	-0.00395061	0.98203	-0.0670542	0.701926	-0.032168	0.854449	0.245588	0.155015	-0.40891	0.0147285	-0.010651	0.951578	-0.066509	0.70424	0.0305701	0.861608	0.16461	0.344686	-0.139686	0.423528	0.210576	0.224668	-0.0229223	0.896011
218988_at	SLC35E3	55508	blue	-0.343369	0.0434363	-0.392724	0.0196142	-0.539045	0.000834335	0.282959	0.0995443	0.844505	1.81251e-10	-0.756641	1.45214e-07	-0.229404	0.184957	-0.587242	0.000208466	-0.591775	0.000180903	0.716545	1.29078e-06	-0.493261	0.0026052	-0.460385	0.00538692	-0.786622	2.11728e-08	-0.520347	0.00135406	0.010136	0.953917	0.300607	0.0793163	0.251662	0.144738	-0.0694821	0.691653
203983_at	TSNAX	7257	blue	-0.342064	0.044292	-0.232052	0.179799	-0.563533	0.000423484	0.172988	0.32034	0.875396	5.96752e-12	-0.707358	2.02303e-06	-0.257064	0.136025	-0.576142	0.000292461	-0.676702	8.07785e-06	0.894748	4.2761e-13	-0.394514	0.0190151	-0.515851	0.00151505	-0.874479	6.68722e-12	-0.692091	4.11685e-06	0.185326	0.286489	0.448768	0.00685046	0.243334	0.158961	-0.209243	0.227683
221084_at	HTR3B	9177	blue	-0.341543	0.0446376	-0.472236	0.0041795	-0.296233	0.0840034	0.547007	0.000673064	0.590666	0.000187328	-0.710517	1.73681e-06	-0.222856	0.198162	-0.241815	0.16166	-0.346901	0.0411863	0.0210812	0.904323	-0.684936	5.66027e-06	-0.146231	0.40191	-0.282729	0.0998313	0.239437	0.165951	-0.427926	0.010336	-0.426838	0.0105532	-0.257506	0.135329	0.642171	3.20291e-05
217942_at	MRPS35	60488	blue	-0.341173	0.0448846	-0.151121	0.386181	-0.566977	0.00038333	0.080379	0.646232	0.877674	4.47962e-12	-0.686626	5.2545e-06	-0.133548	0.444377	-0.455331	0.00598665	-0.602837	0.000126833	0.872077	8.97464e-12	-0.367351	0.0299392	-0.453296	0.00624397	-0.894301	4.56998e-13	-0.636642	3.93164e-05	0.102029	0.559747	0.406284	0.0154435	0.246327	0.153738	-0.155667	0.371883
215143_at	DPY19L2P2	349152	blue	-0.340446	0.0453722	-0.228071	0.187593	-0.587611	0.000206089	0.142245	0.414999	0.823567	1.23527e-09	-0.626715	5.62501e-05	-0.262239	0.128045	-0.57116	0.000339129	-0.709777	1.80034e-06	0.895591	3.76912e-13	-0.346739	0.0412877	-0.409689	0.014522	-0.833823	4.98691e-10	-0.719725	1.10037e-06	0.216581	0.211418	0.488011	0.0029397	0.178719	0.304319	-0.253849	0.141163
203376_at	CDC40	51362	blue	-0.340211	0.0455312	-0.344047	0.0429968	-0.542968	0.000751053	0.483206	0.00327806	0.937192	1.17875e-16	-0.903222	1.14208e-13	-0.19204	0.269078	-0.340603	0.0452665	-0.585575	0.000219511	0.527791	0.00112036	-0.772816	5.32711e-08	-0.183599	0.291083	-0.634791	4.20719e-05	-0.143026	0.412417	-0.209509	0.227078	-0.156452	0.369444	-0.136185	0.435351	0.341318	0.0447875
221257_x_at	FBXO38	81545	blue	-0.339397	0.0460839	-0.407419	0.0151311	-0.487983	0.0029416	0.276114	0.108366	0.730463	6.31532e-07	-0.623199	6.36711e-05	-0.486805	0.00302162	-0.653626	2.06738e-05	-0.68408	5.87672e-06	0.737676	4.28534e-07	-0.394657	0.018968	-0.518361	0.0014232	-0.674655	8.80936e-06	-0.578978	0.000268543	0.145969	0.402763	0.379971	0.0243544	0.193166	0.266226	-0.130859	0.453684
210871_x_at	SSX2IP	117178	blue	-0.339115	0.0462765	-0.185012	0.287323	-0.592841	0.000174918	0.29954	0.080441	0.861351	3.11726e-11	-0.727448	7.40017e-07	-0.273618	0.111728	-0.4323	0.00950062	-0.708977	1.87133e-06	0.784742	2.41023e-08	-0.463011	0.00509619	-0.335605	0.0487303	-0.730752	6.2194e-07	-0.520325	0.0013548	0.170733	0.326785	0.244985	0.156064	-0.016348	0.925737	-0.0789776	0.652008
219849_at	ZNF671	79891	blue	-0.338541	0.0466708	-0.452203	0.00638592	-0.466942	0.00468637	0.581487	0.00024885	0.464203	0.00496881	-0.428956	0.0101339	-0.471853	0.00421452	-0.325373	0.0564834	-0.469006	0.00448273	0.287499	0.0940011	-0.454416	0.00610113	-0.187851	0.279859	-0.121061	0.488465	-0.0620322	0.723339	0.131636	0.450984	-0.0533854	0.760686	-0.172427	0.321934	0.170891	0.326329
222355_at		NA	blue	-0.338504	0.0466966	-0.355151	0.0362962	-0.255917	0.137842	0.301018	0.0788867	0.288835	0.0924145	-0.245687	0.154844	-0.217348	0.209766	-0.395773	0.0186029	-0.376738	0.0256957	0.266648	0.121524	-0.206673	0.233575	-0.033532	0.848348	-0.162378	0.351358	-0.24522	0.155654	0.121682	0.48622	0.14956	0.391161	-0.0383984	0.826651	-0.166163	0.340089
220276_at	RERGL	79785	blue	-0.33825	0.0468716	-0.386394	0.0218606	-0.367335	0.0299469	0.362137	0.0325345	0.346704	0.0413091	-0.370041	0.0286682	-0.106618	0.54213	-0.169277	0.330989	-0.244472	0.156959	0.0932322	0.594241	-0.385882	0.0220513	0.0555368	0.75134	-0.141627	0.41705	0.0480656	0.783938	-0.0975429	0.577223	-0.167738	0.335467	-0.124397	0.476472	0.224736	0.194306
220160_s_at	KPTN	11133	blue	-0.338051	0.0470093	-0.380952	0.0239588	-0.564066	0.000417037	0.454224	0.00612548	0.217775	0.208851	-0.234821	0.174513	-0.0421816	0.80987	-0.123849	0.47843	-0.170372	0.327823	0.128582	0.461646	-0.221655	0.200653	0.520074	0.00136339	0.105406	0.546759	-0.033731	0.847458	0.238008	0.16857	-0.109739	0.530301	-0.145024	0.405849	-0.164876	0.343896
202969_at	DYRK2	8445	blue	-0.337913	0.0471057	-0.417871	0.0124951	-0.539985	0.00081367	0.373559	0.0270735	0.764476	9.0227e-08	-0.646585	2.71149e-05	-0.321317	0.0598153	-0.539959	0.000814236	-0.630343	4.94199e-05	0.644882	2.89246e-05	-0.470445	0.0043454	-0.410565	0.0142926	-0.611961	9.36847e-05	-0.44441	0.00748118	0.113236	0.517196	0.212545	0.220262	0.0890912	0.610792	-0.00200728	0.990869
206695_x_at	ZNF43	7594	blue	-0.336835	0.0478589	-0.195723	0.259827	-0.403055	0.0163621	-0.0663752	0.704808	0.622426	6.54173e-05	-0.528419	0.00110238	-0.195214	0.261092	-0.381411	0.0237759	-0.439333	0.00827803	0.593536	0.00017111	-0.184253	0.289339	-0.638856	3.62355e-05	-0.799016	8.71555e-09	-0.486277	0.00305815	-0.109631	0.530709	0.40002	0.0172669	0.264107	0.125251	0.032166	0.854459
219913_s_at	CRNKL1	51340	blue	-0.335662	0.0486897	-0.0774169	0.658464	-0.444322	0.00749453	0.0941606	0.590557	0.514337	0.00157294	-0.365837	0.0306747	0.0305024	0.861911	-0.0175241	0.920411	-0.267378	0.120469	0.473341	0.00407993	-0.282344	0.100313	-0.193264	0.26598	-0.426695	0.010582	-0.240098	0.164751	0.0360242	0.837222	0.147541	0.397659	0.0934449	0.593396	0.0310433	0.859487
214098_at	KIAA1107	23285	blue	-0.334908	0.04923	-0.265789	0.122775	-0.607286	0.000109541	0.537567	0.000867775	0.826972	9.20073e-10	-0.759805	1.20087e-07	-0.312233	0.06784	-0.301386	0.0785028	-0.646765	2.69299e-05	0.567973	0.00037236	-0.67602	8.31537e-06	-0.0703642	0.687934	-0.486974	0.00301006	-0.234261	0.175573	0.0643575	0.713397	-0.0619414	0.723727	-0.208484	0.229413	0.130193	0.456004
210035_s_at	SNORA66	26782	blue	-0.334528	0.0495042	-0.259106	0.132833	-0.307661	0.0721874	0.17709	0.308818	0.291752	0.0890242	-0.271553	0.114566	-0.266019	0.12244	-0.2009	0.247181	-0.232535	0.178869	0.245227	0.155642	-0.20654	0.233881	-0.308579	0.0712971	-0.317616	0.0629889	-0.237244	0.169981	0.0539002	0.758447	0.26174	0.128798	0.136801	0.433258	-0.0204802	0.907039
204868_at	MRPL58	3396	blue	-0.334378	0.0496128	-0.130435	0.455161	-0.511923	0.00166924	0.273932	0.111301	0.758036	1.33588e-07	-0.678214	7.57353e-06	0.0906853	0.604398	-0.105915	0.544811	-0.291612	0.0891855	0.462899	0.00510836	-0.507812	0.00184521	-0.0992719	0.570459	-0.580683	0.000255013	-0.150935	0.386771	-0.0870271	0.619114	-0.0845343	0.629227	0.0384049	0.826622	0.178022	0.30624
201603_at	PPP1R12A	4659	blue	-0.334377	0.0496133	-0.242321	0.160757	-0.561101	0.000454061	0.26164	0.12895	0.916021	1.21216e-14	-0.787248	2.02727e-08	-0.230424	0.182958	-0.448477	0.00689115	-0.643088	3.09465e-05	0.766505	7.95268e-08	-0.539057	0.000834066	-0.450455	0.00661884	-0.809994	3.76656e-09	-0.47778	0.00370021	0.0261329	0.881542	0.219086	0.206056	0.112131	0.521319	0.0175266	0.9204
201022_s_at	DSTN	11034	blue	-0.333392	0.0503306	-0.378626	0.0249049	-0.443785	0.00757559	0.376052	0.025988	0.915066	1.45031e-14	-0.930641	5.76795e-16	-0.117862	0.500112	-0.402298	0.0165839	-0.498053	0.00232931	0.458364	0.00562018	-0.737813	4.25331e-07	-0.314532	0.065734	-0.729575	6.61883e-07	-0.113338	0.516817	-0.37967	0.0244765	-0.126724	0.468199	-0.00764687	0.965226	0.401457	0.0168335
204499_at	AGTPBP1	23287	blue	-0.332533	0.0509627	-0.339154	0.0462498	-0.552977	0.000570904	0.155138	0.37353	0.856202	5.46572e-11	-0.813842	2.77122e-09	0.0852643	0.626259	-0.354271	0.0367943	-0.262857	0.127115	0.5645	0.000411846	-0.512568	0.00164301	-0.323146	0.0582938	-0.792134	1.43723e-08	-0.259014	0.132976	-0.234312	0.175476	0.0540127	0.757958	0.36937	0.0289814	0.148248	0.395379
218651_s_at	LARP6	55323	blue	-0.331794	0.0515117	-0.606753	0.000111496	-0.302157	0.0777042	0.453541	0.00621247	0.498028	0.00233069	-0.60179	0.00013124	-0.185008	0.287332	-0.438818	0.00836274	-0.081926	0.63988	0.11696	0.503422	-0.592873	0.000174739	-0.29672	0.0834715	-0.309668	0.0702527	0.0219774	0.900276	-0.218725	0.206822	-0.123265	0.480524	0.398883	0.0176163	0.180502	0.29944
217596_at	UPF3A	65110	blue	-0.331486	0.0517418	-0.15071	0.387488	-0.342151	0.0442348	-0.0513925	0.769374	0.577153	0.000283728	-0.412344	0.0138359	0.037097	0.832442	-0.379429	0.0245751	-0.317093	0.063448	0.594839	0.000164172	-0.118968	0.49607	-0.352027	0.0380893	-0.668425	1.14221e-05	-0.477543	0.00371973	0.00618479	0.971872	0.345904	0.0418116	0.390126	0.0205119	-0.15458	0.375274
202114_at	SNX2	6643	blue	-0.331317	0.0518691	-0.243529	0.158617	-0.481947	0.00337205	0.0290984	0.868211	0.776499	4.19134e-08	-0.691398	4.24737e-06	0.00257959	0.988266	-0.392558	0.0196706	-0.503766	0.00203403	0.642795	3.1289e-05	-0.297072	0.0830882	-0.306986	0.0728462	-0.813806	2.77929e-09	-0.406191	0.0154692	-0.199048	0.251658	0.189932	0.274467	0.106466	0.542708	0.123087	0.481162
201470_at	GSTO1	9446	blue	-0.330994	0.0521117	-0.226529	0.190677	-0.500058	0.00222169	0.0361594	0.836619	0.833211	5.27355e-10	-0.676641	8.09898e-06	-0.100561	0.56544	-0.519647	0.0013781	-0.560921	0.000456395	0.785982	2.21307e-08	-0.298676	0.0813596	-0.497174	0.00237794	-0.924735	2.12424e-15	-0.614743	8.52602e-05	-0.00525315	0.976107	0.410791	0.0142338	0.280189	0.103046	-0.109464	0.531338
212585_at	OSBPL8	114882	blue	-0.330817	0.0522446	-0.104867	0.548822	-0.632108	4.63753e-05	0.09156	0.600901	0.798201	9.25646e-09	-0.561448	0.000449575	-0.159335	0.360577	-0.408278	0.0148981	-0.602078	0.000130016	0.920813	4.76747e-15	-0.315123	0.0652003	-0.351147	0.0386071	-0.787484	1.99434e-08	-0.708211	1.94177e-06	0.311914	0.0681368	0.485429	0.00311753	0.246872	0.152799	-0.320037	0.0608978
219603_s_at	ZNF226	7769	blue	-0.330706	0.0523287	-0.34487	0.0424681	-0.423838	0.0111722	0.182891	0.29298	0.865814	1.88112e-11	-0.75426	1.67223e-07	-0.232408	0.179114	-0.612362	9.24258e-05	-0.665947	1.26437e-05	0.699446	2.93957e-06	-0.427996	0.0103221	-0.489242	0.0028581	-0.885393	1.62179e-12	-0.5285	0.00110008	-0.114834	0.511261	0.280285	0.102923	0.124008	0.477862	0.0574012	0.743269
212978_at	LRRC8B	23507	blue	-0.329484	0.0532585	-0.349657	0.039497	-0.595459	0.000160957	0.385126	0.0223357	0.953466	9.44929e-19	-0.863989	2.31764e-11	-0.228746	0.186256	-0.480838	0.0034568	-0.658559	1.70249e-05	0.676193	8.25439e-06	-0.673775	9.14189e-06	-0.284487	0.0976508	-0.754158	1.68237e-07	-0.357765	0.0348491	-0.0812911	0.642484	0.0598868	0.73255	0.00473627	0.978458	0.149221	0.392248
215022_x_at	ZNF33B	7582	blue	-0.329104	0.0535504	-0.189059	0.276721	-0.457452	0.00572835	0.168412	0.333502	0.702628	2.53301e-06	-0.592754	0.000175399	-0.164457	0.345142	-0.365098	0.031039	-0.474485	0.00397896	0.609784	0.000100791	-0.341704	0.0445304	-0.558577	0.000487843	-0.688687	4.79559e-06	-0.396425	0.0183925	0.0487129	0.781098	0.254296	0.14044	0.162622	0.350624	0.0605673	0.729624
218605_at	TFB2M	64216	blue	-0.328753	0.0538211	-0.292277	0.0884245	-0.474781	0.00395322	0.360293	0.0334952	0.906508	6.62342e-14	-0.843749	1.95183e-10	-0.0973164	0.578112	-0.387052	0.0216178	-0.553665	0.000560071	0.551364	0.000597052	-0.643279	3.07251e-05	-0.233596	0.176838	-0.697145	3.26962e-06	-0.225947	0.191848	-0.187335	0.281207	-0.0717085	0.68228	-0.0414435	0.813138	0.258138	0.134338
214078_at		NA	blue	-0.328524	0.053998	-0.423802	0.0111797	-0.583452	0.000234339	0.68757	5.03958e-06	0.548434	0.000647279	-0.591475	0.000182622	-0.268284	0.119169	-0.273567	0.111796	-0.469154	0.00446841	0.249786	0.147857	-0.639006	3.60344e-05	0.266917	0.121135	-0.117409	0.501773	-0.0373033	0.831523	0.137035	0.432465	-0.227698	0.188337	-0.31543	0.0649249	0.0822249	0.638656
219033_at	PARP8	79668	blue	-0.328352	0.0541318	-0.48001	0.00352131	-0.318184	0.0624932	0.365373	0.0309033	0.729835	6.52863e-07	-0.787772	1.95471e-08	-0.224833	0.194108	-0.46706	0.00467445	-0.457744	0.00569356	0.269058	0.118067	-0.601537	0.000132326	-0.290855	0.0900572	-0.628364	5.30467e-05	-0.101831	0.560515	-0.398672	0.0176819	-0.111679	0.523011	-0.0569062	0.745409	0.407453	0.0151216
213325_at	NECTIN3	25945	blue	-0.328187	0.0542595	-0.210587	0.224643	-0.554512	0.000546985	0.373735	0.0269956	0.808999	4.07304e-09	-0.672026	9.83694e-06	-0.300448	0.0794833	-0.38297	0.0231621	-0.724814	8.48504e-07	0.682986	6.16401e-06	-0.513261	0.00161527	-0.237303	0.169871	-0.627965	5.38063e-05	-0.43343	0.00929445	0.123144	0.480959	0.154128	0.376686	-0.153173	0.379685	0.03167	0.856679
208833_s_at	ATXN10	25814	blue	-0.327525	0.0547766	-0.464094	0.00498033	-0.399869	0.0173129	0.499423	0.00225531	0.861802	2.96443e-11	-0.929993	6.69064e-16	-0.211535	0.222513	-0.389723	0.0206541	-0.526827	0.00114845	0.307077	0.0727571	-0.777042	4.0441e-08	-0.264207	0.125102	-0.595861	0.000158905	0.0243483	0.88958	-0.448768	0.00685054	-0.287763	0.0936853	-0.198265	0.253566	0.555563	0.000531111
212740_at	PIK3R4	30849	blue	-0.327411	0.0548655	-0.352606	0.0377517	-0.344444	0.0427411	0.361868	0.0326729	0.81042	3.64193e-09	-0.752436	1.86126e-07	-0.486331	0.00305438	-0.593652	0.000170482	-0.760208	1.17186e-07	0.617348	7.79954e-05	-0.557679	0.000500391	-0.571839	0.000332399	-0.689362	4.65334e-06	-0.382626	0.0232963	-0.0860599	0.62303	0.161743	0.353269	-0.0493448	0.778329	0.170171	0.328402
219644_at	cep83	51134	blue	-0.32655	0.0555448	-0.228299	0.187142	-0.580028	0.000260137	0.197361	0.25578	0.790625	1.5999e-08	-0.64164	3.26724e-05	-0.236496	0.171371	-0.392616	0.019651	-0.652134	2.19098e-05	0.689524	4.61984e-06	-0.386562	0.0217986	-0.357423	0.0350361	-0.733643	5.33114e-07	-0.489479	0.00284264	0.0394861	0.821819	0.246658	0.153167	-0.0108889	0.950498	0.00642845	0.970764
207720_at	LOR	4014	blue	-0.325657	0.0562558	-0.298535	0.0815109	-0.166667	0.338606	0.213106	0.219019	0.464785	0.00490751	-0.387796	0.0213456	-0.415585	0.0130356	-0.540999	0.000791875	-0.5274	0.00113169	0.442482	0.00777575	-0.237328	0.169826	-0.60162	0.000131968	-0.482848	0.00330456	-0.414404	0.0133226	0.105976	0.54458	0.305899	0.0739188	0.128884	0.460585	-0.0586281	0.737972
218485_s_at	SLC35C1	55343	blue	-0.324917	0.0568501	-0.390543	0.0203657	-0.263343	0.126389	0.138719	0.426775	0.514391	0.00157085	-0.46538	0.00484562	-0.360648	0.0333085	-0.590942	0.000185708	-0.501568	0.00214351	0.506862	0.0018881	-0.153946	0.377259	-0.570956	0.000341179	-0.598644	0.00014533	-0.448862	0.00683732	-0.0344471	0.844259	0.349585	0.0395402	0.153313	0.379247	-0.0140071	0.936347
204496_at	STRN3	29966	blue	-0.324348	0.0573109	-0.341916	0.0443903	-0.404046	0.0160756	0.205792	0.235618	0.692034	4.12736e-06	-0.583231	0.000235927	-0.237756	0.169033	-0.42249	0.0114601	-0.487393	0.00298147	0.549587	0.000627082	-0.42982	0.00996694	-0.523345	0.00125521	-0.643278	3.07266e-05	-0.33963	0.045925	-0.0875539	0.616986	0.1914	0.270708	0.169913	0.329148	0.130415	0.455231
206329_at	EXTL1	2134	blue	-0.323073	0.0583539	-0.457544	0.00571732	-0.584961	0.000223711	0.680058	6.9974e-06	0.431446	0.00965907	-0.466429	0.00473813	-0.235849	0.172581	-0.178107	0.306004	-0.386343	0.0218798	0.148543	0.394428	-0.595531	0.00016059	0.488174	0.00292881	0.0390008	0.823974	0.0552983	0.752375	0.101012	0.563688	-0.277008	0.107182	-0.364464	0.0313546	0.103439	0.554306
208127_s_at	SOCS5	9655	blue	-0.32246	0.0588607	-0.248605	0.149846	-0.461763	0.00523258	0.183015	0.292647	0.86675	1.68813e-11	-0.772448	5.45484e-08	-0.168334	0.333729	-0.456654	0.00582432	-0.535048	0.000927511	0.701718	2.64369e-06	-0.497424	0.00236399	-0.523544	0.0012489	-0.838228	3.31442e-10	-0.435871	0.00886202	-0.0744482	0.67081	0.199027	0.251707	0.198735	0.252419	0.0769913	0.660228
210165_at	DNASE1	1773	blue	-0.322276	0.0590131	-0.328327	0.054151	-0.272247	0.113606	0.222364	0.199181	0.593286	0.000172472	-0.495304	0.00248426	-0.272714	0.112963	-0.531594	0.00101529	-0.455907	0.0059156	0.536228	0.000899086	-0.343804	0.0431538	-0.518487	0.00141874	-0.554789	0.000542755	-0.365722	0.0307314	0.0199634	0.909375	0.250785	0.146191	0.209626	0.226812	0.025912	0.882536
213361_at	TDRD7	23424	blue	-0.321392	0.0597517	-0.185509	0.286006	-0.406588	0.0153592	0.0277693	0.874182	0.712748	1.55744e-06	-0.681377	6.61005e-06	0.110145	0.528771	-0.115886	0.507375	-0.160036	0.358442	0.407572	0.0150893	-0.41596	0.0129457	-0.400221	0.0172058	-0.722573	9.52046e-07	-0.125031	0.47421	-0.374256	0.0267662	-0.00699931	0.968169	0.277294	0.106805	0.321871	0.059351
201607_at	PWP1	11137	blue	-0.318418	0.0622902	-0.217563	0.209305	-0.298793	0.0812348	0.257356	0.135564	0.785956	2.2171e-08	-0.772125	5.56923e-08	-0.114384	0.512931	-0.275623	0.109022	-0.465562	0.00482683	0.404062	0.0160709	-0.580498	0.000256453	-0.426834	0.0105539	-0.699571	2.92252e-06	-0.120824	0.489325	-0.339188	0.0462268	-0.0686054	0.695356	-0.0754114	0.666795	0.416829	0.0127392
220231_at	PPP1R17	10842	blue	-0.318075	0.0625879	-0.410077	0.0144199	-0.445995	0.00724629	0.200607	0.247887	0.683112	6.13031e-06	-0.667211	1.20065e-05	-0.196752	0.257279	-0.536359	0.000895995	-0.421666	0.0116391	0.507532	0.00185776	-0.369183	0.0290689	-0.467009	0.00467964	-0.729592	6.61265e-07	-0.4178	0.0125116	-0.0723098	0.679757	0.255157	0.139055	0.243095	0.159383	-0.0145893	0.933707
219250_s_at	FLRT3	23767	blue	-0.317069	0.0634687	-0.264173	0.125153	-0.446844	0.0071231	0.521436	0.00131739	0.623012	6.40886e-05	-0.605886	0.00011474	-0.444965	0.00739824	-0.421955	0.0115762	-0.658539	1.70387e-05	0.466951	0.00468543	-0.466203	0.00476109	-0.155049	0.373808	-0.353467	0.0372542	-0.287401	0.094117	0.210653	0.224493	0.0220841	0.899794	-0.239617	0.165623	-0.0137235	0.937634
203302_at	DCK	1633	blue	-0.316081	0.0643439	-0.216918	0.210691	-0.514069	0.00158341	-0.0210314	0.904548	0.836029	4.0704e-10	-0.656256	1.86488e-05	-0.118737	0.496914	-0.532277	0.000997378	-0.580655	0.000255226	0.849773	1.0696e-10	-0.271662	0.114414	-0.564774	0.000408608	-0.960311	7.20143e-20	-0.675325	8.56346e-06	0.0210403	0.904508	0.476009	0.00384783	0.319588	0.0612817	-0.129774	0.457469
220807_at	HBQ1	3049	blue	-0.315975	0.0644378	-0.4532	0.0062562	-0.695816	3.47548e-06	0.379115	0.0247036	0.790604	1.60226e-08	-0.703981	2.3764e-06	-0.25449	0.140127	-0.596976	0.000153336	-0.642261	3.19216e-05	0.695562	3.51608e-06	-0.424817	0.0109669	-0.223759	0.196302	-0.658448	1.71001e-05	-0.54365	0.000737337	0.18437	0.289027	0.271216	0.115034	0.0699938	0.689495	-0.164451	0.34516
201086_x_at	SON	6651	blue	-0.315964	0.0644481	-0.231996	0.179907	-0.211184	0.2233	0.140126	0.422053	0.678441	7.50028e-06	-0.693571	3.85006e-06	-0.00283428	0.987108	-0.220538	0.202989	-0.208083	0.230328	0.335762	0.0486183	-0.527023	0.00114269	-0.449275	0.00678014	-0.61186	9.40057e-05	-0.0343908	0.844511	-0.397972	0.0179006	-0.0935766	0.592873	0.251074	0.14571	0.364197	0.0314881
200056_s_at	C1D	10438	blue	-0.315345	0.0650014	-0.310381	0.0695761	-0.410379	0.0143409	0.0848787	0.627826	0.844298	1.84966e-10	-0.777041	4.04454e-08	-0.151364	0.385408	-0.55108	0.000601767	-0.571184	0.000338895	0.678021	7.6363e-06	-0.418757	0.0122907	-0.575678	0.00029655	-0.932387	3.83721e-16	-0.487678	0.00296213	-0.2104	0.225062	0.284608	0.0975019	0.214582	0.215767	0.108733	0.5341
200040_at	KHDRBS1	10657	blue	-0.31494	0.065365	-0.150131	0.389335	-0.220476	0.20312	-0.0879071	0.615561	0.612354	9.24512e-05	-0.571612	0.000334639	0.148543	0.394429	-0.223874	0.196067	-0.0710575	0.685016	0.418699	0.0123038	-0.368758	0.0292688	-0.501281	0.00215819	-0.710283	1.75662e-06	-0.189615	0.275285	-0.335789	0.0485997	0.142405	0.414469	0.522956	0.00126768	0.1478	0.396822
203917_at	CXADR	1525	blue	-0.313681	0.0665078	-0.389567	0.0207095	-0.298332	0.0817283	0.421603	0.0116531	0.583935	0.000230884	-0.653379	2.08738e-05	-0.116059	0.506736	-0.271487	0.114658	-0.133322	0.445155	0.177521	0.307625	-0.611246	9.59694e-05	-0.276323	0.108089	-0.362224	0.0324898	0.0602816	0.730852	-0.213719	0.217665	-0.191098	0.271478	0.264375	0.124854	0.295047	0.0853109
204671_s_at	ANKRD6	22881	blue	-0.312843	0.0672767	-0.45239	0.00636139	-0.450891	0.00656007	0.610491	9.84344e-05	0.540348	0.000805803	-0.610268	9.91726e-05	-0.179166	0.303092	-0.252276	0.143728	-0.366162	0.0305157	0.12459	0.475782	-0.688172	4.90655e-06	0.135565	0.437466	-0.19309	0.266418	0.0750966	0.668106	-0.108157	0.536282	-0.267798	0.119866	-0.227381	0.188969	0.27344	0.111969
219512_at	dsn1	79980	blue	-0.311821	0.0682235	-0.530368	0.00104816	-0.283889	0.0983888	0.438204	0.00846471	0.502672	0.00208788	-0.653197	2.10231e-05	-0.263512	0.126136	-0.500193	0.00221462	-0.387336	0.0215137	0.116622	0.504664	-0.335304	0.0489459	-0.311025	0.0689682	-0.387851	0.0213256	-0.0269556	0.87784	-0.223943	0.195927	-0.138386	0.427896	-0.105812	0.545206	0.28597	0.0958399
218609_s_at	NUDT2	318	blue	-0.311701	0.0683352	-0.213691	0.217727	-0.512305	0.00165369	-0.022514	0.897853	0.772549	5.41958e-08	-0.598186	0.000147491	-0.0098171	0.955365	-0.478309	0.00365709	-0.437165	0.00863969	0.786816	2.08902e-08	-0.20663	0.233673	-0.543789	0.000734584	-0.914612	1.57817e-14	-0.656674	1.83438e-05	0.0738992	0.673103	0.486387	0.00305047	0.444157	0.00751931	-0.224177	0.195446
218092_s_at	AGFG1	3267	blue	-0.311554	0.0684728	-0.486632	0.00303355	-0.184598	0.288422	0.372656	0.0274756	0.661726	1.50014e-05	-0.720818	1.04113e-06	-0.217292	0.209887	-0.452035	0.006408	-0.348796	0.0400188	0.244532	0.156855	-0.586963	0.000210283	-0.426512	0.010619	-0.509907	0.0017536	-0.023261	0.894483	-0.378195	0.0250839	-0.157408	0.36649	0.12959	0.458113	0.393822	0.0192448
219446_at	RIC8B	55188	blue	-0.31142	0.0685983	-0.339375	0.0460988	-0.441781	0.00788531	0.20598	0.23518	0.646341	2.73684e-05	-0.461538	0.00525758	-0.405951	0.015536	-0.573612	0.000315395	-0.680897	6.74879e-06	0.687676	5.01583e-06	-0.238647	0.167395	-0.543652	0.000737307	-0.62926	5.13764e-05	-0.58341	0.00023464	0.171159	0.325562	0.434496	0.00910343	0.0917311	0.600218	-0.128688	0.461275
213385_at	CHN2	1124	blue	-0.311283	0.0687265	-0.367752	0.0297468	-0.377188	0.0255053	0.149837	0.390273	0.65809	1.73449e-05	-0.650242	2.35724e-05	-0.0433061	0.804898	-0.459558	0.00548135	-0.193032	0.266566	0.476271	0.00382569	-0.391254	0.020118	-0.460573	0.00536557	-0.648155	2.55396e-05	-0.269106	0.117999	-0.133683	0.443913	0.143916	0.409482	0.495205	0.00249001	0.0264415	0.880153
203817_at	GUCY1B3	2983	blue	-0.311217	0.0687876	-0.320541	0.0604699	-0.480075	0.0035162	0.339916	0.0457303	0.928154	1.0122e-15	-0.863431	2.46892e-11	-0.256613	0.136736	-0.478925	0.00360741	-0.685007	5.64268e-06	0.620269	7.05163e-05	-0.685256	5.58136e-06	-0.334957	0.0491947	-0.770823	6.05379e-08	-0.307767	0.0720842	-0.215734	0.213254	0.0411512	0.814433	-0.0714747	0.683262	0.250549	0.146583
219193_at	WDR70	55100	blue	-0.311166	0.0688356	-0.582883	0.000238459	-0.307611	0.0722355	0.38314	0.023096	0.649224	2.45139e-05	-0.72635	7.83568e-07	-0.211808	0.221905	-0.566902	0.000384162	-0.305619	0.0741967	0.282263	0.100415	-0.548761	0.00064149	-0.436181	0.00880834	-0.5266	0.00115516	-0.0993208	0.570268	-0.302147	0.0777146	-0.0300379	0.863995	0.253815	0.141217	0.252209	0.143838
208837_at	TMED3	23423	blue	-0.310865	0.0691187	-0.485845	0.00308825	-0.527797	0.00112018	0.535233	0.000922994	0.853398	7.35397e-11	-0.889418	9.27438e-13	-0.0885383	0.613017	-0.40338	0.0162675	-0.432178	0.00952311	0.358588	0.0344034	-0.745701	2.74221e-07	-0.0814156	0.641973	-0.549634	0.000626263	-0.0619723	0.723595	-0.248988	0.1492	-0.235256	0.173693	-0.00964674	0.956139	0.311273	0.0687357
202335_s_at	UBE2B	7320	blue	-0.310781	0.0691984	-0.213435	0.21829	-0.571424	0.000336502	0.304502	0.075315	0.657096	1.80413e-05	-0.535248	0.00092263	-0.00443964	0.979807	-0.318348	0.0623512	-0.356141	0.0357426	0.579023	0.000268175	-0.363159	0.0320116	-0.0638658	0.715495	-0.501662	0.00213871	-0.414153	0.0133843	0.267007	0.121005	0.183911	0.29025	0.166301	0.339685	-0.251786	0.144534
219421_at	TTC33	23548	blue	-0.310117	0.0698254	-0.241939	0.161438	-0.503898	0.00202761	-0.0257394	0.883313	0.839482	2.94388e-10	-0.705894	2.16991e-06	-0.0444798	0.799716	-0.491504	0.00271323	-0.520998	0.00133204	0.764241	9.15495e-08	-0.312436	0.0676521	-0.530573	0.0010426	-0.958558	1.44993e-19	-0.574826	0.000304196	-0.101295	0.562591	0.368126	0.0295685	0.309587	0.0703297	-0.0206394	0.906319
203224_at	RFK	55312	blue	-0.307946	0.0719095	-0.207632	0.231365	-0.603296	0.000124942	0.125896	0.471134	0.856329	5.39213e-11	-0.703469	2.43459e-06	-0.116913	0.503593	-0.449333	0.00677216	-0.595734	0.000159553	0.80259	6.67088e-09	-0.437067	0.0086564	-0.276881	0.10735	-0.834173	4.82981e-10	-0.570339	0.000347428	0.0440256	0.80172	0.32222	0.0590602	0.159148	0.36115	-0.114572	0.512233
213822_s_at	UBE3B	89910	blue	-0.307651	0.0721965	-0.124156	0.477334	-0.231399	0.181061	0.107307	0.539508	0.539912	0.000815256	-0.444649	0.00744533	-0.0963359	0.581966	-0.405002	0.0158029	-0.384065	0.0227392	0.560678	0.000459575	-0.22273	0.198421	-0.335856	0.0485517	-0.583336	0.000235174	-0.472517	0.00415396	0.148336	0.395093	0.298779	0.0812502	0.266079	0.122351	-0.180067	0.300626
203654_s_at	COIL	8161	blue	-0.307349	0.0724916	-0.108822	0.533764	-0.477461	0.00372643	0.183564	0.291178	0.795165	1.1558e-08	-0.668904	1.11988e-05	0.0174071	0.92094	-0.172311	0.322265	-0.340717	0.0451898	0.614951	8.46586e-05	-0.46168	0.00524181	-0.398783	0.0176475	-0.67941	7.19515e-06	-0.289546	0.0915799	-0.0218863	0.900687	0.0991093	0.571094	0.234353	0.1754	0.0945871	0.588869
218055_s_at	WDR41	55255	blue	-0.307224	0.0726135	-0.0715901	0.682777	-0.323452	0.0580422	0.0296504	0.865733	0.670929	1.02972e-05	-0.555608	0.000530445	0.155911	0.371124	-0.246387	0.153634	-0.172043	0.32303	0.563064	0.000429229	-0.368385	0.0294453	-0.33373	0.0500836	-0.669908	1.07432e-05	-0.324202	0.0574298	-0.0503283	0.774024	0.16462	0.344657	0.429489	0.0100306	-0.0442437	0.800758
201443_s_at	ATP6AP2	10159	blue	-0.306755	0.0730739	-0.384511	0.0225689	-0.41756	0.0125673	0.452285	0.00637521	0.887593	1.19813e-12	-0.888498	1.05579e-12	-0.270203	0.116451	-0.498032	0.00233045	-0.598804	0.000144582	0.508668	0.00180731	-0.738358	4.12817e-07	-0.304891	0.0749247	-0.661095	1.53862e-05	-0.197173	0.256242	-0.221316	0.201359	-0.0705527	0.68714	-0.0244346	0.889191	0.258207	0.134231
219093_at	PID1	55022	blue	-0.306531	0.0732937	-0.398494	0.0177374	-0.606198	0.000113561	0.432543	0.00945601	0.869783	1.18206e-11	-0.824634	1.12715e-09	-0.240817	0.16345	-0.465038	0.00488111	-0.66633	1.24475e-05	0.573422	0.000317176	-0.661547	1.51099e-05	-0.139711	0.423443	-0.649539	2.42192e-05	-0.302197	0.0776632	-0.0887069	0.612338	0.0177535	0.919372	-0.127845	0.464238	0.169416	0.330584
221482_s_at	ARPP19	10776	blue	-0.305775	0.0740418	-0.404214	0.0160274	-0.649181	2.4555e-05	0.213064	0.219111	0.868523	1.37207e-11	-0.799278	8.5479e-09	-0.135572	0.43744	-0.523902	0.00123759	-0.596361	0.000156385	0.656994	1.81135e-05	-0.491011	0.00274428	-0.288173	0.0931983	-0.837499	3.54925e-10	-0.463806	0.00501091	-0.120866	0.489171	0.213741	0.217616	0.120696	0.489789	0.0398844	0.82005
209551_at	YIPF4	84272	blue	-0.305607	0.0742091	-0.201494	0.245758	-0.243828	0.15809	-0.0597399	0.733183	0.431823	0.00958891	-0.312206	0.0678651	-0.0943252	0.589905	-0.287977	0.0934308	-0.237641	0.169246	0.446526	0.00716906	-0.119386	0.494545	-0.491918	0.00268747	-0.549549	0.000627731	-0.369186	0.0290674	-0.0575269	0.742726	0.310045	0.0698941	0.317662	0.0629488	0.0168816	0.92332
204591_at	CHL1	10752	blue	-0.305485	0.0743306	-0.216957	0.210607	-0.570732	0.000343436	0.299663	0.0803105	0.878535	4.01332e-12	-0.755071	1.59407e-07	-0.246073	0.154177	-0.425648	0.0107952	-0.681257	6.64458e-06	0.73288	5.5535e-07	-0.601046	0.000134458	-0.240517	0.163992	-0.729949	6.4893e-07	-0.450792	0.00657339	0.0327948	0.851644	0.177498	0.307689	-0.0167315	0.924	0.00834151	0.962069
204796_at	EML1	2009	blue	-0.304803	0.0750122	-0.172993	0.320325	-0.388523	0.0210825	0.217833	0.208727	0.761581	1.07798e-07	-0.680448	6.88082e-06	0.124319	0.47675	-0.191387	0.270741	-0.233114	0.177758	0.480698	0.00346767	-0.541511	0.000781085	-0.220816	0.202407	-0.594828	0.000164228	-0.115407	0.509144	-0.172432	0.321921	-0.0757557	0.665362	0.228154	0.187428	0.222475	0.198949
201372_s_at	CUL3	8452	blue	-0.304424	0.0753933	-0.0878494	0.615793	-0.534793	0.000933746	0.263457	0.126217	0.84364	1.97276e-10	-0.742624	3.26037e-07	-0.069867	0.690029	-0.241555	0.162126	-0.478284	0.00365915	0.657586	1.76951e-05	-0.535035	0.000927837	-0.223349	0.197146	-0.673347	9.30762e-06	-0.318563	0.0621644	0.0379398	0.828691	0.0501113	0.774974	0.0303662	0.862522	0.0504998	0.773275
205626_s_at	calb1	793	blue	-0.303687	0.0761395	-0.305709	0.0741074	-0.532426	0.00099351	0.403095	0.0163506	0.849778	1.06913e-10	-0.748853	2.29076e-07	-0.307669	0.0721793	-0.467145	0.00466592	-0.709432	1.83064e-06	0.649908	2.38785e-05	-0.610387	9.87771e-05	-0.239877	0.165152	-0.661238	1.52986e-05	-0.403946	0.0161041	0.0201964	0.908321	0.1256	0.472185	-0.0807634	0.644652	0.0683531	0.696423
208838_at	CAND1	55832	blue	-0.303033	0.0768053	-0.247492	0.151738	-0.608429	0.000105458	0.18254	0.293925	0.924626	2.1736e-15	-0.802586	6.67281e-09	-0.0597986	0.73293	-0.425106	0.0109069	-0.568175	0.000370176	0.754845	1.61551e-07	-0.521249	0.00132363	-0.283246	0.0991862	-0.844054	1.8944e-10	-0.454368	0.00610725	-0.0680313	0.697785	0.183529	0.291271	0.115884	0.507383	0.0382522	0.827301
213282_at	APOOL	139322	blue	-0.302439	0.0774143	-0.302487	0.0773654	-0.498901	0.00228323	0.532234	0.000998485	0.759581	1.21725e-07	-0.733883	5.26269e-07	-0.388146	0.0212186	-0.292493	0.0881788	-0.602533	0.000128098	0.457914	0.00567336	-0.725083	8.36798e-07	-0.175457	0.313375	-0.467043	0.00467622	-0.166138	0.340163	-0.0373041	0.83152	-0.090023	0.607051	-0.219679	0.2048	0.267113	0.120852
214769_at	CLCN4	1183	blue	-0.302431	0.077423	-0.342278	0.044151	-0.506646	0.001898	0.441888	0.00786849	0.829702	7.23215e-10	-0.809346	3.96362e-09	-0.294933	0.0854369	-0.414264	0.0133571	-0.553874	0.000556818	0.504783	0.00198503	-0.691579	4.21303e-06	-0.255124	0.139107	-0.58984	0.000192246	-0.200869	0.247256	-0.106302	0.543337	-0.0522239	0.765746	-0.0319636	0.855365	0.201264	0.246309
209531_at	GSTZ1	2954	blue	-0.302265	0.0775936	-0.147329	0.398346	-0.443885	0.00756049	0.0926045	0.596737	0.437152	0.00864195	-0.410584	0.0142875	0.284687	0.097405	-0.0123834	0.943714	0.185965	0.284802	0.309009	0.0708834	-0.279252	0.104252	-0.0926812	0.596432	-0.352205	0.0379854	-0.0799157	0.64814	0.0102645	0.953333	0.00131572	0.994015	0.554837	0.000542033	-0.0477835	0.785176
219558_at	ATP13A3	79572	blue	-0.302027	0.0778394	-0.130882	0.453605	-0.215363	0.214061	0.429688	0.00999222	0.356453	0.0355697	-0.362155	0.0325252	-0.305948	0.0738703	-0.140298	0.421479	-0.182032	0.295293	0.211978	0.221524	-0.402708	0.0164635	-0.246319	0.153752	-0.122705	0.482537	-0.0842862	0.630237	0.220085	0.203942	-0.0476433	0.785791	0.0768557	0.660791	-0.0322576	0.854048
202271_at	FBXO28	23219	blue	-0.301652	0.0782267	-0.181315	0.29723	-0.530169	0.00105361	0.283486	0.0988876	0.9254	1.8441e-15	-0.821815	1.43394e-09	-0.0721954	0.680236	-0.311746	0.0682936	-0.517862	0.00144108	0.673023	9.4351e-06	-0.626611	5.64576e-05	-0.240833	0.163422	-0.736763	4.50397e-07	-0.298629	0.0814097	-0.0913727	0.601649	0.0225343	0.897762	0.0578942	0.741139	0.145734	0.403529
212731_at	ANKRD46	157567	blue	-0.300269	0.079671	-0.154887	0.374312	-0.554933	0.000540577	0.0838229	0.632126	0.906572	6.55226e-14	-0.764675	8.9121e-08	-0.0309591	0.859864	-0.349709	0.0394656	-0.519528	0.00138222	0.753316	1.76778e-07	-0.469786	0.00440785	-0.364716	0.031229	-0.874841	6.39421e-12	-0.439025	0.00832865	-0.116187	0.506267	0.19953	0.250486	0.164729	0.344333	0.0722855	0.679858
202693_s_at	STK17A	9263	blue	-0.299492	0.0804917	0.0193558	0.912123	-0.278029	0.105841	0.181794	0.295936	0.660453	1.57869e-05	-0.542818	0.000754086	0.0507255	0.772288	-0.0491937	0.778991	-0.334048	0.0498523	0.434748	0.00905873	-0.483659	0.00324474	-0.23913	0.166512	-0.546017	0.00069148	-0.159749	0.359314	-0.101153	0.563141	-0.0279975	0.873156	-0.00244805	0.988864	0.220179	0.203744
201283_s_at	trak1	22906	blue	-0.299482	0.0805024	-0.162699	0.350393	-0.298678	0.0813574	0.0807353	0.644767	0.337733	0.0472303	-0.320067	0.0608723	-0.0102588	0.953359	-0.0665507	0.704063	-0.118066	0.499366	0.195945	0.259275	-0.30291	0.0769311	-0.121131	0.488213	-0.316469	0.0639988	-0.022205	0.899248	-0.169025	0.33172	0.00533217	0.975748	0.0326575	0.852259	0.259841	0.131698
207724_s_at	SPAST	6683	blue	-0.29915	0.0808541	-0.152479	0.381875	-0.353976	0.0369625	-0.0533781	0.760718	0.595708	0.000159683	-0.489986	0.00280975	0.168601	0.332951	-0.237634	0.169259	-0.193282	0.265934	0.5079	0.0018413	-0.160116	0.358197	-0.47133	0.00426271	-0.697676	3.19064e-06	-0.324497	0.0571905	-0.110429	0.527704	0.208221	0.230014	0.334526	0.0495055	0.0626873	0.720533
218518_at	FAM13B	51306	blue	-0.298715	0.0813182	-0.356631	0.0354714	-0.572867	0.000322444	0.313395	0.0667686	0.864811	2.11049e-11	-0.766298	8.05618e-08	-0.29447	0.0859526	-0.619455	7.25329e-05	-0.674223	8.97127e-06	0.760866	1.12595e-07	-0.488755	0.00289014	-0.431722	0.00960768	-0.772217	5.53634e-08	-0.542513	0.000760319	0.108036	0.536741	0.281609	0.101239	0.119852	0.492851	-0.0736787	0.674024
219240_s_at	c10orf88	80007	blue	-0.297875	0.0822193	-0.362942	0.0321222	-0.589731	0.000192903	0.408279	0.0148979	0.928833	8.69853e-16	-0.89356	5.09939e-13	-0.0819971	0.639589	-0.41966	0.0120852	-0.502744	0.00208432	0.565654	0.000398339	-0.691047	4.31499e-06	-0.173592	0.318627	-0.688418	4.85318e-06	-0.221275	0.201446	-0.148573	0.394331	-0.0747222	0.669667	0.0306661	0.861178	0.20437	0.23894
219355_at	cxorf57	55086	blue	-0.297178	0.0829731	-0.0475104	0.786375	-0.279611	0.103789	0.0611939	0.726934	0.580491	0.000256504	-0.46728	0.00465243	0.126541	0.468844	-0.156137	0.370423	-0.108412	0.535316	0.472188	0.00418385	-0.398574	0.0177125	-0.335668	0.0486857	-0.535615	0.000913768	-0.207732	0.231135	-0.0159922	0.927349	0.0887552	0.612144	0.391649	0.0199815	0.0224581	0.898106
204127_at	RFC3	5983	blue	-0.297141	0.0830135	-0.246628	0.153219	-0.298321	0.0817402	0.195454	0.260495	0.647663	2.60242e-05	-0.567582	0.00037663	-0.38558	0.0221645	-0.464693	0.00491714	-0.64	3.47312e-05	0.507394	0.00186399	-0.34735	0.0409069	-0.563179	0.000427817	-0.651634	2.23388e-05	-0.370137	0.0286241	-0.1078	0.537636	0.225389	0.192979	-0.0467028	0.789925	0.14581	0.403282
200877_at	CCT4	10575	blue	-0.296709	0.0834838	-0.300262	0.079678	-0.387145	0.0215837	0.136899	0.432925	0.868446	1.38472e-11	-0.833772	5.01041e-10	-0.0542498	0.756927	-0.405586	0.0156383	-0.471731	0.00422567	0.512702	0.00163764	-0.509837	0.0017566	-0.467662	0.00461437	-0.85688	5.08271e-11	-0.24804	0.150805	-0.399657	0.017378	0.0308312	0.860438	0.111428	0.523953	0.343512	0.0433433
218073_s_at	NDC1	55706	blue	-0.295963	0.0843	-0.242823	0.159864	-0.142086	0.415526	0.144865	0.40637	0.352846	0.0376124	-0.380138	0.0242864	-0.287951	0.0934613	-0.358263	0.034579	-0.25647	0.136963	0.223162	0.197531	-0.251919	0.144314	-0.568001	0.000372055	-0.431158	0.00971303	-0.197676	0.255007	-0.0845068	0.629339	0.193849	0.264507	0.230554	0.182704	0.151933	0.383604
208731_at	RAB2A	5862	blue	-0.295686	0.0846049	-0.217457	0.209531	-0.441117	0.00799016	0.233814	0.176423	0.902251	1.33673e-13	-0.838329	3.2831e-10	-0.09216	0.598508	-0.308832	0.0710537	-0.53273	0.000985634	0.559169	0.000479732	-0.646229	2.74843e-05	-0.28674	0.0949102	-0.756684	1.44841e-07	-0.197587	0.255225	-0.318548	0.0621771	-0.0594547	0.73441	-0.0418472	0.81135	0.347748	0.0406612
218354_at	TRAPPC2L	51693	blue	-0.295605	0.0846944	-0.295973	0.0842884	-0.34281	0.0438011	0.102444	0.558142	0.758508	1.29854e-07	-0.757022	1.41954e-07	0.10396	0.552302	-0.343528	0.0433329	-0.309299	0.0706051	0.404778	0.0158665	-0.465205	0.00486378	-0.373461	0.0271166	-0.78171	2.96223e-08	-0.169113	0.331465	-0.436767	0.00870752	-0.00889886	0.959536	0.161569	0.353796	0.352216	0.0379791
212333_at	FAM98A	25940	blue	-0.295382	0.08494	-0.3375	0.0473929	-0.265159	0.123698	0.414583	0.0132787	0.440462	0.0080949	-0.550092	0.000618409	0.046229	0.792009	-0.0657826	0.707327	0.0750899	0.668134	0.0437294	0.803028	-0.562717	0.000433537	0.00202827	0.990774	-0.121023	0.488602	0.279988	0.103303	-0.258444	0.133862	-0.406765	0.0153104	0.122304	0.483979	0.337769	0.0472054
215272_at	OGG1	4968	blue	-0.294604	0.0858029	-0.306858	0.0729723	-0.273571	0.111791	0.410604	0.0142825	0.139145	0.425343	-0.160132	0.358149	-0.128379	0.462359	-0.124862	0.474813	-0.131738	0.450629	0.00859817	0.960903	-0.371387	0.0280495	0.270518	0.116008	0.0931413	0.594602	0.0445311	0.79949	0.124142	0.477382	-0.0813305	0.642322	-0.0711772	0.684512	-0.0408311	0.815851
203781_at	MRPL33	9553	blue	-0.293832	0.0866659	-0.295858	0.0844152	-0.487216	0.00299352	0.178882	0.303871	0.797954	9.42712e-09	-0.647236	2.64519e-05	-0.206712	0.233483	-0.579383	0.000265267	-0.664875	1.32086e-05	0.733724	5.30796e-07	-0.32522	0.0566066	-0.379131	0.024697	-0.821391	1.48622e-09	-0.622614	6.4989e-05	0.0800476	0.647596	0.362254	0.0324741	0.0976858	0.576662	-0.11715	0.502724
219299_at	TRMT12	55039	blue	-0.293788	0.086716	-0.324219	0.0574159	-0.433809	0.0092261	0.512604	0.00164157	0.743656	3.07727e-07	-0.740267	3.71664e-07	-0.000729113	0.996683	-0.235201	0.173797	-0.274596	0.110402	0.346044	0.0417231	-0.711044	1.69279e-06	-0.071354	0.683769	-0.421117	0.0117598	-0.00724716	0.967042	-0.114907	0.510992	-0.223994	0.19582	0.0533689	0.760758	0.257444	0.135427
204897_at	PTGER4	5734	blue	-0.292457	0.0882198	-0.246417	0.153583	0.129865	0.457152	0.300247	0.0796947	0.230944	0.181945	-0.222067	0.199797	-0.315861	0.0645393	-0.324893	0.0568701	-0.315887	0.0645165	0.129918	0.456967	-0.240953	0.163206	-0.385426	0.0222224	-0.151594	0.384678	-0.0944851	0.589272	-0.030666	0.861178	0.0449255	0.79775	-0.00826383	0.962422	0.0656505	0.707889
204547_at	RAB40B	10966	blue	-0.291717	0.0890651	-0.46555	0.00482812	-0.374215	0.0267843	0.349261	0.0397363	0.426936	0.0105334	-0.526565	0.00115622	-0.0271235	0.877085	-0.371305	0.0280866	-0.132778	0.44703	0.17329	0.319483	-0.32443	0.0572443	-0.108625	0.534509	-0.298072	0.0820078	-0.0507415	0.772218	-0.0996745	0.568889	-0.0716135	0.682679	0.225455	0.192844	0.0985624	0.57323
214764_at	RRP15	51018	blue	-0.291225	0.0896306	-0.340376	0.0454192	-0.394629	0.0189772	0.39978	0.0173401	0.459543	0.00548304	-0.420049	0.0119975	-0.231605	0.180663	-0.220479	0.203113	-0.375171	0.0263672	0.250411	0.146813	-0.396241	0.0184514	-0.165203	0.342928	-0.291924	0.088828	-0.122351	0.483811	0.0104301	0.952581	0.00914482	0.958419	-0.128027	0.463597	0.128324	0.462554
207098_s_at	MFN1	55669	blue	-0.290854	0.0900576	-0.328012	0.0543963	-0.3764	0.0258392	0.1148	0.51139	0.738065	4.19507e-07	-0.64301	3.10372e-05	-0.129533	0.458313	-0.467409	0.0046396	-0.447773	0.00699026	0.554573	0.000546047	-0.431363	0.00967472	-0.35349	0.0372411	-0.707441	2.01507e-06	-0.330221	0.052696	-0.209837	0.226336	0.161488	0.354039	0.256577	0.136793	0.128781	0.460948
218042_at	COPS4	51138	blue	-0.290376	0.0906116	-0.340108	0.0456002	-0.492056	0.0026789	0.264087	0.125281	0.933638	2.84644e-16	-0.904154	9.80586e-14	-0.0724737	0.679069	-0.439009	0.00833136	-0.55843	0.000489884	0.560447	0.000462602	-0.602433	0.000128518	-0.328565	0.0539661	-0.837877	3.42578e-10	-0.270737	0.115701	-0.311539	0.0684866	-0.0107238	0.951247	0.0081821	0.962793	0.296013	0.0842453
213410_at	EDRF1	26098	blue	-0.290357	0.0906344	-0.136213	0.435256	-0.32199	0.0592517	0.273022	0.11254	0.37457	0.0266286	-0.335029	0.0491427	0.060342	0.730593	-0.030517	0.861846	-0.0085193	0.961261	0.248683	0.149715	-0.370683	0.0283717	0.0820873	0.639219	-0.105743	0.545469	0.0398576	0.820169	0.052784	0.763305	-0.122625	0.482824	0.211851	0.221807	0.0146581	0.933396
203090_at	SDF2	6388	blue	-0.290023	0.0910223	-0.31934	0.0614946	-0.45552	0.00596322	0.183816	0.290504	0.858188	4.41274e-11	-0.799145	8.63266e-09	-0.020224	0.908197	-0.381972	0.0235535	-0.463323	0.0050626	0.529838	0.00106268	-0.495559	0.00246953	-0.335496	0.0488085	-0.812922	2.98401e-09	-0.27474	0.110207	-0.295909	0.0843597	0.0290754	0.868314	0.0780103	0.656006	0.291653	0.0891386
213227_at	PGRMC2	10424	blue	-0.289995	0.0910556	-0.334497	0.0495263	-0.417728	0.0125284	0.396487	0.0183725	0.884895	1.7355e-12	-0.889921	8.63506e-13	-0.144163	0.408671	-0.374759	0.0265464	-0.52395	0.00123608	0.461539	0.00525746	-0.756982	1.42296e-07	-0.295971	0.0842908	-0.681686	6.5222e-06	-0.118444	0.497982	-0.316156	0.064277	-0.142305	0.414802	-0.0575474	0.742637	0.384328	0.0226385
201483_s_at	SUPT4H1	6827	blue	-0.287267	0.0942784	-0.188473	0.27824	-0.391533	0.0200216	0.0896095	0.60871	0.713926	1.46978e-06	-0.637506	3.80871e-05	-0.0071681	0.967402	-0.257439	0.135434	-0.400132	0.0172329	0.467588	0.00462175	-0.403511	0.0162296	-0.316494	0.0639767	-0.708156	1.94699e-06	-0.260776	0.130264	-0.2635	0.126154	0.0717401	0.682147	0.0450554	0.797178	0.239958	0.165003
200903_s_at	AHCY	191	blue	-0.287056	0.0945303	-0.0773864	0.65859	-0.444089	0.0075296	0.00109214	0.995032	0.759101	1.25298e-07	-0.655062	1.95449e-05	0.21065	0.2245	-0.137631	0.430448	-0.199408	0.250783	0.536006	0.000904385	-0.380776	0.0240295	-0.252263	0.143748	-0.763603	9.52229e-08	-0.271137	0.115144	-0.198218	0.25368	0.0820078	0.639545	0.294244	0.0862047	0.118901	0.496315
208407_s_at	TMX2-CTNND1	100528016	blue	-0.286603	0.0950756	0.0501777	0.774683	-0.0224815	0.898	0.361281	0.0329772	0.214626	0.215672	-0.219972	0.204181	-0.392042	0.0198467	0.0203431	0.907659	-0.362949	0.0321186	0.122184	0.484413	-0.343685	0.0432308	-0.167758	0.33541	0.0223774	0.89847	0.0570863	0.744631	0.109579	0.530903	-0.123336	0.48027	-0.304404	0.0754133	0.147878	0.396572
209270_at	LAMB3	3914	blue	-0.286481	0.0952225	-0.601675	0.000131733	-0.309762	0.0701633	0.534126	0.000950251	0.518219	0.00142829	-0.660623	1.56797e-05	-0.227058	0.189616	-0.354004	0.0369464	-0.264309	0.124952	-0.0223945	0.898393	-0.657829	1.75256e-05	-0.0439417	0.802091	-0.233925	0.176212	0.206031	0.235063	-0.406102	0.0154939	-0.36991	0.0287293	-0.168282	0.333881	0.511413	0.00169027
213365_at	ERI2	112479	blue	-0.2861	0.0956829	-0.109747	0.530273	-0.419754	0.012064	0.0476276	0.78586	0.536978	0.000881427	-0.402827	0.0164288	0.0474715	0.786546	-0.135639	0.437214	-0.0912105	0.602297	0.49141	0.00271917	-0.432329	0.00949533	-0.196916	0.256876	-0.474364	0.00398955	-0.257112	0.135948	0.0215577	0.902171	0.197006	0.256654	0.538899	0.000837602	-0.118198	0.498882
213902_at	ASAH1	427	blue	-0.285095	0.096906	-0.422635	0.0114288	-0.406015	0.0155183	0.348992	0.0398996	0.785039	2.36149e-08	-0.773581	5.07019e-08	-0.14565	0.403802	-0.532329	0.000996015	-0.564359	0.000413527	0.493641	0.0025823	-0.480701	0.00346744	-0.294636	0.0857678	-0.676956	7.99105e-06	-0.29182	0.0889466	-0.183011	0.292659	0.0556703	0.750762	-0.0130156	0.940845	0.151752	0.384177
205060_at	PARG	8505	blue	-0.284212	0.0979898	-0.484077	0.00321428	-0.525804	0.00117895	0.477627	0.00371282	0.70386	2.39004e-06	-0.78939	1.74551e-08	-0.126294	0.46972	-0.400292	0.0171841	-0.398091	0.0178633	0.274062	0.111124	-0.584989	0.000223516	-0.0865935	0.620868	-0.463953	0.00499523	-0.0295946	0.865984	-0.227077	0.189578	-0.202749	0.242766	-0.0953914	0.585689	0.316365	0.0640908
201562_s_at	SORD	6652	blue	0.281551	0.101313	0.0243974	0.889359	-0.0464465	0.791052	-0.269391	0.117596	0.0301304	0.86358	-0.0745365	0.670442	0.14243	0.414387	-0.112037	0.521671	0.0227659	0.896717	0.0331702	0.849965	0.193348	0.265769	-0.0279109	0.873545	-0.226732	0.190268	-0.106046	0.544312	-0.184003	0.290006	0.0549904	0.753711	0.0215844	0.90205	0.0349204	0.842146
221706_s_at	USE1	55850	blue	-0.279632	0.103761	-0.270601	0.115893	-0.553375	0.000564612	-0.0215042	0.902412	0.777444	3.9384e-08	-0.676712	8.07437e-06	0.146877	0.399812	-0.369159	0.02908	-0.346397	0.0415018	0.607518	0.000108703	-0.298392	0.0816638	-0.264972	0.123973	-0.851293	9.15175e-11	-0.407332	0.0151549	-0.216511	0.21157	0.210851	0.224048	0.270583	0.115918	0.0587994	0.737234
219736_at	TRIM36	55521	blue	-0.279015	0.104559	-0.375733	0.0261248	-0.566678	0.000386676	0.348729	0.0400595	0.917198	9.69017e-15	-0.836864	3.76626e-10	-0.260098	0.131302	-0.514433	0.00156921	-0.65831	1.71944e-05	0.660016	1.60651e-05	-0.664429	1.34498e-05	-0.307234	0.0726033	-0.751012	2.02219e-07	-0.371097	0.0281819	-0.11946	0.494277	0.0968366	0.579996	0.0290374	0.868485	0.129136	0.459704
212956_at	TBC1D9	23158	blue	-0.27884	0.104786	-0.30004	0.0799118	-0.45951	0.00548684	0.433006	0.00937144	0.886678	1.35992e-12	-0.873178	7.8483e-12	-0.220205	0.203691	-0.3839	0.0228026	-0.614103	8.71353e-05	0.512858	0.00163137	-0.753825	1.71567e-07	-0.189929	0.274475	-0.628887	5.2065e-05	-0.155685	0.371828	-0.222159	0.199606	-0.131839	0.450279	-0.170084	0.328655	0.326733	0.0553998
218703_at	SEC22A	26984	blue	-0.27844	0.105305	-0.17417	0.316994	-0.576013	0.000293595	0.234162	0.175762	0.836493	3.89892e-10	-0.627822	5.40799e-05	-0.180868	0.298444	-0.368498	0.0293918	-0.549209	0.000633634	0.791658	1.48682e-08	-0.440789	0.00804252	-0.430257	0.00988347	-0.717736	1.21623e-06	-0.522766	0.00127379	0.200763	0.247511	0.310689	0.0692845	0.198919	0.251971	-0.130271	0.455732
209206_at	LOC102724364	102724364	blue	-0.277319	0.106773	-0.192039	0.269079	-0.568318	0.000368635	0.198146	0.253856	0.860136	3.56618e-11	-0.691383	4.25031e-06	-0.188931	0.277052	-0.453646	0.00619898	-0.639558	3.5305e-05	0.815154	2.49191e-09	-0.424505	0.0110318	-0.375555	0.0262014	-0.79128	1.52734e-08	-0.576247	0.000291547	0.144168	0.408654	0.325678	0.0562386	0.116024	0.506867	-0.146144	0.402193
204681_s_at	RAPGEF5	9771	blue	-0.27686	0.107378	-0.513896	0.00159018	-0.14513	0.4055	0.246477	0.153479	0.406756	0.0153129	-0.487534	0.00297187	-0.149081	0.392698	-0.432857	0.00939849	-0.0189553	0.913934	0.116705	0.50436	-0.404842	0.0158481	-0.458781	0.00557142	-0.358155	0.0346376	-0.0195158	0.911399	-0.266841	0.121245	-0.0228642	0.896273	0.513426	0.00160869	0.168994	0.33181
221702_s_at	TM2D3	80213	blue	-0.27644	0.107934	-0.402555	0.0165084	-0.431775	0.00959789	0.494559	0.00252776	0.834649	4.62367e-10	-0.878919	3.82035e-12	-0.202799	0.242649	-0.446877	0.00711827	-0.485015	0.00314686	0.418265	0.0124038	-0.758565	1.29416e-07	-0.222306	0.199301	-0.564694	0.000409544	-0.0924127	0.597501	-0.220715	0.202619	-0.176189	0.311329	-0.0145485	0.933892	0.299358	0.080634
214005_at	GGCX	2677	blue	-0.276246	0.108192	-0.192472	0.267981	-0.507207	0.00187242	0.253277	0.142092	0.831349	6.241e-10	-0.680006	7.01301e-06	-0.257514	0.135316	-0.513934	0.0015887	-0.703988	2.37554e-06	0.779999	3.32319e-08	-0.433574	0.00926853	-0.320803	0.060248	-0.755701	1.53567e-07	-0.579015	0.00026824	0.149719	0.390653	0.308062	0.071797	0.0132783	0.939653	-0.12851	0.461898
204871_at	MTERF1	7978	blue	-0.275731	0.108877	-0.490267	0.00279168	-0.517966	0.00143734	0.474688	0.00396131	0.648098	2.55949e-05	-0.599365	0.000141985	-0.359802	0.0337547	-0.446571	0.0071625	-0.511328	0.00169379	0.417449	0.0125934	-0.509299	0.00177979	-0.311847	0.0681991	-0.405079	0.0157811	-0.201784	0.245065	0.00358688	0.983685	0.0422801	0.809434	-0.0364092	0.835505	0.13346	0.444679
204033_at	TRIP13	9319	blue	-0.275097	0.109727	-0.219153	0.205912	-0.470918	0.00430099	0.153056	0.380055	0.613945	8.76048e-05	-0.451605	0.00646478	-0.0322844	0.853928	-0.372492	0.0275493	-0.388709	0.0210157	0.638423	3.682e-05	-0.236768	0.170864	-0.193805	0.264618	-0.555962	0.0005252	-0.455038	0.00602314	0.178997	0.303554	0.292154	0.0885651	0.187553	0.280636	-0.228313	0.187113
214857_at	RPARP-AS1	100505761	blue	-0.275031	0.109815	-0.226121	0.191499	-0.561463	0.000449381	0.417069	0.0126824	0.475765	0.00386856	-0.446881	0.00711773	0.0872647	0.618154	-0.0359182	0.837694	-0.100439	0.565913	0.242622	0.160222	-0.528743	0.00109319	0.251728	0.14463	-0.146999	0.399416	-0.00683658	0.968909	0.121158	0.488117	-0.122918	0.481769	0.0897163	0.608281	-0.0231056	0.895184
206854_s_at	MAP3K7	6885	blue	-0.27454	0.110477	-0.246516	0.153411	-0.446299	0.00720195	0.249109	0.148996	0.856224	5.45297e-11	-0.81267	3.04506e-09	-0.121474	0.486972	-0.362574	0.0323102	-0.401369	0.0168597	0.576989	0.000285129	-0.601446	0.000132717	-0.410431	0.0143275	-0.723941	8.87532e-07	-0.253019	0.142511	-0.158204	0.364042	0.00472252	0.97852	0.217468	0.20951	0.181788	0.295951
206961_s_at	MED20	9477	blue	-0.274377	0.110697	-0.184425	0.28888	-0.176198	0.311301	0.29915	0.0808542	0.338949	0.0463904	-0.300088	0.0798618	-0.456031	0.00590031	-0.307781	0.0720702	-0.400615	0.0170863	0.256233	0.137338	-0.416864	0.0127308	-0.370352	0.0285242	-0.251909	0.14433	-0.168132	0.334316	0.0659561	0.706589	0.137467	0.431	0.0549429	0.753917	0.0841458	0.630809
221587_s_at	C19orf24	55009	blue	-0.27414	0.111017	-0.504483	0.00199937	-0.494213	0.00254821	0.484768	0.00316455	0.344293	0.0428386	-0.34709	0.0410686	-0.0746591	0.66993	-0.360618	0.0333238	-0.176559	0.310295	0.183851	0.29041	-0.324217	0.0574178	0.244002	0.157784	-0.0933573	0.593744	-0.131131	0.452738	0.178792	0.304118	-0.0265778	0.87954	0.127451	0.465628	-0.14646	0.401166
204641_at	NEK2	4751	blue	-0.273878	0.111373	-0.28463	0.0974759	-0.358068	0.034685	0.000774171	0.996478	0.469855	0.00440121	-0.347993	0.0405101	-0.0560715	0.749023	-0.471818	0.00421774	-0.363315	0.0319325	0.533069	0.000976935	0.0607324	0.728915	-0.390876	0.0202492	-0.610431	9.86312e-05	-0.540349	0.000805793	0.137006	0.432564	0.4138	0.0134716	0.267257	0.120644	-0.23951	0.165819
202165_at	PPP1R2	5504	blue	-0.272141	0.113752	-0.140464	0.420923	-0.49714	0.00237983	0.211872	0.22176	0.905704	7.58213e-14	-0.783329	2.65448e-08	-0.0654309	0.708823	-0.352066	0.0380665	-0.543109	0.000748191	0.704787	2.28721e-06	-0.602785	0.000127046	-0.261518	0.129135	-0.786872	2.08088e-08	-0.374334	0.0267323	-0.0890345	0.61102	0.110702	0.526676	0.0895916	0.608782	0.0787309	0.653027
202786_at	STK39	27347	blue	-0.271526	0.114603	-0.327506	0.0547912	-0.334419	0.0495829	0.405129	0.015767	0.560623	0.00046029	-0.642459	3.16858e-05	0.0839169	0.631743	-0.123392	0.480067	0.0412195	0.81413	0.132514	0.447944	-0.638456	3.67753e-05	-0.0268454	0.878336	-0.266146	0.122254	0.202055	0.244417	-0.263061	0.126809	-0.354875	0.0364521	0.228926	0.1859	0.310953	0.0690356
213327_s_at	USP12	219333	blue	-0.271374	0.114814	-0.381482	0.0237475	-0.59354	0.000171086	0.0680004	0.697916	0.59428	0.000167118	-0.489353	0.00285084	0.0730222	0.676771	-0.422654	0.0114247	-0.239042	0.166671	0.56681	0.000385192	-0.270605	0.115887	-0.253168	0.142268	-0.635775	4.05864e-05	-0.454143	0.00613577	0.0331252	0.850167	0.352077	0.0380603	0.479307	0.00357687	-0.177865	0.306673
203024_s_at	c5orf15	56951	blue	-0.269623	0.117267	-0.0636163	0.716561	-0.387976	0.0212801	0.123822	0.47853	0.718657	1.16123e-06	-0.59145	0.000182766	0.0764604	0.662432	-0.250642	0.146428	-0.21118	0.223309	0.636758	3.91489e-05	-0.398007	0.0178898	-0.373116	0.02727	-0.643919	2.9994e-05	-0.354398	0.0367219	0.0908096	0.6039	0.163655	0.347533	0.465428	0.00484071	-0.125639	0.472046
202892_at	CDC23	8697	blue	-0.269295	0.117731	0.0815955	0.641235	-0.0995525	0.569364	0.34416	0.0429242	0.33655	0.0480598	-0.261109	0.129757	-0.314465	0.0657947	-0.0255039	0.884374	-0.266687	0.121468	0.28867	0.0926096	-0.432998	0.00937282	-0.241166	0.162823	-0.084837	0.627996	-0.0379541	0.828627	0.223628	0.196571	-0.0663895	0.704747	-0.0418461	0.811355	0.0531725	0.761613
204615_x_at	IDI1	3422	blue	-0.267901	0.119717	-0.128051	0.463515	-0.541328	0.000784923	0.12656	0.468779	0.817046	2.13478e-09	-0.71104	1.69313e-06	0.111095	0.525202	-0.167447	0.336318	-0.289067	0.0921418	0.614305	8.65401e-05	-0.516071	0.00150683	-0.176713	0.309869	-0.724221	8.7484e-07	-0.318128	0.0625419	-0.0901141	0.606686	0.0732078	0.675994	0.276792	0.107467	0.039561	0.821486
220768_s_at	csnk1g3	1456	blue	-0.267807	0.119852	-0.302352	0.0775039	-0.35243	0.0378539	0.476504	0.00380608	0.731793	5.88508e-07	-0.803277	6.33273e-09	-0.168243	0.333994	-0.177578	0.307467	-0.344666	0.0425986	0.212243	0.220933	-0.765054	8.70504e-08	-0.192875	0.266962	-0.45564	0.00594848	0.129388	0.458818	-0.358531	0.0344342	-0.342039	0.0443085	-0.174763	0.315321	0.536301	0.000897355
202651_at	LPGAT1	9926	blue	-0.267806	0.119854	-0.312934	0.0671926	-0.359924	0.0336901	0.100375	0.566162	0.584633	0.000225983	-0.631408	4.75614e-05	0.118133	0.49912	-0.229987	0.183814	0.0152381	0.930766	0.294477	0.0859446	-0.382582	0.0233139	-0.352737	0.0376758	-0.565179	0.000403849	-0.0741528	0.672043	-0.274705	0.110254	-0.0276033	0.874928	0.483116	0.00328467	0.162083	0.352247
202614_at	SLC30A9	10463	blue	-0.267004	0.121009	-0.234449	0.175217	-0.512013	0.00166558	0.207371	0.231965	0.911474	2.795e-14	-0.854994	6.21556e-11	-0.0177711	0.919293	-0.314164	0.0660677	-0.466448	0.00473623	0.606302	0.000113174	-0.589717	0.000192986	-0.311011	0.0689817	-0.800753	7.65887e-09	-0.274626	0.11036	-0.227959	0.187817	0.0044293	0.979854	0.0625864	0.720965	0.244361	0.157155
206055_s_at	SNRPA1	6627	blue	-0.266312	0.122013	-0.420409	0.0119171	-0.243129	0.159322	0.366572	0.0303157	0.632545	4.56484e-05	-0.670108	1.06545e-05	-0.119547	0.49396	-0.474159	0.00400749	-0.339832	0.0457875	0.260154	0.131217	-0.492547	0.00264863	-0.210291	0.225309	-0.476483	0.00380787	-0.0613742	0.72616	-0.265105	0.123777	-0.134823	0.440001	0.04462	0.799098	0.236747	0.170903
204175_at	ZNF593	51042	blue	-0.266209	0.122163	-0.435217	0.00897619	-0.563683	0.000421661	0.484386	0.00319193	0.708477	1.9171e-06	-0.650227	2.35865e-05	-0.311273	0.0687352	-0.533104	0.00097606	-0.553681	0.00055982	0.52143	0.0013176	-0.54641	0.000684122	-0.189532	0.275501	-0.500889	0.00217835	-0.380443	0.0241635	0.120605	0.490119	0.129603	0.458068	0.0553497	0.752152	-0.0829191	0.635816
208673_s_at	SRSF3	6428	blue	-0.266027	0.122427	-0.108285	0.535798	-0.433722	0.00924175	0.145906	0.402969	0.882614	2.35729e-12	-0.760368	1.16056e-07	-0.0991931	0.570766	-0.356425	0.0355851	-0.577667	0.00027937	0.731757	5.8963e-07	-0.491135	0.00273641	-0.395405	0.0187227	-0.822284	1.37798e-09	-0.416506	0.0128156	-0.0845478	0.629172	0.17273	0.321072	0.0750835	0.668161	0.0930561	0.594941
212296_at	PSMD14	10213	blue	-0.262854	0.12712	-0.118168	0.498991	-0.472651	0.00414188	-0.0208631	0.905309	0.860324	3.49308e-11	-0.69947	2.93628e-06	-0.0541062	0.757552	-0.405776	0.015585	-0.53152	0.00101724	0.788133	1.90616e-08	-0.347288	0.0409459	-0.478338	0.00365472	-0.927619	1.13933e-15	-0.540045	0.000812369	-0.0878377	0.61584	0.320645	0.0603814	0.217668	0.20908	0.00243187	0.988938
202596_at	ENSA	2029	blue	-0.262164	0.128158	-0.444298	0.0074981	-0.556704	0.000514352	0.486027	0.00307553	0.752674	1.83555e-07	-0.843405	2.01848e-10	0.0299173	0.864536	-0.31932	0.0615116	-0.312484	0.0676081	0.267144	0.120807	-0.706513	2.10668e-06	0.0452011	0.796536	-0.481228	0.0034268	0.00753274	0.965744	-0.251885	0.14437	-0.266875	0.121195	-0.0320596	0.854935	0.287342	0.0941876
203137_at	WTAP	9589	blue	-0.26207	0.1283	-0.122509	0.483241	-0.32758	0.0547334	-0.0111558	0.949286	0.778312	3.71843e-08	-0.609188	0.00010282	-0.134847	0.43992	-0.434378	0.00912439	-0.566359	0.000390276	0.732415	5.69314e-07	-0.313271	0.066883	-0.578068	0.00027602	-0.883497	2.0954e-12	-0.560628	0.00046023	-0.0668594	0.702752	0.376996	0.0255865	0.20571	0.235809	-0.0134442	0.938901
214591_at	KLHL4	56062	blue	-0.261997	0.12841	-0.244029	0.157736	-0.306663	0.0731638	0.242296	0.160801	0.428651	0.0101933	-0.420812	0.0118274	-0.0429998	0.806251	-0.185298	0.286565	-0.0273721	0.875967	0.231304	0.181245	-0.38493	0.0224095	-0.365165	0.031006	-0.332412	0.0510526	-0.0601626	0.731364	-0.0116746	0.94693	-0.0056919	0.974112	0.370043	0.0286676	0.109595	0.530843
208801_at	SRP72	6731	blue	-0.260832	0.130179	-0.118716	0.496989	-0.406728	0.0153205	0.0238704	0.891735	0.871051	1.01572e-11	-0.73683	4.48764e-07	-0.023465	0.893563	-0.397006	0.0182064	-0.470392	0.00435041	0.738362	4.12743e-07	-0.436613	0.008734	-0.510112	0.00174489	-0.915106	1.43948e-14	-0.465844	0.00479784	-0.128456	0.462088	0.248952	0.14926	0.265557	0.123114	0.0419614	0.810844
200009_at	GDI2	2665	blue	-0.260329	0.130948	-0.258017	0.134529	-0.28582	0.0960223	0.164866	0.343925	0.694174	3.74593e-06	-0.721916	9.84555e-07	0.0976051	0.576979	-0.198021	0.254163	-0.180424	0.299652	0.257304	0.135646	-0.469885	0.00439844	-0.3214	0.0597456	-0.613891	8.77641e-05	0.0164492	0.925278	-0.468339	0.00454769	-0.172484	0.321772	0.163093	0.349212	0.43065	0.00980869
203156_at	AKAP11	11215	blue	-0.25956	0.132131	-0.198564	0.252836	-0.457232	0.0057547	0.173001	0.320303	0.889749	8.84939e-13	-0.82927	7.51474e-10	0.00935752	0.957453	-0.298103	0.0819739	-0.461603	0.00525033	0.574292	0.000309081	-0.604615	0.000119648	-0.288489	0.0928237	-0.788226	1.89375e-08	-0.219443	0.205298	-0.297563	0.0825567	-0.0221509	0.899493	0.0452608	0.796273	0.287448	0.0940609
203025_at	NAA10	8260	blue	-0.258636	0.133563	-0.301548	0.0783348	-0.3094	0.0705092	0.262404	0.127797	0.540648	0.000799372	-0.454571	0.00608165	-0.182055	0.295231	-0.555478	0.000532377	-0.471912	0.0042091	0.475123	0.00392358	-0.352308	0.0379254	-0.214341	0.216295	-0.50522	0.00196433	-0.427157	0.0104892	0.118715	0.496993	0.27502	0.109831	0.170724	0.326812	-0.163265	0.348697
209700_x_at	PDE4DIP	9659	blue	-0.258235	0.134187	-0.0384795	0.826291	-0.30682	0.0730094	-0.32956	0.0532005	0.398772	0.0176509	-0.30823	0.0716343	0.15607	0.370631	-0.18239	0.294329	-0.167916	0.334947	0.471103	0.00428376	0.0141432	0.93573	-0.348054	0.0404728	-0.700296	2.82554e-06	-0.433016	0.00936967	-0.137228	0.431809	0.398488	0.0177393	0.332189	0.0512182	-0.052752	0.763445
203696_s_at	RFC2	5982	blue	-0.256977	0.136161	-0.223137	0.197581	-0.421886	0.0115913	0.204352	0.238983	0.796893	1.01902e-08	-0.764281	9.13212e-08	0.108629	0.534492	-0.224666	0.194449	-0.31698	0.063547	0.427324	0.0104556	-0.513522	0.00160489	-0.190293	0.273539	-0.697741	3.18111e-06	-0.147157	0.398903	-0.298893	0.0811284	-0.0895292	0.609032	0.0445501	0.799406	0.303382	0.0764495
201501_s_at	GRSF1	2926	blue	-0.256897	0.136288	-0.093536	0.593035	-0.566935	0.000383794	0.0937475	0.592195	0.824717	1.11911e-09	-0.652456	2.16377e-05	-0.0882024	0.61437	-0.375046	0.0264215	-0.510439	0.00173098	0.821534	1.46838e-09	-0.398946	0.0175969	-0.338047	0.0470122	-0.788111	1.90905e-08	-0.563994	0.000417902	0.140362	0.421264	0.347317	0.0409278	0.253576	0.141605	-0.193004	0.266636
203299_s_at	AP1S2	8905	blue	-0.256567	0.13681	-0.217361	0.209738	-0.61805	7.61355e-05	0.267902	0.119716	0.829889	7.11242e-10	-0.672009	9.84401e-06	-0.220208	0.203683	-0.455127	0.00601199	-0.652952	2.12243e-05	0.779556	3.42308e-08	-0.458864	0.00556164	-0.232229	0.179458	-0.716821	1.27312e-06	-0.561208	0.000452672	0.194823	0.262068	0.280491	0.102659	0.0332362	0.84967	-0.158781	0.362273
211963_s_at	ARPC5	10092	blue	-0.255591	0.138361	-0.13463	0.440661	-0.212934	0.219398	-0.104007	0.552122	0.681613	6.54289e-06	-0.60429	0.000120931	0.180834	0.298536	-0.255232	0.138935	-0.174062	0.317296	0.464266	0.0049621	-0.321402	0.0597438	-0.519107	0.00139687	-0.810425	3.64048e-09	-0.245747	0.154739	-0.365931	0.0306288	0.132076	0.44946	0.407555	0.0150941	0.221777	0.2004
204245_s_at	RPP14	11102	blue	-0.254559	0.140016	-0.367683	0.0297798	-0.279793	0.103555	0.161908	0.352773	0.735903	4.71919e-07	-0.765721	8.35148e-08	0.0720722	0.680753	-0.333137	0.0505175	-0.323507	0.0579975	0.262224	0.128068	-0.503087	0.0020673	-0.284912	0.0971294	-0.699261	2.96491e-06	-0.0180762	0.917912	-0.583369	0.000234935	-0.161598	0.353708	0.00175601	0.992012	0.535596	0.000914214
221532_s_at	WDR61	80349	blue	-0.254557	0.140018	-0.259669	0.131962	-0.251265	0.145394	0.190391	0.27329	0.790992	1.55886e-08	-0.831187	6.33293e-10	0.0358638	0.837937	-0.260855	0.130144	-0.329603	0.0531674	0.298886	0.081136	-0.576295	0.000291127	-0.337309	0.0475266	-0.711589	1.64836e-06	0.00886321	0.959698	-0.562571	0.000435352	-0.219443	0.205299	-0.00232468	0.989426	0.538709	0.000841832
209839_at	DNM3	26052	blue	-0.254286	0.140456	-0.259546	0.132152	-0.553365	0.00056477	0.234239	0.175616	0.857208	4.90597e-11	-0.826468	9.61454e-10	0.044332	0.800368	-0.295779	0.084502	-0.364832	0.0311713	0.553023	0.000570183	-0.567411	0.000378519	-0.180398	0.299722	-0.707216	2.03686e-06	-0.220694	0.202662	-0.185678	0.285561	-0.0366264	0.834538	0.151206	0.38591	0.158636	0.362716
201237_at	CAPZA2	830	blue	-0.253957	0.140987	-0.265923	0.122579	-0.537042	0.000879933	0.152099	0.383076	0.858277	4.37014e-11	-0.769194	6.71479e-08	-0.0252117	0.88569	-0.419191	0.0121915	-0.555012	0.000539379	0.647126	2.65625e-05	-0.43043	0.0098504	-0.262436	0.127747	-0.830129	6.96183e-10	-0.424281	0.0110788	-0.14369	0.410227	0.148068	0.395957	0.0582096	0.739778	0.0875246	0.617104
209274_s_at	ISCA1	81689	blue	-0.25363	0.141517	-0.198765	0.252346	-0.432285	0.0095035	0.0712109	0.684371	0.862799	2.65129e-11	-0.789208	1.76792e-08	0.0305454	0.861719	-0.368542	0.0293711	-0.505082	0.00197081	0.598451	0.000146235	-0.472745	0.00413333	-0.310969	0.0690213	-0.873986	7.10697e-12	-0.329071	0.0535753	-0.30995	0.0699844	0.0941183	0.590725	0.0598344	0.732776	0.246449	0.153527
209570_s_at	NSG1	27065	blue	-0.253298	0.142057	-0.300455	0.0794761	-0.465289	0.00485504	0.536955	0.000881972	0.798114	9.31657e-09	-0.750256	2.1128e-07	-0.359357	0.0339912	-0.415571	0.0130391	-0.650588	2.32606e-05	0.511072	0.00170441	-0.722935	9.34603e-07	-0.0877292	0.616278	-0.479382	0.00357091	-0.226627	0.19048	0.00169227	0.992302	-0.0670356	0.702005	-0.205772	0.235663	0.129829	0.457275
208826_x_at	HINT1	3094	blue	-0.252604	0.143191	-0.262079	0.128286	-0.466432	0.00473781	0.047748	0.785332	0.864069	2.2966e-11	-0.788051	1.91706e-08	-0.00744136	0.96616	-0.447606	0.007014	-0.499063	0.00227453	0.629526	5.08895e-05	-0.416882	0.0127265	-0.408959	0.0147156	-0.917366	9.38134e-15	-0.403185	0.0163242	-0.278076	0.10578	0.176272	0.311096	0.153724	0.377956	0.164358	0.345436
209576_at	GNAI1	2770	blue	-0.251668	0.144728	-0.319393	0.0614489	-0.243009	0.159534	-0.0694648	0.691726	0.644946	2.88545e-05	-0.611429	9.53799e-05	-0.00855112	0.961116	-0.483705	0.00324138	-0.235265	0.173676	0.472839	0.00412489	-0.293844	0.0866531	-0.684879	5.67461e-06	-0.822689	1.33138e-09	-0.343315	0.0434715	-0.326642	0.0554719	0.246544	0.153363	0.517172	0.00146609	0.13879	0.426536
201344_at	UBE2D2	7322	blue	-0.251666	0.144731	-0.0626387	0.720741	-0.572616	0.00032485	0.260031	0.131406	0.816482	2.23582e-09	-0.715949	1.32969e-06	0.051351	0.769555	-0.140021	0.422407	-0.354226	0.0368197	0.614935	8.47044e-05	-0.559863	0.000470369	-0.0904254	0.605438	-0.606884	0.000111012	-0.252394	0.143534	0.0338323	0.847005	-0.0047136	0.978561	0.0851162	0.626861	0.0310361	0.859519
211725_s_at	BID	637	blue	-0.25154	0.14494	-0.278088	0.105764	-0.475836	0.00386257	0.0615835	0.725262	0.832794	5.4774e-10	-0.71531	1.37254e-06	-0.111913	0.522138	-0.524146	0.00122992	-0.580826	0.000253903	0.696959	3.29778e-06	-0.332027	0.0513386	-0.430642	0.0098102	-0.900221	1.84767e-13	-0.534532	0.000940171	-0.126418	0.46928	0.296933	0.0832397	0.17089	0.326332	0.0190194	0.913644
62212_at	LOC100129924	100129924	blue	-0.250326	0.146954	-0.218461	0.207385	-0.572014	0.000330693	0.0867801	0.620113	0.563259	0.000426833	-0.468237	0.00455771	0.234062	0.175951	-0.174701	0.315496	-0.138113	0.428819	0.482369	0.00334027	-0.23539	0.173442	-0.0153808	0.93012	-0.5221	0.00129547	-0.306552	0.0732729	0.0366113	0.834605	0.134638	0.440633	0.302312	0.0775451	-0.0971036	0.578947
205803_s_at	TRPC1	7220	blue	-0.250052	0.147412	-0.20657	0.233812	-0.569276	0.000358444	0.0442791	0.800601	0.877285	4.7064e-12	-0.727833	7.25258e-07	-0.027272	0.876417	-0.445566	0.0073093	-0.540566	0.000801135	0.799519	8.39673e-09	-0.387159	0.0215786	-0.375534	0.0262106	-0.897309	2.90445e-13	-0.55288	0.000572449	-0.0412342	0.814065	0.316436	0.0640283	0.254435	0.140215	-0.0618407	0.724159
218433_at	PANK3	79646	blue	-0.249832	0.14778	-0.2442	0.157436	-0.430517	0.00983405	0.351474	0.0384142	0.596344	0.000156469	-0.658281	1.72138e-05	0.107439	0.539006	0.0155861	0.929189	-0.102598	0.55755	0.158505	0.363118	-0.5577	0.000500102	0.0646785	0.712028	-0.342826	0.043791	0.140211	0.421769	-0.265408	0.123332	-0.363187	0.0319976	-0.104207	0.551354	0.39252	0.0196838
216663_s_at	ZMYND10	51364	blue	-0.24967	0.148052	-0.16015	0.358094	-0.381485	0.0237463	0.185155	0.286944	0.699049	2.99422e-06	-0.676783	8.05021e-06	0.15796	0.364791	-0.178058	0.30614	-0.266608	0.121583	0.407756	0.0150391	-0.564173	0.000415753	-0.0179668	0.918407	-0.572052	0.000330318	-0.0905851	0.604799	-0.262517	0.127627	-0.105857	0.545033	0.026847	0.878329	0.240073	0.164795
200880_at	DNAJA1	3301	blue	-0.249026	0.149135	-0.298221	0.0818479	-0.2245	0.194787	0.139257	0.424967	0.81243	3.10397e-09	-0.816512	2.23032e-09	-0.0749538	0.668701	-0.412147	0.013886	-0.420585	0.0118777	0.421119	0.0117595	-0.554675	0.000544488	-0.483645	0.00324575	-0.789936	1.6797e-08	-0.147407	0.398095	-0.494544	0.00252868	-0.053631	0.759618	0.109928	0.529587	0.430826	0.0097755
204370_at	CLP1	10978	blue	-0.246446	0.153532	-0.412899	0.013696	-0.382673	0.023278	0.587363	0.000207687	0.573985	0.000311919	-0.531072	0.00102918	-0.526533	0.00115717	-0.463161	0.00508003	-0.573224	0.000319049	0.388683	0.0210251	-0.466574	0.00472347	-0.362641	0.032276	-0.276572	0.107759	-0.202356	0.2437	0.161299	0.35461	0.0270894	0.877239	-0.115521	0.508722	0.0553609	0.752103
218674_at	TRAPPC13	80006	blue	-0.245309	0.155501	-0.161382	0.35436	-0.433334	0.00931183	0.0845213	0.62928	0.881271	2.8146e-12	-0.783578	2.60978e-08	-0.0348647	0.842394	-0.376442	0.0258215	-0.511346	0.00169301	0.656442	1.85124e-05	-0.519729	0.00137524	-0.390675	0.0203194	-0.880749	3.01354e-12	-0.371804	0.0278599	-0.236262	0.171807	0.135375	0.438112	0.130845	0.453733	0.170899	0.326307
212200_at	ANKLE2	23141	blue	-0.244973	0.156084	-0.210199	0.225517	-0.469857	0.00440106	0.448812	0.00684434	0.727386	7.42432e-07	-0.711264	1.67474e-06	0.0474303	0.786727	-0.0782834	0.654876	-0.224916	0.193939	0.338074	0.0469939	-0.726681	7.70223e-07	0.0698315	0.690179	-0.342405	0.0440671	0.0882115	0.614333	-0.150844	0.387062	-0.308227	0.071637	-0.00506272	0.976973	0.281929	0.100835
212111_at	STX12	23673	blue	-0.244364	0.15715	-0.21283	0.219629	-0.440726	0.00805255	0.322883	0.0585106	0.737754	4.26697e-07	-0.743625	3.08262e-07	0.167078	0.3374	-0.113445	0.51642	-0.119355	0.49466	0.355758	0.0359561	-0.630001	5.00299e-05	-0.0682487	0.696865	-0.491371	0.00272161	0.0121917	0.944584	-0.201721	0.245214	-0.222309	0.199293	0.16143	0.354215	0.234232	0.175629
200603_at	PRKAR1A	5573	blue	-0.243996	0.157794	-0.229492	0.184785	-0.388936	0.0209341	0.0231989	0.894763	0.79417	1.24204e-08	-0.729122	6.7783e-07	-0.0950386	0.587083	-0.434145	0.00916598	-0.464002	0.00499001	0.611891	9.39081e-05	-0.455999	0.00590423	-0.466597	0.00472116	-0.842665	2.16917e-10	-0.368703	0.0292951	-0.273372	0.112062	0.194618	0.26258	0.23078	0.182264	0.138993	0.425854
211137_s_at	ATP2C1	27032	blue	-0.242469	0.160494	-0.0992317	0.570616	-0.547657	0.000661203	0.177084	0.308837	0.842989	2.10189e-10	-0.671896	9.89062e-06	-0.0439114	0.802224	-0.344703	0.0425749	-0.467156	0.00466489	0.79194	1.45724e-08	-0.485655	0.0031016	-0.272984	0.112593	-0.723272	9.18572e-07	-0.475429	0.00389731	0.130307	0.455609	0.226129	0.191481	0.230364	0.183076	-0.128162	0.463122
213699_s_at	YWHAQ	10971	blue	-0.242403	0.16061	-0.0851108	0.626882	-0.0773846	0.658597	-0.0979339	0.57569	0.484581	0.00317792	-0.457399	0.00573471	0.158069	0.364455	-0.0838669	0.631946	0.0199442	0.909462	0.236683	0.171023	-0.33082	0.0522425	-0.450662	0.00659085	-0.565947	0.00039497	-0.00610263	0.972245	-0.444666	0.00744284	-0.0282816	0.871879	0.383325	0.0230242	0.332725	0.0508209
207116_s_at	GAPDHS	26330	blue	-0.24112	0.162906	-0.183806	0.29053	-0.488073	0.00293557	0.000411128	0.99813	0.599973	0.00013922	-0.486334	0.0030542	-0.121337	0.487469	-0.426543	0.0106127	-0.420811	0.0118276	0.640814	3.36945e-05	-0.195796	0.259645	-0.281379	0.10153	-0.706093	2.1494e-06	-0.565348	0.000401877	0.0998845	0.568071	0.393213	0.0194492	0.305192	0.0746231	-0.220514	0.20304
203489_at	SIVA1	10572	blue	-0.239521	0.165799	-0.111323	0.524346	-0.447733	0.00699597	-0.0934384	0.593422	0.792389	1.41131e-08	-0.614465	8.60693e-05	0.0931675	0.594498	-0.397213	0.0181404	-0.42815	0.0102917	0.75533	1.56978e-07	-0.261564	0.129065	-0.416666	0.0127775	-0.914653	1.56614e-14	-0.563931	0.000418659	-0.0751979	0.667684	0.367819	0.0297149	0.332019	0.0513445	-0.0831488	0.634877
218787_x_at	CWF19L1	55280	blue	-0.238567	0.167541	0.000108571	0.999506	-0.292344	0.0883482	-0.0454001	0.795659	0.671298	1.01402e-05	-0.531165	0.00102669	0.109363	0.531719	-0.234079	0.175919	-0.386111	0.021966	0.587866	0.000204463	-0.216099	0.212461	-0.226005	0.191732	-0.722917	9.35456e-07	-0.386678	0.0217556	-0.0988478	0.572114	0.183073	0.292493	0.104332	0.550875	0.0327556	0.85182
218811_at	ORAI2	80228	blue	-0.234862	0.174436	-0.0768239	0.660923	-0.315601	0.0647719	-0.118456	0.497938	0.407139	0.0152075	-0.334381	0.0496106	0.00605452	0.972464	-0.299284	0.0807116	-0.273706	0.111607	0.463528	0.00504061	-0.0704835	0.687431	-0.301106	0.0787951	-0.622381	6.552e-05	-0.480934	0.00344941	0.0367019	0.834202	0.404392	0.0159763	0.285871	0.0959602	-0.185004	0.287344
204699_s_at	DIEXF	27042	blue	-0.234736	0.174674	-0.307062	0.0727726	-0.102157	0.559254	0.133029	0.446166	0.500532	0.00219686	-0.532786	0.000984192	-0.250284	0.147025	-0.435412	0.00894194	-0.434509	0.00910117	0.239178	0.166424	-0.310454	0.0695064	-0.542935	0.000751712	-0.568173	0.000370199	-0.147966	0.396288	-0.339686	0.045887	0.0749696	0.668635	-0.0134264	0.938982	0.344573	0.0426586
210253_at	HTATIP2	10553	blue	-0.233477	0.177065	-0.305765	0.0740516	-0.42429	0.0110769	0.385218	0.0223008	0.786078	2.1984e-08	-0.817307	2.08931e-09	0.0148106	0.932704	-0.301902	0.0779678	-0.360089	0.0336024	0.348942	0.0399295	-0.613253	8.96844e-05	-0.0383805	0.826731	-0.54267	0.000757114	-0.037794	0.829339	-0.256435	0.137018	-0.253812	0.141222	-0.0653066	0.709352	0.302032	0.077834
218200_s_at	NDUFB2	4708	blue	-0.232749	0.178458	-0.208244	0.229961	-0.502804	0.00208131	-0.0734445	0.675004	0.774306	4.83706e-08	-0.661427	1.51828e-05	0.118953	0.496124	-0.371195	0.0281369	-0.384081	0.0227331	0.630013	5.00082e-05	-0.280233	0.102989	-0.31696	0.0635648	-0.888047	1.12458e-12	-0.448074	0.0069478	-0.213077	0.219081	0.257265	0.135708	0.255351	0.138745	0.0479699	0.784358
206770_s_at	SLC35A3	23443	blue	-0.232274	0.179372	-0.106763	0.541577	-0.359833	0.033738	-0.0116352	0.94711	0.802204	6.86818e-09	-0.667547	1.18424e-05	-0.0349457	0.842033	-0.394304	0.0190848	-0.45163	0.00646143	0.718566	1.16658e-06	-0.329349	0.0533617	-0.576212	0.000291849	-0.878264	4.15497e-12	-0.483939	0.00322433	-0.0836319	0.632905	0.291744	0.0890344	0.277685	0.106292	0.0462218	0.79204
212201_at	ANKLE2	23141	blue	-0.23032	0.183162	-0.598349	0.000146715	-0.304155	0.0756653	0.569171	0.000359542	0.643079	3.0957e-05	-0.778668	3.63158e-08	-0.169051	0.331643	-0.416856	0.0127326	-0.358727	0.034329	0.0314879	0.857495	-0.726923	7.60562e-07	-0.0568116	0.745819	-0.331925	0.0514142	0.21774	0.208925	-0.493321	0.00260154	-0.424386	0.0110569	-0.201569	0.245577	0.588189	0.000202415
200087_s_at	TMED2	10959	blue	-0.229852	0.184077	-0.160462	0.357147	-0.408635	0.0148021	0.195066	0.261462	0.876797	5.00575e-12	-0.793477	1.30556e-08	0.0125374	0.943015	-0.356549	0.0355165	-0.458362	0.00562039	0.632169	4.62732e-05	-0.531214	0.0010254	-0.387873	0.0213177	-0.803878	6.04995e-09	-0.333647	0.0501441	-0.141938	0.416017	0.0820712	0.639285	0.157882	0.365031	0.120001	0.492309
201114_x_at	PSMA7	5688	blue	-0.227802	0.18813	-0.265653	0.122974	-0.254262	0.140494	0.201333	0.246143	0.728623	6.95854e-07	-0.773579	5.07058e-08	0.137423	0.431149	-0.209457	0.227195	-0.185798	0.285244	0.216404	0.211802	-0.547619	0.000661885	-0.244353	0.157168	-0.632483	4.57515e-05	0.0563258	0.747922	-0.520111	0.00136211	-0.263235	0.126549	0.0697636	0.690465	0.486527	0.00304078
207054_at	IMPG1	3617	blue	-0.227537	0.188658	-0.207432	0.231823	-0.410592	0.0142855	0.0864037	0.621637	0.683727	5.96801e-06	-0.574988	0.000302735	0.0341632	0.845527	-0.318658	0.0620822	-0.44215	0.00782744	0.501655	0.00213909	-0.263971	0.125454	-0.200946	0.247073	-0.66652	1.23514e-05	-0.3247	0.0570254	-0.124903	0.474665	0.0896838	0.608412	-0.00639366	0.970922	0.121199	0.487967
203721_s_at	UTP18	51096	blue	-0.225344	0.19307	-0.213157	0.218905	-0.37254	0.0275276	0.0545884	0.755456	0.86588	1.86683e-11	-0.788701	1.8319e-08	0.0273441	0.876093	-0.40269	0.0164688	-0.415914	0.0129567	0.590015	0.000191191	-0.493758	0.00257531	-0.432727	0.00942241	-0.888068	1.12129e-12	-0.324734	0.0569979	-0.31882	0.0619424	0.106608	0.542168	0.209451	0.22721	0.207742	0.231111
200086_s_at	Cox4I1	1327	blue	-0.223704	0.196416	-0.262549	0.127578	-0.528957	0.00108717	0.124383	0.476522	0.815341	2.45431e-09	-0.718734	1.15678e-06	0.0864185	0.621577	-0.345002	0.042384	-0.399314	0.0174832	0.585692	0.000218719	-0.440791	0.00804215	-0.162632	0.350594	-0.757431	1.38525e-07	-0.337853	0.0471471	-0.189514	0.275547	0.102536	0.557789	0.13581	0.436629	0.0849452	0.627556
221597_s_at	TMEM208	29100	blue	-0.222457	0.198988	-0.120286	0.491273	-0.489541	0.00283856	-0.0192795	0.912467	0.750991	2.02461e-07	-0.628346	5.30814e-05	0.160266	0.357742	-0.267438	0.120382	-0.293159	0.0874234	0.621577	6.73821e-05	-0.329017	0.0536174	-0.28037	0.102814	-0.807169	4.69801e-09	-0.422131	0.0115378	-0.102652	0.557341	0.23528	0.173649	0.326119	0.0558866	-0.0502111	0.774537
212544_at	ZNHIT3	9326	blue	-0.222227	0.199464	-0.0876717	0.61651	-0.439103	0.00831581	-0.0989259	0.571809	0.812948	2.97779e-09	-0.675454	8.5169e-06	0.132742	0.447157	-0.305106	0.0747092	-0.414271	0.0133552	0.670805	1.03505e-05	-0.311591	0.0684383	-0.368835	0.0292328	-0.919881	5.74248e-15	-0.437152	0.00864193	-0.228334	0.187072	0.24044	0.164132	0.220111	0.203887	0.0853919	0.62574
209507_at	RPA3	6119	blue	-0.221584	0.200801	-0.158305	0.363733	-0.416602	0.0127928	0.0757704	0.6653	0.868958	1.30355e-11	-0.799985	8.11031e-09	0.115378	0.509251	-0.276491	0.107866	-0.398365	0.0177778	0.549246	0.000632984	-0.510127	0.00174424	-0.294212	0.0862408	-0.842466	2.2113e-10	-0.23984	0.165219	-0.353387	0.0373001	-0.00862984	0.960759	0.0811847	0.642921	0.286596	0.0950832
218538_s_at	MRS2	57380	blue	-0.221575	0.20082	-0.00289396	0.986836	-0.350166	0.0391911	0.0956824	0.584541	0.743114	3.17232e-07	-0.595542	0.000160533	-0.233502	0.177018	-0.345823	0.0418626	-0.569026	0.000361077	0.730089	6.44166e-07	-0.330672	0.0523542	-0.552862	0.000572734	-0.753072	1.79319e-07	-0.499138	0.00227051	0.0804713	0.645853	0.315542	0.0648243	0.108597	0.534616	-0.0482784	0.783004
219428_s_at	PXMP4	11264	blue	-0.221162	0.201682	-0.0394501	0.821978	-0.0193254	0.91226	0.0536005	0.75975	0.205176	0.237053	-0.190628	0.272682	-0.238668	0.167356	-0.150512	0.38812	-0.257131	0.135918	0.175621	0.312915	-0.0201839	0.908378	-0.494028	0.0025592	-0.278052	0.105811	-0.14428	0.408285	-0.0183591	0.916632	0.110899	0.525936	-0.0574646	0.742995	0.119347	0.49469
201011_at	RPN1	6184	blue	-0.21852	0.207259	-0.440808	0.00803946	-0.104285	0.551054	0.545192	0.000707165	0.519557	0.00138119	-0.624386	6.10722e-05	-0.355876	0.0358901	-0.406002	0.0155219	-0.269957	0.116797	0.099835	0.568264	-0.628231	5.32983e-05	-0.418329	0.0123889	-0.278227	0.105582	0.0664898	0.704321	-0.201695	0.245278	-0.210174	0.225572	0.0945172	0.589145	0.294736	0.0856562
218408_at	TIMM10	26519	blue	-0.215067	0.214707	-0.232238	0.179441	-0.371401	0.0280429	-0.0243174	0.889719	0.724611	8.57424e-07	-0.606107	0.000113903	-0.00764622	0.965229	-0.493013	0.0026202	-0.431497	0.00964954	0.623908	6.21073e-05	-0.238378	0.167889	-0.467308	0.00464967	-0.861564	3.0444e-11	-0.519903	0.00136925	-0.12157	0.486627	0.345397	0.0421329	0.324128	0.0574899	-0.0633821	0.717562
201588_at	TXNL1	9352	blue	-0.214189	0.216631	-0.129391	0.458809	-0.463539	0.00503946	0.0400701	0.819226	0.865536	1.94225e-11	-0.736636	4.5351e-07	-0.0568286	0.745745	-0.362472	0.0323621	-0.534548	0.00093979	0.711218	1.67852e-06	-0.406301	0.0154386	-0.395297	0.0187578	-0.880221	3.2285e-12	-0.457694	0.00569948	-0.146762	0.400185	0.214767	0.215363	0.132712	0.447258	0.0846776	0.628644
218201_at	NDUFB2	4708	blue	-0.213988	0.217072	-0.147278	0.39851	-0.416567	0.0128011	-0.173004	0.320294	0.721696	9.95647e-07	-0.57876	0.000270315	0.0623235	0.722091	-0.411183	0.0141325	-0.395497	0.0186926	0.685685	5.47719e-06	-0.182815	0.293185	-0.464224	0.00496659	-0.929416	7.6281e-16	-0.56348	0.000424129	-0.144199	0.408552	0.405455	0.015675	0.355356	0.0361811	-0.0713079	0.683963
209532_at	PLAA	9373	blue	-0.209479	0.227147	0.0697637	0.690465	-0.325251	0.056581	-0.004476	0.979641	0.568991	0.000361447	-0.435963	0.00884597	0.0395747	0.821425	-0.12241	0.483596	-0.210468	0.22491	0.578239	0.000274595	-0.215375	0.214035	-0.360188	0.0335505	-0.566263	0.000391357	-0.359359	0.0339904	0.129383	0.458836	0.171084	0.325775	0.263742	0.125793	-0.0619401	0.723733
218003_s_at	FKBP3	2287	blue	-0.208135	0.230209	-0.33783	0.047163	-0.571477	0.00033598	0.138885	0.426216	0.78675	2.09862e-08	-0.758129	1.32846e-07	0.0719723	0.681172	-0.420623	0.0118693	-0.335595	0.048738	0.543109	0.000748203	-0.384472	0.0225835	-0.26262	0.127471	-0.766468	7.97128e-08	-0.336152	0.0483417	-0.163996	0.346513	0.10773	0.537902	0.234388	0.175333	0.0487423	0.780969
201699_at	PSMC6	5706	blue	-0.204193	0.239356	-0.203378	0.241277	-0.353518	0.0372247	-0.0500537	0.775226	0.81239	3.11408e-09	-0.760617	1.14311e-07	0.149825	0.390314	-0.343769	0.0431765	-0.30615	0.0736706	0.531576	0.00101577	-0.406213	0.0154633	-0.425173	0.010893	-0.903484	1.09432e-13	-0.276415	0.107966	-0.4142	0.0133729	0.0918349	0.599804	0.266224	0.12214	0.262691	0.127365
209412_at	LOC102724200	102724200	blue	-0.203156	0.241802	-0.137774	0.429964	-0.429565	0.0100159	0.280226	0.102998	0.725617	8.13959e-07	-0.676191	8.25494e-06	-0.017313	0.921366	-0.230148	0.183498	-0.278945	0.104649	0.499925	0.00222869	-0.581064	0.000252077	-0.202576	0.243178	-0.52992	0.00106041	-0.169005	0.331777	-0.00986799	0.955134	-0.0510859	0.770713	0.189627	0.275254	0.091885	0.599604
219304_s_at	PDGFD	80310	blue	-0.199945	0.249483	-0.0559748	0.749442	-0.407928	0.0149926	0.228966	0.185822	0.572166	0.000329211	-0.508786	0.0018021	-0.150515	0.388109	-0.196028	0.25907	-0.44017	0.00814194	0.483818	0.00323317	-0.343831	0.0431363	-0.319519	0.0613407	-0.48417	0.00320755	-0.294177	0.08628	0.146439	0.401234	0.115807	0.507667	-0.0749977	0.668518	0.022186	0.899334
219542_at	NEK11	79858	blue	-0.199367	0.250882	0.0929708	0.59528	-0.351023	0.0386803	-0.000861908	0.996079	0.646293	2.74177e-05	-0.552547	0.000577783	0.184046	0.289891	-0.0541406	0.757402	-0.233275	0.177451	0.495265	0.00248654	-0.283842	0.0984461	-0.151879	0.383775	-0.620054	7.10445e-05	-0.216535	0.211519	-0.0999195	0.567935	0.028835	0.869394	0.0700964	0.689062	0.0847051	0.628532
202163_s_at	CNOT8	9337	blue	-0.199031	0.251699	-0.0307818	0.860659	-0.35935	0.0339951	-0.0337617	0.847321	0.784762	2.4069e-08	-0.595791	0.00015926	-0.157986	0.364711	-0.427076	0.0105054	-0.55624	0.000521099	0.816456	2.24073e-09	-0.288869	0.0923747	-0.645726	2.8015e-05	-0.89644	3.31547e-13	-0.626348	5.69865e-05	0.0729502	0.677073	0.43221	0.00951731	0.260675	0.130419	-0.107399	0.539158
218090_s_at	WDR11	55717	blue	-0.197273	0.255997	-0.356328	0.0356389	-0.129187	0.459523	0.234688	0.174765	0.572329	0.000327621	-0.542009	0.000770706	-0.341285	0.0448093	-0.571793	0.000332859	-0.528604	0.00109712	0.415699	0.0130083	-0.421094	0.0117649	-0.537229	0.000875592	-0.527795	0.00112024	-0.272311	0.113517	-0.165867	0.340963	0.137512	0.430851	0.0867116	0.620391	0.159659	0.35959
218763_at	STX18	53407	blue	-0.193895	0.264393	-0.0983948	0.573886	-0.17088	0.326361	0.274751	0.110193	0.483176	0.00328021	-0.455798	0.005929	-0.0816469	0.641025	-0.0179547	0.918462	-0.147008	0.399385	0.182395	0.294313	-0.445304	0.00734791	-0.215465	0.213839	-0.271518	0.114614	0.101731	0.5609	-0.202715	0.242849	-0.179922	0.301021	0.0061241	0.972147	0.340768	0.0451554
218576_s_at	DUSP12	11266	blue	-0.192412	0.268135	-0.115486	0.50885	-0.372942	0.0273477	-0.0611195	0.727253	0.833833	4.98253e-10	-0.726643	7.71752e-07	0.0755387	0.666265	-0.378923	0.0247827	-0.460468	0.00537746	0.652009	2.20165e-05	-0.342136	0.0442445	-0.435083	0.00899963	-0.93332	3.07274e-16	-0.413748	0.0134844	-0.261703	0.128854	0.193858	0.264484	0.174475	0.316132	0.151102	0.38624
203101_s_at	mgat2	4247	blue	-0.191274	0.271028	-0.0929798	0.595244	-0.0161898	0.926454	0.0956206	0.584785	0.389597	0.0206988	-0.383282	0.023041	-0.254169	0.140645	-0.297023	0.0831419	-0.343851	0.0431233	0.295511	0.0847973	-0.301412	0.0784762	-0.462627	0.00513786	-0.430108	0.00991184	-0.162769	0.350182	-0.158845	0.362076	0.128903	0.460519	0.00380199	0.982706	0.199812	0.249805
201448_at	TIA1	7072	blue	-0.190884	0.272025	-0.18113	0.297734	-0.348958	0.0399201	-0.0405061	0.817292	0.599812	0.000139947	-0.546715	0.000678455	0.160873	0.355901	-0.187599	0.280516	-0.120882	0.489114	0.398355	0.0177808	-0.365088	0.0310443	-0.213786	0.217515	-0.594599	0.000165428	-0.124447	0.476293	-0.324182	0.057446	0.0224141	0.898304	0.333855	0.0499922	0.222832	0.198211
204807_at	TMEM5	10329	blue	-0.188586	0.277947	-0.117204	0.502526	-0.361006	0.0331208	0.144422	0.407822	0.783426	2.63705e-08	-0.613665	8.84393e-05	-0.186697	0.282878	-0.412439	0.013812	-0.55661	0.000515713	0.711415	1.66244e-06	-0.429171	0.0100922	-0.556459	0.0005179	-0.763248	9.73288e-08	-0.489684	0.00282927	0.0543373	0.756547	0.282911	0.0996038	0.195699	0.259886	-0.0217297	0.901394
214441_at	STX6	10228	blue	0.180841	0.298516	-0.0457066	0.794309	0.0501523	0.774794	-0.179169	0.303083	0.22592	0.191903	-0.21658	0.211422	-0.137245	0.431753	-0.372469	0.0275594	-0.346154	0.0416543	0.228589	0.186566	0.0953595	0.585815	-0.401433	0.0168407	-0.452229	0.00638256	-0.271659	0.114418	-0.196495	0.257914	0.216398	0.211815	-0.077675	0.657394	0.0994051	0.569939
220495_s_at	TXNDC15	79770	blue	-0.179017	0.3035	-0.131406	0.451782	-0.112774	0.518919	0.0318742	0.855765	0.639531	3.53413e-05	-0.678405	7.51204e-06	0.146292	0.40171	-0.100565	0.565424	-0.152634	0.381385	0.173905	0.317741	-0.507438	0.00186198	-0.288823	0.0924298	-0.639672	3.51559e-05	0.0802338	0.64683	-0.626108	5.74731e-05	-0.238554	0.167566	0.0622163	0.72255	0.5833	0.000235429
218533_s_at	UCKL1	54963	blue	-0.176397	0.310747	-0.282276	0.100399	-0.293264	0.0873048	0.0232968	0.894321	0.513216	0.00161704	-0.481911	0.00337482	0.0850397	0.627172	-0.407011	0.0152427	-0.0904156	0.605477	0.419514	0.0121183	-0.294204	0.0862498	-0.255804	0.138022	-0.554431	0.000548215	-0.29742	0.0827114	-0.102148	0.559288	0.187853	0.279854	0.592619	0.000176149	-0.115109	0.510244
217168_s_at	HERPUD1	9709	blue	-0.16858	0.333012	-0.163607	0.347676	-0.0416483	0.812231	0.351656	0.0383071	0.550565	0.000610387	-0.561865	0.000444253	-0.282002	0.100744	-0.391773	0.0199391	-0.410952	0.0141921	0.348163	0.0404056	-0.435881	0.00886034	-0.425822	0.0107595	-0.379937	0.0243679	-0.125804	0.471459	-0.047852	0.784875	-0.0583346	0.739238	0.00182686	0.99169	0.172208	0.322559
208467_at	KLF12	11278	blue	-0.144333	0.408114	-0.0515647	0.768622	-0.22904	0.185675	0.396716	0.018299	0.388899	0.0209476	-0.360658	0.0333032	-0.102734	0.557024	0.00103885	0.995274	-0.14533	0.404848	0.187033	0.281997	-0.551852	0.000589028	0.0942255	0.5903	-0.0749402	0.668758	0.054173	0.757261	0.101345	0.562398	-0.216398	0.211815	-0.0584981	0.738533	0.110143	0.528781
204568_at	ATG14	22863	blue	-0.140909	0.419441	0.044505	0.799605	-0.287446	0.094064	0.162736	0.350281	0.231058	0.181722	-0.171739	0.323898	0.164746	0.344281	0.170339	0.327918	0.199669	0.250151	0.161825	0.353022	-0.248971	0.149228	0.0122243	0.944436	-0.0247405	0.887812	0.0784312	0.654265	0.153847	0.377567	-0.0925458	0.596971	0.351461	0.0384218	-0.0498305	0.776202
222242_s_at	KLK5	25818	blue	0.107471	0.538885	-0.161239	0.354793	-0.119288	0.494903	-0.0225716	0.897593	0.306864	0.0729668	-0.368858	0.0292218	0.0474435	0.786669	-0.227326	0.18908	-0.303523	0.0763056	0.0993598	0.570116	-0.0834051	0.63383	-0.0774156	0.658469	-0.381689	0.0236653	-0.0427012	0.807572	-0.369282	0.0290226	-0.119514	0.49408	-0.271737	0.11431	0.334625	0.0494339
205672_at	XPA	7507	blue	-0.107383	0.539219	-0.220723	0.202601	-0.410556	0.0142949	0.277301	0.106796	0.267314	0.120562	-0.328629	0.0539168	0.184552	0.288542	-0.0654299	0.708827	0.0770244	0.660091	0.123089	0.481157	-0.298485	0.081564	0.255779	0.138061	-0.0672202	0.701222	-0.00153939	0.992998	0.109883	0.52976	-0.106202	0.543717	0.168158	0.334241	-0.114239	0.513467
221211_s_at	MAP3K7CL	56911	blue	-0.103442	0.554297	0.037646	0.829998	-0.0278615	0.873767	0.0816746	0.640911	0.180101	0.300531	-0.21383	0.217419	0.0409632	0.815266	0.112866	0.518577	-0.0655047	0.708509	0.0536782	0.759413	-0.167699	0.335581	-0.0487395	0.780982	-0.111473	0.523784	0.0348112	0.842633	-0.0650882	0.710283	-0.0933981	0.593582	-0.0894574	0.609321	0.0908089	0.603903
219254_at	OGFOD3	79701	blue	-0.0841425	0.630823	-0.162872	0.349875	-0.0391312	0.823394	0.0494251	0.777977	0.444999	0.00739314	-0.380672	0.0240714	-0.314729	0.0655557	-0.50881	0.00180105	-0.409736	0.0145096	0.459229	0.00551928	-0.131763	0.450545	-0.684632	5.73638e-06	-0.587107	0.000209342	-0.45411	0.00613987	0.0687347	0.69481	0.33274	0.0508097	0.239546	0.165752	-0.0859253	0.623576
206394_at	MYBPC2	4606	blue	0.0823299	0.638226	-0.00463904	0.9789	-0.0337688	0.847289	0.0139672	0.936529	0.198362	0.253329	-0.15632	0.369855	-0.00498217	0.977339	0.0283812	0.871432	-0.0727573	0.677881	0.0704426	0.687604	-0.143135	0.412055	0.0296114	0.865908	-0.107694	0.538039	0.044757	0.798493	-0.144706	0.40689	-0.158827	0.362131	-0.0582497	0.739605	0.165872	0.340948
1255_g_at	GUCA1A	2978	blue	0.072133	0.680498	-0.198621	0.252696	-0.301969	0.0778991	-0.0369359	0.833159	0.246406	0.153602	-0.26068	0.130411	0.265054	0.123852	-0.158047	0.364523	-0.0976362	0.576857	0.121087	0.488373	-0.0197461	0.910357	0.263683	0.125881	-0.250102	0.147329	-0.0953989	0.58566	-0.148435	0.394774	-0.0729744	0.676971	-0.0522227	0.765752	0.0129355	0.941209
213882_at	TM2D1	83941	brown	-0.463375	0.00505701	-0.378604	0.0249144	-0.416384	0.0128445	0.248886	0.149371	0.365915	0.0306364	-0.415655	0.0130188	0.126046	0.470601	0.034534	0.843871	0.0356341	0.838961	0.03714	0.83225	-0.331504	0.0517288	0.0570294	0.744877	-0.185008	0.287334	0.199519	0.250514	-0.29884	0.0811852	-0.248437	0.150131	0.0744619	0.670753	0.353289	0.0373565
210573_s_at	POLR3C	10623	brown	-0.4048	0.01586	-0.454221	0.00612585	-0.0169665	0.922935	0.524218	0.00122767	0.456185	0.00588147	-0.593936	0.00016895	-0.283429	0.0989589	-0.340785	0.0451443	-0.31803	0.0626277	-0.0734562	0.674955	-0.572052	0.000330317	-0.255166	0.139041	-0.206398	0.23421	0.285485	0.0964292	-0.482568	0.00332541	-0.390022	0.0205485	-0.208883	0.228502	0.62395	6.20159e-05
203520_s_at	ZNF318	24149	brown	-0.399625	0.0173877	-0.301919	0.077951	0.0210515	0.904457	0.25434	0.140368	0.0270078	0.877605	-0.125317	0.473193	-0.323694	0.057844	-0.194033	0.264046	-0.00902741	0.958952	-0.10179	0.560674	-0.200973	0.247008	-0.360478	0.0333974	0.015566	0.92928	0.0756803	0.665676	-0.0613944	0.726073	0.00151558	0.993106	0.25359	0.141582	0.150564	0.387953
204996_s_at	CDK5R1	8851	brown	-0.391209	0.0201336	-0.395642	0.0186453	0.0345964	0.843592	0.395917	0.0185561	0.355867	0.035895	-0.471846	0.00421512	-0.416203	0.0128875	-0.282667	0.0999092	-0.375382	0.0262762	-0.040648	0.816663	-0.493268	0.00260477	-0.335938	0.0484932	-0.241648	0.161959	0.139307	0.424797	-0.404848	0.0158464	-0.214047	0.216942	-0.267336	0.12053	0.569813	0.000352835
217310_s_at	FOXJ3	22887	brown	-0.389794	0.0206291	-0.197348	0.255812	-0.075086	0.66815	0.127837	0.464268	0.14904	0.392829	-0.24338	0.158879	-0.132413	0.448293	-0.068684	0.695024	-0.17864	0.304535	-0.037655	0.829958	-0.150432	0.388374	-0.155059	0.373777	-0.167944	0.334865	0.079954	0.647982	-0.26949	0.117455	-0.0522167	0.765778	-0.205492	0.236316	0.284118	0.0981059
205461_at	RAB35	11021	brown	-0.382325	0.0234143	-0.436588	0.00873829	-0.143085	0.412221	0.489789	0.00282247	0.0743059	0.671404	-0.239768	0.16535	-0.483753	0.00323788	-0.167052	0.337477	-0.276187	0.108269	-0.183092	0.292441	-0.28547	0.0964476	-0.0258742	0.882707	0.132016	0.449666	0.199375	0.250863	-0.127787	0.464442	-0.253965	0.140975	-0.38595	0.0220261	0.388984	0.0209172
208763_s_at	TSC22D3	1831	brown	0.379727	0.0244533	0.327979	0.0544214	0.194676	0.262434	-0.0372866	0.831597	0.0741041	0.672247	-0.136742	0.433457	0.357601	0.0349386	0.366301	0.0304481	0.139698	0.423488	-0.19657	0.257728	-0.110373	0.527912	0.195476	0.260441	0.0762298	0.66339	0.411	0.0141797	-0.322064	0.0591901	-0.493606	0.00258441	-0.357472	0.035009	0.435529	0.00892153
202996_at	POLD4	57804	brown	0.376369	0.0258527	0.181111	0.297784	0.279595	0.103809	-0.2608	0.130227	-0.143351	0.411343	0.00554466	0.974782	0.538147	0.00085453	0.393847	0.0192366	0.395336	0.0187451	-0.454599	0.00607809	-0.00107069	0.99513	0.359446	0.0339439	0.108813	0.533797	0.539059	0.000834027	-0.664007	1.36823e-05	-0.508049	0.00183463	-0.176911	0.309316	0.563787	0.000420401
221477_s_at	LOC100129518	100129518	brown	0.366614	0.0302955	0.37725	0.0254794	0.516122	0.00150492	-0.357229	0.0351423	-0.0957147	0.584414	0.0268784	0.878188	0.490361	0.00278565	0.375532	0.0262112	0.303809	0.0760149	-0.363027	0.0320791	0.0412079	0.814181	0.180981	0.298137	0.0304288	0.862242	0.511638	0.00168097	-0.679269	7.23879e-06	-0.506015	0.00192709	-0.277821	0.106114	0.589118	0.000196634
216008_s_at	ARIH2	10425	brown	-0.364968	0.0311036	-0.38854	0.0210765	-0.321661	0.0595266	0.501661	0.00213876	0.471861	0.00421377	-0.589607	0.000193654	0.113806	0.515077	-0.0219466	0.900415	-0.0138253	0.937172	-0.0888463	0.611777	-0.660626	1.56779e-05	0.246235	0.153896	-0.119217	0.495161	0.378881	0.0247997	-0.388104	0.0212339	-0.540756	0.000797059	-0.0883078	0.613945	0.533575	0.000964099
208953_at	LARP4B	23185	brown	-0.361655	0.0327834	-0.495714	0.00246062	-0.175386	0.313573	0.768635	6.95643e-08	0.228689	0.186368	-0.462547	0.00514657	-0.31902	0.0617693	0.00173725	0.992098	-0.0933121	0.593924	-0.367683	0.0297803	-0.681712	6.5148e-06	0.188146	0.279091	0.262475	0.127689	0.575035	0.000302311	-0.329533	0.0532213	-0.664215	1.35674e-05	-0.394414	0.019048	0.618275	7.55499e-05
212347_x_at	MIR4800	100616358	brown	0.355836	0.0359124	0.202797	0.242653	-0.00773225	0.964838	-0.328817	0.0537714	-0.0165606	0.924774	-0.0380626	0.828144	0.446153	0.00722325	0.227018	0.189694	0.0727523	0.677902	-0.137233	0.431795	0.12417	0.477283	0.291353	0.0894826	-0.130627	0.454493	0.134161	0.442269	-0.387812	0.0213399	-0.183227	0.292079	-0.275409	0.109308	0.29847	0.0815809
218656_s_at	LHFP	10186	brown	0.349324	0.0396979	0.3339	0.0499597	0.580725	0.000254683	-0.108429	0.535252	-0.20272	0.242835	0.136437	0.434497	-0.149062	0.392759	0.239291	0.166216	-0.0898045	0.607927	-0.350157	0.0391965	-0.0330476	0.850514	-0.0900159	0.60708	0.192033	0.269096	0.355188	0.0362756	-0.373449	0.0271223	-0.315163	0.0651649	-0.547438	0.000665171	0.508683	0.00180661
215358_x_at	ZNF37BP	100129482	brown	-0.347238	0.0409765	-0.0635066	0.717029	-0.188377	0.278491	0.234584	0.174962	0.0756548	0.665781	-0.0951618	0.586596	-0.197123	0.256365	0.0896881	0.608395	-0.15238	0.382187	0.000625336	0.997155	-0.163803	0.34709	0.135795	0.436681	0.116025	0.506864	0.119482	0.494196	0.0467179	0.789858	-0.145102	0.405592	-0.285847	0.0959896	0.178663	0.304473
221578_at	RASSF4	83937	brown	0.338754	0.0465239	0.409037	0.0146948	0.513286	0.00161428	-0.307045	0.0727893	-0.155514	0.372358	0.146356	0.401504	0.202557	0.243224	0.303374	0.0764575	0.0663368	0.704971	-0.286489	0.0952126	0.0919064	0.599519	0.0948459	0.587845	0.0777566	0.657056	0.357006	0.0352644	-0.499902	0.00222987	-0.294647	0.0857547	-0.395903	0.0185608	0.483766	0.00323695
201012_at	ANXA1	301	brown	0.335304	0.0489456	0.291156	0.0897099	0.534296	0.000946026	-0.336977	0.0477595	0.0757215	0.665504	-0.136462	0.434412	0.324089	0.0575217	0.164429	0.345226	0.148334	0.395099	-0.224098	0.195608	-0.0252245	0.885632	-0.197606	0.25518	-0.244608	0.156722	0.303409	0.0764222	-0.693079	3.93698e-06	-0.325994	0.0559862	-0.109421	0.531503	0.536108	0.000901938
212378_at	GART	2618	brown	-0.33415	0.0497781	-0.461996	0.00520696	-0.158203	0.364044	0.652117	2.19246e-05	0.30976	0.070165	-0.505198	0.00196532	-0.267828	0.119822	-0.0431013	0.805803	-0.0704093	0.687744	-0.261699	0.128861	-0.661105	1.53798e-05	0.00278925	0.987312	0.0942785	0.59009	0.483472	0.00325844	-0.3672	0.0300121	-0.565816	0.000396472	-0.235901	0.172482	0.616486	8.03364e-05
219586_at	WDR59	79726	brown	-0.329693	0.0530989	0.0102782	0.953271	0.0363133	0.835933	-0.019769	0.910254	0.0606801	0.72914	-0.0618477	0.724129	0.0469723	0.78874	0.063192	0.718374	0.00296859	0.986497	0.0101419	0.95389	-0.0156586	0.928861	-0.127393	0.465833	-0.0853688	0.625834	0.0961589	0.582663	-0.189477	0.275641	-0.0167421	0.923952	-0.00254932	0.988404	0.209099	0.22801
200899_s_at	MGEA5	10724	brown	0.329346	0.0533647	0.370216	0.0285875	0.0507678	0.772103	0.0137215	0.937643	0.202418	0.243553	-0.195295	0.260891	0.243806	0.158128	0.361156	0.0330428	-0.0197769	0.910218	-0.0137563	0.937485	-0.288498	0.0928135	0.26941	0.117568	0.0122047	0.944525	0.302701	0.0771449	-0.239674	0.16552	-0.410374	0.0143424	-0.407066	0.0152275	0.368828	0.0292359
209998_at	PIGO	84720	brown	-0.328379	0.0541106	-0.445974	0.00724941	-0.0104093	0.952675	0.29651	0.083701	0.143289	0.411547	-0.240495	0.164032	-0.203624	0.240696	-0.247674	0.151428	-0.029411	0.866808	-0.122349	0.483816	-0.32248	0.0588444	-0.237751	0.169044	-0.0726269	0.678427	0.139091	0.425524	-0.277891	0.106022	-0.106559	0.542355	0.177532	0.307595	0.303672	0.0761544
211876_x_at	PCDHGA12	26025	brown	-0.328335	0.0541444	-0.288536	0.0927677	-0.146086	0.40238	0.596235	0.000157018	0.268337	0.119093	-0.397466	0.0180603	-0.30977	0.0701554	-0.00054995	0.997498	-0.120387	0.490907	-0.155014	0.373917	-0.671376	1.01074e-05	-0.0197017	0.910558	0.100386	0.566121	0.375278	0.0263211	-0.184256	0.289331	-0.441462	0.00793556	-0.255508	0.138494	0.488667	0.00289601
209965_s_at	RAD51D	5892	brown	-0.324076	0.0575323	-0.528602	0.00109718	-0.312438	0.0676507	0.603698	0.000123306	0.429116	0.0101028	-0.566869	0.00038453	0.00476468	0.978328	-0.167936	0.334889	-0.126627	0.46854	-0.0952022	0.586437	-0.604077	0.000121781	0.248825	0.149474	-0.0566329	0.746592	0.311312	0.068699	-0.298464	0.0815868	-0.475	0.00393424	-0.145411	0.404584	0.441131	0.00798798
204800_s_at	DHRS12	79758	brown	0.318977	0.0618068	0.0902037	0.606327	0.113325	0.516868	-0.0719363	0.681323	0.0296424	0.865769	-0.147755	0.396968	0.431669	0.00961747	0.38698	0.0216442	0.294199	0.0862552	-0.41627	0.0128717	-0.170035	0.328796	0.322677	0.0586813	0.0771954	0.659382	0.619433	7.2589e-05	-0.669066	1.11239e-05	-0.634389	4.26918e-05	-0.343467	0.0433724	0.707548	2.00472e-06
216375_s_at	ETV5	2119	brown	-0.317996	0.0626568	-0.521591	0.00131225	-0.10661	0.542159	0.671818	9.92311e-06	0.343413	0.0434076	-0.579461	0.000264643	-0.287109	0.0944673	-0.124534	0.475982	-0.158153	0.364199	-0.299202	0.080799	-0.734088	5.20509e-07	-0.0181664	0.917503	0.0408558	0.815742	0.523772	0.00124168	-0.502917	0.00207571	-0.621416	6.77612e-05	-0.335494	0.0488095	0.749791	2.17024e-07
212260_at	GIGYF2	26058	brown	-0.317359	0.0632139	-0.377117	0.0255354	-0.0476384	0.785813	0.322563	0.0587752	0.206534	0.233896	-0.407346	0.0151511	-0.123729	0.478861	-0.0390374	0.823811	0.0355302	0.839425	-0.273015	0.112551	-0.353715	0.0371117	-0.264541	0.124608	-0.0479963	0.784242	0.439327	0.008279	-0.495687	0.00246218	-0.41977	0.0120603	-0.0650069	0.710629	0.619085	7.34665e-05
209976_s_at	CYP2E1	1571	brown	-0.308867	0.07102	-0.492621	0.00264414	-0.111743	0.522772	0.61471	8.5356e-05	0.297785	0.0823171	-0.512944	0.00162791	-0.203789	0.240308	-0.104522	0.550146	-0.164442	0.345187	-0.329555	0.0532038	-0.6331	4.47396e-05	0.0961675	0.582629	0.0505609	0.773007	0.510518	0.00172765	-0.49576	0.00245794	-0.606695	0.000111709	-0.393835	0.0192407	0.705823	2.1772e-06
221691_x_at	NPM1	4869	brown	0.296976	0.0831932	0.316591	0.0638911	0.442253	0.00781141	-0.47394	0.00402674	-0.117163	0.502677	0.0143178	0.934939	0.496469	0.00241754	0.321814	0.0593986	0.319281	0.0615451	-0.351705	0.0382779	0.217608	0.209209	-0.115675	0.508155	-0.156453	0.369442	0.372707	0.0274528	-0.676058	8.30184e-06	-0.306676	0.0731513	-0.131707	0.450739	0.560944	0.000456096
201633_s_at	CYB5B	80777	brown	0.296705	0.0834881	0.257616	0.135156	0.308183	0.07168	-0.129047	0.460015	-0.0253442	0.885093	-0.113766	0.515223	0.417572	0.0125647	0.503288	0.00205743	0.224945	0.193879	-0.477163	0.00375111	-0.145301	0.404942	0.261323	0.129431	0.0760936	0.663956	0.650788	2.30819e-05	-0.751187	2.00169e-07	-0.667825	1.17076e-05	-0.501246	0.00215996	0.797759	9.56295e-09
213889_at	PIGL	9487	brown	0.293641	0.0868807	0.00203716	0.990733	0.376391	0.025843	0.0647305	0.711806	-0.217211	0.210061	0.102726	0.557055	-0.0914819	0.601213	0.124813	0.474988	-0.0250755	0.886303	-0.455579	0.00595602	-0.0185805	0.91563	0.145027	0.40584	0.294565	0.085846	0.408827	0.0147508	-0.411717	0.0139956	-0.368756	0.02927	-0.518061	0.00143394	0.488513	0.00290622
218382_s_at	U2AF2	11338	brown	-0.287583	0.0938997	-0.161076	0.355284	-0.0624508	0.721546	0.530547	0.00104332	0.368897	0.0292034	-0.414254	0.0133594	-0.317016	0.0635156	-0.0433053	0.804901	-0.310607	0.069362	0.00448941	0.97958	-0.61993	7.13503e-05	-0.0706853	0.686582	-0.00922018	0.958077	0.264588	0.12454	-0.18756	0.280619	-0.364181	0.0314958	-0.33499	0.0491714	0.451317	0.0065031
200736_s_at	GPX1	2876	brown	0.287559	0.0939284	0.236744	0.170909	0.170972	0.326099	-0.281743	0.10107	0.235009	0.174159	-0.24348	0.158703	0.536136	0.00090128	0.170482	0.327506	0.107351	0.539342	-0.0746943	0.669783	-0.0448127	0.798248	0.129154	0.45964	-0.349358	0.0396776	0.182916	0.292914	-0.565933	0.000395124	-0.307887	0.0719673	-0.133812	0.44347	0.419746	0.0120657
217547_x_at	ZNF675	171392	brown	-0.285491	0.0964223	-0.0904718	0.605253	-0.0589499	0.736585	0.0134169	0.939025	0.0544002	0.756274	-0.0693556	0.692187	-0.239578	0.165695	-0.15072	0.387457	-0.241024	0.163079	0.0855039	0.625286	0.0586054	0.73807	-0.338143	0.0469462	-0.195176	0.261187	-0.164677	0.344488	0.00730455	0.966781	0.20554	0.236203	-0.122979	0.481551	0.111796	0.522572
210097_s_at	NOL7	51406	brown	0.282808	0.0997328	0.245113	0.155842	0.266747	0.121381	-0.172	0.323154	-0.232083	0.179739	0.065967	0.706543	0.393471	0.0193623	0.481545	0.00340258	0.325976	0.0560008	-0.542911	0.000752194	0.0475744	0.786094	0.380733	0.0240469	0.234068	0.17594	0.583147	0.000236536	-0.546882	0.000675352	-0.576768	0.000287027	-0.447804	0.00698599	0.599951	0.000139321
201179_s_at	gnai3	2773	brown	0.282382	0.100266	0.401923	0.0166949	0.57915	0.000267148	-0.292937	0.0876755	-0.158909	0.36188	0.0597766	0.733025	0.288753	0.0925121	0.501318	0.0021563	0.263515	0.126132	-0.474853	0.00394692	-0.0153623	0.930204	0.0136919	0.937777	0.0758552	0.664947	0.563086	0.000428967	-0.705125	2.25078e-06	-0.487058	0.0030043	-0.328421	0.0540781	0.687929	4.95986e-06
217823_s_at	UBE2J1	51465	brown	0.278327	0.105452	0.272785	0.112865	0.446124	0.0072275	-0.322257	0.0590295	-0.156528	0.369209	0.009182	0.95825	0.434279	0.00914214	0.461182	0.00529722	0.444728	0.00743356	-0.471555	0.00424194	0.0165418	0.924859	0.00133573	0.993924	0.0534635	0.760347	0.57409	0.00031094	-0.701208	2.70762e-06	-0.487003	0.00300804	-0.0760117	0.664297	0.65975	1.62368e-05
207400_at	NPY5R	4889	brown	-0.277775	0.106174	-0.351663	0.038303	-0.259604	0.132063	0.336404	0.0481629	0.53018	0.00105329	-0.585365	0.000220944	-0.212754	0.219798	-0.235344	0.173529	-0.401255	0.0168937	0.139104	0.425479	-0.464115	0.00497804	-0.263212	0.126584	-0.390781	0.0202824	0.0621267	0.722934	-0.356254	0.0356799	-0.196905	0.256903	-0.2798	0.103545	0.528444	0.00110165
203133_at	SEC61B	10952	brown	0.27366	0.11167	0.451384	0.00649412	0.259443	0.132312	-0.429292	0.0100686	0.0916694	0.600465	-0.12523	0.473503	0.720439	1.06131e-06	0.5429	0.000752416	0.406866	0.0152826	-0.227185	0.189361	-0.0412567	0.813965	0.173349	0.319316	-0.206299	0.234441	0.417039	0.0126895	-0.667765	1.17368e-05	-0.43061	0.00981631	-0.0510934	0.77068	0.512619	0.00164096
203478_at	NDUFC1	4717	brown	0.272521	0.113228	0.22548	0.192793	0.154805	0.374569	0.0661135	0.70592	0.113353	0.516762	-0.259735	0.131861	0.464749	0.00491137	0.524573	0.00121662	0.264688	0.124392	-0.434572	0.00908997	-0.374517	0.0266519	0.476873	0.00377519	0.136888	0.432963	0.725012	8.39875e-07	-0.664979	1.31526e-05	-0.830458	6.7601e-10	-0.495177	0.00249165	0.756139	1.4962e-07
217787_s_at	GALNT2	2590	brown	0.26901	0.118135	0.130885	0.453592	0.559869	0.000470285	0.0216201	0.901889	-0.223003	0.197858	0.0389481	0.824208	-0.0333613	0.849111	0.245378	0.15538	0.134918	0.439677	-0.570588	0.000344893	-0.231425	0.181011	0.0598542	0.732691	0.286989	0.0946113	0.599252	0.000142506	-0.593603	0.000170745	-0.526883	0.0011468	-0.40954	0.0145614	0.643091	3.09438e-05
201873_s_at	ABCE1	6059	brown	-0.266159	0.122236	-0.206514	0.233942	0.0525231	0.764442	0.554821	0.000542265	0.27003	0.116694	-0.402094	0.0166441	-0.393	0.0195208	0.0129894	0.940964	-0.210337	0.225205	-0.18274	0.293385	-0.630103	4.98468e-05	-0.159432	0.360281	0.0860044	0.623255	0.425877	0.0107483	-0.311862	0.0681848	-0.508578	0.00181124	-0.379387	0.0245922	0.637228	3.8479e-05
220199_s_at	AIDA	64853	brown	0.264774	0.124265	0.276624	0.10769	0.261974	0.128445	-0.251486	0.145029	0.0911795	0.602421	-0.209905	0.226181	0.534175	0.000949041	0.487373	0.00298283	0.308007	0.0718507	-0.366424	0.030388	-0.169808	0.329451	0.167439	0.336342	-0.0992477	0.570553	0.601376	0.000133022	-0.819869	1.68912e-09	-0.626006	5.76796e-05	-0.290733	0.0901982	0.787444	1.99988e-08
201339_s_at	SCP2	6342	brown	0.262859	0.127112	0.324776	0.0569641	0.322649	0.0587042	-0.205485	0.236333	0.0322777	0.853958	-0.155924	0.371083	0.528417	0.00110242	0.561628	0.000447272	0.376962	0.0256007	-0.429147	0.0100967	-0.214436	0.216087	0.18424	0.289375	0.00789699	0.964089	0.677035	7.96417e-06	-0.781615	2.98127e-08	-0.684236	5.83661e-06	-0.277648	0.10634	0.805738	5.24732e-09
211896_s_at	DCN	1634	brown	0.261843	0.128642	0.239008	0.166735	0.482467	0.00333294	-0.24891	0.149331	-0.0571328	0.744429	0.0117416	0.946627	0.121187	0.488009	0.173626	0.31853	-0.0504142	0.773649	-0.269854	0.116941	0.029256	0.867503	-0.0224916	0.897955	-0.0536665	0.759463	0.279864	0.103463	-0.567085	0.000382127	-0.301503	0.0783817	-0.421677	0.0116369	0.536349	0.000896216
201337_s_at	VAMP3	9341	brown	0.259979	0.131486	0.216406	0.211798	0.543053	0.000749325	-0.238222	0.168175	-0.320289	0.0606837	0.11133	0.524321	0.398834	0.0176317	0.514858	0.0015528	0.584355	0.000227925	-0.688686	4.79571e-06	-0.0119325	0.94576	0.104207	0.551353	0.253099	0.142381	0.743935	3.02944e-07	-0.746059	2.68707e-07	-0.609385	0.000102146	-0.110019	0.529245	0.71353	1.49878e-06
200983_x_at	CD59	966	brown	0.246717	0.153066	0.288036	0.0933609	0.49777	0.00234489	-0.0938412	0.591823	-0.0578679	0.741253	-0.0855006	0.625299	0.324254	0.0573875	0.479961	0.00352518	0.231579	0.180713	-0.542768	0.000755099	-0.185013	0.28732	0.182915	0.292915	0.129018	0.460115	0.718128	1.19252e-06	-0.790956	1.56283e-08	-0.716958	1.2645e-06	-0.513815	0.00159335	0.862502	2.74131e-11
208915_s_at	GGA2	23062	brown	0.246008	0.154288	0.105003	0.5483	0.412583	0.0137756	-0.251846	0.144435	-0.000679929	0.996907	-0.130196	0.455996	0.4173	0.0126282	0.128615	0.46153	0.169724	0.329694	-0.34272	0.0438602	0.0163107	0.925906	0.0856287	0.624779	-0.100086	0.567285	0.423913	0.0111564	-0.759782	1.20252e-07	-0.431711	0.00960964	-0.220939	0.202149	0.619978	7.12319e-05
215223_s_at	LOC100129518	100129518	brown	0.24387	0.158017	0.245731	0.154767	0.665547	1.28521e-05	-0.0362647	0.83615	-0.208213	0.230031	0.0258664	0.882741	0.0898572	0.607716	0.312086	0.0679768	0.214035	0.216967	-0.608161	0.000106403	-0.144653	0.407064	0.0964034	0.5817	0.240126	0.1647	0.643167	3.0855e-05	-0.655826	1.89673e-05	-0.631421	4.75398e-05	-0.445671	0.00729387	0.731246	6.05855e-07
204053_x_at	PTEN	5728	brown	0.243175	0.159242	0.218073	0.208213	0.0472708	0.787428	0.237772	0.169005	0.0871099	0.61878	-0.142147	0.415325	0.0119684	0.945597	0.280598	0.102523	-0.143005	0.412486	-0.178311	0.305443	-0.238177	0.168259	0.357973	0.034736	0.194198	0.263632	0.351338	0.0384941	-0.136366	0.434738	-0.511579	0.00168338	-0.687169	5.12993e-06	0.430832	0.00977431
217744_s_at	PERP	64065	brown	0.243012	0.15953	0.128044	0.463537	0.598736	0.000144897	0.0682316	0.696937	-0.261144	0.129703	0.0397892	0.820473	0.06069	0.729097	0.276715	0.10757	0.160591	0.356754	-0.660304	1.58815e-05	-0.180459	0.299556	0.192817	0.267107	0.35371	0.0371147	0.691599	4.20912e-06	-0.614063	8.72549e-05	-0.639275	3.56775e-05	-0.502015	0.00212083	0.733212	5.45557e-07
218655_s_at	CWC25	54883	brown	-0.237982	0.168618	-0.275838	0.108734	0.0274242	0.875733	0.124239	0.477038	0.358805	0.0342869	-0.455558	0.00595857	-0.220901	0.202228	-0.277392	0.106676	-0.134989	0.439433	0.0552466	0.752599	-0.359563	0.0338814	-0.653449	2.08172e-05	-0.39151	0.0200297	0.0624652	0.721484	-0.412986	0.0136742	-0.0475504	0.7862	0.219832	0.204477	0.411116	0.0141497
204209_at	PCYT1A	5130	brown	-0.236795	0.170815	-0.245772	0.154697	0.00884546	0.959779	0.5323	0.000996787	0.222032	0.199869	-0.370091	0.0286452	-0.162483	0.351044	0.0377525	0.829524	-0.0448785	0.797957	-0.231919	0.180055	-0.545867	0.000694305	0.065967	0.706543	0.111754	0.522729	0.435674	0.00889618	-0.301665	0.078213	-0.501315	0.00215643	-0.2535	0.141729	0.534875	0.000931745
202374_s_at	RAB3GAP2	25782	brown	-0.235617	0.173014	-0.383669	0.0228916	-0.024352	0.889563	0.439155	0.00830729	0.451493	0.00647972	-0.659771	1.62229e-05	-0.129867	0.457145	-0.121499	0.486881	-0.183518	0.291301	-0.230319	0.183163	-0.64593	2.77989e-05	-0.153622	0.378274	-0.210104	0.225731	0.47569	0.00387503	-0.714094	1.45766e-06	-0.593101	0.000173484	-0.323353	0.0581235	0.870754	1.05261e-11
218752_at	ZMAT5	55954	brown	0.234372	0.175364	0.294294	0.0861491	0.166952	0.337769	-0.206653	0.233621	-0.0572401	0.743965	0.0388321	0.824723	0.270024	0.116702	0.48436	0.00319381	0.242581	0.160294	-0.270936	0.115424	-0.120268	0.49134	0.236366	0.171614	0.0827831	0.636372	0.410689	0.0142604	-0.469341	0.00445042	-0.391653	0.0199804	-0.212195	0.221042	0.484827	0.00316034
202458_at	PRSS23	11098	brown	0.233263	0.177474	0.147482	0.39785	0.46364	0.00502859	0.205913	0.235336	0.0012852	0.994154	-0.187568	0.280598	0.0848314	0.628019	0.289075	0.0921328	0.028519	0.870813	-0.487942	0.00294432	-0.37361	0.0270508	0.293795	0.0867075	0.252221	0.143817	0.672039	9.83161e-06	-0.59193	0.000180021	-0.766676	7.86832e-08	-0.632873	4.51087e-05	0.747103	2.5321e-07
209034_at	PNRC1	10957	brown	0.232636	0.178674	0.069254	0.692616	0.395894	0.0185637	0.0932149	0.59431	0.0185819	0.915623	-0.191725	0.269879	0.0289542	0.868858	0.202335	0.24375	0.063307	0.717883	-0.411168	0.0141363	-0.27888	0.104734	-0.00739329	0.966378	0.110425	0.52772	0.589629	0.000193516	-0.636811	3.90724e-05	-0.598819	0.000144512	-0.410788	0.0142346	0.77261	5.39807e-08
211391_s_at	PATZ1	23598	brown	0.232453	0.179026	0.2824	0.100244	0.359728	0.0337938	-0.128221	0.462915	-0.203534	0.24091	0.133291	0.445263	0.129131	0.459719	0.369553	0.0288956	0.161069	0.355308	-0.326097	0.0559041	-0.0122513	0.944313	0.123972	0.477993	0.236605	0.171169	0.438639	0.00839239	-0.387467	0.0214658	-0.369265	0.0290306	-0.365252	0.0309626	0.470949	0.00429809
201517_at	NCBP2	22916	brown	0.232169	0.179573	0.427762	0.0103684	0.188769	0.277473	-0.0892221	0.610266	0.0942875	0.590055	-0.157071	0.367531	0.351872	0.03818	0.601241	0.000133608	0.181009	0.29806	-0.25134	0.145269	-0.296835	0.0833463	0.227031	0.189669	0.0513935	0.76937	0.548545	0.000645308	-0.511683	0.00167911	-0.593356	0.000172087	-0.413816	0.0134674	0.63716	3.85746e-05
222038_s_at	UTP18	51096	brown	-0.228622	0.186501	-0.00188393	0.99143	0.0379685	0.828563	0.180547	0.299318	0.12954	0.458286	-0.195688	0.259914	-0.155338	0.372907	0.0101791	0.953721	-0.0859636	0.623421	-0.0541564	0.757333	-0.277747	0.106211	-0.206431	0.234134	-0.101808	0.560604	0.116643	0.504587	-0.131518	0.451392	-0.114871	0.511125	-0.100104	0.567216	0.334217	0.0497293
211479_s_at	HTR2C	3358	brown	-0.225782	0.192182	-0.361561	0.0328318	0.0732868	0.675663	0.54175	0.000776081	0.269283	0.117748	-0.457987	0.00566471	-0.217589	0.209249	-0.120692	0.489802	-0.184893	0.287639	-0.309364	0.0705437	-0.610641	9.79404e-05	-0.0323262	0.853741	0.00659287	0.970016	0.455588	0.00595482	-0.472626	0.00414409	-0.530055	0.00105673	-0.403488	0.0162364	0.678815	7.38122e-06
203472_s_at	SLCO2B1	11309	brown	0.224738	0.194301	0.088394	0.613598	0.667167	1.20282e-05	0.0599475	0.732289	-0.245911	0.154456	0.0985815	0.573156	-0.0349885	0.841842	0.115222	0.509829	0.0705234	0.687263	-0.531013	0.00103076	-0.141434	0.417693	0.206697	0.233518	0.335996	0.0484521	0.529213	0.00107999	-0.524019	0.00123389	-0.50433	0.00200672	-0.466384	0.00474269	0.56426	0.000414712
212143_s_at	IGFBP3	3486	brown	0.223399	0.197043	-0.0731099	0.676404	0.295432	0.0848845	0.312976	0.0671541	0.150756	0.387341	-0.374969	0.0264549	-0.0208431	0.905399	0.0568863	0.745496	-0.116963	0.503411	-0.413022	0.0136653	-0.448895	0.00683279	0.115884	0.507381	0.11295	0.518262	0.607524	0.000108679	-0.642214	3.1978e-05	-0.710688	1.72239e-06	-0.604319	0.000120817	0.790308	1.63617e-08
209147_s_at	PLPP1	8611	brown	0.219165	0.205887	0.179397	0.302458	0.486764	0.00302447	-0.0839221	0.631721	-0.125994	0.470784	-0.0819698	0.639701	0.280908	0.102129	0.440973	0.00801306	0.387679	0.0213881	-0.623167	6.37419e-05	-0.171794	0.323742	0.04648	0.790905	0.17315	0.31988	0.758234	1.32015e-07	-0.791454	1.50852e-08	-0.688719	4.78865e-06	-0.246164	0.154018	0.826241	9.8071e-10
218782_s_at	ATAD2	29028	brown	0.215365	0.214058	0.0351456	0.841141	0.365684	0.03075	0.186528	0.28332	-0.068586	0.695438	-0.125614	0.472135	0.0188154	0.914567	0.34025	0.0455047	0.112221	0.520985	-0.583681	0.000232692	-0.319537	0.0613255	0.212267	0.22088	0.284572	0.0975467	0.733469	5.38094e-07	-0.66766	1.17873e-05	-0.742116	3.35409e-07	-0.611396	9.54862e-05	0.853471	7.29803e-11
205133_s_at	hspe1	3336	brown	0.213287	0.218618	0.351059	0.0386592	0.24345	0.158755	-0.427751	0.0103706	0.277862	0.106059	-0.260861	0.130134	0.498822	0.00228752	0.27638	0.108013	0.128709	0.461199	-0.0147118	0.933152	-0.0875426	0.617031	-0.0508872	0.771581	-0.454412	0.0061017	0.196016	0.259099	-0.688886	4.75323e-06	-0.268667	0.118623	-0.0521053	0.766264	0.51091	0.00171118
200879_s_at	EPAS1	2034	brown	0.210381	0.225107	0.192367	0.268246	0.578482	0.000272596	0.0382278	0.82741	-0.125311	0.473214	0.0351898	0.840943	-0.084099	0.631	0.243034	0.159491	-0.0433333	0.804778	-0.422558	0.0114455	-0.200671	0.247733	0.0897957	0.607963	0.218703	0.206869	0.494825	0.00251217	-0.531856	0.00100838	-0.48312	0.00328434	-0.549092	0.000635672	0.65312	2.10863e-05
215990_s_at	BCL6	604	brown	0.210102	0.225736	0.134435	0.44133	0.57227	0.000328197	-0.0351925	0.840931	-0.365569	0.0308067	0.194645	0.262513	0.0117334	0.946664	0.331506	0.0517271	0.270994	0.115344	-0.657565	1.77094e-05	-0.0202031	0.908291	0.0403334	0.818058	0.389949	0.0205742	0.643646	3.03049e-05	-0.522055	0.00129694	-0.527891	0.00111748	-0.401671	0.0167697	0.649609	2.41545e-05
215294_s_at	SMARCA1	6594	brown	0.204942	0.2376	0.0959826	0.583357	0.163343	0.348465	0.245113	0.15584	-0.0145707	0.933792	-0.19059	0.272779	0.228939	0.185874	0.478001	0.00368216	0.191166	0.271305	-0.565777	0.000396918	-0.412967	0.0136791	0.529799	0.00106374	0.349869	0.0393693	0.805162	5.48449e-09	-0.593396	0.000171868	-0.894093	4.71347e-13	-0.675082	8.65207e-06	0.807178	4.69478e-09
201044_x_at	DUSP1	1843	brown	0.201273	0.246286	0.0549933	0.753698	0.612754	9.12116e-05	0.0361334	0.836735	-0.133002	0.446257	-0.0784734	0.654091	0.050588	0.772889	0.166407	0.339371	0.072196	0.680234	-0.562703	0.000433704	-0.206236	0.234586	0.0853079	0.626082	0.201493	0.24576	0.641913	3.23408e-05	-0.742427	3.29642e-07	-0.627448	5.48056e-05	-0.482623	0.00332131	0.779143	3.51878e-08
220631_at	OSGEPL1	64172	brown	-0.199175	0.251349	-0.0673943	0.700483	0.123676	0.47905	-0.0285207	0.870805	0.243251	0.159107	-0.299862	0.0800997	0.0733612	0.675352	-0.0804758	0.645834	-0.0596531	0.733556	-0.0459526	0.793226	-0.21278	0.21974	-0.306883	0.0729481	-0.32813	0.054304	0.135502	0.437681	-0.488219	0.00292582	-0.101179	0.563039	0.0214434	0.902687	0.426066	0.0107097
200611_s_at	WDR1	9948	brown	0.196555	0.257765	-0.0271573	0.876933	0.492544	0.00264885	0.229715	0.184347	-0.237043	0.170355	-0.0279515	0.873363	0.0419907	0.810715	0.330503	0.0524824	0.25628	0.137264	-0.784236	2.49508e-08	-0.33832	0.0468237	0.275394	0.109329	0.463278	0.0050674	0.868438	1.38602e-11	-0.710588	1.73082e-06	-0.818414	1.90672e-09	-0.507611	0.0018542	0.844052	1.89478e-10
203258_at	DRAP1	10589	brown	0.195106	0.261362	0.167319	0.336693	-0.000198554	0.999097	-0.016022	0.927214	0.216183	0.212279	-0.260092	0.131311	0.481163	0.00343181	0.3613	0.0329676	0.157953	0.364814	-0.212465	0.22044	-0.310657	0.0693146	0.421911	0.0115858	-0.042147	0.810023	0.461686	0.00524114	-0.55354	0.000562032	-0.543262	0.000745113	-0.289166	0.0920256	0.490681	0.0027652
201311_s_at	SH3BGRL	6451	brown	0.193323	0.265831	0.144864	0.406372	0.346123	0.0416735	0.0380537	0.828184	0.032219	0.854221	-0.225536	0.19268	0.29792	0.0821712	0.430502	0.00983679	0.24276	0.159977	-0.526843	0.001148	-0.317372	0.0632028	0.164145	0.34607	0.115485	0.508854	0.753385	1.76059e-07	-0.776506	4.18947e-08	-0.790107	1.65956e-08	-0.461365	0.00527673	0.911618	2.72388e-14
217492_s_at	PTENP1	11191	brown	0.192501	0.267909	0.0825971	0.637132	0.229356	0.185052	0.325923	0.0560432	-0.141733	0.416699	0.0212472	0.903574	-0.212612	0.220114	0.205111	0.237205	-0.141698	0.416815	-0.385539	0.0221798	-0.181322	0.297214	0.279647	0.103742	0.400099	0.0172429	0.430098	0.00991373	-0.137684	0.430268	-0.50558	0.00194739	-0.757588	1.3723e-07	0.475396	0.00390018
200730_s_at	PTP4A1	7803	brown	0.190407	0.273248	0.011549	0.947501	0.381425	0.0237701	-0.0157648	0.928379	0.00915972	0.958351	-0.235968	0.172357	0.29617	0.084073	0.277152	0.106992	0.245167	0.155747	-0.559789	0.000471351	-0.301378	0.0785119	0.134075	0.442566	0.06031	0.73073	0.732009	5.81777e-07	-0.912634	2.26848e-14	-0.731069	6.1158e-07	-0.357573	0.0349541	0.92238	3.46923e-15
201071_x_at	SF3B1	23451	brown	0.190169	0.273858	0.15759	0.365929	0.420113	0.0119832	-0.133992	0.44285	0.0688722	0.694229	-0.239967	0.164988	0.314492	0.06577	0.285367	0.0965736	0.246392	0.153626	-0.408157	0.0149306	-0.228157	0.187423	0.00019834	0.999098	-0.0484073	0.782438	0.615098	8.42357e-05	-0.819856	1.69099e-09	-0.633493	4.41058e-05	-0.211742	0.22205	0.810211	3.70258e-09
205350_at	CRABP1	1381	brown	0.189065	0.276706	0.0536655	0.759468	0.358524	0.0344381	0.216915	0.210699	0.0276185	0.874859	-0.167457	0.336291	-0.0964746	0.58142	0.049015	0.779774	-0.141089	0.41884	-0.278282	0.105511	-0.308732	0.0711494	0.123313	0.480352	0.16304	0.349371	0.351534	0.0383788	-0.332722	0.0508235	-0.440438	0.00809874	-0.454043	0.00614835	0.412251	0.0138594
213238_at	ATP10D	57205	brown	0.188685	0.27769	0.187985	0.27951	0.483725	0.0032399	0.0603974	0.730355	-0.109649	0.530639	0.0084283	0.961674	-0.0966157	0.580865	0.278224	0.105587	-0.0399153	0.819913	-0.448386	0.00690389	-0.223544	0.196744	0.149168	0.392419	0.240083	0.164777	0.523079	0.00126373	-0.516238	0.00150056	-0.537621	0.000866537	-0.571371	0.000337028	0.67811	7.60733e-06
207001_x_at	TSC22D3	1831	brown	0.188499	0.278173	-0.0441524	0.801161	0.245192	0.155703	0.0969865	0.579407	0.152867	0.380652	-0.359007	0.0341786	0.122959	0.481623	0.113868	0.514847	-0.038123	0.827876	-0.387047	0.0216196	-0.341437	0.0447081	0.0632083	0.718304	-0.0559315	0.74963	0.559222	0.000479011	-0.788605	1.84425e-08	-0.615129	8.41457e-05	-0.505966	0.00192935	0.878199	4.1896e-12
200664_s_at	DNAJB1	3337	brown	0.188035	0.27938	0.0833509	0.634052	0.59347	0.000171468	0.126693	0.468308	-0.144043	0.409066	-0.0542594	0.756886	0.073279	0.675696	0.311828	0.0682164	0.188405	0.278416	-0.655312	1.93543e-05	-0.295047	0.0853105	0.21588	0.212936	0.329189	0.053485	0.777958	3.80687e-08	-0.734162	5.18446e-07	-0.78002	3.31866e-08	-0.508222	0.00182694	0.850268	1.01686e-10
218467_at	PSMG2	56984	brown	0.186143	0.284333	0.399786	0.0173385	0.242287	0.160817	-0.0442061	0.800924	0.17667	0.309986	-0.214602	0.215724	0.236848	0.170715	0.390143	0.0205059	0.024417	0.889271	-0.12785	0.464223	-0.196801	0.257158	0.0621384	0.722883	-0.0492264	0.778848	0.399792	0.0173366	-0.406231	0.0154581	-0.509527	0.00176992	-0.425636	0.0107976	0.554938	0.000540493
221307_at	KCNIP1	30820	brown	0.177994	0.306316	0.173665	0.31842	0.307157	0.0726787	0.105478	0.546482	-0.0469671	0.788763	-0.125592	0.472213	0.3047	0.0751162	0.484767	0.00316459	0.213156	0.218908	-0.5674	0.000378636	-0.32136	0.0597791	0.370075	0.0286527	0.257692	0.135037	0.77178	5.69413e-08	-0.670965	1.02819e-05	-0.779987	3.32583e-08	-0.572168	0.000329188	0.828564	7.99963e-10
207993_s_at	CHP1	11261	brown	-0.177542	0.307567	-0.0185106	0.915946	-0.0106477	0.951593	0.147487	0.397836	0.388185	0.0212044	-0.447355	0.00704974	-0.175417	0.313486	-0.0616409	0.725016	-0.263187	0.126621	0.0573111	0.743658	-0.359221	0.0340642	-0.304631	0.0751851	-0.348345	0.0402941	0.0868245	0.619934	-0.345003	0.0423834	-0.194922	0.261821	-0.230619	0.182578	0.499924	0.00222871
201200_at	CREG1	8804	brown	0.175068	0.314464	0.0722659	0.67994	0.401943	0.0166888	0.152122	0.383005	-1.98701e-05	0.99991	-0.204327	0.239042	0.145724	0.403561	0.32812	0.0543122	0.197581	0.255239	-0.541599	0.000779247	-0.329616	0.0531571	0.0751708	0.667797	0.171688	0.324044	0.713976	1.46613e-06	-0.672379	9.6929e-06	-0.732279	5.73456e-07	-0.39318	0.0194601	0.818634	1.87223e-09
201259_s_at	SYPL1	6856	brown	0.171016	0.325971	0.164805	0.344108	0.638323	3.69567e-05	-0.185263	0.286658	-0.231372	0.181113	0.0335968	0.848058	0.245138	0.155797	0.343017	0.0436656	0.424047	0.011128	-0.615006	8.44987e-05	-0.0700912	0.689084	-0.0959399	0.583526	0.151418	0.385236	0.651938	2.20772e-05	-0.75281	1.82092e-07	-0.536005	0.000904406	-0.0836783	0.632715	0.714626	1.41986e-06
201375_s_at	PPP2CB	5516	brown	0.170716	0.326833	0.199999	0.249352	0.197764	0.254793	-0.102705	0.557137	0.230543	0.182727	-0.348312	0.0403139	0.355972	0.035837	0.386693	0.02175	0.179916	0.301037	-0.253829	0.141194	-0.350934	0.0387335	0.0867823	0.620104	-0.156513	0.369258	0.552127	0.000584556	-0.772459	5.451e-08	-0.624268	6.13267e-05	-0.288773	0.0924883	0.801457	7.26513e-09
211185_s_at	SF3B1	23451	brown	0.170599	0.32717	0.11669	0.504415	0.465346	0.00484913	-0.323942	0.0576419	0.0150511	0.931614	-0.109023	0.533003	0.0787942	0.652765	0.00850563	0.961323	0.0912777	0.602029	-0.18394	0.290172	-0.00810178	0.963158	-0.381817	0.0236147	-0.230994	0.181849	0.227531	0.18867	-0.629379	5.11573e-05	-0.180065	0.300631	0.0391641	0.823248	0.516111	0.0015053
200898_s_at	MGEA5	10724	brown	0.16434	0.345491	-0.0412326	0.814072	0.20018	0.248915	0.306994	0.0728385	0.1054	0.546782	-0.336497	0.0480973	0.0908069	0.603911	0.266229	0.122133	0.0199564	0.909407	-0.504582	0.00199463	-0.460051	0.00542487	0.312746	0.0673657	0.188986	0.27691	0.719856	1.09311e-06	-0.670122	1.06485e-05	-0.819284	1.77372e-09	-0.664905	1.31921e-05	0.872516	8.50827e-12
206116_s_at	TPM1	7168	brown	0.162624	0.350618	-0.0458858	0.79352	0.380133	0.0242885	0.212332	0.220735	0.0150614	0.931567	-0.281402	0.101501	0.12185	0.485617	0.26462	0.124492	0.131726	0.450673	-0.60911	0.00010309	-0.408128	0.0149386	0.170469	0.327545	0.18914	0.276511	0.780752	3.15972e-08	-0.811159	3.43496e-09	-0.821577	1.46306e-09	-0.537985	0.000858213	0.929441	7.58568e-16
202006_at	PTPN12	5782	brown	0.161527	0.353923	0.273999	0.111209	0.288709	0.0925637	-0.0152363	0.930775	0.237669	0.169194	-0.244095	0.15762	-0.0445223	0.799529	0.167791	0.335313	-0.191681	0.26999	-0.0320685	0.854895	-0.325793	0.0561468	-0.12655	0.468813	-0.150155	0.389259	0.271301	0.114915	-0.450069	0.00667126	-0.368883	0.0292098	-0.386488	0.0218259	0.599816	0.00013993
214040_s_at	GSN	2934	brown	0.159806	0.359143	0.0498568	0.776087	0.594554	0.000165667	-0.0548672	0.754246	-0.255693	0.138199	0.0169628	0.922952	0.164293	0.345628	0.263364	0.126356	0.335175	0.0490385	-0.669415	1.09645e-05	-0.150399	0.38848	0.0632803	0.717997	0.251024	0.145793	0.711899	1.62359e-06	-0.777861	3.83114e-08	-0.611444	9.53309e-05	-0.2547	0.139789	0.775413	4.50034e-08
201532_at	PSMA3	5684	brown	0.155096	0.373661	0.106132	0.543984	0.0527442	0.763479	-0.0631566	0.718526	0.40314	0.0163374	-0.496333	0.00242523	0.451587	0.00646719	0.25849	0.13379	0.109781	0.530142	-0.150163	0.389234	-0.372302	0.0276345	0.0803474	0.646362	-0.32693	0.0552445	0.452172	0.00638996	-0.776414	4.21469e-08	-0.597602	0.000150284	-0.231191	0.181466	0.756237	1.48753e-07
210764_s_at	CYR61	3491	brown	0.154281	0.376207	0.13168	0.450833	0.605587	0.000115876	0.1252	0.473607	-0.158441	0.363313	-0.0431583	0.805551	-0.0548597	0.754278	0.241721	0.161828	0.098949	0.571719	-0.541216	0.000787289	-0.253687	0.141425	0.0676063	0.699585	0.300027	0.0799263	0.607583	0.000108468	-0.563576	0.000422957	-0.588116	0.000202877	-0.41432	0.0133432	0.624732	6.03324e-05
213524_s_at	G0S2	50486	brown	0.154066	0.376882	-0.0201748	0.908419	0.37642	0.0258309	0.0587478	0.737456	-0.0945364	0.589069	0.0095486	0.956585	-0.15002	0.389689	0.00304877	0.986132	0.0102286	0.953496	-0.256562	0.136817	-0.0970941	0.578984	-0.00764374	0.96524	0.138268	0.428297	0.238593	0.167494	-0.27417	0.110977	-0.286365	0.0953627	-0.232152	0.179605	0.319633	0.0612431
222035_s_at	PAPOLA	10914	brown	0.152709	0.381149	0.0777597	0.657043	0.167454	0.336299	-0.121335	0.487476	0.22217	0.199582	-0.386593	0.0217871	0.462828	0.00511602	0.343982	0.0430387	0.263885	0.125581	-0.347094	0.0410662	-0.325197	0.0566246	0.130642	0.45444	-0.193687	0.264914	0.585766	0.000218221	-0.883268	2.16063e-12	-0.651821	2.21774e-05	-0.204322	0.239054	0.841678	2.38642e-10
201139_s_at	SSB	6741	brown	0.149269	0.392095	0.063679	0.716293	0.0942769	0.590097	0.23295	0.178072	0.120117	0.491887	-0.278431	0.105316	0.0413394	0.813599	0.2922	0.0885125	0.00665506	0.969734	-0.309563	0.0703527	-0.364346	0.0314134	0.223128	0.197601	0.14642	0.401296	0.535019	0.00092822	-0.42989	0.00995351	-0.670598	1.04401e-05	-0.576449	0.000289787	0.660234	1.59257e-05
221566_s_at	NOL3	8996	brown	0.147867	0.396605	-0.0291052	0.868181	0.249453	0.148416	0.0713735	0.683687	0.0963329	0.581978	-0.309666	0.0702543	0.298701	0.0813335	0.240264	0.164449	0.307669	0.0721793	-0.471605	0.00423734	-0.413395	0.0135722	0.130639	0.454451	0.0115479	0.947506	0.643184	3.08354e-05	-0.76266	1.00909e-07	-0.65917	1.66167e-05	-0.140216	0.421754	0.74216	3.34594e-07
201077_s_at	ANXA2	302	brown	0.145411	0.404584	-0.0998957	0.568027	0.249849	0.147753	0.231596	0.18068	-0.0494321	0.777947	-0.217435	0.209579	0.261991	0.128419	0.348046	0.0404773	0.270664	0.115804	-0.712791	1.55419e-06	-0.402219	0.0166073	0.450948	0.00655236	0.306307	0.0735154	0.88354	2.08335e-12	-0.822346	1.37078e-09	-0.90901	4.3148e-14	-0.534146	0.000949772	0.915345	1.3766e-14
201248_s_at	SREBF2	6721	brown	0.143642	0.410384	-0.10068	0.564975	0.242391	0.160632	0.0861524	0.622655	-0.185104	0.287079	-0.0318248	0.855986	-0.0299468	0.864404	0.119375	0.494588	0.0468214	0.789403	-0.48487	0.00315726	0.0233201	0.894216	0.205982	0.235176	0.271288	0.114934	0.509301	0.00177967	-0.507308	0.00186784	-0.492073	0.00267781	-0.469142	0.00446957	0.551962	0.000587234
217294_s_at	ENO1	2023	brown	0.141351	0.417967	-0.00990156	0.954981	0.357809	0.0348254	0.0849369	0.62759	-0.037261	0.831712	-0.206623	0.23369	0.198044	0.254105	0.32681	0.0553386	0.210764	0.224244	-0.637606	3.79467e-05	-0.340566	0.0452918	0.200947	0.24707	0.16731	0.336721	0.794012	1.25627e-08	-0.877733	4.44613e-12	-0.788387	1.87267e-08	-0.479069	0.00359592	0.955893	3.97549e-19
217919_s_at	MRPL42	28977	brown	0.141036	0.419016	0.02507	0.886328	0.288234	0.0931262	-0.10297	0.556114	0.167039	0.337514	-0.320857	0.0602027	0.357343	0.0350799	0.169614	0.330012	0.166622	0.33874	-0.324972	0.056806	-0.209466	0.227176	-0.0508198	0.771876	-0.201455	0.245852	0.490202	0.00279584	-0.822677	1.33274e-09	-0.52813	0.00111062	-0.196073	0.258959	0.780036	3.31507e-08
206302_s_at	NUDT4	11163	brown	-0.139723	0.423405	-0.279196	0.104324	-0.00174597	0.992058	0.45831	0.00562657	0.415515	0.0130527	-0.605699	0.00011545	-0.0396676	0.821013	0.0242418	0.89006	-0.177223	0.30845	-0.274186	0.110955	-0.670856	1.03286e-05	0.117965	0.499733	-0.0819928	0.639607	0.564962	0.000406393	-0.710573	1.73206e-06	-0.73748	4.33144e-07	-0.531468	0.00101864	0.901501	1.5078e-13
212590_at	RRAS2	22800	brown	0.139228	0.425063	0.245134	0.155805	0.287587	0.093895	0.0814146	0.641977	0.0966974	0.580543	-0.189535	0.275491	0.170746	0.326748	0.412373	0.0138287	0.0878711	0.615706	-0.331896	0.0514362	-0.303784	0.0760402	0.00304672	0.986141	0.0643668	0.713357	0.567164	0.000381241	-0.553171	0.000567839	-0.584542	0.000226617	-0.425066	0.0109152	0.727495	7.3821e-07
201950_x_at	CAPZB	832	brown	0.138834	0.42639	-0.103977	0.552236	0.406156	0.0154791	0.271822	0.114193	-0.18326	0.291992	-0.118703	0.497037	0.161603	0.353692	0.306091	0.0737288	0.285672	0.0962025	-0.795581	1.1214e-08	-0.344524	0.0426896	0.396438	0.0183881	0.443428	0.00763004	0.916523	1.10212e-14	-0.758163	1.32574e-07	-0.909466	3.98544e-14	-0.547162	0.000670205	0.881669	2.67108e-12
210178_x_at	SRSF10	10772	brown	0.136276	0.435041	0.0117526	0.946576	0.408987	0.0147082	0.191019	0.27168	-0.123103	0.481105	-0.118825	0.49659	-0.0012415	0.994353	0.27049	0.116048	0.162789	0.350123	-0.635155	4.15158e-05	-0.296756	0.0834327	0.102084	0.559535	0.299317	0.080677	0.744963	2.85912e-07	-0.648462	2.52412e-05	-0.7363	4.61878e-07	-0.514635	0.00156141	0.846817	1.44147e-10
213872_at		NA	brown	0.135997	0.435993	0.037943	0.828677	0.303873	0.0759502	0.0720922	0.680669	0.0624928	0.721365	-0.266098	0.122324	0.199401	0.250799	0.319164	0.0616459	0.102936	0.556243	-0.519355	0.00138823	-0.364537	0.0313178	0.179481	0.302228	0.0645475	0.712587	0.708056	1.95636e-06	-0.841478	2.43264e-10	-0.750063	2.13645e-07	-0.536113	0.000901838	0.944681	1.53488e-17
208736_at	ARPC3	10094	brown	0.135581	0.437411	-0.268973	0.118188	0.301444	0.0784431	0.153263	0.379403	-0.0521578	0.766035	-0.22701	0.189712	0.184271	0.289291	0.0547584	0.754718	0.21004	0.225875	-0.619167	7.326e-05	-0.290201	0.0908151	0.192114	0.268891	0.168189	0.334151	0.706945	2.0635e-06	-0.822828	1.31575e-09	-0.697351	3.23883e-06	-0.3326	0.0509137	0.802864	6.53382e-09
201118_at	PGD	5226	brown	0.131376	0.451888	-0.153271	0.379377	0.29388	0.0866124	0.259299	0.132535	-0.0436993	0.803161	-0.232406	0.179116	0.199148	0.251415	0.268203	0.119285	0.244567	0.156794	-0.703434	2.43864e-06	-0.420727	0.0118463	0.385346	0.0222527	0.305389	0.074426	0.865447	1.96217e-11	-0.82536	1.05861e-09	-0.888411	1.06875e-12	-0.487917	0.00294603	0.904394	9.42544e-14
215506_s_at	DIRAS3	9077	brown	0.131089	0.452882	-0.125559	0.47233	0.389849	0.0206096	0.309416	0.0704933	-0.0262604	0.880968	-0.198341	0.25338	-0.0600168	0.731991	0.103361	0.554607	-0.0259671	0.882288	-0.559689	0.000472695	-0.40956	0.0145561	0.256562	0.136817	0.258507	0.133764	0.658138	1.73121e-05	-0.632359	4.5956e-05	-0.722794	9.41375e-07	-0.646403	2.73032e-05	0.772481	5.44311e-08
210734_x_at	MAX	4149	brown	0.129715	0.457676	0.00122545	0.994426	0.294567	0.0858445	-0.185209	0.286799	0.104867	0.548821	-0.26772	0.119977	0.369858	0.0287536	0.169276	0.330991	0.293566	0.0869646	-0.345259	0.04222	-0.213	0.219252	-0.111123	0.525096	-0.199628	0.250251	0.494734	0.00251749	-0.83542	4.30629e-10	-0.465158	0.00486867	-0.00849336	0.961379	0.753028	1.7979e-07
218566_s_at	CHORDC1	26973	brown	0.127853	0.464211	-0.128996	0.460194	0.370227	0.0285823	-0.0012166	0.994466	-0.0808903	0.64413	-0.0814531	0.641819	0.0262341	0.881087	0.101359	0.562343	0.122559	0.483063	-0.487067	0.00300365	-0.135575	0.437431	0.0185912	0.915581	0.127503	0.465444	0.543528	0.000739783	-0.69559	3.51157e-06	-0.534433	0.000942638	-0.332587	0.0509231	0.73017	6.41407e-07
218475_at	TRMT2A	27037	brown	-0.127267	0.466279	-0.415338	0.0130953	-0.0708544	0.68587	0.137483	0.430945	0.149993	0.389777	-0.240122	0.164706	0.0206421	0.906307	-0.295465	0.0848485	-0.12416	0.47732	-0.0815489	0.641426	-0.0298535	0.864822	-0.0530517	0.762139	-0.123636	0.479194	0.108436	0.535225	-0.354037	0.0369277	-0.162369	0.351385	-0.126063	0.470539	0.29612	0.0841271
204149_s_at	GSTM4	2948	brown	0.126664	0.468412	0.0201903	0.908349	0.41898	0.0122396	0.27835	0.105422	-0.0373678	0.831236	-0.134835	0.439958	-0.0668881	0.70263	0.206711	0.233487	0.0330777	0.850379	-0.540329	0.000806213	-0.428057	0.0103101	0.181102	0.29781	0.286017	0.0957837	0.693389	3.88206e-06	-0.597916	0.000148774	-0.691756	4.17947e-06	-0.556275	0.000520599	0.778305	3.72019e-08
205778_at	KLK7	5650	brown	0.125399	0.472901	-0.23463	0.174874	-0.0250086	0.886605	0.231954	0.179988	0.310418	0.0695402	-0.521916	0.00130149	0.234749	0.17465	0.0636843	0.716271	0.0363047	0.835971	-0.306427	0.0733964	-0.49344	0.00259437	0.280595	0.102527	-0.0974922	0.577422	0.515497	0.00152843	-0.7108	1.71304e-06	-0.684625	5.73807e-06	-0.349069	0.0398524	0.726277	7.86581e-07
200033_at	Mir3064	100616387	brown	0.125072	0.474063	-0.0774216	0.658444	0.515643	0.0015229	0.0735884	0.674402	-0.0379713	0.828551	-0.154953	0.374107	-0.119773	0.493138	0.00903831	0.958903	-0.0159178	0.927686	-0.482168	0.00335536	-0.245811	0.15463	-0.176686	0.309942	0.0752387	0.667514	0.533585	0.000963829	-0.725529	8.17675e-07	-0.511816	0.00167363	-0.367159	0.0300317	0.773063	5.24283e-08
36554_at	ASMTL	8623	brown	0.1243	0.476818	-0.233309	0.177385	0.133113	0.445877	0.338015	0.0470343	0.00506321	0.976971	-0.282968	0.099533	0.153407	0.378951	0.208842	0.228596	0.187401	0.281034	-0.63873	3.64052e-05	-0.480047	0.0035184	0.447182	0.00707453	0.301627	0.0782531	0.799701	8.28366e-09	-0.731705	5.91262e-07	-0.839477	2.94551e-10	-0.462231	0.00518108	0.816928	2.15551e-09
209911_x_at	HIST1H2BD	3017	brown	0.12307	0.481226	-0.106327	0.543241	0.567803	0.00037421	0.0158143	0.928155	-0.250378	0.146868	0.0223196	0.898731	0.0211691	0.903926	0.0521019	0.766278	0.288285	0.0930654	-0.626436	5.68098e-05	-0.0986413	0.572922	-0.0519	0.767159	0.229626	0.184521	0.571008	0.000340655	-0.644	2.99029e-05	-0.479687	0.00354676	-0.142031	0.415709	0.631836	4.68339e-05
214449_s_at	RHOQ	23433	brown	0.121391	0.487274	0.167522	0.336099	0.247933	0.150987	0.153561	0.378466	0.19381	0.264606	-0.309626	0.0702925	0.0577437	0.741789	0.333996	0.04989	0.00285153	0.987029	-0.303492	0.0763373	-0.46963	0.00442272	0.0620676	0.723186	0.00470838	0.978584	0.556419	0.000518488	-0.600724	0.000135869	-0.657648	1.76514e-05	-0.476047	0.00384467	0.810368	3.657e-09
202407_s_at	PRPF31	26121	brown	0.118953	0.496124	-0.20033	0.248554	0.214297	0.216394	0.18535	0.286428	0.099717	0.568724	-0.348584	0.0401476	0.171281	0.325211	0.129511	0.45839	0.175173	0.314171	-0.532492	0.000991801	-0.448285	0.00691803	0.185372	0.286368	0.0826451	0.636936	0.727176	7.50586e-07	-0.858083	4.46348e-11	-0.761186	1.10423e-07	-0.343015	0.0436674	0.904735	8.90944e-14
204203_at	CEBPG	1054	brown	0.118926	0.496223	0.096046	0.583107	0.139642	0.423675	0.299062	0.0809481	0.328682	0.0538756	-0.447054	0.00709288	0.032679	0.852163	0.192734	0.267319	-0.10126	0.562727	-0.191703	0.269935	-0.533404	0.000968416	0.142807	0.41314	-0.0418984	0.811124	0.471816	0.00421793	-0.471165	0.00427801	-0.669378	1.09814e-05	-0.531483	0.00101824	0.690549	4.41251e-06
205734_s_at	AFF3	3899	brown	0.118724	0.496961	-0.117934	0.499849	0.104554	0.550023	0.256348	0.137156	0.173168	0.319827	-0.37376	0.0269843	0.0106877	0.951411	0.0417225	0.811902	-0.101204	0.562944	-0.359163	0.034095	-0.439021	0.00832934	0.208691	0.228938	0.0210981	0.904247	0.525286	0.00119467	-0.633422	4.42208e-05	-0.627388	5.49228e-05	-0.528062	0.00111255	0.746095	2.68156e-07
202137_s_at	ZMYND11	10771	brown	0.118435	0.498017	-0.00593428	0.97301	0.306494	0.0733303	0.103774	0.553018	-0.173655	0.318447	-0.0928368	0.595813	0.161058	0.355339	0.38213	0.0234911	0.269087	0.118026	-0.691845	4.1628e-06	-0.246916	0.152725	0.309923	0.0700102	0.295012	0.08535	0.773377	5.13744e-08	-0.709473	1.82697e-06	-0.745184	2.82359e-07	-0.515715	0.00152018	0.833349	5.20752e-10
214252_s_at	CLN5	1203	brown	0.117679	0.500782	0.127638	0.464968	0.46204	0.00520207	0.0804175	0.646074	0.118612	0.49737	-0.278083	0.10577	0.0550316	0.753532	0.199762	0.249926	-0.0101646	0.953787	-0.388196	0.0212005	-0.384571	0.022546	0.0285103	0.870852	-0.0131531	0.940221	0.55317	0.000567843	-0.744652	2.90972e-07	-0.608097	0.00010663	-0.437458	0.00859011	0.810728	3.5544e-09
210625_s_at	AKAP1	8165	brown	0.117391	0.501837	-0.174044	0.317348	0.196915	0.256878	0.191365	0.270797	0.0402533	0.818413	-0.31004	0.0698993	0.160803	0.356111	0.20388	0.240093	0.193156	0.266251	-0.581453	0.000249107	-0.407273	0.0151709	0.269096	0.118013	0.15422	0.376398	0.757804	1.35463e-07	-0.837537	3.53674e-10	-0.770166	6.31271e-08	-0.40122	0.0169043	0.888467	1.06031e-12
203811_s_at	DNAJB4	11080	brown	0.116032	0.506836	-0.011637	0.947101	0.381411	0.0237758	0.0558958	0.749784	0.0927912	0.595994	-0.291832	0.0889335	0.129733	0.457611	0.206528	0.23391	0.0689311	0.69398	-0.477979	0.00368392	-0.343968	0.0430479	0.0403156	0.818137	-0.014192	0.935509	0.637844	3.76158e-05	-0.861219	3.16338e-11	-0.674049	9.03705e-06	-0.458022	0.00566058	0.929601	7.31532e-16
203659_s_at	TRIM13	10206	brown	0.115954	0.507125	-0.0344594	0.844204	0.166906	0.337905	0.294861	0.0855169	0.220737	0.202571	-0.330577	0.052426	0.107411	0.539113	0.214059	0.216915	0.0265608	0.879616	-0.338359	0.0467963	-0.450342	0.00663408	0.152097	0.383083	0.0885265	0.613064	0.61625	8.09875e-05	-0.587148	0.00020908	-0.720529	1.0565e-06	-0.466949	0.00468558	0.785915	2.22339e-08
213175_s_at	SNRPB	6628	brown	0.1152	0.509909	-0.238585	0.167508	0.180074	0.300606	0.32557	0.0563252	0.211989	0.221499	-0.464707	0.00491576	0.154932	0.374172	0.0486785	0.781249	0.0983958	0.573882	-0.500131	0.00221782	-0.567578	0.000376673	0.225905	0.191934	0.0500081	0.775425	0.707221	2.03637e-06	-0.80959	3.88847e-09	-0.816168	2.29416e-09	-0.363934	0.0316199	0.862308	2.80137e-11
203960_s_at	HSPB11	51668	brown	0.114475	0.512593	0.00248449	0.988699	-0.126695	0.4683	0.0990463	0.571339	0.543262	0.000745105	-0.559914	0.000469677	0.288495	0.0928164	0.0681605	0.697238	-0.184263	0.289314	0.0613569	0.726234	-0.429282	0.0100707	0.1375	0.430889	-0.383068	0.023124	0.240806	0.16347	-0.560365	0.000463694	-0.469892	0.00439773	-0.382499	0.0233461	0.588122	0.000202843
216242_x_at	UPK3BL	100134938	brown	0.113348	0.516779	0.058953	0.736572	0.271657	0.114421	-0.15628	0.369978	-0.121666	0.486279	-0.0402684	0.818347	0.331985	0.0513692	0.257595	0.135189	0.304824	0.0749914	-0.466559	0.00472497	-0.0674696	0.700164	0.32334	0.0581343	0.115469	0.508915	0.525585	0.00118557	-0.67288	9.49203e-06	-0.515401	0.00153208	-0.217093	0.210315	0.600932	0.000134957
205270_s_at	LCP2	3937	brown	0.112975	0.518168	-0.045501	0.795214	0.43985	0.00819368	0.238854	0.167016	0.129382	0.458842	-0.256757	0.136508	-0.256029	0.137663	-0.0671379	0.701571	-0.274403	0.110662	-0.299154	0.0808506	-0.35009	0.0392367	-0.0451505	0.796758	0.0111455	0.949333	0.38845	0.021109	-0.546034	0.000691151	-0.474354	0.00399042	-0.58778	0.00020501	0.68257	6.27653e-06
219929_s_at	zfyve21	79038	brown	0.112418	0.520247	0.101206	0.562935	0.263032	0.126853	0.119921	0.492599	-0.0040646	0.981512	-0.194234	0.263542	0.267664	0.120058	0.497961	0.00233437	0.240869	0.163357	-0.582543	0.000240953	-0.381851	0.0236013	0.347033	0.0411043	0.230137	0.183519	0.824201	1.16989e-09	-0.774308	4.83662e-08	-0.840656	2.6323e-10	-0.531151	0.00102707	0.913453	1.954e-14
217847_s_at	THRAP3	9967	brown	0.111968	0.52193	-0.12785	0.464221	0.430553	0.00982714	0.180797	0.298636	-0.0263329	0.880642	-0.127455	0.465614	-0.147063	0.399209	-0.0143499	0.934793	-0.0887563	0.612139	-0.402842	0.0164243	-0.256113	0.13753	-0.000862277	0.996078	0.16261	0.35066	0.487579	0.00296881	-0.576993	0.000285096	-0.475086	0.00392681	-0.470558	0.00433478	0.627853	5.40214e-05
202113_s_at	SNX2	6643	brown	0.111389	0.524097	-0.0501968	0.7746	0.167457	0.33629	0.0845322	0.629236	0.163992	0.346525	-0.391676	0.0199725	0.346849	0.0412185	0.310653	0.0693189	0.248032	0.150819	-0.492872	0.00262879	-0.389563	0.0207107	0.189137	0.276521	-0.0221324	0.899576	0.717872	1.20797e-06	-0.864031	2.30653e-11	-0.785173	2.33985e-08	-0.335298	0.0489502	0.913674	1.87651e-14
208642_s_at	XRCC5	7520	brown	0.109378	0.531662	0.0133565	0.939298	0.410469	0.0143176	0.072446	0.679185	0.082553	0.637313	-0.271581	0.114527	0.150486	0.388201	0.218908	0.206434	0.163157	0.34902	-0.490675	0.0027656	-0.339522	0.0459988	-0.0795727	0.649553	0.0123952	0.94366	0.660299	1.58845e-05	-0.802325	6.80535e-09	-0.673232	9.35295e-06	-0.327288	0.0549624	0.882694	2.33238e-12
212595_s_at	DAZAP2	9802	brown	0.107876	0.537347	0.0637715	0.715898	0.385082	0.0223522	0.00209472	0.990472	0.0601315	0.731498	-0.256131	0.137501	0.19506	0.261476	0.30315	0.0766857	0.191204	0.271208	-0.504923	0.00197838	-0.345062	0.042346	0.00569807	0.974084	0.00072001	0.996725	0.681389	6.60661e-06	-0.866967	1.64605e-11	-0.666168	1.25301e-05	-0.329176	0.0534949	0.900333	1.81532e-13
200828_s_at	ZNF207	7756	brown	0.10708	0.54037	0.00543389	0.975285	0.324762	0.0569757	0.231372	0.181115	0.0337316	0.847455	-0.256659	0.136664	0.103481	0.554144	0.327883	0.0544968	0.155245	0.373197	-0.582781	0.000239203	-0.407907	0.0149984	0.17112	0.325671	0.219024	0.206186	0.800929	7.55855e-09	-0.740339	3.70183e-07	-0.845769	1.59981e-10	-0.526369	0.00116202	0.921929	3.80411e-15
217370_x_at	FUS	2521	brown	0.104735	0.549328	-0.0891469	0.610568	0.405207	0.015745	0.109618	0.530759	-0.13761	0.430517	-0.130077	0.45641	0.235849	0.172581	0.251738	0.144613	0.314953	0.0653537	-0.690975	4.32898e-06	-0.315168	0.0651596	0.278496	0.105232	0.279035	0.104533	0.815705	2.38254e-09	-0.820307	1.62827e-09	-0.779001	3.55207e-08	-0.348598	0.0401394	0.864319	2.2323e-11
204564_at	PCGF3	10336	brown	0.103643	0.55352	-0.365429	0.0308756	0.00476624	0.978321	0.2786	0.105096	0.171827	0.323647	-0.352636	0.0377342	-0.112067	0.521559	-0.1914	0.270706	-0.234506	0.17511	-0.265941	0.122553	-0.317948	0.0626984	0.196478	0.257956	-0.0457416	0.794154	0.313909	0.0662995	-0.545575	0.000699851	-0.424886	0.0109526	-0.484425	0.00318915	0.593239	0.000172726
214500_at	h2afy	9555	brown	0.101211	0.562915	-0.167168	0.337137	0.209017	0.228197	0.348656	0.0401037	0.0895458	0.608966	-0.370871	0.0282853	0.178215	0.305707	0.250627	0.146453	0.185144	0.286971	-0.630019	4.99969e-05	-0.526954	0.00114471	0.342851	0.0437746	0.216081	0.212501	0.839225	3.01672e-10	-0.798363	9.14714e-09	-0.923807	2.58215e-15	-0.499513	0.0022505	0.929806	6.98299e-16
207630_s_at	CREM	1390	brown	0.0999397	0.567856	-0.0148936	0.932328	0.00394276	0.982066	0.0944977	0.589222	0.318359	0.062341	-0.442189	0.00782138	0.295479	0.0848325	0.221637	0.20069	-0.0282658	0.87195	-0.223292	0.197263	-0.40735	0.0151498	0.253597	0.141572	-0.158911	0.361873	0.48633	0.00305446	-0.708836	1.88411e-06	-0.628223	5.33129e-05	-0.494407	0.00253678	0.790627	1.59967e-08
215440_s_at	BEX4	56271	brown	0.0995718	0.569289	-0.146749	0.400225	0.243554	0.158572	0.331318	0.051868	0.00399195	0.981842	-0.285203	0.0967732	0.180784	0.298672	0.306094	0.0737261	0.24396	0.157857	-0.690652	4.39233e-06	-0.485663	0.00310105	0.39048	0.0203877	0.321428	0.0597218	0.89846	2.43279e-13	-0.788241	1.89176e-08	-0.939347	6.73431e-17	-0.506099	0.00192319	0.921115	4.48651e-15
203261_at	DCTN6	10671	brown	0.0994282	0.569849	0.132481	0.448059	0.0926769	0.596449	-0.0978235	0.576122	0.358877	0.0342481	-0.461837	0.00522442	0.39882	0.0176359	0.278425	0.105325	0.087379	0.617692	-0.158826	0.362136	-0.332519	0.0509729	0.0153461	0.930277	-0.317809	0.0628198	0.45227	0.00637708	-0.784539	2.44386e-08	-0.558815	0.000484573	-0.274854	0.110053	0.777776	3.85289e-08
212075_s_at	CSNK2A1	1457	brown	0.0992979	0.570357	-0.284689	0.0974029	0.344552	0.042672	0.362382	0.0324083	-0.154999	0.373963	-0.155312	0.372988	-0.101078	0.563433	0.0218112	0.901026	0.083734	0.632488	-0.688039	4.9356e-06	-0.302263	0.0775955	0.18659	0.283158	0.373204	0.0272311	0.726518	7.76779e-07	-0.63374	4.3712e-05	-0.720332	1.0671e-06	-0.515295	0.00153609	0.773156	5.21138e-08
208671_at	SERINC1	57515	brown	0.0992717	0.57046	-0.15848	0.363196	0.187905	0.279719	0.277295	0.106804	0.15864	0.362704	-0.414339	0.0133387	0.144898	0.406261	0.211146	0.223386	0.150262	0.388917	-0.530262	0.00105105	-0.541805	0.000774939	0.169694	0.329782	0.102902	0.556376	0.778311	3.71874e-08	-0.81889	1.83277e-09	-0.840215	2.74555e-10	-0.403479	0.0162389	0.932373	3.84979e-16
220477_s_at	TMEM230	29058	brown	0.0975988	0.577004	-0.0185532	0.915753	0.25504	0.139242	0.0468489	0.789282	0.182427	0.294228	-0.383225	0.0230633	0.315813	0.0645828	0.269657	0.11722	0.181425	0.296933	-0.452457	0.00635265	-0.377459	0.0253914	0.0984114	0.573821	-0.067419	0.700379	0.691416	4.24389e-06	-0.908314	4.86685e-14	-0.755994	1.50917e-07	-0.351613	0.0383325	0.94742	6.77704e-18
217772_s_at	MTCH2	23788	brown	-0.095211	0.586402	-0.185886	0.285011	0.190285	0.27356	0.293399	0.0871527	0.198962	0.251866	-0.422071	0.0115509	0.0315685	0.857134	0.150523	0.388085	0.0533818	0.760702	-0.453415	0.00622859	-0.523809	0.00124051	0.0868659	0.619766	0.0140048	0.936358	0.669171	1.10758e-05	-0.804654	5.70203e-09	-0.72862	6.95983e-07	-0.377332	0.0254448	0.906429	6.71292e-14
214882_s_at	SRSF2	6427	brown	0.0946611	0.588576	-0.0743763	0.67111	0.442547	0.00776562	0.207702	0.231204	0.0241681	0.890392	-0.271214	0.115037	-0.0187762	0.914744	0.166858	0.338047	0.0885312	0.613046	-0.571997	0.000330852	-0.424627	0.0110064	0.0117275	0.94669	0.150697	0.387527	0.734583	5.06811e-07	-0.809856	3.80771e-09	-0.736317	4.61436e-07	-0.446985	0.00710277	0.914513	1.60734e-14
201169_s_at	BHLHE40	8553	brown	-0.0945348	0.589075	-0.311266	0.0687423	0.309863	0.0700671	0.28261	0.0999805	-0.0230309	0.895521	-0.229153	0.185452	-0.187649	0.280387	-0.113152	0.517512	-0.0554957	0.751519	-0.482342	0.00334231	-0.33377	0.0500543	0.032152	0.854521	0.158989	0.361635	0.533703	0.000960854	-0.641509	3.28318e-05	-0.548752	0.000641637	-0.391029	0.0201961	0.73377	5.29474e-07
202753_at	PSMD6	9861	brown	0.0933668	0.593706	0.0412096	0.814174	0.18707	0.281899	0.181628	0.296383	0.198472	0.253059	-0.407435	0.0151266	0.164047	0.346361	0.307199	0.0726381	0.0752672	0.667395	-0.423342	0.0112773	-0.452207	0.00638537	0.156385	0.369652	0.015502	0.92957	0.685665	5.48184e-06	-0.752387	1.86657e-07	-0.790534	1.61024e-08	-0.507164	0.00187437	0.897109	2.99467e-13
201772_at	AZIN1	51582	brown	0.0926983	0.596364	0.0201034	0.908742	0.114175	0.513706	0.0998267	0.568296	0.35154	0.038375	-0.473402	0.00407446	0.26481	0.124212	0.223722	0.19638	0.013515	0.938579	-0.235111	0.173967	-0.484148	0.00320917	0.149537	0.391234	-0.167657	0.335703	0.561694	0.000446425	-0.801324	7.33784e-09	-0.702347	2.56677e-06	-0.430074	0.0099184	0.87777	4.42526e-12
210915_x_at	Trbc1	28639	brown	-0.0912479	0.602148	-0.184546	0.288559	0.0472349	0.787586	0.15886	0.36203	0.27843	0.105318	-0.297503	0.0826213	-0.00878362	0.96006	-0.0886196	0.612689	-0.205073	0.237293	-0.0518444	0.767402	-0.279251	0.104253	-0.0787391	0.652993	-0.188796	0.277401	0.196528	0.257833	-0.444803	0.00742234	-0.309009	0.0708836	-0.314885	0.0654147	0.547263	0.000668365
210298_x_at	FHL1	2273	brown	0.0910102	0.603098	-0.162641	0.350567	0.211088	0.223516	0.335691	0.0486692	0.0985255	0.573374	-0.352946	0.0375546	0.000994381	0.995477	0.194412	0.263095	0.00112892	0.994865	-0.565433	0.000400892	-0.520516	0.0013483	0.237879	0.168807	0.177622	0.307345	0.757398	1.38801e-07	-0.785409	2.30226e-08	-0.823249	1.26926e-09	-0.635918	4.03734e-05	0.954689	6.1433e-19
201784_s_at	C11orf58	10944	brown	0.0909761	0.603234	0.082603	0.637108	0.194435	0.263037	-0.0365632	0.834819	0.294822	0.0855605	-0.425546	0.0108161	0.345325	0.0421784	0.272036	0.113896	0.105145	0.547757	-0.266718	0.121424	-0.383797	0.0228423	0.0111551	0.949289	-0.222634	0.198621	0.544854	0.000713688	-0.837446	3.567e-10	-0.629858	5.02874e-05	-0.31194	0.0681129	0.875119	6.17694e-12
211559_s_at	CCNG2	901	brown	0.0902308	0.606218	0.0430771	0.80591	0.163652	0.34754	0.110788	0.526352	0.23128	0.181292	-0.378337	0.0250249	0.135634	0.437228	0.249999	0.1475	-0.075848	0.664977	-0.310942	0.0690465	-0.396541	0.0183553	0.0998544	0.568188	-0.073423	0.675094	0.56597	0.000394703	-0.739922	3.78813e-07	-0.656194	1.86945e-05	-0.591533	0.00018229	0.895936	3.57846e-13
216032_s_at	ERGIC3	51614	brown	0.0894717	0.609263	-0.201592	0.245523	0.0418943	0.811141	0.102388	0.558362	0.210969	0.223782	-0.409694	0.0145206	0.392926	0.019546	0.113325	0.516866	0.152543	0.381672	-0.390202	0.0204852	-0.370115	0.0286342	0.333083	0.0505575	-0.0655395	0.708361	0.599107	0.000143173	-0.836978	3.72636e-10	-0.66966	1.08541e-05	-0.284449	0.097698	0.789091	1.78254e-08
209533_s_at	PLAA	9373	brown	0.0857638	0.624231	-0.202057	0.244413	0.325628	0.056279	0.224524	0.194737	-0.0647557	0.711699	-0.186663	0.282966	0.0853049	0.626094	0.0984369	0.573721	0.137224	0.431825	-0.584899	0.00022414	-0.252144	0.143944	0.125831	0.471366	0.231621	0.180632	0.700436	2.80716e-06	-0.703628	2.41641e-06	-0.706902	2.0678e-06	-0.439455	0.00825804	0.796431	1.05403e-08
214505_s_at	FHL1	2273	brown	0.0855671	0.625029	-0.136061	0.435775	0.266501	0.121738	0.294265	0.0861815	0.0702025	0.688615	-0.334356	0.0496288	0.00130858	0.994047	0.177263	0.30834	-0.0160862	0.926923	-0.56333	0.000425964	-0.470393	0.00435024	0.239607	0.165641	0.165112	0.343198	0.733037	5.50701e-07	-0.788318	1.88166e-08	-0.796991	1.01173e-08	-0.655319	1.93487e-05	0.937352	1.13172e-16
210092_at	magoh	4116	brown	0.0855079	0.62527	-0.137546	0.430733	0.283779	0.0985247	0.0937779	0.592075	0.128678	0.46131	-0.3626	0.0322967	0.176699	0.309907	0.116649	0.504566	0.124582	0.475811	-0.495421	0.00247748	-0.385141	0.02233	0.0651798	0.709892	-0.0314532	0.85765	0.669391	1.09757e-05	-0.907042	6.05083e-14	-0.712287	1.59306e-06	-0.369091	0.0291122	0.92181	3.89769e-15
218260_at	DDA1	79016	brown	0.0839309	0.631685	-0.0328205	0.85153	0.0909465	0.603353	0.185817	0.285194	0.130356	0.455435	-0.292248	0.0884578	0.31923	0.0615884	0.299814	0.0801508	0.0642476	0.713866	-0.430422	0.00985208	-0.393112	0.0194831	0.533775	0.000959061	0.132515	0.447939	0.672641	9.58741e-06	-0.722577	9.51859e-07	-0.75996	1.18963e-07	-0.566688	0.000386566	0.774583	4.75071e-08
208047_s_at	NAB1	4664	brown	0.0835503	0.633238	0.0347563	0.842878	0.253627	0.141522	-0.206794	0.233294	0.000781692	0.996444	-0.141206	0.418449	0.134831	0.439972	0.139775	0.423229	0.0149277	0.932174	-0.313806	0.0663937	-0.0135953	0.938215	-0.0270238	0.877533	-0.127787	0.464445	0.361788	0.0327147	-0.692779	3.99073e-06	-0.365619	0.0307817	-0.396746	0.0182895	0.694743	3.65019e-06
201993_x_at	HNRNPDL	9987	brown	0.0830219	0.635396	-0.175395	0.313547	0.379615	0.024499	0.237077	0.170291	-0.0549588	0.753848	-0.202466	0.243439	0.00668912	0.969579	0.138177	0.428604	0.201308	0.246204	-0.640112	3.4587e-05	-0.447061	0.00709184	0.168178	0.334184	0.24967	0.148053	0.758753	1.27953e-07	-0.7705	6.17984e-08	-0.735397	4.85025e-07	-0.322919	0.0584813	0.847294	1.37432e-10
210716_s_at	CLIP1	6249	brown	0.08276	0.636466	-0.188135	0.279119	0.265202	0.123635	0.375755	0.0261155	0.0222904	0.898863	-0.242878	0.159767	-0.104309	0.550963	0.14812	0.395789	-0.01832	0.916808	-0.561014	0.000455185	-0.440675	0.00806067	0.152142	0.382941	0.276164	0.108301	0.726635	7.72067e-07	-0.657588	1.76931e-05	-0.769161	6.7288e-08	-0.638329	3.69481e-05	0.895594	3.76747e-13
221770_at	RPE	6120	brown	0.0823888	0.637985	-0.0382582	0.827275	0.0847831	0.628215	-0.0489543	0.78004	0.34354	0.043325	-0.421185	0.0117449	0.112708	0.519164	0.0493705	0.778216	-0.135027	0.439303	-0.0781988	0.655226	-0.296965	0.0832048	-0.136594	0.433963	-0.3479	0.0405675	0.282552	0.100052	-0.694784	3.64328e-06	-0.379891	0.0243866	-0.338963	0.0463807	0.730701	6.23648e-07
217144_at		NA	brown	0.0821622	0.638913	-0.195651	0.260006	0.146062	0.40246	0.166765	0.33832	0.20951	0.227075	-0.38211	0.023499	0.145385	0.404668	0.0709165	0.685609	0.0928293	0.595843	-0.370385	0.0285091	-0.419105	0.0122111	0.0379988	0.828428	-0.0777688	0.657006	0.531294	0.00102325	-0.763217	9.75126e-08	-0.607613	0.000108359	-0.283185	0.099262	0.773505	5.09499e-08
212085_at	SLC25A6	293	brown	0.0820203	0.639494	-0.00178235	0.991892	-0.073114	0.676387	-0.138962	0.42596	0.261204	0.129612	-0.356198	0.0357112	0.607999	0.000106977	0.227346	0.189039	0.209638	0.226786	-0.168418	0.333485	-0.238159	0.168291	0.377942	0.0251891	-0.21716	0.21017	0.411036	0.0141705	-0.715903	1.3327e-06	-0.493322	0.00260148	-0.121642	0.486367	0.582361	0.000242293
201539_s_at	FHL1	2273	brown	0.0819973	0.639588	-0.0894685	0.609276	0.299621	0.080355	0.248516	0.149997	0.0848619	0.627894	-0.326615	0.0554932	0.0250264	0.886525	0.196541	0.257801	0.00678159	0.969158	-0.541984	0.00077122	-0.469748	0.00441146	0.158793	0.362234	0.126711	0.468245	0.731486	5.98201e-07	-0.811543	3.33179e-09	-0.780859	3.13707e-08	-0.597632	0.00015014	0.96194	3.65011e-20
214527_s_at	PQBP1	10084	brown	0.0806498	0.645118	-0.214949	0.214964	0.136006	0.435963	0.21605	0.212567	0.304178	0.0756414	-0.515312	0.00153547	0.198211	0.253697	0.0407545	0.816191	0.0455614	0.794948	-0.385004	0.0223814	-0.547665	0.000661054	0.114315	0.513187	-0.12637	0.469453	0.611311	9.57575e-05	-0.865943	1.85332e-11	-0.721036	1.02967e-06	-0.332287	0.0511451	0.893239	5.34631e-13
210299_s_at	FHL1	2273	brown	0.0804093	0.646108	-0.0721468	0.68044	0.244382	0.157117	0.35983	0.03374	0.0354969	0.839573	-0.262342	0.127889	0.0292777	0.867406	0.31221	0.0678613	0.0508676	0.771667	-0.591667	0.000181519	-0.520928	0.00133439	0.366001	0.0305945	0.306205	0.0736158	0.803261	6.34035e-09	-0.695425	3.53827e-06	-0.867377	1.56935e-11	-0.67377	9.14376e-06	0.896323	3.37502e-13
210950_s_at	FDFT1	2222	brown	0.0800589	0.64755	-0.125141	0.473819	0.283368	0.0990342	0.192041	0.269074	-0.0288796	0.869193	-0.238325	0.167986	0.225175	0.193412	0.323832	0.0577315	0.338298	0.0468389	-0.67107	1.02369e-05	-0.37902	0.0247428	0.218069	0.208221	0.241558	0.16212	0.84788	1.29577e-10	-0.824926	1.09908e-09	-0.845452	1.65097e-10	-0.322031	0.0592174	0.898183	2.53934e-13
213447_at	SNORD116-4	100033416	brown	0.0796666	0.649166	-0.16094	0.355696	-0.100558	0.565451	0.398927	0.0176028	0.328206	0.0542449	-0.413808	0.0134695	-0.239349	0.166111	-0.115107	0.510252	-0.453078	0.00627201	-0.0321793	0.854399	-0.465076	0.00487715	0.258062	0.134457	-0.0446014	0.799179	0.194334	0.263292	-0.274962	0.109909	-0.417047	0.0126877	-0.69687	3.3113e-06	0.442951	0.00770315
201781_s_at	AIP	9049	brown	0.0796349	0.649296	-0.041692	0.812037	-0.173651	0.318459	-0.245694	0.154832	0.379116	0.0247034	-0.407024	0.0152391	0.607391	0.000109161	0.076661	0.661599	0.173409	0.319144	0.0367318	0.834068	-0.182623	0.2937	0.138197	0.428535	-0.458238	0.00563505	0.172764	0.320976	-0.642684	3.14202e-05	-0.260785	0.130251	0.110093	0.528967	0.433317	0.00931492
207101_at	VAMP1	6843	brown	0.0789148	0.652267	-0.217217	0.210048	0.344014	0.0430185	0.310207	0.0697405	0.0787692	0.652869	-0.311854	0.0681922	-0.225186	0.193389	-0.120429	0.490755	-0.18906	0.276719	-0.423799	0.0111803	-0.35985	0.033729	0.0225145	0.897851	0.0882634	0.614124	0.503923	0.00202639	-0.6443	2.95671e-05	-0.578304	0.000274061	-0.557853	0.00049795	0.776634	4.15439e-08
202101_s_at	RALB	5899	brown	0.0788306	0.652615	-0.0652113	0.709758	0.00217537	0.990105	0.11296	0.518224	0.381624	0.0236911	-0.535988	0.000904817	0.415176	0.0131345	0.170254	0.328164	0.0464164	0.791184	-0.240667	0.163721	-0.479439	0.00356641	0.294415	0.0860143	-0.216769	0.211013	0.53102	0.00103057	-0.795738	1.10865e-08	-0.688351	4.86783e-06	-0.372189	0.0276859	0.814189	2.69471e-09
210974_s_at	AP3D1	8943	brown	0.0772532	0.659142	-0.25882	0.133277	0.184299	0.289218	0.209717	0.226608	-0.0638656	0.715496	-0.228315	0.18711	0.224525	0.194736	0.191061	0.271572	0.329093	0.0535585	-0.685249	5.5832e-06	-0.39657	0.0183458	0.379622	0.0244962	0.26778	0.119892	0.807509	4.57574e-09	-0.800562	7.76876e-09	-0.797399	9.81914e-09	-0.2834	0.0989945	0.812771	3.02037e-09
217907_at	MRPL18	29074	brown	0.075625	0.665905	0.0483819	0.78255	0.240393	0.164217	0.100737	0.564756	0.249665	0.14806	-0.420023	0.0120034	0.342306	0.0441328	0.321331	0.0598028	0.229858	0.184065	-0.398628	0.0176955	-0.500691	0.00218862	0.121297	0.487613	-0.0742263	0.671736	0.689441	4.63691e-06	-0.834289	4.7789e-10	-0.769157	6.73042e-08	-0.26203	0.128361	0.883308	2.14886e-12
208750_s_at	MIR3620	100500810	brown	0.0743639	0.671162	-0.240776	0.163525	0.245781	0.154681	0.313281	0.0668735	0.0376709	0.829887	-0.318838	0.0619266	0.0901262	0.606637	0.136792	0.43329	0.113081	0.517775	-0.632692	4.54069e-05	-0.473789	0.00404013	0.271634	0.114453	0.211946	0.221595	0.79061	1.60161e-08	-0.820231	1.63861e-09	-0.843826	1.93712e-10	-0.505164	0.00196693	0.931047	5.25076e-16
215253_s_at	RCAN1	1827	brown	0.0728391	0.677538	-0.169787	0.329512	0.424479	0.0110374	0.235675	0.172906	-0.0394863	0.821817	-0.201264	0.246308	0.0499549	0.775658	0.121199	0.487965	0.180414	0.299678	-0.609894	0.000100423	-0.383292	0.0230374	0.0815289	0.641508	0.216264	0.212105	0.731534	5.96674e-07	-0.761595	1.07705e-07	-0.73053	6.29305e-07	-0.368191	0.0295378	0.870377	1.1013e-11
209980_s_at	MIR6778	102466733	brown	0.0727986	0.677707	-0.00592528	0.973051	0.495502	0.00247285	0.131903	0.450059	-0.026432	0.880196	-0.142804	0.413149	0.0532996	0.76106	0.121423	0.487156	0.113388	0.516632	-0.461512	0.00526045	-0.347219	0.0409884	0.0947398	0.588264	0.167461	0.336279	0.60668	0.000111764	-0.671521	1.00467e-05	-0.606223	0.000113468	-0.321291	0.0598371	0.725355	8.25105e-07
214512_s_at	SUB1	10923	brown	0.0725376	0.678801	0.0298822	0.864693	0.041429	0.813202	0.067361	0.700625	0.315894	0.0645105	-0.445937	0.00725475	0.318185	0.0624921	0.249301	0.148672	0.0331541	0.850037	-0.231972	0.179953	-0.346139	0.0416637	0.153837	0.377599	-0.200687	0.247694	0.484102	0.00321249	-0.706379	2.12017e-06	-0.627358	5.49811e-05	-0.42353	0.0112375	0.785284	2.32216e-08
203357_s_at	CAPN7	23473	brown	0.0724987	0.678965	-0.139535	0.424034	0.19923	0.251216	0.247417	0.151866	0.0765868	0.661907	-0.288362	0.0929745	-0.0758397	0.665012	0.153348	0.379135	-0.0295638	0.866122	-0.473757	0.00404292	-0.352932	0.0375627	0.0475371	0.786258	0.115494	0.508821	0.622046	6.62907e-05	-0.675048	8.66456e-06	-0.667446	1.18915e-05	-0.556017	0.000524377	0.877119	4.80625e-12
211700_s_at	TRO	7216	brown	-0.0718712	0.681597	-0.502572	0.00209289	-0.0386943	0.825336	0.503047	0.00206927	0.281746	0.101066	-0.549617	0.000626557	-0.141748	0.416647	-0.227993	0.187749	-0.134432	0.44134	-0.343035	0.0436538	-0.610231	9.92966e-05	0.253261	0.142117	0.0320566	0.854948	0.504805	0.00198398	-0.610506	9.83833e-05	-0.653096	2.11056e-05	-0.35995	0.0336764	0.676786	8.049e-06
216397_s_at	MIR7112	102465906	brown	-0.0716547	0.682506	-0.155903	0.37115	-0.00594057	0.972982	-0.0191518	0.913045	0.037014	0.832811	-0.121455	0.487041	0.221624	0.200718	0.0270939	0.877218	0.119686	0.493456	-0.199098	0.251536	0.0179494	0.918485	0.133831	0.443403	0.0239431	0.891407	0.3297	0.0530929	-0.441821	0.00787896	-0.34152	0.0446533	-0.133173	0.445669	0.4351	0.00899667
202593_s_at	GDE1	51573	brown	0.0713959	0.683593	-0.175441	0.313419	0.10328	0.554918	0.221699	0.200561	0.265601	0.12305	-0.488658	0.0028966	0.312182	0.0678876	0.16014	0.358124	0.148846	0.393454	-0.431034	0.00973634	-0.515302	0.00153582	0.249912	0.147647	-0.0356409	0.838931	0.692765	3.99331e-06	-0.848492	1.21825e-10	-0.809649	3.87054e-09	-0.323505	0.0579991	0.900588	1.74346e-13
210470_x_at	NONO	4841	brown	0.0710988	0.684842	-0.209769	0.226489	0.292123	0.0886006	0.211146	0.223385	-0.0226607	0.897191	-0.263116	0.126728	0.134726	0.440334	0.141596	0.417152	0.205542	0.2362	-0.638883	3.61997e-05	-0.385073	0.0223554	0.193073	0.266463	0.202472	0.243425	0.780242	3.26964e-08	-0.836558	3.87538e-10	-0.772046	5.59774e-08	-0.382539	0.0233303	0.899302	2.13434e-13
208960_s_at	KLF6	1316	brown	0.0708709	0.685801	-0.181076	0.29788	0.411106	0.0141523	0.237173	0.170112	0.105507	0.546373	-0.328494	0.0540216	0.029523	0.866305	0.0239876	0.891206	-0.0106029	0.951796	-0.511783	0.00167502	-0.450206	0.00665254	0.125493	0.472566	0.0851345	0.626786	0.662535	1.4521e-05	-0.838787	3.14436e-10	-0.730713	6.23234e-07	-0.489427	0.00284602	0.902098	1.37007e-13
211762_s_at	KPNA2	3838	brown	-0.0708622	0.685838	-0.267802	0.11986	0.155472	0.372489	0.510389	0.0017331	0.229727	0.184323	-0.480539	0.00348001	-0.0852627	0.626265	0.0883211	0.613892	-0.0649049	0.711063	-0.490197	0.00279617	-0.675143	8.62986e-06	0.208617	0.229108	0.143101	0.412168	0.73122	6.0671e-07	-0.720357	1.06573e-06	-0.851654	8.81693e-11	-0.56052	0.000461651	0.920897	4.6879e-15
211016_x_at	HSPA4	3308	brown	0.0693418	0.692245	0.0714066	0.683548	0.613441	8.91144e-05	0.0760995	0.663932	-0.254407	0.140261	0.0681807	0.697153	-0.0795407	0.649685	0.156736	0.368566	0.14869	0.393955	-0.585631	0.000219132	-0.113088	0.51775	0.0159594	0.927498	0.302613	0.0772356	0.580934	0.000253075	-0.543623	0.000737872	-0.51838	0.00142252	-0.392956	0.0195356	0.640962	3.35098e-05
202089_s_at	SLC39A6	25800	brown	0.0689411	0.693937	-0.141381	0.417866	0.242448	0.160531	0.179448	0.302317	0.0685849	0.695443	-0.335801	0.0485906	0.174171	0.316989	0.247212	0.152217	0.254231	0.140545	-0.584724	0.000225348	-0.43892	0.00834589	0.105504	0.546381	0.0954157	0.585593	0.759809	1.20054e-07	-0.836374	3.94198e-10	-0.780388	3.23782e-08	-0.293066	0.0875291	0.916635	1.07898e-14
201678_s_at	HMCES	56941	brown	0.0687387	0.694793	-0.142263	0.41494	0.00132816	0.993958	0.346927	0.0411704	0.215444	0.213885	-0.413342	0.0135852	0.120043	0.492156	0.19235	0.26829	0.0329456	0.85097	-0.392131	0.0198163	-0.55599	0.000524775	0.446396	0.00718795	0.139262	0.424951	0.667847	1.16971e-05	-0.644988	2.8808e-05	-0.797549	9.71159e-09	-0.514612	0.0015623	0.771912	5.64612e-08
49049_at	DTX3	196403	brown	0.0673249	0.700778	-0.222615	0.198659	0.209202	0.227775	0.179592	0.301923	0.122369	0.483744	-0.303217	0.076617	0.00705555	0.967913	-0.0311734	0.858904	-0.0759785	0.664435	-0.387357	0.021506	-0.364095	0.0315393	0.212573	0.2202	0.00505971	0.976987	0.494805	0.00251336	-0.713187	1.52427e-06	-0.565773	0.000396967	-0.447111	0.00708468	0.758551	1.29524e-07
203111_s_at	PTK2B	2185	brown	0.0671848	0.701372	-0.177964	0.306401	0.260602	0.13053	0.353885	0.0370145	0.231892	0.180108	-0.425247	0.0108777	-0.233564	0.1769	-0.107062	0.540439	-0.297774	0.0823279	-0.312673	0.0674333	-0.530929	0.001033	0.0389332	0.824274	0.00944299	0.957064	0.48848	0.00290836	-0.662284	1.46682e-05	-0.594423	0.00016636	-0.603212	0.000125283	0.785685	2.25891e-08
200754_x_at	SRSF2	6427	brown	0.0660864	0.706035	-0.0444241	0.799962	0.323395	0.0580893	0.168657	0.332788	0.0919029	0.599533	-0.325145	0.0566666	0.154242	0.37633	0.243885	0.157989	0.184168	0.289564	-0.518276	0.00142625	-0.444111	0.00752631	0.0922696	0.598071	0.110779	0.526388	0.759552	1.21934e-07	-0.817527	2.05187e-09	-0.780652	3.18097e-08	-0.367779	0.029734	0.90259	1.26549e-13
209690_s_at	DOK4	55715	brown	0.0656529	0.707879	-0.314254	0.0659852	-0.276031	0.108478	0.264403	0.124813	0.365569	0.0308065	-0.481091	0.00343734	0.0391053	0.82351	-0.0921979	0.598357	-0.246132	0.154073	-0.0808593	0.644258	-0.411706	0.0139983	0.282508	0.100108	-0.152311	0.382406	0.265113	0.123765	-0.455707	0.00594022	-0.452385	0.00636204	-0.448757	0.00685198	0.560269	0.000464954
200863_s_at	RAB11A	8766	brown	0.0646374	0.712204	-0.107317	0.539469	0.151066	0.386355	0.308035	0.0718234	0.196957	0.256775	-0.431102	0.00972353	0.17361	0.318574	0.247099	0.152411	0.0865017	0.62124	-0.503223	0.00206062	-0.52079	0.00133903	0.278965	0.104623	0.10194	0.560091	0.77353	5.08674e-08	-0.791178	1.53846e-08	-0.882596	2.36291e-12	-0.545358	0.000703977	0.943382	2.22945e-17
202166_s_at	PPP1R2	5504	brown	-0.0639923	0.714956	-0.171995	0.323167	0.00611551	0.972186	0.150303	0.388786	0.568946	0.000361924	-0.642853	3.12216e-05	-0.0744802	0.670676	-0.164517	0.344963	-0.40736	0.0151472	0.0784342	0.654253	-0.471818	0.00421775	-0.263867	0.125608	-0.490782	0.00275878	0.171673	0.324088	-0.675618	8.45816e-06	-0.357764	0.0348497	-0.412131	0.0138899	0.738228	4.1578e-07
213415_at	CLIC2	1193	brown	0.0628872	0.719678	-0.027646	0.874736	0.352395	0.0378746	0.0566675	0.746442	0.200848	0.247307	-0.256637	0.136698	-0.150882	0.38694	-0.160341	0.357515	-0.308205	0.0716582	-0.0707215	0.68643	-0.0804117	0.646098	-0.154312	0.376111	-0.203869	0.240119	0.11407	0.514096	-0.441157	0.00798376	-0.240269	0.164441	-0.439003	0.00833227	0.462847	0.00511399
209027_s_at	ABI1	10006	brown	0.0623693	0.721895	0.00878614	0.960049	0.165922	0.340801	0.191409	0.270683	0.328234	0.0542235	-0.484753	0.00316562	0.107144	0.540128	0.201457	0.245846	-0.0923386	0.597796	-0.268181	0.119317	-0.509646	0.00176479	0.0403372	0.818041	-0.135744	0.436854	0.54813	0.000652686	-0.741522	3.46686e-07	-0.682715	6.23726e-06	-0.521473	0.00131616	0.893891	4.85639e-13
203198_at	CDK9	1025	brown	0.0620794	0.723136	-0.349429	0.0396342	0.161937	0.352686	0.410087	0.0144174	0.0140814	0.936011	-0.299361	0.0806305	-0.0451764	0.796644	0.0512332	0.770069	0.0642803	0.713726	-0.614313	8.65163e-05	-0.457755	0.00569221	0.278428	0.105321	0.269084	0.11803	0.726815	7.64871e-07	-0.696153	3.42215e-06	-0.787389	2.00762e-08	-0.486872	0.00301705	0.827785	8.56824e-10
206436_at	MPPED1	758	brown	-0.0613441	0.726289	-0.34466	0.0426028	-0.224485	0.194817	0.524207	0.00122801	0.388805	0.0209811	-0.552485	0.000578771	-0.000367173	0.99833	-0.0344897	0.844069	-0.241441	0.16233	-0.200607	0.247886	-0.665203	1.30335e-05	0.496877	0.00239456	0.0206658	0.9062	0.456944	0.00578931	-0.498913	0.00228262	-0.670094	1.06607e-05	-0.571255	0.00033818	0.640176	3.45041e-05
203311_s_at	ARF6	382	brown	0.0594818	0.734294	-0.173936	0.317654	0.219445	0.205294	0.352688	0.0377041	0.0618985	0.723911	-0.299449	0.0805374	-0.0480152	0.784159	0.193943	0.26427	0.0856409	0.62473	-0.541308	0.000785359	-0.521105	0.00132844	0.189613	0.275289	0.226192	0.191354	0.739389	3.90092e-07	-0.685462	5.53106e-06	-0.792838	1.36679e-08	-0.47552	0.00388953	0.893092	5.46257e-13
202874_s_at	ATP6V1C1	528	brown	-0.0594553	0.734407	-0.25277	0.142918	0.0334329	0.848791	0.480162	0.00350944	0.281098	0.101887	-0.497468	0.00236159	-0.111543	0.523521	0.079277	0.650772	-0.176795	0.30964	-0.374252	0.0267679	-0.601567	0.000132197	0.196777	0.257219	0.0571019	0.744563	0.607106	0.000110197	-0.645624	2.81232e-05	-0.763216	9.7519e-08	-0.664189	1.35817e-05	0.891532	6.85505e-13
206624_at	USP9Y	8287	brown	0.0578241	0.741442	-0.203563	0.240842	0.0825785	0.637209	0.318916	0.0618588	0.293876	0.086617	-0.502658	0.00208859	-0.0314857	0.857505	0.065371	0.709078	-0.136978	0.432657	-0.361981	0.0326149	-0.52082	0.00133802	0.0924448	0.597373	-0.040897	0.815559	0.602494	0.00012826	-0.759427	1.22861e-07	-0.730703	6.23553e-07	-0.581073	0.000252002	0.919155	6.62795e-15
203030_s_at	PTPRN2	5799	brown	0.0575791	0.7425	-0.261395	0.129321	0.00133804	0.993913	0.348558	0.0401638	0.344046	0.0429973	-0.557885	0.000497495	0.0501646	0.774741	0.0335834	0.848118	-0.134089	0.442517	-0.346128	0.0416702	-0.616705	7.97365e-05	0.26217	0.128148	-0.0767111	0.661391	0.578988	0.000268459	-0.797849	9.49992e-09	-0.725247	8.29721e-07	-0.546796	0.000676951	0.870935	1.03e-11
212009_s_at	STIP1	10963	brown	0.0574196	0.74319	-0.22528	0.1932	0.360073	0.0336109	0.309263	0.0706395	-0.0651501	0.710019	-0.215032	0.214783	-0.00532931	0.975761	0.143843	0.409724	0.14899	0.392991	-0.686897	5.19198e-06	-0.416557	0.0128033	0.202555	0.243229	0.303253	0.0765811	0.81227	3.14409e-09	-0.783016	2.71154e-08	-0.815139	2.49492e-09	-0.504478	0.00199962	0.924498	2.23312e-15
208652_at	PPP2CA	5515	brown	0.056978	0.745099	-0.102156	0.559258	0.109064	0.532851	0.479189	0.00358628	0.161651	0.353547	-0.373242	0.0272143	0.0311799	0.858875	0.261459	0.129224	0.0356321	0.83897	-0.480829	0.00345752	-0.587068	0.000209599	0.371794	0.0278642	0.276571	0.10776	0.771404	5.83298e-08	-0.574724	0.000305122	-0.901841	1.42783e-13	-0.622652	6.4901e-05	0.828634	7.95004e-10
208698_s_at	NONO	4841	brown	0.0569001	0.745436	-0.23245	0.179033	0.245579	0.155031	0.230268	0.183263	0.0386366	0.825592	-0.318792	0.061966	0.129753	0.457543	0.136051	0.435809	0.186425	0.283593	-0.617354	7.79803e-05	-0.457254	0.00575197	0.193857	0.264487	0.145737	0.40352	0.770273	6.2701e-08	-0.866469	1.74412e-11	-0.775359	4.51645e-08	-0.353208	0.0374033	0.916564	1.0936e-14
211090_s_at	PRPF4B	8899	brown	-0.0550993	0.753238	-0.240074	0.164793	0.192325	0.268355	0.402491	0.0165272	0.130892	0.453571	-0.399381	0.0174627	-0.0555623	0.75123	0.128009	0.463663	0.020255	0.908057	-0.539174	0.000831478	-0.536088	0.000902422	0.137142	0.432101	0.147298	0.398448	0.731616	5.94063e-07	-0.741364	3.49733e-07	-0.802101	6.92171e-09	-0.525427	0.00119039	0.947428	6.76127e-18
210667_s_at	c21orf33	8209	brown	0.0549266	0.753988	-0.0910155	0.603077	0.13053	0.454829	0.185131	0.287006	0.171097	0.325738	-0.407964	0.0149828	0.314614	0.0656596	0.31934	0.0614945	0.231712	0.180456	-0.52499	0.00120375	-0.476633	0.00379524	0.291893	0.0888634	0.049066	0.77955	0.772079	5.58588e-08	-0.854759	6.37223e-11	-0.842339	2.23883e-10	-0.375076	0.0264087	0.930865	5.47737e-16
212527_at	DESI1	27351	brown	0.0548674	0.754245	0.00332297	0.984885	0.416098	0.0129126	0.237022	0.170392	0.00525393	0.976104	-0.183089	0.29245	0.155175	0.373413	0.306084	0.0737355	0.270599	0.115896	-0.545805	0.000695476	-0.418433	0.012365	0.24405	0.157699	0.243469	0.158723	0.719939	1.08853e-06	-0.64183	3.24407e-05	-0.758518	1.29779e-07	-0.299914	0.0800453	0.749225	2.24224e-07
212857_x_at	SUB1	10923	brown	0.054671	0.755097	-0.208127	0.230228	-0.098451	0.573666	0.0965706	0.581042	0.446175	0.00722001	-0.599987	0.000139158	0.257186	0.135832	-0.0158276	0.928095	-0.0913652	0.601679	-0.141526	0.417385	-0.407257	0.0151754	0.0582648	0.73954	-0.37646	0.0258137	0.349941	0.0393259	-0.763079	9.83469e-08	-0.524261	0.00122632	-0.311993	0.068063	0.729518	6.63856e-07
201727_s_at	ELAVL1	1994	brown	0.053999	0.758017	-0.00282827	0.987135	0.407495	0.0151104	0.32688	0.0552835	0.01143	0.948041	-0.238629	0.167428	-0.0576543	0.742176	0.232871	0.178224	0.0600382	0.731899	-0.541548	0.000780306	-0.478714	0.00362439	0.125209	0.473575	0.267584	0.120173	0.735536	4.81405e-07	-0.634819	4.20281e-05	-0.769702	6.50203e-08	-0.527566	0.00112686	0.837094	3.6863e-10
209860_s_at	ANXA7	310	brown	0.0532433	0.761305	0.0241623	0.890418	0.258683	0.133489	0.207534	0.23159	0.243382	0.158876	-0.424653	0.011001	0.0730668	0.676584	0.22026	0.203574	0.00195191	0.991121	-0.359563	0.0338816	-0.49883	0.00228709	0.00319047	0.985488	-0.0257305	0.883353	0.643468	3.05079e-05	-0.7573	1.39614e-07	-0.727114	7.53013e-07	-0.454121	0.00613848	0.903345	1.11945e-13
201245_s_at	LOC101927673	101927673	brown	0.0527355	0.763516	-0.229275	0.185212	0.177062	0.308897	0.337037	0.0477172	0.123043	0.481323	-0.382099	0.0235034	0.206262	0.234525	0.212981	0.219295	0.201967	0.244627	-0.601132	0.000134081	-0.53293	0.000980503	0.345487	0.0420758	0.172391	0.322037	0.811984	3.2166e-09	-0.823524	1.2398e-09	-0.886729	1.35033e-12	-0.410593	0.0142853	0.910327	3.42656e-14
200669_s_at	UBE2D3	7323	brown	0.0524266	0.764863	0.0499786	0.775554	0.33208	0.0512988	-0.112575	0.519661	0.193545	0.265272	-0.317343	0.0632281	0.157662	0.365707	0.132828	0.446859	0.0212761	0.903443	-0.266122	0.122289	-0.236242	0.171845	-0.229057	0.185642	-0.267095	0.120878	0.408096	0.0149472	-0.806514	4.94244e-09	-0.429653	0.00999908	-0.246354	0.15369	0.811753	3.27633e-09
209953_s_at	CDC37	11140	brown	0.0517948	0.767618	-0.30165	0.0782291	0.204034	0.239731	0.282616	0.0999724	-0.0176224	0.919966	-0.283666	0.0986644	0.180382	0.299766	0.135872	0.436418	0.267035	0.120965	-0.669925	1.07357e-05	-0.425056	0.0109173	0.362629	0.032282	0.264248	0.125042	0.81187	3.24591e-09	-0.809075	4.04893e-09	-0.828481	8.05814e-10	-0.348502	0.0401978	0.836579	3.8675e-10
200750_s_at	RAN	5901	brown	-0.0516504	0.768248	-0.198274	0.253544	0.12222	0.484283	0.25617	0.137439	0.403768	0.0161553	-0.583802	0.000231832	0.0931514	0.594562	0.0294076	0.866823	-0.102131	0.559355	-0.283077	0.0993967	-0.568125	0.000370719	-0.00883955	0.959806	-0.218026	0.208312	0.543221	0.000745927	-0.852754	7.86587e-11	-0.672868	9.49666e-06	-0.411237	0.0141186	0.926739	1.38155e-15
208310_s_at	CCZ1B	221960	brown	0.050696	0.772417	-0.0352963	0.840468	0.0564697	0.747298	0.20488	0.237744	0.392664	0.0196348	-0.546563	0.000681267	0.219958	0.204211	0.241481	0.162257	0.024408	0.889311	-0.28073	0.102354	-0.590347	0.000189213	0.137054	0.432401	-0.151153	0.386078	0.609166	0.000102898	-0.792399	1.41038e-08	-0.749636	2.18977e-07	-0.392131	0.0198161	0.899031	2.2264e-13
205462_s_at	HPCAL1	3241	brown	0.0493857	0.77815	-0.278177	0.105648	0.0139242	0.936723	0.391679	0.0199712	0.20778	0.231023	-0.427635	0.0103936	0.109043	0.532929	0.0697009	0.69073	-0.0153002	0.930485	-0.425812	0.0107616	-0.604622	0.00011962	0.389106	0.0208736	0.108319	0.535666	0.637054	3.87253e-05	-0.678717	7.41222e-06	-0.752736	1.82884e-07	-0.479631	0.00355118	0.778768	3.60753e-08
200744_s_at	GNB1	2782	brown	0.0493222	0.778428	-0.0611911	0.726946	0.0950598	0.586999	0.239385	0.166045	0.148157	0.39567	-0.363372	0.0319035	0.289772	0.0913151	0.354513	0.036657	0.156159	0.370355	-0.510022	0.00174871	-0.476892	0.00377359	0.429009	0.0101236	0.125471	0.472644	0.757758	1.35837e-07	-0.762647	1.00991e-07	-0.861414	3.09553e-11	-0.52589	0.00117638	0.901137	1.59787e-13
208854_s_at	STK24	8428	brown	0.0485974	0.781605	-0.221247	0.201504	0.0207678	0.905739	0.472588	0.00414752	0.225931	0.191881	-0.467903	0.00459056	0.128913	0.460484	0.196635	0.257568	0.0293958	0.866876	-0.48742	0.00297965	-0.616675	7.98166e-05	0.474269	0.00399784	0.187302	0.281291	0.761565	1.07902e-07	-0.686622	5.2554e-06	-0.914249	1.68796e-14	-0.598693	0.000145099	0.863227	2.52645e-11
217732_s_at	ITM2B	9445	brown	0.0474825	0.786498	0.0280813	0.872779	0.276226	0.108218	0.0450133	0.797363	0.260567	0.130583	-0.391276	0.0201106	0.092052	0.598938	0.171535	0.324484	-0.0330733	0.850399	-0.280834	0.102222	-0.417589	0.0125607	-0.129543	0.458275	-0.173169	0.319827	0.514874	0.00155218	-0.806521	4.93977e-09	-0.576406	0.000290162	-0.365585	0.0307987	0.88038	3.16235e-12
217741_s_at	ZFAND5	7763	brown	0.0470403	0.788441	-0.0652848	0.709445	0.35471	0.0365452	0.330252	0.0526728	-0.171807	0.323705	-0.066019	0.706322	-0.250179	0.1472	0.176347	0.310886	-0.0512168	0.770141	-0.591929	0.00018003	-0.26428	0.124995	0.144758	0.406718	0.393145	0.0194721	0.634191	4.3001e-05	-0.462233	0.00518087	-0.648014	2.56773e-05	-0.698831	3.02465e-06	0.746964	2.55225e-07
201329_s_at	ETS2	2114	brown	0.0467483	0.789725	-0.259438	0.132319	0.381207	0.0238571	0.444264	0.00750315	-0.054866	0.754251	-0.225109	0.193546	-0.188692	0.277672	0.0413927	0.813363	0.0306409	0.86129	-0.644274	2.95953e-05	-0.43246	0.0094712	0.0996699	0.568907	0.353924	0.0369925	0.749918	2.1544e-07	-0.621838	6.67724e-05	-0.781321	3.04113e-08	-0.538957	0.000836306	0.822291	1.37722e-09
214671_s_at	ABR	29	brown	0.046231	0.792	-0.332011	0.0513503	-0.00178047	0.991901	0.228892	0.185968	0.227874	0.187985	-0.463955	0.00499502	0.214317	0.216349	0.0294457	0.866652	0.0652568	0.709565	-0.413674	0.0135028	-0.497826	0.00234177	0.295144	0.0852039	-0.0364723	0.835224	0.604572	0.000119819	-0.821461	1.47758e-09	-0.687105	5.14426e-06	-0.327046	0.0551525	0.811235	3.41441e-09
201318_s_at	MYL12B	103910	brown	0.0449264	0.797746	-0.0540366	0.757854	0.183939	0.290177	0.130341	0.455489	0.413767	0.0134796	-0.547072	0.000671862	0.161599	0.353704	0.0755155	0.666361	-0.0768656	0.66075	-0.199614	0.250285	-0.475923	0.00385513	-0.0390748	0.823645	-0.273168	0.112342	0.469159	0.004468	-0.809382	3.95244e-09	-0.620889	6.90158e-05	-0.361874	0.0326702	0.837315	3.61106e-10
221781_s_at	DNAJC10	54431	brown	0.0448788	0.797956	-0.194884	0.261916	0.258474	0.133814	0.270176	0.116488	0.0370833	0.832503	-0.310616	0.0693538	-0.0902587	0.606106	0.105654	0.545811	0.0405075	0.817286	-0.540653	0.000799262	-0.42152	0.0116712	0.0577773	0.741644	0.136346	0.434804	0.671252	1.016e-05	-0.725413	8.22629e-07	-0.688537	4.82768e-06	-0.469755	0.00441076	0.869702	1.19352e-11
200769_s_at	MAT2A	4144	brown	0.044764	0.798462	-0.0704737	0.687473	0.391455	0.0200486	0.247289	0.152086	0.00882587	0.959868	-0.258976	0.133035	-0.00336407	0.984698	0.224013	0.195783	0.0943173	0.589937	-0.598066	0.000148058	-0.43338	0.00930351	0.0882479	0.614187	0.191362	0.270805	0.762409	1.02478e-07	-0.781022	3.10293e-08	-0.772726	5.35789e-08	-0.493987	0.00256166	0.941753	3.51645e-17
210802_s_at	DIMT1	27292	brown	-0.0432759	0.805031	-0.0765648	0.661998	0.286984	0.0946168	0.271661	0.114416	0.191517	0.270408	-0.36125	0.0329938	-0.136115	0.435591	0.124042	0.47774	-0.124356	0.476619	-0.368984	0.0291625	-0.492463	0.0026538	-0.0185208	0.915899	0.00582992	0.973485	0.568702	0.000364517	-0.697467	3.22157e-06	-0.643657	3.02922e-05	-0.552084	0.000585254	0.883297	2.15215e-12
214975_s_at	MTMR1	8776	brown	0.0400316	0.819397	-0.0383911	0.826684	0.418527	0.0123433	0.191395	0.270719	-0.0920969	0.598759	-0.123504	0.479666	0.0272376	0.876572	0.250471	0.146714	0.100889	0.564167	-0.611078	9.65112e-05	-0.322388	0.0589206	0.203356	0.241331	0.261382	0.129342	0.731413	6.00522e-07	-0.721063	1.02824e-06	-0.715488	1.3605e-06	-0.562046	0.000441955	0.876201	5.39571e-12
206179_s_at	TPPP	11076	brown	0.0397539	0.820629	-0.31248	0.0676118	0.185248	0.286697	0.130306	0.455612	-0.00327325	0.985111	-0.275635	0.109006	0.235837	0.172602	0.0814663	0.641765	0.264854	0.124147	-0.586162	0.000215564	-0.326155	0.055858	0.26194	0.128496	0.114555	0.512298	0.683902	5.92252e-06	-0.833281	5.2399e-10	-0.676001	8.32193e-06	-0.210703	0.224381	0.774568	4.75552e-08
218101_s_at	NDUFC2-KCTD14	100532726	brown	0.0387757	0.824974	-0.198027	0.254147	0.11389	0.514765	0.253898	0.141083	0.274423	0.110635	-0.506825	0.00188979	0.226847	0.190039	0.145711	0.403602	0.134354	0.441607	-0.451862	0.00643086	-0.553367	0.000564748	0.169648	0.329914	-0.0497053	0.776751	0.686865	5.19916e-06	-0.858883	4.09136e-11	-0.79452	1.21101e-08	-0.319822	0.0610814	0.895574	3.77872e-13
208980_s_at	UBC	7316	brown	0.0385412	0.826016	-0.175135	0.314276	0.260583	0.13056	0.374053	0.0268553	0.0393169	0.82257	-0.30462	0.0751966	-0.00387284	0.982384	0.221345	0.201301	0.134848	0.439916	-0.631056	4.8168e-05	-0.52171	0.0013083	0.207557	0.231537	0.271836	0.114173	0.823032	1.29304e-09	-0.746411	2.63389e-07	-0.853495	7.27977e-11	-0.503164	0.00206351	0.917763	8.69078e-15
201946_s_at	CCT2	10576	brown	0.0381833	0.827608	-0.0878914	0.615624	0.2404	0.164204	0.204927	0.237636	0.118127	0.49914	-0.35146	0.0384225	0.126548	0.468821	0.234453	0.175209	0.114688	0.511805	-0.51388	0.00159082	-0.417715	0.0125312	0.119723	0.49332	0.0656294	0.707979	0.715783	1.34071e-06	-0.799169	8.61746e-09	-0.785992	2.21153e-08	-0.467209	0.00465955	0.951512	1.83574e-18
202914_s_at	ARHGEF11	9826	brown	-0.0367125	0.834154	-0.261801	0.128706	0.179477	0.302238	0.372933	0.0273517	0.0750784	0.668182	-0.285651	0.0962277	-0.217224	0.210032	-0.0786438	0.653387	-0.180198	0.300269	-0.374321	0.0267376	-0.397971	0.0179012	0.109201	0.532332	0.164515	0.34497	0.500135	0.00221761	-0.517723	0.00144608	-0.574467	0.000307468	-0.506205	0.00191827	0.66817	1.15426e-05
207769_s_at	PQBP1	10084	brown	0.0353019	0.840443	-0.183423	0.291556	0.107832	0.537514	0.0934383	0.593422	0.22451	0.194766	-0.429611	0.0100072	0.321265	0.0598584	0.102287	0.558751	0.187245	0.281441	-0.379738	0.0244489	-0.420426	0.0119131	0.16425	0.345757	-0.12034	0.49108	0.585934	0.00021709	-0.834876	4.52819e-10	-0.644186	2.96947e-05	-0.196213	0.258612	0.790361	1.63003e-08
217280_x_at	GABRA5	2558	brown	0.0343855	0.844534	-0.221141	0.201727	0.17945	0.302313	0.139014	0.425785	0.176293	0.311036	-0.367313	0.0299577	0.0486771	0.781255	-0.0452499	0.796321	-0.0865475	0.621055	-0.360536	0.0333672	-0.386817	0.0217043	0.030647	0.861263	-0.117387	0.501854	0.473976	0.00402362	-0.783385	2.64437e-08	-0.535787	0.000909612	-0.438323	0.00844495	0.837225	3.64158e-10
217871_s_at	MIF	4282	brown	0.0341203	0.845719	-0.283884	0.0983948	0.0473382	0.787132	0.363149	0.0320167	0.224057	0.195692	-0.458324	0.00562486	0.134753	0.440241	0.0972352	0.57843	0.0530085	0.762327	-0.481744	0.00338747	-0.558227	0.000492709	0.320275	0.0606953	0.0772047	0.659343	0.700799	2.75996e-06	-0.78826	1.88927e-08	-0.810019	3.75925e-09	-0.455147	0.00600955	0.877606	4.51818e-12
200874_s_at	MIR1292	100302138	brown	-0.0340866	0.845869	-0.328954	0.0536658	0.300166	0.0797792	0.279655	0.103732	-0.0350501	0.841567	-0.231358	0.181142	-0.0385409	0.826018	-0.0334248	0.848827	0.100663	0.565042	-0.589047	0.000197073	-0.304634	0.0751828	0.0547244	0.754866	0.19106	0.271575	0.646547	2.7155e-05	-0.713673	1.48821e-06	-0.651071	2.28302e-05	-0.369387	0.0289731	0.784072	2.52329e-08
208811_s_at	DNAJB6	10049	brown	0.0337487	0.847379	-0.209214	0.227749	0.215495	0.213774	0.27301	0.112557	0.181001	0.298082	-0.444777	0.00742622	0.137251	0.431733	0.157504	0.366195	0.1143	0.513242	-0.534211	0.000948135	-0.516286	0.00149877	0.134047	0.442663	0.0451559	0.796735	0.754572	1.64179e-07	-0.880757	3.0106e-12	-0.82658	9.52113e-10	-0.428047	0.010312	0.972259	2.13406e-22
200624_s_at	Snhg4	724102	brown	-0.0329858	0.85079	-0.130912	0.453499	0.0466309	0.790241	0.208719	0.228875	0.379904	0.0243813	-0.527138	0.00113932	0.00161402	0.992658	0.026708	0.878954	-0.187064	0.281914	-0.171041	0.325898	-0.48304	0.00329028	-0.0389801	0.824066	-0.217568	0.209293	0.433375	0.00930442	-0.699011	2.99948e-06	-0.581569	0.000248223	-0.483618	0.00324773	0.861178	3.17801e-11
206113_s_at	RAB5A	5868	brown	0.0321608	0.854482	-0.107071	0.540407	0.277086	0.10708	0.227843	0.188048	0.0995893	0.569221	-0.334392	0.0496027	-0.012659	0.942463	0.165405	0.342328	-0.0261213	0.881594	-0.500062	0.00222148	-0.429389	0.01005	0.0873876	0.617657	0.0773266	0.658838	0.676489	8.15117e-06	-0.799376	8.48637e-09	-0.726622	7.72579e-07	-0.586704	0.000211978	0.958598	1.42786e-19
215531_s_at	GABRA5	2558	brown	-0.0319229	0.855547	-0.236331	0.171679	0.101491	0.561831	0.211179	0.223311	0.324205	0.0574273	-0.517399	0.00145782	0.0497652	0.776488	-0.0522849	0.765481	-0.163914	0.346759	-0.284373	0.0977914	-0.494561	0.00252769	0.000179044	0.999186	-0.213349	0.21848	0.471502	0.00424684	-0.814476	2.6327e-09	-0.576826	0.000286528	-0.45307	0.00627307	0.886486	1.39633e-12
201848_s_at	BNIP3	664	brown	0.0318353	0.855939	-0.0921018	0.59874	0.132097	0.449386	0.282549	0.100057	0.214119	0.216784	-0.453959	0.00615911	0.131091	0.452879	0.226445	0.190845	0.0483107	0.782862	-0.451251	0.00651193	-0.500796	0.00218319	0.190268	0.273603	0.0365813	0.834739	0.699272	2.96344e-06	-0.763101	9.82122e-08	-0.817332	2.08498e-09	-0.520365	0.00135345	0.924701	2.13946e-15
202516_s_at	DLG1	1739	brown	0.0309261	0.860012	-0.14505	0.405762	0.191456	0.270563	0.149567	0.391138	0.0486244	0.781486	-0.279468	0.103973	0.104194	0.551404	0.18776	0.280095	0.144791	0.406612	-0.491714	0.00270014	-0.312715	0.0673941	0.0925018	0.597146	0.0686302	0.695251	0.628999	5.18574e-05	-0.708742	1.8927e-06	-0.67198	9.85584e-06	-0.390894	0.0202432	0.854938	6.2524e-11
221730_at	COL5A2	1290	brown	0.0304481	0.862155	-0.343889	0.0430988	0.161694	0.353418	0.550562	0.000610447	0.0733821	0.675265	-0.274217	0.110913	-0.467082	0.00467223	-0.146809	0.40003	-0.379766	0.0244376	-0.396595	0.0183379	-0.418669	0.0123108	0.122152	0.484525	0.274716	0.110239	0.473872	0.0040328	-0.396627	0.0183276	-0.582588	0.000240623	-0.773582	5.06967e-08	0.663402	1.40212e-05
201252_at	PSMC4	5704	brown	0.0281814	0.87233	-0.243483	0.158697	0.226054	0.191634	0.318787	0.0619709	0.241385	0.16243	-0.478085	0.00367527	0.0494203	0.777998	0.00680022	0.969074	0.101939	0.560097	-0.437519	0.00857984	-0.582114	0.000244135	0.0151291	0.93126	-0.011942	0.945717	0.634883	4.19298e-05	-0.772505	5.43468e-08	-0.723036	9.29743e-07	-0.204128	0.239509	0.802688	6.62133e-09
214762_at	ATP6V1G2	534	brown	-0.0281628	0.872413	-0.300977	0.0789294	-0.0169747	0.922899	0.518923	0.00140334	0.281912	0.100856	-0.527473	0.00112957	0.0266147	0.879374	0.111977	0.521896	-0.0514783	0.768999	-0.445488	0.00732075	-0.683869	5.93123e-06	0.38259	0.0233104	0.130484	0.454992	0.719429	1.11694e-06	-0.699407	2.94484e-06	-0.87141	9.72787e-12	-0.600319	0.000137667	0.874548	6.63066e-12
214359_s_at	HSP90AB1	3326	brown	0.0278717	0.873721	-0.266672	0.12149	0.230941	0.181951	0.233986	0.176096	0.0624615	0.721499	-0.346008	0.041746	0.140834	0.419689	0.119989	0.492355	0.166899	0.337924	-0.609947	0.000100243	-0.442078	0.00783862	0.206944	0.232949	0.119142	0.495434	0.760803	1.13033e-07	-0.886128	1.46682e-12	-0.781504	3.00377e-08	-0.387441	0.021475	0.9242	2.37801e-15
200604_s_at	PRKAR1A	5573	brown	0.0274012	0.875836	-0.236225	0.171878	0.246013	0.154279	0.256308	0.137219	0.123189	0.480798	-0.385546	0.0221772	0.0465222	0.790719	0.102494	0.557952	0.0709359	0.685527	-0.543532	0.000739703	-0.479397	0.00356971	0.0717076	0.682284	0.0478652	0.784817	0.704657	2.30138e-06	-0.868417	1.38937e-11	-0.737544	4.31629e-07	-0.420761	0.0118387	0.949551	3.47921e-18
209388_at	PAPOLA	10914	brown	-0.0262799	0.88088	-0.128127	0.463245	-0.0473597	0.787037	0.122362	0.48377	0.56086	0.000457186	-0.63451	4.25054e-05	0.127316	0.466105	-0.009112	0.958568	-0.195565	0.260219	0.00472951	0.978488	-0.558614	0.000487334	-0.0184394	0.916268	-0.445023	0.00738967	0.274301	0.1108	-0.72457	8.59237e-07	-0.46671	0.0047097	-0.285818	0.0960249	0.737785	4.25973e-07
207791_s_at	RAB1A	5861	brown	0.0254299	0.884707	-0.153641	0.378213	0.143172	0.411934	0.349818	0.0393998	0.234069	0.175938	-0.466794	0.00470125	0.0885559	0.612946	0.213668	0.217776	0.0340391	0.846081	-0.476551	0.00380212	-0.593653	0.000170477	0.212523	0.220311	0.0780928	0.655665	0.752241	1.88256e-07	-0.802419	6.75754e-09	-0.862182	2.8412e-11	-0.539371	0.000827132	0.968419	1.76154e-21
208781_x_at	SNX3	8724	brown	0.0251619	0.885914	-0.0399787	0.819632	0.120888	0.489091	0.0651447	0.710042	0.364281	0.0314458	-0.502514	0.00209576	0.242532	0.160382	0.151536	0.38486	-0.0182602	0.917079	-0.240257	0.164462	-0.430875	0.00976635	-0.0292923	0.86734	-0.273294	0.112169	0.495803	0.00245548	-0.836717	3.81837e-10	-0.605158	0.000117529	-0.341007	0.0449951	0.882389	2.42853e-12
211159_s_at	PPP2R5D	5528	brown	0.0238572	0.891794	-0.305766	0.0740508	0.105511	0.546356	0.366162	0.0305156	0.184576	0.28848	-0.431164	0.00971188	0.00958279	0.956429	-0.00646506	0.970597	-0.0647863	0.711569	-0.479321	0.00357574	-0.537009	0.000880702	0.256368	0.137124	0.0666818	0.703506	0.637338	3.83235e-05	-0.762496	1.0193e-07	-0.735621	4.79182e-07	-0.517387	0.00145827	0.852695	7.91456e-11
201120_s_at	PGRMC1	10857	brown	-0.0236578	0.892693	-0.264606	0.124513	0.168922	0.332019	0.264535	0.124617	0.23538	0.17346	-0.473789	0.00404015	0.0859886	0.623319	0.0717243	0.682214	0.0503675	0.773853	-0.449523	0.00674593	-0.497088	0.00238272	-0.00339868	0.984541	-0.0461549	0.792335	0.657807	1.75408e-05	-0.850947	9.48437e-11	-0.730698	6.23747e-07	-0.353704	0.0371178	0.941042	4.27254e-17
213465_s_at	PPP1R7	5510	brown	0.0234139	0.893793	-0.238492	0.167678	0.0756317	0.665878	0.408183	0.0149238	0.0865169	0.621179	-0.371111	0.0281751	0.207037	0.232734	0.249166	0.1489	0.199632	0.25024	-0.617951	7.63968e-05	-0.546869	0.000675602	0.500108	0.00221905	0.272993	0.112581	0.833954	4.92781e-10	-0.729159	6.76542e-07	-0.918106	8.13307e-15	-0.503322	0.00205573	0.856784	5.13525e-11
201898_s_at	UBE2A	7319	brown	-0.0233742	0.893972	-0.0944309	0.589487	0.173889	0.317787	0.233054	0.177874	0.38317	0.0230847	-0.539167	0.000831626	0.024763	0.887711	0.0727255	0.678014	-0.135849	0.436498	-0.249412	0.148485	-0.571685	0.000333919	-0.0557733	0.750315	-0.200556	0.248008	0.519726	0.00137536	-0.789429	1.74072e-08	-0.660553	1.57239e-05	-0.443289	0.00765123	0.917507	9.13154e-15
200753_x_at	SRSF2	6427	brown	0.0221048	0.899701	-0.170992	0.326039	0.32924	0.0534454	0.350015	0.0392814	0.0834753	0.633544	-0.343939	0.0430665	-0.110615	0.527002	0.105297	0.547174	-0.0241663	0.8904	-0.561203	0.000452744	-0.511096	0.00170341	0.0497278	0.776652	0.154783	0.374636	0.721484	1.00647e-06	-0.760022	1.1852e-07	-0.763862	9.37175e-08	-0.552749	0.000574547	0.933849	2.70499e-16
202147_s_at	IFRD1	3475	brown	0.0219817	0.900256	0.000289714	0.998682	0.290445	0.0905317	0.185952	0.284838	0.277914	0.105991	-0.424452	0.0110429	0.0850418	0.627163	0.181972	0.295456	0.0369433	0.833126	-0.310916	0.0690704	-0.523215	0.00125937	-0.0380287	0.828295	-0.0781601	0.655386	0.596778	0.00015431	-0.74742	2.48678e-07	-0.689132	4.70136e-06	-0.323708	0.0578324	0.879614	3.49268e-12
202480_s_at	DEDD	9191	brown	0.0218096	0.901033	-0.182105	0.295097	0.203105	0.241923	0.272256	0.113594	-0.0584735	0.738639	-0.154675	0.374974	0.0693557	0.692186	0.218093	0.20817	0.123433	0.479921	-0.581201	0.000251022	-0.339699	0.0458779	0.403226	0.0163124	0.311106	0.0688924	0.712272	1.59427e-06	-0.650281	2.35371e-05	-0.731015	6.13343e-07	-0.51157	0.00168378	0.771398	5.83546e-08
211296_x_at	UBC	7316	brown	0.0213864	0.902945	-0.207177	0.23241	0.232766	0.178425	0.45387	0.00617044	0.0893788	0.609637	-0.360238	0.0335238	-0.0515267	0.768788	0.185659	0.285611	0.0864675	0.621379	-0.601021	0.000134565	-0.582186	0.000243593	0.211716	0.22211	0.275489	0.109201	0.818757	1.85321e-09	-0.712956	1.54163e-06	-0.882471	2.40243e-12	-0.528319	0.00110521	0.912013	2.53747e-14
211602_s_at	TRPC1	7220	brown	0.0207355	0.905885	-0.195329	0.260805	0.0116773	0.946919	0.157389	0.366548	0.352716	0.0376879	-0.490638	0.00276795	0.0526093	0.764066	-0.0139835	0.936454	-0.18218	0.294892	-0.187194	0.281573	-0.407801	0.015027	0.0509063	0.771498	-0.231049	0.181741	0.40067	0.0170698	-0.725587	8.15242e-07	-0.52492	0.00120591	-0.462477	0.00515416	0.816733	2.19027e-09
209287_s_at	CDC42EP3	10602	brown	0.0191652	0.912985	0.0656955	0.707697	0.48088	0.00345355	0.224878	0.194016	0.10684	0.541286	-0.192137	0.268831	-0.167655	0.335711	0.0343401	0.844737	-0.1957	0.259883	-0.239857	0.165188	-0.321527	0.0596383	-0.107966	0.537007	0.0554851	0.751565	0.381627	0.02369	-0.445918	0.00725761	-0.475919	0.00385546	-0.532189	0.000999677	0.627952	5.38307e-05
201081_s_at	PIP4K2B	8396	brown	0.0190715	0.913408	-0.374069	0.0268482	-0.100608	0.565257	0.304221	0.0755979	0.336504	0.0480924	-0.579024	0.000268163	0.132296	0.448699	-0.0588761	0.736903	-0.0516049	0.768447	-0.328799	0.0537851	-0.543348	0.000743379	0.227264	0.189204	-0.134842	0.439937	0.528603	0.00109716	-0.774474	4.78446e-08	-0.672245	9.74752e-06	-0.387321	0.0215192	0.816464	2.23926e-09
218877_s_at	TRMT11	60487	brown	-0.0187297	0.914955	-0.166905	0.337908	-0.0265039	0.879872	0.349847	0.0393824	0.308606	0.0712712	-0.467985	0.00458245	-0.226002	0.191738	-0.0459395	0.793283	-0.274504	0.110526	-0.14915	0.392475	-0.471215	0.00427339	0.0318841	0.855721	-0.0845953	0.628979	0.327117	0.0550972	-0.40697	0.015254	-0.501682	0.00213773	-0.512402	0.00164977	0.621103	6.85052e-05
208620_at	PCBP1	5093	brown	0.0184418	0.916257	-0.0767443	0.661253	0.255109	0.139131	0.266151	0.122246	0.122561	0.483055	-0.346833	0.0412288	0.124843	0.47488	0.300265	0.0796753	0.169635	0.32995	-0.549508	0.000628449	-0.514783	0.00155571	0.154177	0.376532	0.143788	0.409904	0.790322	1.63459e-08	-0.795033	1.16688e-08	-0.835158	4.41185e-10	-0.422575	0.0114417	0.919873	5.75127e-15
208748_s_at	FLOT1	10211	brown	0.0176932	0.919645	-0.21893	0.206387	0.203386	0.241258	0.208068	0.230363	0.119918	0.492613	-0.3734	0.027144	0.124007	0.477866	0.0939017	0.591584	0.0776296	0.657582	-0.526556	0.00115647	-0.427821	0.0103567	0.163249	0.348744	0.0330034	0.850711	0.690334	4.45526e-06	-0.86663	1.7119e-11	-0.734886	4.98619e-07	-0.437799	0.00853262	0.939251	6.90745e-17
210959_s_at	SRD5A1	6715	brown	0.0175982	0.920075	-0.269865	0.116926	0.0638734	0.715463	0.453036	0.00627741	0.228359	0.187023	-0.465125	0.00487205	-0.0155737	0.929245	0.0807549	0.644686	-0.102995	0.556018	-0.455141	0.00601027	-0.574212	0.000309815	0.252091	0.144032	0.105278	0.547248	0.681457	6.58733e-06	-0.709709	1.80627e-06	-0.812333	3.12825e-09	-0.647003	2.66876e-05	0.917299	9.50322e-15
221104_s_at	NIPSNAP3B	55335	brown	0.0175213	0.920424	-0.0832958	0.634276	-0.0248595	0.887277	-0.0688788	0.694201	0.358756	0.0343135	-0.442461	0.00777908	0.163675	0.347472	-0.00406101	0.981528	-0.206602	0.233739	-0.0436207	0.803508	-0.24067	0.163715	-0.0224827	0.897995	-0.389686	0.0206671	0.216112	0.212435	-0.688755	4.781e-06	-0.326982	0.0552036	-0.377709	0.0252864	0.653311	2.09298e-05
214074_s_at	CTTN	2017	brown	-0.0135156	0.938577	-0.0106974	0.951367	0.210726	0.224329	0.199758	0.249936	0.0441384	0.801222	-0.186993	0.282101	0.242553	0.160344	0.334798	0.0493095	0.215959	0.212766	-0.472541	0.00415175	-0.371627	0.0279399	0.348927	0.0399385	0.197563	0.255284	0.681774	6.49734e-06	-0.611618	9.47735e-05	-0.753179	1.78201e-07	-0.398097	0.0178615	0.780787	3.15226e-08
203373_at	SOCS2	8835	brown	-0.0130396	0.940736	-0.246882	0.152783	0.1328	0.446955	0.390053	0.0205374	0.403974	0.0160961	-0.525511	0.00118783	-0.0484309	0.782335	-0.13326	0.445368	-0.176644	0.310059	-0.175832	0.312323	-0.596332	0.000156531	0.0557098	0.75059	-0.11504	0.510501	0.41196	0.0139335	-0.595746	0.000159489	-0.584478	0.000227067	-0.340659	0.0452291	0.669025	1.11428e-05
211801_x_at	MFN1	55669	brown	0.0113755	0.948288	-0.2553	0.138827	0.30205	0.0778155	0.273371	0.112064	0.124923	0.474597	-0.323674	0.0578603	-0.184839	0.287782	-0.085523	0.625208	-0.179059	0.303384	-0.400495	0.0171227	-0.348575	0.0401531	-0.0486348	0.781441	0.0400848	0.819161	0.522656	0.00127735	-0.701204	2.70811e-06	-0.578899	0.000269184	-0.568936	0.00036203	0.84485	1.75189e-10
219492_at	CHIC2	26511	brown	-0.0111805	0.949174	-0.0129702	0.941051	0.0971124	0.578913	0.176409	0.310714	0.328912	0.0536979	-0.288939	0.0922923	-0.0951108	0.586798	-0.00927318	0.957836	-0.267864	0.119771	0.0594181	0.734568	-0.31396	0.0662533	-0.021351	0.903105	-0.138611	0.42714	0.14269	0.413525	-0.28238	0.100269	-0.309751	0.0701741	-0.369378	0.0289777	0.452704	0.00632048
200894_s_at	FKBP4	2288	brown	0.0097641	0.955606	-0.294864	0.0855135	0.287648	0.0938231	0.349237	0.0397506	0.0830032	0.635472	-0.369685	0.0288339	-0.0206366	0.906332	0.045889	0.793505	0.0712938	0.684023	-0.609632	0.000101307	-0.51644	0.00149304	0.124419	0.476394	0.148338	0.395089	0.748393	2.35208e-07	-0.827355	8.89783e-10	-0.787968	1.9282e-08	-0.432484	0.00946681	0.930216	6.359e-16
208363_s_at	INPP4A	3631	brown	0.00924873	0.957947	-0.255316	0.1388	-0.0238071	0.89202	0.450095	0.00666774	0.184163	0.289579	-0.434991	0.00901595	0.125641	0.472039	0.193177	0.2662	0.0728188	0.677623	-0.495479	0.00247416	-0.616068	8.14921e-05	0.547392	0.000666014	0.209323	0.2275	0.73754	4.31724e-07	-0.654782	1.97605e-05	-0.873034	7.98763e-12	-0.555922	0.00052578	0.809474	3.92395e-09
204427_s_at	TMED2	10959	brown	-0.00895966	0.95926	-0.0806971	0.644924	0.11618	0.50629	0.151437	0.385177	0.393142	0.0194731	-0.546725	0.000678267	0.183326	0.291814	0.12396	0.478036	-0.0500632	0.775184	-0.233647	0.17674	-0.508513	0.00181409	-0.0281514	0.872464	-0.25274	0.142967	0.515401	0.00153206	-0.821716	1.44605e-09	-0.639152	3.58409e-05	-0.357953	0.0347471	0.904187	9.75188e-14
208701_at	APLP2	334	brown	0.00671118	0.969479	-0.1002	0.566842	0.424677	0.010996	0.00844476	0.9616	-0.096536	0.581178	-0.103969	0.552269	-0.193966	0.264214	-0.117148	0.502731	-0.0118015	0.946355	-0.374342	0.0267287	-0.0936442	0.592605	-0.283016	0.0994729	-0.00566791	0.974221	0.310761	0.0692164	-0.51448	0.00156739	-0.26493	0.124035	-0.193112	0.266364	0.520393	0.00135247
210882_s_at	TRO	7216	brown	0.0065012	0.970433	-0.459557	0.00548149	0.00463766	0.978906	0.540104	0.000811095	0.270726	0.115717	-0.547417	0.000665559	-0.121504	0.486864	-0.163257	0.348721	-0.134344	0.441644	-0.398666	0.0176839	-0.628157	5.34392e-05	0.235667	0.172922	0.0798878	0.648254	0.577764	0.000278558	-0.633808	4.36042e-05	-0.737523	4.32127e-07	-0.474617	0.00396745	0.764524	8.99576e-08
221362_at	HTR5A	3361	brown	-0.00633424	0.971192	-0.250014	0.147476	0.332027	0.0513384	0.336573	0.0480437	0.0487243	0.781048	-0.28223	0.100456	-0.158374	0.363519	-0.0419796	0.810764	-0.117455	0.501603	-0.501145	0.00216515	-0.428676	0.0101885	0.114799	0.511394	0.163184	0.348939	0.613873	8.78196e-05	-0.707428	2.0163e-06	-0.654981	1.96072e-05	-0.5599	0.000469872	0.85028	1.01565e-10
213710_s_at	CALM1	801	brown	0.00562972	0.974395	-0.141876	0.416224	-0.0408924	0.81558	0.103204	0.555214	0.443984	0.00754542	-0.584946	0.000223818	0.2571	0.135967	0.087088	0.618868	-0.0657689	0.707385	-0.167975	0.334777	-0.497839	0.00234105	0.103464	0.554209	-0.324118	0.0574981	0.433539	0.0092748	-0.818936	1.8258e-09	-0.584884	0.000224244	-0.342038	0.0443094	0.829501	7.36196e-10
206042_x_at	SNRPN	6638	brown	-0.00492234	0.977612	-0.211693	0.22216	0.0321242	0.854646	0.184994	0.287369	0.34493	0.0424298	-0.549206	0.000633689	0.243087	0.159398	0.106761	0.541587	0.0398965	0.819996	-0.344996	0.0423875	-0.531077	0.00102905	0.154258	0.37628	-0.173794	0.318056	0.60425	0.000121094	-0.894116	4.69707e-13	-0.714793	1.40818e-06	-0.355498	0.0361016	0.926343	1.50554e-15
213937_s_at	FTSJ1	24140	brown	-0.00386269	0.98243	-0.193325	0.265826	0.122933	0.481717	0.162172	0.351978	0.235438	0.173352	-0.335564	0.0487598	0.00616787	0.971948	-0.0692439	0.692658	-0.162765	0.350195	-0.180932	0.298271	-0.269249	0.117796	-0.0618254	0.724225	-0.121355	0.487401	0.342828	0.0437894	-0.593868	0.000169315	-0.426373	0.0106471	-0.399813	0.0173301	0.680399	6.89523e-06
202069_s_at	IDH3A	3419	brown	-0.00326854	0.985133	-0.184147	0.289622	0.163394	0.348311	0.278077	0.105778	0.235964	0.172364	-0.485165	0.00313624	0.117747	0.500534	0.152741	0.381049	0.0621241	0.722945	-0.471287	0.00426666	-0.554089	0.000553475	0.144745	0.406761	-0.00792466	0.963963	0.715688	1.34701e-06	-0.855704	5.76414e-11	-0.81144	3.3591e-09	-0.451384	0.00649414	0.966094	5.59221e-21
201527_at	LOC101927180	101927180	brown	0.00300694	0.986322	-0.284134	0.0980864	-0.0154042	0.930014	0.177276	0.308303	0.414903	0.0132008	-0.600796	0.000135552	0.156665	0.368787	-0.0858804	0.623758	-0.129999	0.456683	-0.208231	0.22999	-0.473278	0.00408548	0.102036	0.559721	-0.285417	0.0965129	0.435503	0.00892599	-0.844126	1.88113e-10	-0.585515	0.000219922	-0.370321	0.0285388	0.811974	3.21918e-09
202576_s_at	DDX19B	11269	brown	0.000176015	0.999199	-0.160514	0.35699	0.264312	0.124948	0.301746	0.0781294	-0.0895611	0.608904	-0.155755	0.371609	-0.0410611	0.814832	0.182443	0.294184	0.121553	0.486686	-0.578509	0.00027237	-0.308233	0.0716315	0.169159	0.331331	0.320276	0.0606949	0.697824	3.16898e-06	-0.595488	0.000160811	-0.711781	1.63301e-06	-0.476869	0.00377552	0.782255	2.8552e-08
201028_s_at	CD99	4267	cyan	0.540029	0.000812716	0.662934	1.4289e-05	0.64117	3.32505e-05	-0.427618	0.0103971	-0.59173	0.000181163	0.485508	0.00311197	0.613219	8.97857e-05	0.871263	9.90192e-12	0.734257	5.15789e-07	-0.712385	1.58547e-06	0.215549	0.213656	0.477029	0.00376218	0.542888	0.000752675	0.735199	4.90249e-07	-0.442845	0.00771961	-0.569353	0.00035763	-0.243394	0.158854	0.414462	0.0133084
202252_at	RAB13	5872	cyan	0.51905	0.00139889	0.765482	8.4765e-08	0.425386	0.0108491	-0.648635	2.50746e-05	-0.700268	2.82914e-06	0.787423	2.00281e-08	0.641582	3.27432e-05	0.774504	4.77532e-08	0.746725	2.5873e-07	-0.342596	0.0439419	0.579175	0.000266947	0.445796	0.00727538	0.488886	0.00288149	0.211955	0.221576	0.147267	0.398546	0.00793265	0.963927	0.147547	0.39764	-0.290877	0.090031
209356_x_at	EFEMP2	30008	cyan	0.494172	0.00255065	0.646123	2.75955e-05	0.309205	0.0706952	-0.507008	0.00188147	-0.564498	0.000411876	0.573415	0.000317248	0.765296	8.57508e-08	0.877214	4.74843e-12	0.759907	1.19346e-07	-0.479456	0.00356509	0.389397	0.0207696	0.620225	7.0624e-05	0.51387	0.00159117	0.504854	0.00198167	-0.128908	0.4605	-0.353718	0.0371099	-0.0607038	0.729038	0.0858506	0.623879
218921_at	SIGIRR	59307	cyan	0.492875	0.00262862	0.545122	0.000708522	0.17527	0.313899	-0.445758	0.00728097	-0.427675	0.0103858	0.486976	0.00300991	0.710222	1.76184e-06	0.699916	2.87595e-06	0.655989	1.8846e-05	-0.304841	0.0749748	0.349664	0.0394925	0.5727	0.000324044	0.388591	0.021058	0.310807	0.0691734	0.00209594	0.990466	-0.20629	0.234461	0.0981828	0.574715	-0.131745	0.450606
207157_s_at	GNG5	2787	cyan	0.488989	0.00287473	0.821231	1.50648e-09	0.571281	0.000337926	-0.541179	0.000788065	-0.550697	0.000608175	0.565217	0.000403401	0.582879	0.000238485	0.913015	2.1165e-14	0.622263	6.57893e-05	-0.476724	0.00378769	0.325922	0.0560438	0.363937	0.0316184	0.445266	0.00735351	0.497234	0.00237456	-0.216984	0.21055	-0.327717	0.054626	-0.180779	0.298687	0.194373	0.263192
52940_at	SIGIRR	59307	cyan	0.468756	0.00450702	0.502704	0.00208629	0.125323	0.473171	-0.374251	0.0267684	-0.368139	0.0295624	0.43239	0.00948405	0.570433	0.000346475	0.616047	8.15525e-05	0.568576	0.000365863	-0.234244	0.175607	0.291243	0.0896088	0.54107	0.000790383	0.350684	0.0388821	0.229869	0.184045	0.078627	0.653456	-0.163856	0.346933	0.103532	0.553949	-0.185369	0.286377
203126_at	IMPA2	3613	cyan	0.460542	0.0053691	0.760387	1.15922e-07	0.206421	0.234157	-0.484017	0.00321863	-0.246024	0.15426	0.353731	0.0371028	0.579189	0.000266829	0.773497	5.09765e-08	0.477185	0.00374927	-0.109436	0.531443	0.235427	0.173372	0.358733	0.0343257	0.165107	0.34321	0.191946	0.269316	0.00952585	0.956688	-0.133691	0.443887	0.00782791	0.964403	-0.037813	0.829255
212788_x_at	FTL	2512	cyan	0.445272	0.00735269	0.680517	6.86029e-06	0.337733	0.0472309	-0.429317	0.0100638	-0.475727	0.00387183	0.495142	0.00249367	0.789737	1.70337e-08	0.903881	1.02561e-13	0.757468	1.38217e-07	-0.457579	0.00571311	0.258079	0.134431	0.694203	3.74101e-06	0.49965	0.0022432	0.550794	0.000606547	-0.160617	0.356677	-0.437866	0.00852136	-0.0789561	0.652097	0.117915	0.499919
209129_at	TRIP6	7205	cyan	0.438879	0.00835273	0.771882	5.65682e-08	0.476626	0.00379587	-0.503401	0.00205184	-0.568862	0.000362817	0.592758	0.000175377	0.605476	0.000116303	0.898859	2.28667e-13	0.657778	1.75609e-05	-0.450163	0.0066585	0.301806	0.0780677	0.443889	0.00755985	0.498751	0.00229136	0.478997	0.0036016	-0.148201	0.39553	-0.286476	0.0952283	-0.0771084	0.659742	0.114809	0.511356
215537_x_at	DDAH2	23564	cyan	0.434665	0.0090734	0.639362	3.55624e-05	0.356396	0.0356009	-0.303986	0.0758358	-0.530383	0.00104776	0.517323	0.0014606	0.677989	7.64679e-06	0.892353	6.08569e-13	0.744451	2.94273e-07	-0.538932	0.000836861	0.165248	0.342795	0.690647	4.39321e-06	0.626512	5.66574e-05	0.610097	9.97424e-05	-0.108115	0.536442	-0.482861	0.00330359	-0.113017	0.518013	0.110886	0.525986
202262_x_at	DDAH2	23564	cyan	0.429913	0.00994913	0.611825	9.41157e-05	0.257569	0.13523	-0.37872	0.0248662	-0.534876	0.000931711	0.560948	0.00045604	0.563524	0.000423601	0.836922	3.74592e-10	0.643563	3.03989e-05	-0.437334	0.00861109	0.234148	0.175788	0.571488	0.000335868	0.525221	0.00119666	0.432149	0.00952858	-0.0262236	0.881134	-0.271252	0.114983	-0.069821	0.690223	0.0066096	0.96994
219333_s_at	CAPN10	11132	cyan	0.426494	0.0106226	0.568858	0.000362854	0.183236	0.292056	-0.400583	0.0170961	-0.531981	0.0010051	0.586201	0.000215305	0.523735	0.00124286	0.667713	1.17615e-05	0.496467	0.00241767	-0.315607	0.0647665	0.452924	0.00629191	0.699812	2.88996e-06	0.519587	0.00138015	0.274158	0.110994	0.107131	0.540178	-0.18702	0.282029	-0.202756	0.242751	-0.152808	0.380836
202282_at	HSD17B10	3028	cyan	0.423063	0.0113369	0.649903	2.3883e-05	0.487731	0.00295855	-0.384025	0.0227546	-0.520885	0.00133583	0.46096	0.00532199	0.747537	2.47026e-07	0.867096	1.62166e-11	0.81977	1.70315e-09	-0.569134	0.000359935	0.247982	0.150903	0.505746	0.00193959	0.523863	0.0012388	0.634307	4.28199e-05	-0.235826	0.172623	-0.488054	0.00293686	-0.0186863	0.915151	0.203146	0.241826
217763_s_at	RAB31	11031	cyan	0.422496	0.0114588	0.662274	1.46746e-05	0.244216	0.157408	-0.396015	0.0185246	-0.520505	0.00134867	0.537676	0.000865275	0.71315	1.52705e-06	0.91472	1.54676e-14	0.779796	3.36856e-08	-0.429193	0.0100878	0.30035	0.0795861	0.674192	8.98282e-06	0.557701	0.00050009	0.485292	0.00312719	-0.00052164	0.997627	-0.361326	0.0329541	-0.0264529	0.880102	-0.0218634	0.900791
200797_s_at	MCL1	4170	cyan	0.420997	0.0117863	0.785723	2.25294e-08	0.529343	0.00107638	-0.531093	0.00102862	-0.694043	3.76841e-06	0.791402	1.51416e-08	0.438918	0.00834634	0.720809	1.04162e-06	0.628911	5.20204e-05	-0.304174	0.0756458	0.541404	0.000783324	0.308167	0.0716951	0.551004	0.000603032	0.194898	0.261882	0.261913	0.128537	0.017644	0.919868	0.0996566	0.568959	-0.298333	0.0817268
209389_x_at	DBI	1622	cyan	0.419184	0.0121932	0.716832	1.27242e-06	0.303137	0.076699	-0.588766	0.000198811	-0.149222	0.392245	0.211439	0.222728	0.744588	2.92017e-07	0.73185	5.86712e-07	0.577414	0.000281511	-0.197414	0.255651	0.168628	0.332872	0.221094	0.201824	-0.00662083	0.969889	0.326885	0.0552799	-0.343414	0.043407	-0.267879	0.119749	0.0761269	0.663818	0.204244	0.239237
202723_s_at	FOXO1	2308	cyan	0.418754	0.0122914	0.637027	3.87638e-05	0.598045	0.000148159	-0.392112	0.0198228	-0.737142	4.4119e-07	0.753591	1.7394e-07	0.397998	0.0178925	0.754179	1.68026e-07	0.745727	2.7382e-07	-0.536119	0.000901678	0.421235	0.0117338	0.321675	0.0595145	0.675109	8.64201e-06	0.434454	0.00911087	0.0663769	0.704801	-0.193545	0.265271	0.0711758	0.684518	-0.0747432	0.669579
214909_s_at	DDAH2	23564	cyan	0.418048	0.0124538	0.624355	6.11397e-05	0.211465	0.222671	-0.317974	0.0626758	-0.43309	0.0093562	0.450303	0.00663944	0.617962	7.63679e-05	0.840839	2.58671e-10	0.611361	9.55967e-05	-0.404196	0.0160325	0.136779	0.433334	0.632521	4.56876e-05	0.481608	0.00339779	0.458988	0.0055473	-0.0658462	0.707056	-0.351414	0.0384497	-0.110024	0.529229	0.0633169	0.71784
202975_s_at	RHOBTB3	22836	cyan	0.412052	0.01391	0.716463	1.29611e-06	0.367488	0.0298736	-0.474688	0.00396129	-0.587655	0.00020581	0.581536	0.000248477	0.675	8.68194e-06	0.93479	2.15077e-16	0.831848	5.96703e-10	-0.481343	0.003418	0.346815	0.0412399	0.548423	0.00064746	0.54499	0.000711058	0.500143	0.0022172	-0.0607652	0.728774	-0.33847	0.0467201	0.0293882	0.86691	0.0306692	0.861164
201201_at	CSTB	1476	cyan	0.412036	0.0139142	0.483109	0.00328519	0.498423	0.00230911	-0.174078	0.317253	-0.555861	0.000526692	0.395263	0.018769	0.583434	0.000234462	0.832785	5.48173e-10	0.7025	2.54833e-06	-0.794811	1.18584e-08	0.102808	0.55674	0.681259	6.64402e-06	0.690226	4.47702e-06	0.867818	1.49048e-11	-0.411705	0.0139984	-0.74858	2.327e-07	-0.373389	0.0271486	0.467421	0.00463838
208950_s_at	ALDH7A1	501	cyan	0.408651	0.0147978	0.656182	1.87029e-05	0.480364	0.00349362	-0.422109	0.0115427	-0.564853	0.000407669	0.497814	0.00234244	0.509661	0.00176416	0.897038	3.02713e-13	0.707263	2.03232e-06	-0.604696	0.00011933	0.191398	0.270711	0.430652	0.00980834	0.516309	0.00149792	0.621638	6.7239e-05	-0.291673	0.089115	-0.437528	0.00857834	-0.138339	0.428056	0.28362	0.0987214
202428_x_at	DBI	1622	cyan	0.408071	0.0149539	0.743508	3.10295e-07	0.198915	0.25198	-0.673976	9.06518e-06	-0.180373	0.29979	0.321503	0.0596592	0.744202	2.98436e-07	0.671753	9.94972e-06	0.555533	0.000531562	-0.0277669	0.874192	0.306082	0.0737381	0.205627	0.236	-0.0538739	0.758561	0.088423	0.613481	-0.0988283	0.572191	-0.0173917	0.92101	0.220312	0.203465	-0.0882366	0.614232
211070_x_at	DBI	1622	cyan	0.403865	0.0161274	0.698494	3.07227e-06	0.223093	0.197672	-0.619627	7.21034e-05	-0.144624	0.407158	0.223515	0.196803	0.788895	1.80716e-08	0.712465	1.57923e-06	0.612305	9.26029e-05	-0.142788	0.413203	0.192143	0.268815	0.262517	0.127626	-0.0272939	0.876319	0.263459	0.126216	-0.281839	0.100949	-0.203463	0.241076	0.173837	0.317934	0.106221	0.543644
218723_s_at	RGCC	28984	cyan	0.403204	0.0163188	0.571158	0.000339157	0.43352	0.0092783	-0.47114	0.00428034	-0.406562	0.0153665	0.340611	0.0452613	0.636392	3.96782e-05	0.799754	8.251e-09	0.743811	3.05059e-07	-0.502102	0.00211643	0.223916	0.19598	0.206576	0.233798	0.311254	0.0687536	0.58514	0.000222483	-0.405074	0.0157826	-0.420592	0.0118763	0.0630992	0.718771	0.360407	0.0334351
202822_at	LPP	4026	cyan	0.393793	0.0192546	0.64286	3.12125e-05	0.478318	0.00365633	-0.309375	0.0705331	-0.622694	6.48062e-05	0.604018	0.000122019	0.372178	0.0276907	0.804441	5.79558e-09	0.612259	9.27491e-05	-0.496863	0.00239535	0.311614	0.0684161	0.393457	0.0193671	0.597344	0.000151538	0.438625	0.00839474	0.0457634	0.794059	-0.254214	0.140571	-0.137242	0.431764	-0.0122657	0.944248
218706_s_at	GRAMD3	65983	cyan	0.391214	0.0201318	0.822076	1.40254e-09	0.404613	0.0159133	-0.563411	0.00042498	-0.414532	0.0132913	0.45361	0.00620355	0.632444	4.58162e-05	0.916037	1.20839e-14	0.649829	2.39506e-05	-0.320331	0.0606479	0.267683	0.120031	0.306383	0.0734398	0.287607	0.0938716	0.401399	0.0168508	-0.164952	0.343672	-0.258439	0.133869	-0.0103953	0.952739	0.138914	0.42612
202887_s_at	DDIT4	54541	cyan	0.390521	0.0203731	0.596032	0.00015804	0.453181	0.00625868	-0.397333	0.0181024	-0.458996	0.00554638	0.399525	0.0174183	0.565582	0.000399165	0.728609	6.96362e-07	0.660479	1.57705e-05	-0.448407	0.00690093	0.242008	0.161315	0.386488	0.0218258	0.41647	0.0128241	0.507315	0.00186755	-0.218289	0.207752	-0.366537	0.0303329	-0.0472394	0.787566	0.210533	0.224764
212739_s_at	NME4	4833	cyan	0.386285	0.0219011	0.576477	0.000289543	0.177696	0.307141	-0.367169	0.0300268	-0.543962	0.000731141	0.600739	0.000135806	0.597852	0.000149081	0.745904	2.71083e-07	0.57894	0.000268844	-0.360088	0.0336031	0.407373	0.0151436	0.751934	1.91656e-07	0.56963	0.000354744	0.340978	0.0450149	0.116103	0.506574	-0.234349	0.175407	-0.13835	0.42802	-0.147159	0.398896
202345_s_at	FABP5	2171	cyan	0.38389	0.0228065	0.647708	2.59794e-05	0.397334	0.0181022	-0.464616	0.00492527	-0.0448139	0.798242	0.136467	0.434394	0.511794	0.00167453	0.490457	0.00277947	0.246307	0.153771	-0.0981926	0.574677	0.07899	0.651957	0.130113	0.456283	-0.1125	0.519941	0.174023	0.317409	-0.323531	0.0579772	-0.190627	0.272683	-0.133455	0.444698	0.222664	0.198559
210372_s_at	TPD52L1	7164	cyan	0.382114	0.0234973	0.700788	2.76135e-06	0.474636	0.00396583	-0.31932	0.0615117	-0.12734	0.46602	0.113095	0.517724	0.428609	0.0102016	0.72607	7.95079e-07	0.308143	0.0717189	-0.314183	0.0660501	-0.0200801	0.908847	0.178024	0.306235	0.128789	0.460918	0.506067	0.00192467	-0.436683	0.00872196	-0.476868	0.00377565	-0.355806	0.0359291	0.50065	0.00219076
205752_s_at	GSTM5	2949	cyan	0.376475	0.0258074	0.421918	0.0115842	0.169139	0.331388	-0.345601	0.0420031	-0.414291	0.0133504	0.397685	0.017991	0.409923	0.0144604	0.556051	0.00052389	0.513886	0.00159057	-0.30185	0.0780222	0.281112	0.101869	0.308147	0.0717147	0.307109	0.0727262	0.214372	0.216227	0.0326877	0.852124	-0.0901692	0.606465	0.0725479	0.678758	-0.0790515	0.651703
209293_x_at	ID4	3400	cyan	0.374562	0.0266322	0.459201	0.00552251	0.35275	0.0376684	-0.195208	0.261107	-0.603352	0.000124712	0.500636	0.00219145	0.41992	0.0120265	0.802187	6.87661e-09	0.63681	3.90746e-05	-0.680516	6.86057e-06	0.190827	0.272171	0.531868	0.00100808	0.670693	1.03989e-05	0.683835	5.93985e-06	-0.179397	0.302458	-0.523193	0.00126008	-0.286736	0.0949153	0.322886	0.0585083
209500_x_at	TNFSF12-TNFSF13	407977	cyan	0.373055	0.0272973	0.785605	2.27145e-08	0.41545	0.0130681	-0.361914	0.0326494	-0.510578	0.00172514	0.568307	0.000368752	0.429453	0.0100375	0.832344	5.70546e-10	0.507562	0.00185643	-0.325326	0.0565208	0.293199	0.0873782	0.477005	0.0037642	0.535501	0.000916509	0.370598	0.0284108	0.0824334	0.637802	-0.252029	0.144134	-0.170276	0.328101	-0.0228894	0.896159
221059_s_at	COTL1	23406	cyan	0.365272	0.0309529	0.531515	0.00101739	0.512425	0.00164881	-0.256189	0.137409	-0.485174	0.00313558	0.371617	0.0279445	0.581424	0.000249327	0.757576	1.37323e-07	0.753949	1.70318e-07	-0.608358	0.000105708	0.143725	0.410113	0.469404	0.00444436	0.527082	0.00114098	0.66479	1.32542e-05	-0.268773	0.118473	-0.541086	0.00079005	-0.0947316	0.588297	0.27913	0.10441
201905_s_at	CTDSPL	10217	cyan	0.363093	0.0320451	0.352948	0.0375532	0.0802913	0.646593	-0.173334	0.319358	-0.195492	0.2604	0.170721	0.326818	0.271567	0.114546	0.487783	0.00295509	0.221462	0.201055	-0.213186	0.218842	0.117011	0.503232	0.219983	0.204158	0.23281	0.178341	0.297334	0.082804	-0.121972	0.485176	-0.253973	0.140961	-0.270533	0.115987	0.234807	0.17454
202932_at	YES1	7525	cyan	0.359641	0.0338402	0.659838	1.61797e-05	0.426232	0.0106759	-0.517973	0.00143707	-0.349445	0.0396248	0.325109	0.0566957	0.73013	6.42773e-07	0.841465	2.43572e-10	0.774873	4.66172e-08	-0.431454	0.00965753	0.141517	0.417417	0.271441	0.11472	0.238598	0.167484	0.550152	0.000617389	-0.378376	0.0250087	-0.404588	0.0159204	0.125128	0.473863	0.323218	0.058235
202976_s_at	RHOBTB3	22836	cyan	0.357949	0.0347493	0.764971	8.75019e-08	0.241264	0.162647	-0.546787	0.00067711	-0.341334	0.0447767	0.422174	0.0115285	0.764589	8.95973e-08	0.873569	7.48074e-12	0.739042	3.97626e-07	-0.193732	0.264801	0.275934	0.108606	0.415785	0.0129875	0.265618	0.123026	0.301349	0.0785414	-0.0220899	0.899768	-0.190899	0.271986	0.211115	0.223455	-0.0764726	0.662381
209499_x_at	TNFSF12-TNFSF13	407977	cyan	0.357426	0.0350341	0.732966	5.52782e-07	0.446616	0.00715604	-0.463925	0.00499819	-0.339897	0.0457435	0.359491	0.0339202	0.577656	0.000279463	0.808018	4.3979e-09	0.515178	0.00154055	-0.32992	0.052925	0.157521	0.366144	0.371025	0.0282147	0.28325	0.0991814	0.453809	0.00617816	-0.295492	0.0848186	-0.329494	0.0532507	-0.122763	0.482326	0.256812	0.136421
200994_at	IPO7	10527	cyan	0.35605	0.0357931	0.576872	0.000286133	0.195151	0.26125	-0.244845	0.156309	-0.283323	0.0990908	0.340432	0.0453819	0.478853	0.00361322	0.599292	0.000142322	0.4607	0.00535125	-0.17201	0.323124	0.207391	0.231918	0.413421	0.0135656	0.336241	0.0482786	0.261461	0.129222	0.147522	0.397723	-0.24042	0.164167	-0.087281	0.618088	-0.0916451	0.600562
208951_at	ALDH7A1	501	cyan	0.353651	0.0371487	0.542464	0.000761321	0.451326	0.00650182	-0.320994	0.0600864	-0.461792	0.00522944	0.348552	0.0401674	0.496461	0.00241802	0.854531	6.52799e-11	0.63865	3.65128e-05	-0.663913	1.37341e-05	0.0677061	0.699162	0.455797	0.00592906	0.472722	0.00413542	0.732934	5.5373e-07	-0.475922	0.00385523	-0.587759	0.000205144	-0.264373	0.124857	0.491427	0.00271806
208430_s_at	DTNA	1837	cyan	0.346126	0.041672	0.66029	1.58905e-05	0.381644	0.0236834	-0.399042	0.0175672	-0.516553	0.00148886	0.506526	0.00190347	0.47271	0.00413647	0.841339	2.46545e-10	0.687271	5.10675e-06	-0.457928	0.00567171	0.239508	0.165822	0.384703	0.0224957	0.457209	0.00575745	0.458779	0.00557164	-0.0745881	0.670226	-0.299942	0.0800155	-0.0325594	0.852698	0.108215	0.536062
205475_at	SCRG1	11341	cyan	0.344537	0.0426813	0.697862	3.16339e-06	0.227573	0.188586	-0.513083	0.00162234	-0.0422015	0.809782	0.123484	0.479741	0.513273	0.00161478	0.631531	4.73516e-05	0.272469	0.1133	-0.015966	0.927468	0.197821	0.254653	0.114023	0.514268	-0.10288	0.556463	0.137997	0.429209	-0.214152	0.216712	-0.142893	0.412856	-0.118753	0.496853	0.167899	0.334998
200906_s_at	PALLD	23022	cyan	0.343532	0.0433305	0.662822	1.43539e-05	0.311694	0.0683422	-0.359074	0.0341424	-0.646518	2.7185e-05	0.698635	3.05232e-06	0.464951	0.00489025	0.832732	5.50803e-10	0.684617	5.74002e-06	-0.381589	0.0237051	0.408154	0.0149315	0.488351	0.00291701	0.631897	4.67303e-05	0.322749	0.0586217	0.243404	0.158837	-0.137189	0.431944	0.00620901	0.971761	-0.21875	0.20677
209512_at	HSDL2	84263	cyan	0.342424	0.0440547	0.711674	1.64158e-06	0.274602	0.110394	-0.358051	0.0346941	-0.182561	0.293867	0.209021	0.228187	0.643514	3.04548e-05	0.870062	1.14342e-11	0.515359	0.00153366	-0.295417	0.0849013	0.0472658	0.78745	0.397011	0.0182048	0.22425	0.195298	0.516984	0.00147299	-0.294776	0.0856118	-0.473071	0.00410408	-0.213769	0.217553	0.346054	0.0417169
201426_s_at	VIM	7431	cyan	0.336455	0.0481271	0.513963	0.00158755	0.532844	0.00098272	-0.173482	0.318939	-0.517366	0.00145903	0.373724	0.0270003	0.404384	0.0159786	0.829582	7.30945e-10	0.579016	0.000268234	-0.738706	4.05033e-07	0.0481965	0.783363	0.465825	0.00479983	0.610032	9.99599e-05	0.795488	1.129e-08	-0.403775	0.0161533	-0.6531	2.11021e-05	-0.374325	0.0267361	0.490936	0.00274903
218857_s_at	ASRGL1	80150	cyan	0.335592	0.0487399	0.551259	0.000598796	0.184745	0.288029	-0.285229	0.0967421	-0.359875	0.0337159	0.29875	0.081281	0.686749	5.22605e-06	0.898287	2.49874e-13	0.689609	4.6022e-06	-0.480151	0.00351027	0.0923597	0.597712	0.652977	2.12037e-05	0.436232	0.00879959	0.599719	0.000140368	-0.233106	0.177774	-0.519344	0.00138859	-0.134225	0.442052	0.254953	0.139383
205168_at	DDR2	4921	cyan	0.334392	0.0496023	0.610113	9.96875e-05	0.256293	0.137244	-0.433243	0.0093283	-0.559564	0.000474383	0.63664	3.93189e-05	0.398614	0.0177002	0.737481	4.33116e-07	0.594694	0.000164929	-0.307291	0.072548	0.356964	0.0352879	0.31433	0.0659164	0.444679	0.00744096	0.244202	0.157432	0.137597	0.430563	-0.0217116	0.901476	0.0727343	0.677977	-0.165993	0.340592
205384_at	FXYD1	5348	cyan	0.330589	0.0524171	0.646324	2.73857e-05	0.20196	0.244644	-0.294041	0.0864316	-0.557735	0.000499612	0.59652	0.000155592	0.51974	0.00137488	0.874706	6.50195e-12	0.641548	3.27844e-05	-0.380149	0.0242821	0.283338	0.0990716	0.646075	2.76456e-05	0.611812	9.41567e-05	0.387689	0.0213847	0.182199	0.294842	-0.246844	0.152849	-0.071651	0.682522	-0.13045	0.455109
200850_s_at	AHCYL1	10768	cyan	0.329742	0.0530612	0.597703	0.000149797	0.43389	0.00921158	-0.239006	0.166738	-0.624861	6.00591e-05	0.575725	0.000296134	0.47176	0.00422304	0.921017	4.57657e-15	0.718909	1.14664e-06	-0.646845	2.6848e-05	0.187714	0.280216	0.613634	8.8533e-05	0.726058	7.95556e-07	0.682373	6.33058e-06	-0.122713	0.482509	-0.506399	0.00190931	-0.219269	0.205668	0.195364	0.26072
209298_s_at	ITSN1	6453	cyan	0.328815	0.0537728	0.378871	0.0248042	0.181209	0.29752	-0.0721033	0.680623	-0.512573	0.00164285	0.409596	0.0145465	0.369266	0.0290302	0.812727	3.03122e-09	0.546673	0.000679222	-0.633468	4.41462e-05	0.0840012	0.631399	0.711718	1.63806e-06	0.683489	6.03031e-06	0.668561	1.13581e-05	-0.142058	0.415621	-0.559217	0.000479074	-0.395748	0.0186109	0.273907	0.111334
209113_s_at	HMG20B	10362	cyan	0.327643	0.0546844	0.458849	0.0055635	0.307222	0.0726154	-0.358177	0.0346257	-0.353244	0.0373824	0.301624	0.0782561	0.646172	2.75444e-05	0.718856	1.14966e-06	0.736202	4.64338e-07	-0.439623	0.00823067	0.102588	0.557588	0.387349	0.0215089	0.355064	0.0363452	0.576682	0.00028777	-0.328347	0.0541355	-0.433896	0.00921051	0.104346	0.550819	0.294226	0.086225
205611_at	TNFSF12-TNFSF13	407977	cyan	0.323922	0.0576581	0.48167	0.00339311	0.052222	0.765755	-0.315072	0.0652461	-0.436979	0.00867133	0.555039	0.000538963	0.445571	0.00730854	0.462015	0.00520486	0.318858	0.0619092	-0.0877417	0.616228	0.46573	0.00480951	0.561574	0.000447969	0.394702	0.0189532	-0.014478	0.934212	0.399218	0.017513	0.0680447	0.697729	-0.127485	0.465508	-0.39602	0.018523
201445_at	CNN3	1266	cyan	0.319987	0.0609402	0.701736	2.64154e-06	0.442203	0.00781919	-0.519802	0.00137273	-0.237222	0.170022	0.296744	0.0834458	0.47479	0.00395245	0.706237	2.13458e-06	0.372694	0.0274589	-0.262875	0.127089	0.151238	0.385808	0.144482	0.407624	0.0944712	0.589327	0.369143	0.0290875	-0.389138	0.0208622	-0.264113	0.125242	-0.190012	0.274262	0.36366	0.0317582
212741_at	MAOA	4128	cyan	0.317742	0.0628786	0.675167	8.62094e-06	0.351424	0.0384434	-0.269497	0.117446	-0.556537	0.000516773	0.542855	0.00075333	0.498143	0.00232439	0.91098	3.05246e-14	0.627704	5.4309e-05	-0.47734	0.00373645	0.265212	0.123621	0.569516	0.000355925	0.634894	4.1913e-05	0.536445	0.000893945	0.00929278	0.957747	-0.393428	0.0193768	-0.226216	0.191307	0.0885798	0.61285
202365_at	UNC119B	84747	cyan	0.308145	0.071717	0.370999	0.0282268	0.131339	0.452015	-0.131157	0.452647	-0.507903	0.00184115	0.515666	0.00152203	0.436199	0.00880514	0.694784	3.64332e-06	0.512733	0.00163638	-0.475516	0.00388983	0.228007	0.187722	0.721684	9.96244e-07	0.64514	2.86431e-05	0.473409	0.00407381	0.0491141	0.77934	-0.365078	0.031049	-0.24662	0.153233	0.0430205	0.80616
212195_at	il6st	3572	cyan	0.301716	0.0781603	0.730201	6.40359e-07	0.244614	0.156711	-0.712303	1.59183e-06	-0.00594341	0.972969	0.156053	0.370684	0.584698	0.000225534	0.573173	0.000319536	0.333842	0.0500018	0.131981	0.449789	0.247102	0.152406	-0.105377	0.54687	-0.286445	0.0952663	0.0049922	0.977294	-0.232715	0.178522	0.0477823	0.785181	0.169858	0.329308	0.0911075	0.602709
205186_at	DNALI1	7802	cyan	0.298301	0.0817616	0.349507	0.0395876	0.196506	0.257888	-0.00905635	0.958821	-0.104359	0.55077	0.123253	0.480568	0.139995	0.422493	0.481616	0.0033972	0.0915633	0.600888	-0.177958	0.306417	-0.0518373	0.767432	0.221139	0.201729	0.243767	0.158197	0.311454	0.0685661	-0.0784859	0.654039	-0.300132	0.0798148	-0.447154	0.00707852	0.238549	0.167575
210830_s_at	PON2	5445	cyan	0.29692	0.0832535	0.691664	4.19687e-06	0.424097	0.0111176	-0.346692	0.041317	-0.271307	0.114907	0.243639	0.158422	0.588839	0.000198354	0.886812	1.33492e-12	0.600763	0.000135697	-0.435909	0.00885541	0.00607228	0.972383	0.328007	0.0543997	0.285986	0.0958209	0.613455	8.90727e-05	-0.382842	0.0232122	-0.514126	0.00158115	-0.136164	0.435424	0.426133	0.0106959
203790_s_at	RIDA	10247	cyan	0.296197	0.0840429	0.702943	2.49571e-06	0.227975	0.187784	-0.490684	0.00276502	0.0673034	0.700869	0.00387294	0.982384	0.652407	2.16784e-05	0.680658	6.81867e-06	0.328638	0.0539102	-0.0306575	0.861216	0.0253001	0.885292	0.181401	0.296998	-0.161174	0.354988	0.275268	0.109497	-0.394249	0.0191028	-0.298844	0.081181	-0.106719	0.541747	0.347564	0.0407745
204290_s_at	ALDH6A1	4329	cyan	0.290891	0.0900156	0.528994	0.00108614	0.297797	0.0823036	-0.185271	0.286636	-0.416493	0.0128186	0.327508	0.0547894	0.565978	0.000394613	0.925039	1.99145e-15	0.712168	1.60238e-06	-0.610367	9.88434e-05	0.0079278	0.963949	0.630016	5.00035e-05	0.564348	0.00041366	0.751013	2.02213e-07	-0.300615	0.0793081	-0.643541	3.0425e-05	-0.228132	0.187473	0.385519	0.0221872
202447_at	DECR1	1666	cyan	0.288071	0.0933187	0.593046	0.000173787	0.339021	0.0463406	-0.189009	0.276851	-0.306032	0.0737875	0.221519	0.200936	0.585772	0.000218179	0.884715	1.77825e-12	0.589289	0.000195587	-0.520676	0.00134289	-0.0126383	0.942557	0.521841	0.00130399	0.445014	0.007391	0.71504	1.39104e-06	-0.348187	0.0403906	-0.644342	2.95195e-05	-0.296708	0.0834845	0.442571	0.00776195
201623_s_at	DARS	1615	cyan	0.285291	0.0966668	0.368228	0.0295199	0.253001	0.142541	-0.0227987	0.896569	-0.483065	0.00328848	0.345017	0.0423743	0.485411	0.00311877	0.843999	1.90477e-10	0.707019	2.05627e-06	-0.71587	1.3349e-06	0.00594812	0.972947	0.701741	2.64088e-06	0.707886	1.97243e-06	0.809555	3.89905e-09	-0.243714	0.158291	-0.703636	2.41542e-06	-0.28483	0.0972304	0.363002	0.0320917
203243_s_at	PDLIM5	10611	cyan	0.283471	0.098906	0.479717	0.00354438	0.195829	0.259563	-0.22125	0.201499	-0.289493	0.0916416	0.21477	0.215356	0.733036	5.50724e-07	0.882156	2.50492e-12	0.74481	2.88388e-07	-0.500839	0.00218094	-0.023884	0.891673	0.625285	5.9168e-05	0.413576	0.0135269	0.671761	9.94648e-06	-0.328858	0.05374	-0.591105	0.00018476	-0.0579418	0.740934	0.316332	0.0641202
212680_x_at	PPP1R14B	26472	cyan	0.280812	0.102251	0.635855	4.04672e-05	0.141603	0.417131	-0.458018	0.00566099	-0.338193	0.0469111	0.485839	0.00308872	0.630077	4.98945e-05	0.608516	0.000105153	0.492826	0.00263159	-0.0496054	0.777188	0.363325	0.0319273	0.529218	0.00107985	0.264857	0.124142	0.0647292	0.711812	0.228513	0.186716	-0.0077952	0.964551	0.106711	0.541775	-0.321036	0.0600513
209355_s_at	PLPP3	8613	cyan	0.278716	0.104945	0.550268	0.00061541	0.456078	0.00589453	-0.24219	0.16099	-0.511608	0.00168219	0.417428	0.0125983	0.459258	0.0055159	0.875534	5.8658e-12	0.708516	1.91346e-06	-0.642951	3.11066e-05	0.0543664	0.756421	0.413587	0.0135243	0.560867	0.000457097	0.706895	2.0685e-06	-0.30414	0.0756799	-0.516942	0.00147453	-0.11892	0.496246	0.351765	0.0382431
214433_s_at	SELENBP1	8991	cyan	0.278164	0.105665	0.437262	0.00862333	0.363197	0.0319924	-0.221215	0.201572	-0.56201	0.000442411	0.494182	0.00255007	0.427767	0.0103675	0.815163	2.49013e-09	0.669104	1.11066e-05	-0.625115	5.95244e-05	0.113054	0.517877	0.507674	0.00185137	0.619161	7.32758e-05	0.648412	2.52894e-05	-0.230949	0.181936	-0.455467	0.00596978	-0.158652	0.362666	0.267636	0.120097
201425_at	ALDH2	217	cyan	0.274	0.111208	0.526929	0.00114547	0.26496	0.12399	-0.152529	0.381718	-0.424993	0.0109303	0.357501	0.0349933	0.429374	0.0100528	0.883677	2.04543e-12	0.61129	9.5827e-05	-0.557371	0.000504767	-0.020917	0.905065	0.609532	0.000101645	0.579004	0.000268328	0.674604	8.82822e-06	-0.206174	0.234731	-0.558156	0.000493698	-0.265589	0.123068	0.308027	0.071831
210046_s_at	IDH2	3418	cyan	0.27096	0.115391	0.403377	0.0162684	0.296898	0.0832779	-0.101843	0.56047	-0.502839	0.00207961	0.361748	0.0327354	0.472977	0.00411247	0.839668	2.89251e-10	0.681341	6.62039e-06	-0.690319	4.45826e-06	0.0102678	0.953318	0.605102	0.000117745	0.652072	2.19621e-05	0.765501	8.46665e-08	-0.287442	0.0940691	-0.614126	8.70665e-05	-0.217515	0.209408	0.376669	0.0257251
207469_s_at	PIR	8544	cyan	0.26794	0.119662	0.615306	8.3641e-05	0.212491	0.220383	-0.360441	0.0334169	-0.295227	0.0851109	0.340387	0.045412	0.613678	8.84004e-05	0.837777	3.458e-10	0.651188	2.27275e-05	-0.283462	0.0989175	0.108319	0.535668	0.374706	0.0265696	0.300651	0.0792699	0.401379	0.0168566	-0.108777	0.533933	-0.302858	0.0769846	0.116956	0.503436	0.0972236	0.578476
217203_at		NA	cyan	0.26242	0.127772	0.51628	0.00149902	0.111676	0.523024	-0.4883	0.00292036	-0.350473	0.0390076	0.469541	0.00443126	0.270654	0.115818	0.476954	0.00376844	0.209268	0.227625	-0.0388797	0.824512	0.453773	0.00618283	0.212345	0.220706	0.156862	0.368177	-0.0179894	0.918305	0.101018	0.563666	0.15166	0.384468	-0.0584125	0.738902	-0.156305	0.369901
201938_at	CDK2AP1	8099	cyan	0.260128	0.131256	0.443267	0.00765461	0.0709618	0.685419	-0.319787	0.0611116	-0.276874	0.107359	0.297121	0.0830355	0.564838	0.000407845	0.726088	7.9433e-07	0.551815	0.000589637	-0.304815	0.0750001	0.148348	0.395055	0.42152	0.0116712	0.294371	0.086063	0.409815	0.0144887	-0.170062	0.328719	-0.335804	0.0485885	-0.0279401	0.873414	0.178912	0.303787
204042_at	WASF3	10810	cyan	0.25778	0.134899	0.468937	0.00448942	0.0755796	0.666094	-0.310302	0.0696505	0.1639	0.346801	-0.141622	0.417065	0.470535	0.00433687	0.556775	0.000513319	0.136958	0.432725	-0.0547795	0.754627	-0.107356	0.539323	0.195213	0.261095	-0.153632	0.378243	0.327861	0.0545137	-0.481608	0.00339776	-0.392648	0.01964	-0.307382	0.0724589	0.497329	0.00236928
200985_s_at	CD59	966	cyan	0.237018	0.1704	0.592775	0.000175282	0.416931	0.012715	-0.282053	0.10068	-0.0256532	0.883701	0.035149	0.841126	0.37968	0.0244728	0.626049	5.75929e-05	0.25745	0.135417	-0.23577	0.172727	-0.0493905	0.778129	0.0943337	0.589872	0.0279024	0.873583	0.446341	0.0071959	-0.464089	0.00498088	-0.417978	0.0124703	-0.295084	0.08527	0.509618	0.00176599
203381_s_at	APOE	348	cyan	0.23241	0.179109	0.594925	0.000163724	0.38367	0.022891	-0.286376	0.0953487	-0.389759	0.0206415	0.337024	0.0477263	0.513864	0.00159143	0.896611	3.23041e-13	0.66256	1.45063e-05	-0.529857	0.00106215	0.022454	0.898124	0.40752	0.0151034	0.439674	0.00822238	0.656526	1.84516e-05	-0.33164	0.0516273	-0.50778	0.00184662	-0.109674	0.530546	0.366921	0.0301468
207838_x_at	PBXIP1	57326	cyan	0.214276	0.216439	0.543023	0.000749923	0.263052	0.126823	-0.238635	0.167418	-0.344315	0.0428243	0.32955	0.0532078	0.313539	0.0666374	0.749072	2.26209e-07	0.376068	0.0259809	-0.342009	0.0443283	0.0964333	0.581582	0.284549	0.0975747	0.355389	0.0361625	0.412002	0.0139228	-0.138087	0.428905	-0.274129	0.111033	-0.230523	0.182765	0.230416	0.182974
210695_s_at	WWOX	51741	cyan	0.207995	0.230532	0.479073	0.00359554	0.325841	0.0561087	-0.427546	0.0104113	-0.393665	0.0192973	0.468485	0.00453336	0.240228	0.164514	0.507723	0.00184921	0.2577	0.135025	-0.210242	0.22542	0.397238	0.0181327	-0.011313	0.948572	0.176515	0.310417	0.133144	0.445769	-0.0540221	0.757917	0.0419721	0.810797	-0.133883	0.443226	0.0539331	0.758304
202367_at	CUX1	1523	cyan	0.205821	0.23555	0.315563	0.0648061	-0.0274213	0.875746	-0.253206	0.142207	-0.386588	0.0217887	0.52239	0.00128598	0.303559	0.0762688	0.37132	0.0280798	0.300771	0.079145	-0.080257	0.646734	0.304764	0.0750513	0.445396	0.00733434	0.345261	0.0422192	0.00239892	0.989088	0.295311	0.085018	0.129691	0.457758	0.0237791	0.892146	-0.325045	0.0567473
201360_at	CST3	1471	cyan	0.20474	0.238072	0.478222	0.00366418	0.257546	0.135266	-0.00142076	0.993537	-0.344746	0.0425474	0.276059	0.10844	0.411646	0.0140136	0.851997	8.50995e-11	0.523474	0.00125112	-0.547168	0.000670095	-0.118085	0.499294	0.663263	1.41002e-05	0.597133	0.000152567	0.697967	3.14798e-06	-0.192717	0.267361	-0.633204	4.45716e-05	-0.324823	0.0569261	0.327164	0.0550602
209297_at	ITSN1	6453	cyan	0.198526	0.252928	0.377633	0.0253185	0.124124	0.477448	-0.0596877	0.733407	-0.558237	0.000492569	0.508229	0.00182666	0.321275	0.0598499	0.783672	2.59318e-08	0.525891	0.00117634	-0.531897	0.00100731	0.178647	0.304517	0.720669	1.049e-06	0.734716	5.03209e-07	0.540134	0.000810449	0.0752894	0.667303	-0.411957	0.0139342	-0.319505	0.061353	0.0739419	0.672924
208921_s_at	SRI	6717	cyan	0.173726	0.318246	0.513769	0.00159516	0.209461	0.227188	-0.182667	0.293583	0.100393	0.566093	-0.0965548	0.581104	0.483085	0.00328698	0.685805	5.44829e-06	0.252246	0.143777	-0.219039	0.206156	-0.218807	0.206648	0.297133	0.0830217	0.00724016	0.967074	0.506643	0.00189814	-0.509185	0.00178473	-0.546019	0.000691436	-0.345679	0.041954	0.585947	0.000217004
201869_s_at	TBL1X	6907	cyan	0.140674	0.420224	0.358628	0.0343819	0.1301	0.456329	-0.0674034	0.700445	-0.373494	0.0271022	0.329275	0.0534185	0.344022	0.0430132	0.788714	1.83032e-08	0.578269	0.000274349	-0.473094	0.00410197	-0.0113969	0.948191	0.461016	0.00531578	0.518216	0.00142837	0.562999	0.000430032	-0.0965031	0.581308	-0.433185	0.00933883	-0.0971007	0.578958	0.226568	0.190597
201362_at	IVNS1ABP	10625	darkgreen	-0.44195	0.00785868	-0.392669	0.0196331	-0.449521	0.00674619	0.120787	0.489457	0.517808	0.00144303	-0.456598	0.00583116	0.0231667	0.894908	-0.284623	0.0974836	0.0297394	0.865334	0.412269	0.013855	-0.379564	0.0245199	-0.344807	0.0425086	-0.50406	0.00201977	-0.253011	0.142525	-0.0340829	0.845886	0.200827	0.247358	0.705458	2.21548e-06	-0.0930388	0.59501
201363_s_at	IVNS1ABP	10625	darkgreen	-0.369183	0.029069	-0.362869	0.0321592	-0.288442	0.0928794	-0.0771197	0.659696	0.336896	0.0478162	-0.28536	0.0965817	0.00514391	0.976604	-0.320836	0.0602199	0.063973	0.715038	0.331186	0.0519671	-0.147238	0.398641	-0.445618	0.00730162	-0.488622	0.00289895	-0.284903	0.0971408	-0.113393	0.516612	0.327426	0.0548543	0.73094	6.1579e-07	-0.0984152	0.573806
208021_s_at	RFC1	5981	darkgreen	-0.342615	0.0439294	-0.117586	0.501125	-0.441681	0.00790106	0.0717709	0.682018	0.555208	0.000536421	-0.406234	0.0154574	0.0973823	0.577853	-0.154362	0.375956	-0.0107296	0.951221	0.554213	0.000551562	-0.359618	0.0338525	-0.370979	0.0282359	-0.523077	0.0012638	-0.349074	0.0398494	0.184883	0.287665	0.28864	0.0926446	0.694443	3.70041e-06	-0.254374	0.140313
217941_s_at	ERBIN	55914	darkgreen	0.341743	0.044505	0.469395	0.00444522	0.247708	0.15137	-0.823055	1.29053e-09	-0.364973	0.031101	0.504989	0.00197522	0.445837	0.0072694	0.219339	0.205518	0.513137	0.00162022	0.124293	0.476843	0.628812	5.22043e-05	-0.238623	0.167439	-0.121372	0.487342	-0.301546	0.0783364	0.136997	0.432594	0.492695	0.0026396	0.663187	1.4144e-05	-0.458831	0.00556551
204934_s_at	HPN	3249	darkgreen	-0.334531	0.049502	-0.0911454	0.602557	-0.111417	0.523994	-0.0694723	0.691694	0.188572	0.277984	-0.161768	0.353196	0.136315	0.434911	-0.00277885	0.98736	0.285508	0.096402	0.169712	0.329728	-0.0822856	0.638407	-0.371799	0.027862	-0.218129	0.208093	-0.0169045	0.923216	-0.0852892	0.626158	0.0713559	0.683761	0.639593	3.52599e-05	0.0169585	0.922972
212426_s_at	YWHAQ	10971	darkgreen	-0.324912	0.0568543	-0.122203	0.484341	-0.29379	0.0867137	-0.0304973	0.861934	0.558679	0.000486437	-0.40492	0.015826	-0.092752	0.59615	-0.391818	0.0199234	-0.194968	0.261705	0.661505	1.51354e-05	-0.237661	0.169209	-0.616797	7.94848e-05	-0.681109	6.68719e-06	-0.53687	0.000883949	0.161892	0.352819	0.473444	0.00407074	0.707314	2.02734e-06	-0.307154	0.0726819
204360_s_at	NAGLU	4669	darkgreen	-0.304087	0.0757343	-0.127412	0.465766	-0.198649	0.252628	-0.20412	0.239528	0.149053	0.392787	-0.0444942	0.799652	0.0854454	0.625523	-0.272992	0.112582	0.120277	0.491307	0.396349	0.0184167	0.132953	0.446428	-0.368732	0.0292814	-0.377688	0.0252955	-0.435352	0.00895256	0.213724	0.217653	0.50806	0.00183414	0.799185	8.60692e-09	-0.430589	0.00982025
203083_at	THBS2	7058	darkgreen	-0.271043	0.115275	-0.295291	0.0850411	-0.275886	0.108671	0.0998758	0.568105	0.307281	0.0725575	-0.271127	0.115157	-0.147684	0.397199	-0.37948	0.0245542	-0.0125174	0.943105	0.363976	0.0315989	-0.259172	0.132731	-0.373768	0.0269809	-0.341944	0.0443715	-0.346624	0.0413595	0.141006	0.419117	0.323573	0.057943	0.70603	2.15581e-06	-0.298037	0.0820456
203651_at	ZFYVE16	9765	darkgreen	-0.270021	0.116706	-0.0166876	0.924199	-0.386614	0.0217792	-0.281412	0.101488	0.348004	0.0405031	-0.156344	0.36978	0.125205	0.47359	-0.210462	0.224924	0.0180639	0.917967	0.631804	4.68881e-05	0.0206912	0.906085	-0.389834	0.0206147	-0.580987	0.000252666	-0.601324	0.000133248	0.253662	0.141465	0.619641	7.20685e-05	0.866941	1.65116e-11	-0.509494	0.00177136
201952_at	ALCAM	214	darkgreen	-0.254691	0.139803	-0.0306558	0.861224	-0.425284	0.01087	-0.194955	0.261739	0.394569	0.018997	-0.214194	0.216619	0.178236	0.305648	-0.195883	0.25943	0.060673	0.72917	0.633228	4.45333e-05	0.00514994	0.976577	-0.417089	0.0126777	-0.565769	0.000397009	-0.570854	0.000342204	0.331646	0.0516226	0.536469	0.000893383	0.862755	2.66432e-11	-0.508953	0.00179483
204172_at	CPOX	1371	darkgreen	-0.241181	0.162795	-0.220937	0.202153	-0.326416	0.0556506	-0.219506	0.205166	0.347232	0.0409801	-0.237582	0.169355	0.048436	0.782312	-0.404323	0.015996	0.000959398	0.995636	0.535642	0.000913117	0.0228415	0.896375	-0.550858	0.000605477	-0.596127	0.000157562	-0.536666	0.000888741	0.132488	0.448033	0.55292	0.000571816	0.86991	1.16439e-11	-0.375205	0.0263527
204484_at	PIK3C2B	5287	darkgreen	-0.234782	0.174587	-0.408659	0.0147957	0.0121723	0.944672	0.0832818	0.634334	-0.1641	0.346203	0.0966732	0.580639	-0.142149	0.415318	-0.313397	0.0667671	0.243725	0.158271	-0.0996764	0.568882	0.0268163	0.878467	-0.195283	0.260921	0.0837367	0.632477	-0.088079	0.614867	0.108133	0.536374	0.216606	0.211366	0.638235	3.70766e-05	-0.272241	0.113614
204872_at	TLE4	7091	darkgreen	-0.21294	0.219386	-0.0455901	0.794822	-0.397466	0.0180605	-0.244347	0.157179	0.467535	0.00462704	-0.26746	0.120352	0.0752578	0.667435	-0.356181	0.0357204	-0.140171	0.421905	0.768559	6.99006e-08	0.0285356	0.870738	-0.513039	0.00162412	-0.686904	5.19034e-06	-0.69332	3.89416e-06	0.311542	0.0684837	0.631212	4.7899e-05	0.734845	4.99726e-07	-0.507271	0.00186952
220010_at	KCNE5	23630	darkgreen	-0.209629	0.226806	0.101315	0.562511	-0.482304	0.00334517	-0.343311	0.043474	0.340523	0.0453203	-0.114744	0.511598	0.270473	0.116071	-0.120372	0.490963	-0.0292642	0.867467	0.691864	4.15912e-06	0.143487	0.410894	-0.167567	0.335967	-0.559028	0.000481649	-0.634018	4.32723e-05	0.342595	0.0439424	0.609336	0.000102315	0.626212	5.72617e-05	-0.584734	0.000225283
204581_at	CD22	933	darkgreen	-0.202803	0.242639	-0.0749192	0.668845	-0.110281	0.528261	-0.292267	0.0884364	-0.105348	0.546978	0.167043	0.337504	0.19695	0.256793	-0.0902331	0.606209	0.419976	0.012014	0.160226	0.357864	0.245076	0.155906	-0.223599	0.196632	-0.138613	0.427131	-0.275572	0.10909	0.20952	0.227054	0.420423	0.0119139	0.898529	2.40701e-13	-0.457142	0.00576542
203988_s_at	FUT8	2530	darkgreen	-0.198458	0.253095	-0.0178238	0.919054	-0.362657	0.0322678	-0.215479	0.21381	0.441681	0.00790094	-0.257925	0.134671	0.0827525	0.636497	-0.205944	0.235265	-0.0331927	0.849865	0.63417	4.30343e-05	-0.00603323	0.972561	-0.63904	3.59902e-05	-0.63467	4.22573e-05	-0.537366	0.000872416	0.205324	0.236708	0.518874	0.00140507	0.758675	1.2856e-07	-0.34871	0.040071
204643_s_at	ENOX2	10495	darkgreen	-0.196028	0.259069	-0.0474886	0.786471	-0.359487	0.0339219	-0.260942	0.130011	0.334062	0.0498416	-0.163363	0.348404	0.120774	0.489505	-0.295475	0.0848376	0.0322326	0.85416	0.638084	3.72836e-05	0.123602	0.479318	-0.536673	0.000888578	-0.596441	0.000155984	-0.638816	3.62896e-05	0.338375	0.0467854	0.648653	2.50567e-05	0.851394	9.05688e-11	-0.561852	0.00044441
206985_at	HSD17B3	3293	darkgreen	-0.180226	0.300193	0.147718	0.397088	-0.0749564	0.66869	-0.335518	0.0487926	0.0856	0.624896	0.0555663	0.751213	0.264812	0.124209	-0.0349095	0.842194	0.273441	0.111968	0.342539	0.0439791	0.0848114	0.6281	-0.231707	0.180465	-0.30507	0.0747449	-0.339831	0.0457883	0.191561	0.270298	0.412664	0.0137553	0.825898	1.01033e-09	-0.420462	0.0119052
202700_s_at	TMEM63A	9725	darkgreen	-0.170315	0.327988	-0.124735	0.475266	-0.197213	0.256145	-0.119089	0.495628	-0.124912	0.474636	0.168516	0.3332	0.111402	0.52405	-0.0688017	0.694526	0.386553	0.021802	0.0869129	0.619576	0.145955	0.402809	-0.0825951	0.63714	0.0191388	0.913104	-0.194317	0.263332	0.286044	0.095751	0.29391	0.0865785	0.783076	2.70059e-08	-0.425109	0.0109063
212204_at	TMEM87A	25963	darkgreen	-0.168009	0.334677	0.16893	0.331994	-0.171465	0.324684	-0.307013	0.07282	0.317064	0.0634738	-0.153554	0.378489	0.262968	0.126949	0.017226	0.921761	0.195649	0.26001	0.488577	0.00290192	0.0103176	0.953092	-0.482563	0.00332576	-0.494281	0.00254423	-0.354569	0.0366251	0.135856	0.436471	0.381309	0.0238165	0.815659	2.3915e-09	-0.313832	0.0663698
219439_at	C1GALT1	56913	darkgreen	-0.167735	0.335478	0.00911944	0.958534	-0.268365	0.119054	-0.150709	0.38749	0.263279	0.126484	-0.0963415	0.581944	0.0897571	0.608117	-0.17833	0.30539	0.00941486	0.957192	0.495469	0.00247475	0.140942	0.41933	-0.529326	0.00107685	-0.427471	0.0104264	-0.468423	0.00453948	0.343875	0.043108	0.471795	0.0042198	0.654705	1.98204e-05	-0.399109	0.0175465
214833_at	TMEM63A	9725	darkgreen	-0.166399	0.339394	-0.0513475	0.76957	-0.0200275	0.909085	-0.362722	0.0322344	-0.107582	0.538462	0.145004	0.405915	0.237187	0.170087	-0.12749	0.465491	0.366588	0.0303082	0.140656	0.420283	0.241124	0.162898	-0.254163	0.140654	-0.197315	0.255893	-0.254814	0.139605	0.0826969	0.636724	0.386496	0.0218228	0.8089	4.10491e-09	-0.320708	0.060328
221857_s_at	TJAP1	93643	darkgreen	-0.160401	0.357333	-0.000352806	0.998395	0.0464369	0.791094	-0.0938667	0.591723	-0.384426	0.0226013	0.405908	0.0155481	-0.134109	0.44245	-0.0125113	0.943133	0.329755	0.0530514	-0.0278844	0.873664	0.292146	0.0885738	-0.153247	0.379455	0.265382	0.123371	-0.161341	0.354485	0.426805	0.0105599	0.349655	0.0394979	0.584211	0.000228936	-0.500159	0.00221637
205034_at	CCNE2	9134	darkgreen	-0.14045	0.420973	-0.0340093	0.846214	-0.0998805	0.568087	-0.372123	0.0277156	0.0242163	0.890175	0.0601994	0.731206	0.243093	0.159387	-0.0927068	0.59633	0.348808	0.0400112	0.242093	0.161163	0.196631	0.257579	-0.394672	0.0189629	-0.326682	0.0554402	-0.322346	0.0589557	0.0859195	0.6236	0.430712	0.00979705	0.922226	3.58046e-15	-0.353041	0.0374995
209633_at	PPP2R3A	5523	darkgreen	-0.135997	0.435991	0.126611	0.468597	-0.269883	0.1169	-0.23617	0.17198	0.341823	0.0444516	-0.172827	0.320798	0.244407	0.157074	-0.0499843	0.775529	0.133215	0.445524	0.512604	0.00164159	-0.0160733	0.926981	-0.375155	0.0263742	-0.488263	0.00292286	-0.394623	0.0189792	0.201786	0.245061	0.385846	0.0220648	0.780102	3.30034e-08	-0.378977	0.0247605
222357_at	ZBTB20	26137	darkgreen	-0.122491	0.483305	-0.120183	0.491648	-0.0974834	0.577456	-0.247518	0.151694	-0.353946	0.0369796	0.43459	0.00908672	-0.11336	0.516735	-0.228196	0.187346	0.210998	0.223718	0.153307	0.379265	0.465452	0.00483818	-0.270706	0.115745	0.0758996	0.664763	-0.445287	0.00735045	0.515267	0.00153717	0.654548	1.99423e-05	0.706046	2.15415e-06	-0.702993	2.48984e-06
216887_s_at	LDB3	11155	darkgreen	-0.121109	0.488293	-0.0444407	0.799889	-0.0694425	0.69182	-0.285582	0.0963117	-0.0568442	0.745678	0.0677628	0.698922	0.32504	0.056751	-0.00133612	0.993922	0.520465	0.00135002	0.0809912	0.643715	0.149657	0.390852	-0.230277	0.183246	-0.158722	0.362452	-0.135053	0.439215	0.0564264	0.747486	0.256525	0.136876	0.900496	1.76898e-13	-0.302981	0.0768586
205975_s_at	HOXD1	3231	darkgreen	-0.108697	0.534237	-0.125159	0.473755	-0.28151	0.101364	-0.270688	0.11577	0.0694241	0.691898	0.0721889	0.680264	0.0636041	0.716613	-0.265495	0.123205	0.146379	0.401429	0.422193	0.0115244	0.230171	0.183454	-0.362135	0.0325355	-0.323148	0.0582924	-0.542201	0.00076672	0.34089	0.0450739	0.618897	7.39467e-05	0.870189	1.12629e-11	-0.596358	0.000156401
219295_s_at	PCOLCE2	26577	darkgreen	-0.10823	0.536003	0.0350366	0.841627	-0.106387	0.54301	-0.273088	0.11245	-0.288115	0.093267	0.394079	0.0191594	0.0975367	0.577247	0.0372397	0.831806	0.318277	0.0624124	0.0862413	0.622295	0.296689	0.0835051	-0.0694493	0.691791	0.0800994	0.647383	-0.254834	0.139574	0.3516	0.0383401	0.467777	0.00460302	0.616125	8.13343e-05	-0.510195	0.00174134
217828_at	SLTM	79811	darkgreen	-0.102016	0.559797	0.0500151	0.775395	0.0532244	0.761387	-0.293155	0.0874288	0.0465069	0.790786	-0.00241871	0.988998	0.21217	0.221095	-0.0517796	0.767684	0.338129	0.0469558	0.129671	0.45783	0.0297158	0.86544	-0.328107	0.0543216	-0.242102	0.161148	-0.0957797	0.584157	-0.055219	0.752719	0.208591	0.229167	0.70655	2.10289e-06	-0.124712	0.475349
213116_at	NEK3	4752	darkgreen	-0.101845	0.560459	0.0313494	0.858115	0.0216513	0.901748	-0.287511	0.0939856	-0.0979175	0.575754	0.109383	0.531644	0.300412	0.0795212	0.0586377	0.737931	0.508156	0.00182989	0.0273626	0.87601	0.147144	0.398944	-0.230978	0.181879	-0.117103	0.502896	-0.0872584	0.618179	0.0282378	0.872076	0.228356	0.187028	0.850214	1.02251e-10	-0.250739	0.146267
218407_x_at	NENF	29937	darkgreen	-0.0700048	0.689448	0.138003	0.42919	-0.333835	0.050007	-0.405464	0.0156725	0.229925	0.183934	-0.0514006	0.769338	0.462863	0.00511226	-0.0173423	0.921234	0.234612	0.174909	0.487556	0.00297043	0.210291	0.22531	-0.151452	0.385126	-0.485491	0.00311315	-0.48272	0.00331407	0.234156	0.175773	0.473607	0.00405621	0.780875	3.13377e-08	-0.507172	0.00187399
204759_at	RCBTB2	1102	darkgreen	-0.0548532	0.754306	0.0470714	0.788304	-0.196124	0.258832	-0.285655	0.0962231	0.367929	0.0296627	-0.269206	0.117857	0.477532	0.00372058	0.0111744	0.949201	0.247866	0.1511	0.32206	0.059193	-0.0892446	0.610176	-0.28478	0.0972912	-0.517333	0.00146023	-0.162954	0.34963	-0.144474	0.407651	0.144159	0.408686	0.623775	6.23974e-05	-0.0239343	0.891446
48031_r_at	FAXDC2	10826	darkgreen	-0.0437482	0.802945	0.0984771	0.573564	0.0582861	0.739448	-0.403225	0.0163128	-0.40947	0.01458	0.479608	0.00355299	0.113587	0.51589	0.0756678	0.665727	0.428782	0.0101677	0.0326824	0.852147	0.545778	0.000696	-0.229615	0.184542	0.108456	0.53515	-0.267045	0.12095	0.346441	0.0414736	0.489239	0.0028583	0.720349	1.06619e-06	-0.558969	0.000482457
212823_s_at	PLEKHG3	26030	darkgreen	-0.0414792	0.81298	-0.0119914	0.945493	-0.0727362	0.677969	-0.41056	0.0142938	-0.210853	0.224044	0.296955	0.0832159	0.175534	0.31316	-0.132585	0.447697	0.366504	0.0303491	0.204599	0.238404	0.442976	0.00769935	-0.325935	0.0560332	-0.135545	0.437535	-0.407886	0.0150041	0.310278	0.0696735	0.591572	0.000182068	0.884636	1.79746e-12	-0.604936	0.000118392
213371_at	LDB3	11155	darkgreen	-0.0380964	0.827994	0.0264376	0.880171	-0.0431635	0.805528	-0.325445	0.0564255	-0.298168	0.0819042	0.322445	0.0588731	0.283703	0.098619	0.0374718	0.830773	0.544052	0.000729373	0.0237978	0.892062	0.344005	0.0430238	-0.0705836	0.68701	0.0550248	0.753562	-0.199548	0.250444	0.285256	0.0967086	0.379941	0.0243665	0.822957	1.30129e-09	-0.539654	0.000820901
202172_at	VEZF1	7716	darkgreen	-0.0312742	0.858452	0.213734	0.217632	-0.0643067	0.713614	-0.475566	0.00388561	-0.0741694	0.671974	0.205969	0.235206	0.455188	0.00600448	0.16865	0.332808	0.546395	0.000684387	0.228862	0.186026	0.284764	0.0973104	-0.204701	0.238163	-0.191567	0.270281	-0.256202	0.137389	0.20901	0.228212	0.383503	0.0229555	0.923597	2.69785e-15	-0.47619	0.00383255
219710_at	SH3TC2	79628	darkgreen	-0.0297392	0.865335	0.124594	0.475769	0.0448123	0.79825	-0.464161	0.00497317	-0.242967	0.15961	0.319876	0.0610354	0.20912	0.227962	-0.0132909	0.939596	0.442002	0.00785055	0.14541	0.404587	0.404139	0.0160486	-0.358579	0.0344083	-0.128641	0.461439	-0.332472	0.0510079	0.268642	0.118658	0.527178	0.00113816	0.888075	1.12016e-12	-0.521426	0.00131772
209285_s_at	FAM208A	23272	darkgreen	-0.0173833	0.921048	0.24002	0.164892	-0.115192	0.509938	-0.347723	0.0406765	-0.370283	0.0285561	0.519027	0.00139968	0.264226	0.125075	0.276564	0.10777	0.513757	0.00159565	0.10413	0.551649	0.428051	0.0103113	-0.0454838	0.79529	0.194707	0.262356	-0.228759	0.18623	0.542553	0.000759488	0.440911	0.00802302	0.700885	2.74884e-06	-0.647118	2.65704e-05
205296_at	RBL1	5933	darkgreen	-0.00778634	0.964592	0.162397	0.351302	0.02797	0.873279	-0.375792	0.0260995	-0.537559	0.000867962	0.603206	0.000125308	0.24321	0.159179	0.195382	0.260675	0.508298	0.00182359	-0.0464715	0.790942	0.580689	0.000254968	0.00381162	0.982663	0.277993	0.105889	-0.189544	0.275469	0.455615	0.00595155	0.45688	0.00579703	0.569788	0.000353096	-0.608215	0.000106211
209652_s_at	PGF	5228	darkgrey	0.452409	0.00635902	0.358269	0.0345761	0.476153	0.00383567	-0.639364	3.55596e-05	-0.46586	0.00479621	0.509186	0.00178468	0.263397	0.126307	0.0862447	0.622281	0.327735	0.0546125	-0.0997212	0.568707	0.644145	2.97404e-05	-0.169728	0.329683	0.0690897	0.69331	-0.123675	0.479055	0.0048623	0.977885	0.30135	0.078541	0.301107	0.0787936	-0.267954	0.119642
204060_s_at	PRKX	5613	darkgrey	0.442835	0.00772115	0.468935	0.00448958	0.460434	0.00538137	-0.630709	4.87735e-05	-0.714333	1.44058e-06	0.743723	3.06582e-07	0.366503	0.0303493	0.385815	0.0220763	0.570705	0.000343704	-0.299839	0.0801241	0.827689	8.64067e-10	0.0205601	0.906678	0.354379	0.0367327	0.0347001	0.843129	0.167135	0.337233	0.200976	0.246999	0.200388	0.248415	-0.327708	0.0546334
218335_x_at	TNIP2	79155	darkgrey	0.40265	0.0164806	0.427983	0.0103248	0.409901	0.0144661	-0.71972	1.10063e-06	-0.546641	0.000679825	0.68114	6.67806e-06	0.205363	0.236617	0.126177	0.470136	0.315073	0.0652454	0.0116017	0.947262	0.776685	4.14036e-08	-0.0803424	0.646383	0.0848394	0.627986	-0.329853	0.0529767	0.246056	0.154205	0.532771	0.000984588	0.351532	0.0383798	-0.548042	0.000654269
212175_s_at	AK2	204	darkgrey	0.380012	0.0243375	0.448692	0.00686106	0.569192	0.000359323	-0.603137	0.000125592	-0.684007	5.89533e-06	0.68974	4.57533e-06	0.213892	0.217284	0.311581	0.0684476	0.40535	0.0157046	-0.322621	0.0587277	0.778391	3.69894e-08	-0.0841389	0.630837	0.313831	0.0663708	0.0669661	0.7023	0.0335226	0.84839	0.170879	0.326363	0.0604997	0.729915	-0.156462	0.369415
219915_s_at	SLC16A10	117247	darkgrey	0.379724	0.0244546	0.371445	0.0280229	0.347434	0.040855	-0.705577	2.20291e-06	-0.522755	0.00127416	0.609307	0.000102414	0.157917	0.364923	0.0501635	0.774745	0.187451	0.280903	-0.00567113	0.974207	0.899333	2.124e-13	-0.270974	0.11537	-0.00236458	0.989244	-0.348951	0.0399242	0.208737	0.228835	0.541348	0.000784511	0.221799	0.200354	-0.448316	0.00691364
218400_at	OAS3	4940	darkgrey	0.375051	0.0264196	0.455209	0.00600181	0.416029	0.012929	-0.755586	1.54622e-07	-0.558011	0.00049573	0.659615	1.63243e-05	0.267417	0.120414	0.19496	0.261725	0.367588	0.0298256	-0.065135	0.710083	0.745019	2.84995e-07	-0.14024	0.421675	0.108489	0.535025	-0.193172	0.266212	0.117901	0.499968	0.415252	0.0131162	0.296658	0.0835393	-0.373762	0.0269839
203477_at	COL15A1	1306	darkgrey	0.369718	0.0288185	0.283633	0.0987058	0.302614	0.0772341	-0.517093	0.00146898	-0.441219	0.00797396	0.468626	0.00451966	0.258898	0.133155	0.0893546	0.609734	0.235546	0.173149	-0.149687	0.390755	0.715208	1.37952e-06	-0.0838822	0.631884	0.0729334	0.677143	-0.145633	0.403859	0.0830298	0.635363	0.263843	0.125643	0.135268	0.438479	-0.29607	0.084183
220856_x_at		NA	darkgrey	0.365593	0.0307949	0.53133	0.00102229	0.192818	0.267105	-0.771559	5.77531e-08	-0.56227	0.000439121	0.672912	9.47919e-06	0.478613	0.0036325	0.339869	0.0457628	0.431028	0.00973742	-0.0138191	0.9372	0.839446	2.95406e-10	0.111769	0.522676	0.129884	0.457085	-0.221621	0.200724	0.279403	0.104056	0.39854	0.0177232	0.281626	0.101218	-0.499512	0.00225053
207286_at	CEP135	9662	darkgrey	0.361303	0.0329661	0.298542	0.0815029	0.38818	0.0212065	-0.599948	0.000139333	-0.612721	9.1312e-05	0.605085	0.000117811	0.355545	0.036075	0.217492	0.209458	0.454918	0.00603818	-0.28502	0.0969971	0.831674	6.06133e-10	-0.0666658	0.703574	0.203914	0.240012	-0.010949	0.950225	0.0293125	0.86725	0.229944	0.183898	0.188419	0.278382	-0.249998	0.147502
209612_s_at	ADH1B	125	darkgrey	0.359393	0.033972	0.464455	0.00494213	0.520434	0.00135108	-0.785852	2.23305e-08	-0.50361	0.00204163	0.563946	0.00041848	0.360854	0.0332003	0.189155	0.276474	0.392502	0.0196896	-0.109862	0.529839	0.723106	9.26428e-07	-0.176375	0.310808	0.00262567	0.988056	-0.162104	0.352183	-0.0410031	0.815089	0.373724	0.0270003	0.353628	0.0371614	-0.283379	0.0990204
204846_at	CP	1356	darkgrey	0.355106	0.0363217	0.431194	0.00970631	0.545719	0.000697119	-0.641974	3.22672e-05	-0.688036	4.93637e-06	0.733063	5.4994e-07	0.145115	0.40555	0.204973	0.237527	0.321096	0.0600011	-0.22626	0.191219	0.839003	3.08075e-10	-0.1073	0.539533	0.266162	0.12223	-0.103141	0.555456	0.139845	0.422994	0.324147	0.0574748	0.0749974	0.66852	-0.283008	0.0994832
209294_x_at	TNFRSF10B	8795	darkgrey	0.353979	0.036961	0.537696	0.000864827	0.356288	0.0356613	-0.761181	1.10461e-07	-0.374278	0.0267567	0.521394	0.00131879	0.448461	0.00689341	0.206868	0.233123	0.239642	0.165577	0.0862282	0.622348	0.725665	8.11967e-07	0.0448666	0.79801	-0.0638102	0.715733	-0.266639	0.121538	0.0705232	0.687264	0.37958	0.0245132	0.152541	0.38168	-0.376044	0.0259913
215599_at	GUSBP9	100049076	darkgrey	0.352681	0.0377081	0.279421	0.104033	0.328489	0.0540256	-0.504063	0.00201958	-0.715693	1.34672e-06	0.689879	4.54693e-06	0.326712	0.0554164	0.346515	0.0414274	0.51932	0.00138943	-0.401739	0.0167495	0.751442	1.97234e-07	0.14124	0.418336	0.412495	0.0137979	0.119073	0.495686	0.056101	0.748895	0.129406	0.458756	0.110656	0.526848	-0.223953	0.195904
216741_at		NA	darkgrey	0.350606	0.0389283	0.528434	0.00110196	0.206004	0.235125	-0.682161	6.38914e-06	-0.549322	0.000631669	0.695277	3.56225e-06	0.443933	0.00755321	0.356917	0.0353136	0.388049	0.0212536	-0.00193844	0.991182	0.826905	9.2551e-10	0.22213	0.199665	0.225321	0.193116	-0.176016	0.311809	0.305358	0.0744568	0.345839	0.0418526	0.158108	0.364337	-0.477632	0.00371241
203060_s_at	PAPSS2	9060	darkgrey	0.329392	0.0533288	0.471098	0.00428421	0.486072	0.00307238	-0.582766	0.000239312	-0.57638	0.000290382	0.643951	2.99589e-05	0.223704	0.196415	0.142741	0.413358	0.304375	0.0754426	-0.109665	0.530579	0.758204	1.32253e-07	-0.0389047	0.824401	0.218847	0.206562	-0.159844	0.359027	0.270316	0.116292	0.329405	0.0533192	0.165472	0.342132	-0.436303	0.00878719
214273_x_at	NPRL3	8131	darkgrey	0.32521	0.0566142	0.271475	0.114674	0.116861	0.503786	-0.448305	0.00691531	-0.597051	0.000152965	0.68184	6.47871e-06	0.34267	0.0438933	0.239041	0.166674	0.37227	0.0276493	-0.14472	0.406845	0.718633	1.16265e-06	0.338119	0.0469627	0.386877	0.0216822	-0.0839892	0.631448	0.324109	0.0575052	0.249902	0.147664	0.119102	0.49558	-0.461966	0.00521023
210741_at	ARHGEF12	23365	darkgrey	0.317417	0.0631634	0.28811	0.0932724	0.160957	0.355646	-0.585681	0.000218797	-0.544952	0.000711783	0.606055	0.000114099	0.210731	0.224317	0.168559	0.333074	0.315052	0.0652646	-0.0905868	0.604792	0.839602	2.91066e-10	-0.0741253	0.672158	0.134035	0.442704	-0.232969	0.178036	0.253419	0.14186	0.430177	0.00989855	0.249093	0.149022	-0.468679	0.00451448
217268_at	RAB7A	7879	darkgrey	0.30976	0.0701649	0.317043	0.0634916	0.112641	0.519414	-0.486772	0.00302389	-0.361873	0.0326704	0.475109	0.00392481	0.0599397	0.732323	0.0682254	0.696963	-0.0568048	0.745848	0.0729746	0.676971	0.750929	2.03198e-07	-0.0540041	0.757995	0.0151606	0.931118	-0.339455	0.046044	0.288874	0.0923693	0.418145	0.0124315	-0.100475	0.565773	-0.386521	0.0218135
219995_s_at	ZNF750	79755	darkgrey	0.307977	0.0718794	0.0583899	0.739	0.340845	0.0451037	-0.463262	0.00506912	-0.472614	0.00414521	0.411147	0.0141417	0.342493	0.0440095	0.0568724	0.745556	0.350108	0.0392259	-0.357896	0.0347781	0.65779	1.75522e-05	0.0179596	0.918439	0.145661	0.403766	0.0867931	0.620061	-0.18108	0.297869	0.0512646	0.769932	0.0937426	0.592215	-0.0356347	0.838958
210096_at	CYP4B1	1580	darkgrey	0.299115	0.0808918	0.373692	0.0270144	0.375161	0.0263717	-0.457411	0.00573319	-0.604557	0.000119877	0.667503	1.18636e-05	0.104485	0.550286	0.174883	0.314983	0.207825	0.230921	-0.134944	0.439588	0.795777	1.10555e-08	0.0439713	0.80196	0.340022	0.045659	-0.136764	0.433384	0.313868	0.0663372	0.272988	0.112587	-0.0371771	0.832085	-0.383412	0.0229907
221107_at	CHRNA9	55584	darkgrey	0.288582	0.0927133	0.463275	0.00506774	0.152313	0.3824	-0.653639	2.06633e-05	-0.355444	0.0361316	0.534565	0.000939364	0.184473	0.288754	0.0805764	0.64542	0.0408944	0.815571	0.218206	0.207929	0.788635	1.84042e-08	-0.0554153	0.751867	-0.0546154	0.755339	-0.449424	0.00675964	0.365229	0.0309744	0.553356	0.000564913	0.108312	0.535693	-0.548258	0.000650399
41387_r_at	KDM6B	23135	darkgrey	0.284592	0.0975225	0.284696	0.0973944	0.321547	0.059622	-0.410225	0.0143812	-0.607538	0.000108631	0.702267	2.57641e-06	-0.036101	0.836879	0.039797	0.820438	0.0607439	0.728866	-0.0553042	0.752349	0.777267	3.98469e-08	0.119736	0.493273	0.340545	0.0453058	-0.277487	0.106552	0.419002	0.0122345	0.396615	0.0183314	-0.0750533	0.668286	-0.52695	0.00114483
218257_s_at	UGGT1	56886	darkgrey	0.28428	0.0979061	0.357386	0.0350562	0.350529	0.038974	-0.488448	0.00291053	-0.674269	8.95385e-06	0.689999	4.52264e-06	0.265877	0.122646	0.283017	0.099472	0.505202	0.00196514	-0.287128	0.0944448	0.764494	9.01273e-08	-0.0368056	0.833739	0.367916	0.0296685	-0.00263153	0.98803	0.262464	0.127706	0.200972	0.24701	0.226165	0.191409	-0.349325	0.0396977
220402_at	TP53AIP1	63970	darkgrey	0.271164	0.115107	0.324487	0.0571986	0.347919	0.0405554	-0.602934	0.000126431	-0.710692	1.72202e-06	0.736423	4.58804e-07	0.274948	0.109927	0.221785	0.200381	0.446	0.00724554	-0.255513	0.138486	0.907017	6.07687e-14	-0.00505134	0.977025	0.305595	0.0742209	-0.0924582	0.59732	0.231865	0.180159	0.332801	0.0507653	0.207891	0.230769	-0.424237	0.011088
215806_x_at	TARP	445347	darkgrey	0.267574	0.120187	0.419467	0.0121289	0.388193	0.0212017	-0.671164	1.01973e-05	-0.674944	8.70251e-06	0.741006	3.56751e-07	0.242161	0.161041	0.292464	0.0882117	0.372493	0.0275488	-0.190855	0.2721	0.896979	3.05456e-13	-0.0763312	0.662969	0.246178	0.153994	-0.109759	0.530225	0.189174	0.276425	0.347946	0.0405391	0.13576	0.436801	-0.339377	0.0460971
207494_s_at	ZNF76	7629	darkgrey	0.264612	0.124504	0.334976	0.0491809	0.054115	0.757513	-0.581192	0.000251091	-0.394214	0.0191144	0.587227	0.000208566	0.309633	0.0702867	0.0994858	0.569624	0.146946	0.399587	0.150178	0.389184	0.746673	2.59494e-07	0.19482	0.262074	0.0929422	0.595394	-0.361319	0.0329577	0.354256	0.0368026	0.472542	0.00415173	0.19145	0.270581	-0.585336	0.00022114
211826_s_at	AFF1	4299	darkgrey	0.260473	0.130728	0.302447	0.0774064	0.360444	0.0334155	-0.384298	0.0226499	-0.509164	0.00178561	0.527993	0.00111453	-0.0183926	0.91648	0.137185	0.431958	0.111851	0.522367	-0.187446	0.280917	0.63163	4.71824e-05	-0.0972103	0.578528	0.18661	0.283106	-0.131009	0.453163	0.167683	0.335627	0.242765	0.159967	-0.0666986	0.703435	-0.215778	0.213158
215763_at		NA	darkgrey	0.25653	0.136868	0.405181	0.0157522	0.140047	0.422319	-0.697676	3.19069e-06	-0.326985	0.0552009	0.42887	0.0101505	0.430149	0.009904	0.139707	0.423457	0.284922	0.0971168	0.101191	0.562995	0.781192	3.06759e-08	-0.0849151	0.627678	-0.109569	0.530941	-0.314761	0.0655269	0.192177	0.26873	0.416683	0.0127735	0.319429	0.0614176	-0.463145	0.00508177
211459_at		NA	darkgrey	0.250932	0.145946	0.329968	0.0528888	0.137545	0.430737	-0.577021	0.000284854	-0.575145	0.000301317	0.617555	7.74427e-05	0.235073	0.174039	0.249893	0.147679	0.282796	0.0997474	-0.112654	0.519367	0.798261	9.21618e-09	0.0867445	0.620257	0.212261	0.220893	-0.155825	0.371392	0.239866	0.165171	0.344003	0.0430256	0.0422112	0.809739	-0.386629	0.0217736
216920_s_at	TARP	445347	darkgrey	0.247294	0.152077	0.305462	0.0743531	0.418991	0.0122371	-0.627611	5.4489e-05	-0.644071	2.98236e-05	0.66507	1.31042e-05	0.287426	0.0940871	0.25397	0.140967	0.429436	0.0100407	-0.286541	0.0951502	0.815552	2.41252e-09	-0.0717959	0.681913	0.237225	0.170016	-0.0027384	0.987544	0.0367598	0.833944	0.236124	0.172065	0.168031	0.334612	-0.220213	0.203673
215254_at	RCAN1	1827	darkgrey	0.244567	0.156794	0.251422	0.145134	0.233605	0.17682	-0.315567	0.0648024	-0.285467	0.0964511	0.332155	0.0512434	0.212797	0.219703	0.203596	0.240763	0.248555	0.149931	-0.0859134	0.623624	0.455999	0.00590419	0.148709	0.393892	0.179136	0.303173	0.0473341	0.78715	0.0283958	0.871366	-0.0253953	0.884863	-0.0274137	0.87578	-0.0504542	0.773474
215803_at	cxorf57	55086	darkgrey	0.229187	0.185385	0.156325	0.369838	0.0510255	0.770977	-0.428427	0.0102373	-0.527715	0.00112256	0.63378	4.36495e-05	0.0724808	0.679039	0.00971092	0.955847	0.209203	0.227772	0.0210007	0.904687	0.795754	1.10741e-08	-0.0208988	0.905147	0.212342	0.220713	-0.34964	0.0395071	0.485592	0.00310605	0.514267	0.00157566	0.26551	0.123183	-0.64257	3.15541e-05
214868_at	PIWIL1	9271	darkgrey	0.228679	0.186388	0.378443	0.0249807	0.211303	0.223033	-0.594146	0.000167831	-0.483177	0.00328015	0.567852	0.000373678	0.250054	0.147409	0.13846	0.427647	0.211196	0.223274	-0.00999377	0.954563	0.824063	1.18381e-09	0.0113068	0.9486	0.0587169	0.737589	-0.275117	0.1097	0.269065	0.118058	0.421868	0.0115952	0.103112	0.555565	-0.448089	0.00694559
206783_at	FGF4	2249	darkgrey	0.227481	0.188769	0.392025	0.0198526	0.0541191	0.757496	-0.55714	0.000508062	-0.402405	0.0165526	0.562122	0.000440994	0.180516	0.299401	0.172994	0.320323	0.0759838	0.664413	0.156879	0.368125	0.705196	2.24322e-06	0.127278	0.466239	0.104937	0.548554	-0.352139	0.0380241	0.375275	0.0263222	0.44808	0.00694687	0.0474792	0.786512	-0.489465	0.0028435
209813_x_at	TARP	445347	darkgrey	0.216917	0.210694	0.372002	0.02777	0.351997	0.0381068	-0.613546	8.87963e-05	-0.601803	0.000131185	0.680328	6.91652e-06	0.188887	0.277168	0.244618	0.156704	0.289936	0.091124	-0.140693	0.420161	0.841636	2.39597e-10	-0.088257	0.61415	0.212621	0.220092	-0.139465	0.424269	0.190942	0.271877	0.33018	0.0527272	0.0955404	0.585101	-0.305841	0.0739768
215946_x_at	IGLL3P	91353	darkgrey	0.208061	0.23038	0.225397	0.192963	0.119353	0.494665	-0.366979	0.0301187	-0.485692	0.00309902	0.599607	0.000140877	0.0183324	0.916752	0.0695672	0.691294	0.0292719	0.867432	0.00345565	0.984282	0.693018	3.94791e-06	0.151291	0.385638	0.280379	0.102803	-0.240128	0.164696	0.361447	0.0328911	0.376272	0.025894	-0.0990998	0.571131	-0.44205	0.00784308
58994_at	cc2d1a	54862	darkgrey	0.203316	0.241424	0.0867206	0.620354	0.209185	0.227815	-0.224422	0.194946	-0.577198	0.000283342	0.619766	7.17571e-05	-0.101503	0.561785	-0.0505873	0.772892	0.0422708	0.809475	-0.11715	0.502723	0.597462	0.000150965	0.241132	0.162884	0.456057	0.00589718	-0.14465	0.407074	0.365605	0.0307886	0.28436	0.0978072	-0.100181	0.566919	-0.464325	0.00495584
208808_s_at	HMGB2	3148	darkred	0.62965	5.06637e-05	0.801783	7.0893e-09	0.607925	0.000107241	-0.62044	7.01004e-05	-0.411769	0.0139823	0.507291	0.00186864	0.322631	0.0587189	0.472305	0.00417321	0.183448	0.291488	-0.160488	0.357069	0.467541	0.00462647	0.0446297	0.799055	0.159132	0.361199	0.075635	0.665864	-0.0540488	0.757801	0.0202462	0.908097	-0.24352	0.158632	0.000631278	0.997128
204326_x_at	MT1X	4501	darkred	0.598518	0.000145921	0.911483	2.79075e-14	0.58987	0.000192065	-0.62365	6.26728e-05	-0.474221	0.0040021	0.598139	0.000147714	0.447932	0.00696779	0.622969	6.4187e-05	0.426264	0.0106693	-0.165625	0.341679	0.454832	0.00604888	0.181007	0.298066	0.259291	0.132546	0.107937	0.537116	0.090664	0.604483	0.0228496	0.896339	-0.0393452	0.822444	-0.154696	0.374911
208581_x_at	MT1X	4501	darkred	0.579346	0.000265565	0.937933	9.7471e-17	0.556457	0.000517937	-0.579039	0.000268048	-0.399631	0.0173857	0.508307	0.0018232	0.502556	0.00209368	0.720539	1.05597e-06	0.445619	0.00730147	-0.200345	0.248517	0.317982	0.0626696	0.251443	0.1451	0.259355	0.132448	0.234971	0.174231	-0.0252012	0.885737	-0.126407	0.469322	-0.0934456	0.593394	-0.0061275	0.972132
200944_s_at	HMGN1	3150	darkred	0.577631	0.000279673	0.776103	4.3016e-08	0.571329	0.000337445	-0.734861	4.99278e-07	-0.579689	0.000262818	0.661776	1.49716e-05	0.511173	0.00170022	0.57053	0.000345486	0.488348	0.00291718	-0.24763	0.151503	0.551944	0.000587529	0.15957	0.359861	0.263699	0.125858	0.125667	0.471946	-0.0386195	0.825668	0.0660526	0.706179	0.053539	0.760018	-0.106362	0.543106
200885_at	RHOC	389	darkred	0.563512	0.000423746	0.833983	4.9148e-10	0.659563	1.63581e-05	-0.610923	9.70151e-05	-0.600549	0.000136643	0.625387	5.89562e-05	0.719464	1.11499e-06	0.834356	4.74941e-10	0.687702	5.01007e-06	-0.476785	0.00378257	0.462314	0.00517202	0.432872	0.00939589	0.440305	0.00812021	0.452156	0.00639207	-0.18545	0.286163	-0.294313	0.0861272	-0.0955435	0.585089	0.0831397	0.634914
211456_x_at	MT1HL1	645745	darkred	0.547611	0.000662026	0.943212	2.33902e-17	0.39249	0.0196938	-0.631516	4.73765e-05	-0.357304	0.0351013	0.529377	0.00107543	0.527538	0.00112766	0.693524	3.85833e-06	0.395149	0.0188064	-0.0322391	0.854131	0.425985	0.0107262	0.258956	0.133066	0.18507	0.287168	0.0593347	0.734927	0.143851	0.409698	0.0358432	0.838029	-0.0280505	0.872918	-0.197323	0.255873
205208_at	ALDH1L1	10840	darkred	0.545843	0.000694758	0.842555	2.19231e-10	0.583869	0.000231359	-0.608678	0.000104587	-0.656736	1.82992e-05	0.734172	5.18165e-07	0.518237	0.00142762	0.799017	8.71531e-09	0.620324	7.03825e-05	-0.364631	0.0312712	0.516668	0.00148462	0.293541	0.0869937	0.481583	0.00339967	0.302511	0.0773398	0.042563	0.808183	-0.0884338	0.613438	-0.0518295	0.767467	-0.10087	0.56424
217546_at	Mt1m	4499	darkred	0.543403	0.000742282	0.926439	1.47466e-15	0.517695	0.0014471	-0.626506	5.66693e-05	-0.361154	0.0330435	0.515941	0.00151169	0.42875	0.010174	0.617724	7.69952e-05	0.328713	0.0538521	-0.0726678	0.678256	0.393455	0.0193677	0.19086	0.272085	0.155941	0.37103	0.0649382	0.710922	0.0559484	0.749556	0.0258862	0.882652	-0.0810211	0.643593	-0.114793	0.511413
205741_s_at	DTNA	1837	darkred	0.533258	0.000972132	0.89179	6.60391e-13	0.583098	0.000236896	-0.643132	3.08958e-05	-0.551746	0.000590761	0.665648	1.27991e-05	0.475157	0.00392067	0.663072	1.42097e-05	0.461963	0.00521059	-0.200009	0.249328	0.537754	0.00086348	0.153224	0.379525	0.3042	0.0756193	0.104596	0.54986	0.131273	0.452244	0.0443882	0.80012	-0.0362197	0.83635	-0.191551	0.270323
201953_at	CIB1	10519	darkred	0.524408	0.00122174	0.831506	6.15365e-10	0.399145	0.0175353	-0.622676	6.48467e-05	-0.332406	0.0510569	0.422253	0.0115113	0.699364	2.95078e-06	0.722328	9.64065e-07	0.495085	0.00249703	-0.183678	0.290873	0.38456	0.0225503	0.308226	0.0716382	0.1599	0.358855	0.217959	0.208457	-0.116756	0.50417	-0.158465	0.363242	-0.0441078	0.801357	0.0197859	0.910177
212185_x_at	MT2A	4502	darkred	0.521032	0.00133088	0.908321	4.8611e-14	0.543524	0.000739852	-0.454647	0.00607211	-0.405536	0.0156523	0.4782	0.00366596	0.510086	0.00174598	0.80088	7.5862e-09	0.483879	0.00322872	-0.292747	0.08789	0.221666	0.200631	0.390798	0.0202765	0.370681	0.0283727	0.365672	0.0307556	-0.0458666	0.793604	-0.275719	0.108894	-0.17751	0.307655	0.0728105	0.677658
209040_s_at	PSMB8	5696	darkred	0.499215	0.00226641	0.784875	2.38835e-08	0.610312	9.90272e-05	-0.538154	0.000854368	-0.371699	0.0279073	0.399444	0.0174433	0.624242	6.13821e-05	0.696124	3.42679e-06	0.623277	6.34964e-05	-0.339355	0.0461121	0.274579	0.110424	0.193908	0.26436	0.227375	0.18898	0.379066	0.0247237	-0.224417	0.194957	-0.271721	0.114333	0.0554352	0.751781	0.126002	0.470757
204916_at	RAMP1	10267	darkred	0.482724	0.00331374	0.847621	1.32997e-10	0.206016	0.235096	-0.490855	0.00275417	-0.303813	0.0760111	0.477203	0.00374779	0.5142	0.00157827	0.72705	7.55546e-07	0.395745	0.0186118	0.00258801	0.988228	0.353457	0.0372597	0.360642	0.0333113	0.233578	0.176873	0.0331488	0.850061	0.264428	0.124775	0.00844101	0.961617	-0.0156426	0.928933	-0.274524	0.110499
204745_x_at	MT1G	4495	darkred	0.481473	0.0034081	0.876031	5.51196e-12	0.232386	0.179156	-0.515116	0.00154294	-0.240211	0.164545	0.404451	0.0159596	0.547525	0.000663599	0.709294	1.84292e-06	0.39431	0.0190826	-0.00355406	0.983834	0.248994	0.149188	0.360989	0.0331297	0.156942	0.367929	0.0956496	0.58467	0.133825	0.443425	-0.0379598	0.828602	-0.0148264	0.932633	-0.160963	0.355627
216336_x_at	MT1E	4493	darkred	0.476403	0.00381459	0.943622	2.08183e-17	0.367926	0.0296639	-0.619008	7.36632e-05	-0.304518	0.0752988	0.458767	0.00557306	0.50739	0.00186415	0.714868	1.40293e-06	0.385004	0.0223815	-0.0197919	0.91015	0.357278	0.0351154	0.202093	0.244328	0.13213	0.449272	0.0745508	0.670382	0.0965152	0.58126	0.0149999	0.931846	-0.0159622	0.927485	-0.126402	0.469339
218507_at	HILPDA	29923	darkred	0.473834	0.00403609	0.721109	1.02585e-06	0.516024	0.00150855	-0.515121	0.00154272	-0.399595	0.0173969	0.493471	0.00259251	0.44147	0.00793424	0.509298	0.00177982	0.315988	0.0644266	-0.19008	0.274089	0.431428	0.00966243	0.315727	0.064659	0.225068	0.193629	0.120569	0.490247	-0.0187795	0.914729	-0.0590851	0.736002	-0.177375	0.30803	-0.0685475	0.695601
200096_s_at	ATP6V0E1	8992	darkred	0.470362	0.00435322	0.785538	2.28194e-08	0.571711	0.000333663	-0.499179	0.00226832	-0.417974	0.012471	0.410831	0.0142236	0.618239	7.56429e-05	0.858121	4.44494e-11	0.645673	2.80713e-05	-0.44832	0.00691309	0.237386	0.169719	0.244382	0.157117	0.315827	0.0645699	0.520988	0.00133237	-0.305053	0.0747622	-0.391716	0.0199586	-0.0795066	0.649825	0.281658	0.101178
206461_x_at	MT1H	4496	darkred	0.462506	0.00515105	0.917724	8.75791e-15	0.30954	0.0703754	-0.594875	0.000163984	-0.278104	0.105743	0.476118	0.00383861	0.469521	0.00443313	0.638747	3.63814e-05	0.330304	0.0526334	0.0636314	0.716496	0.383804	0.0228393	0.194267	0.263459	0.102689	0.557198	-0.0341783	0.845459	0.214402	0.216163	0.116097	0.506596	0.0324865	0.853024	-0.250946	0.145924
203571_s_at	ADIRF	10974	darkred	0.458609	0.00559151	0.792598	1.39047e-08	0.367323	0.0299528	-0.660673	1.56486e-05	-0.243084	0.159402	0.340278	0.0454855	0.744055	3.00903e-07	0.665837	1.27008e-05	0.496929	0.00239161	-0.0844488	0.629575	0.354847	0.036468	0.235104	0.173981	0.0270688	0.877331	0.153183	0.379655	-0.142902	0.412826	-0.0859723	0.623385	0.0839528	0.631596	-0.0230203	0.895569
217165_x_at	Mt1f	4494	darkred	0.453439	0.00622554	0.847612	1.33114e-10	0.238743	0.167219	-0.423511	0.0112413	-0.14122	0.418402	0.266179	0.122207	0.502837	0.00207967	0.714348	1.43951e-06	0.324642	0.0570723	-0.0269848	0.877709	0.123972	0.477991	0.306736	0.0730926	0.125192	0.473636	0.193322	0.265834	0.0166199	0.924505	-0.170591	0.327194	-0.131446	0.451645	0.0288844	0.869172
212859_x_at	MT1E	4493	darkred	0.446951	0.00710774	0.907559	5.54038e-14	0.293842	0.0866545	-0.598429	0.000146338	-0.191755	0.269802	0.359964	0.0336688	0.4726	0.00414649	0.642473	3.16687e-05	0.290311	0.0906877	0.0733359	0.675458	0.302565	0.0772851	0.122229	0.484248	0.0177817	0.919244	0.00862944	0.960761	0.0909695	0.603261	0.0532089	0.761455	-0.0124534	0.943396	-0.11916	0.495368
202370_s_at	CBFB	865	darkred	0.446448	0.0071804	0.732033	5.81034e-07	0.485422	0.00311804	-0.711782	1.63292e-06	-0.264012	0.125392	0.392025	0.0198526	0.621742	6.69961e-05	0.554372	0.000549129	0.545722	0.000697058	-0.0612759	0.726582	0.377932	0.0251935	-0.0967569	0.58031	-0.0186868	0.915149	0.119873	0.492775	-0.153221	0.379535	0.00562725	0.974406	0.293149	0.0874356	0.0170209	0.922689
212687_at	LIMS4	100288695	darkred	0.439408	0.00826577	0.803282	6.33027e-09	0.518923	0.00140334	-0.790941	1.56447e-08	-0.393311	0.0194162	0.588591	0.000199899	0.375672	0.0261512	0.473642	0.0040531	0.378965	0.0247654	0.0463628	0.79142	0.547784	0.000658911	-0.152936	0.380433	-0.0242044	0.890229	-0.170946	0.326171	0.0997565	0.56857	0.335735	0.0486377	0.278552	0.105159	-0.2925	0.0881711
218264_at	BCCIP	56647	darkred	0.426011	0.0107208	0.738361	4.1276e-07	0.319043	0.0617499	-0.849837	1.06267e-10	-0.400564	0.0171017	0.556502	0.000517274	0.53989	0.000815735	0.503818	0.00203149	0.445854	0.0072669	0.0638342	0.71563	0.691519	4.22435e-06	-0.0304594	0.862105	-0.0371044	0.832409	-0.169982	0.32895	0.104412	0.550566	0.328179	0.0542662	0.270913	0.115457	-0.316087	0.0643379
214056_at	MCL1	4170	darkred	0.42516	0.0108957	0.671176	1.01919e-05	0.467954	0.00458552	-0.563709	0.00042135	-0.40929	0.0146275	0.503452	0.00204934	0.269103	0.118003	0.358119	0.0346571	0.224663	0.194454	-0.0331084	0.850242	0.474166	0.00400686	0.016251	0.926176	0.119149	0.49541	-0.104912	0.54865	0.147324	0.398362	0.239069	0.166622	-0.00732861	0.966672	-0.263431	0.126256
217889_s_at	CYBRD1	79901	darkred	0.417183	0.0126557	0.668339	1.14624e-05	0.339859	0.0457691	-0.582471	0.000241486	-0.187685	0.28029	0.278863	0.104755	0.369643	0.0288534	0.464438	0.00494393	0.221395	0.201194	0.00784518	0.964324	0.30928	0.070624	-0.101019	0.563663	-0.0783447	0.654623	-0.0338789	0.846797	-0.0919378	0.599394	0.117277	0.502257	0.0517254	0.767921	-0.0522737	0.765529
215411_s_at	TRAF3IP2	10758	darkred	0.402006	0.0166703	0.87098	1.02452e-11	0.562822	0.000432231	-0.454351	0.00610937	-0.450527	0.00660903	0.540292	0.000807018	0.365951	0.0306188	0.734411	5.1153e-07	0.365729	0.0307277	-0.24597	0.154354	0.30522	0.0745948	0.296927	0.0832459	0.365963	0.0306132	0.266887	0.121178	0.0186184	0.915458	-0.165365	0.342448	-0.231908	0.180077	0.0289366	0.868937
204388_s_at	MAOA	4128	darkred	0.394393	0.0190552	0.74288	3.21412e-07	0.433725	0.0092412	-0.356634	0.0354697	-0.373067	0.027292	0.394837	0.0189087	0.275461	0.109238	0.678352	7.52908e-06	0.246393	0.153624	-0.26129	0.129482	0.272593	0.113129	0.175553	0.313106	0.290071	0.0909665	0.26869	0.11859	-0.049105	0.77938	-0.181441	0.296891	-0.361019	0.0331142	0.149976	0.38983
210592_s_at	SAT1	6303	darkred	0.392166	0.0198043	0.733518	5.3669e-07	0.581405	0.00024947	-0.546771	0.000677411	-0.0769021	0.660598	0.1409	0.419469	0.531959	0.00100569	0.508933	0.00179567	0.307855	0.0719982	-0.101836	0.560496	0.142043	0.415669	0.0925735	0.596861	-0.103411	0.554414	0.211818	0.221881	-0.384464	0.0225868	-0.211666	0.222221	-0.0447089	0.798706	0.235051	0.174079
203313_s_at	TGIF1	7050	darkred	0.391506	0.0200311	0.79302	1.34905e-08	0.628348	5.30775e-05	-0.565846	0.000396121	-0.595564	0.000160421	0.742053	3.36588e-07	0.369367	0.0289826	0.61948	7.24714e-05	0.479562	0.00355667	-0.226981	0.189769	0.52927	0.0010784	0.127804	0.464385	0.392638	0.0196435	0.125278	0.473331	0.164659	0.344541	0.0651548	0.709999	0.0462255	0.792024	-0.205042	0.237365
214164_x_at	CA12	771	darkred	0.391422	0.0200601	0.622975	6.41731e-05	0.365652	0.0307655	-0.3939	0.019219	-0.360967	0.0331412	0.474663	0.00396346	0.245919	0.154442	0.417736	0.0125265	0.21827	0.207793	-0.110502	0.527427	0.273415	0.112003	0.174683	0.315547	0.22172	0.200518	0.0206895	0.906093	0.126977	0.467304	0.0815422	0.641454	-0.0247066	0.887965	-0.218646	0.206991
201061_s_at	STOM	2040	darkred	0.378977	0.0247603	0.886856	1.32696e-12	0.528488	0.0011004	-0.616628	7.99446e-05	-0.448518	0.00688542	0.619349	7.28007e-05	0.393954	0.0192009	0.660813	1.55614e-05	0.429789	0.0099728	-0.0559176	0.74969	0.476505	0.00380598	0.0728678	0.677418	0.22471	0.194359	0.0122748	0.944207	0.203242	0.241598	0.140588	0.420509	0.0881604	0.614539	-0.266299	0.122031
202468_s_at	CTNNAL1	8727	darkred	0.374111	0.0268299	0.439368	0.00827227	0.274802	0.110124	-0.228716	0.186315	-0.0329131	0.851115	0.154162	0.37658	0.00379489	0.982739	0.0940867	0.59085	-0.149754	0.39054	0.181221	0.297486	0.13323	0.445474	0.084363	0.629925	0.0218127	0.90102	-0.110327	0.528088	0.101708	0.56099	0.0650415	0.710482	-0.215377	0.214032	-0.105271	0.547272
209790_s_at	CASP6	839	darkred	0.362055	0.0325764	0.639336	3.55972e-05	0.325246	0.0565857	-0.447862	0.00697778	-0.327779	0.0545778	0.451643	0.00645971	0.265794	0.122767	0.341415	0.0447231	0.124065	0.47766	0.0189389	0.914008	0.475697	0.00387437	0.0466861	0.789998	0.101898	0.560254	-0.143372	0.411273	0.243575	0.158536	0.216422	0.211762	-0.0385116	0.826148	-0.288836	0.0924138
209494_s_at	PATZ1	23598	darkred	0.361386	0.0329227	0.566815	0.000385137	0.337855	0.0471456	-0.546275	0.000686639	-0.429176	0.0100912	0.584335	0.000228068	0.396044	0.0185153	0.365485	0.0308478	0.262589	0.127518	-0.0484705	0.782161	0.573899	0.000312711	0.189385	0.275879	0.199742	0.249975	-0.0769911	0.660229	0.168924	0.332011	0.162903	0.349781	0.00161642	0.992647	-0.304887	0.0749287
212460_at	SPTSSA	171546	darkred	0.354262	0.0367992	0.747494	2.47627e-07	0.563557	0.000423198	-0.605436	0.000116455	-0.237484	0.169536	0.328387	0.0541041	0.487091	0.00300205	0.55433	0.000549769	0.496061	0.00244075	-0.126989	0.467259	0.223441	0.196956	-0.136399	0.434625	-0.0134994	0.93865	0.177264	0.308338	-0.200584	0.247942	-0.060722	0.72896	0.241454	0.162305	0.116922	0.503559
211495_x_at	TNFSF12-TNFSF13	407977	darkred	0.352357	0.0378967	0.754105	1.68763e-07	0.562928	0.000430911	-0.656522	1.84541e-05	-0.404499	0.0159458	0.478182	0.00366739	0.388174	0.0212086	0.598534	0.000145844	0.364377	0.0313977	-0.181384	0.297045	0.400526	0.0171133	-0.000299517	0.998638	0.108329	0.53563	0.144561	0.407364	-0.180879	0.298413	0.0388304	0.824731	0.0109853	0.95006	0.0596583	0.733534
204949_at	ICAM3	3385	darkred	0.348159	0.040408	0.564359	0.000413529	0.235426	0.173374	-0.355864	0.0358969	-0.273924	0.111311	0.449778	0.00671099	0.266657	0.121511	0.328525	0.0539975	0.289248	0.0919292	0.0271847	0.87681	0.258045	0.134484	0.130215	0.455929	0.142922	0.412758	-0.111035	0.525426	0.298579	0.0814636	0.191177	0.271277	0.202536	0.243273	-0.393498	0.0193534
205695_at	SDS	10993	darkred	0.331038	0.0520781	0.687724	5.0051e-06	0.341264	0.0448236	-0.233987	0.176095	-0.256853	0.136357	0.352743	0.037672	0.19426	0.263476	0.635322	4.12642e-05	0.185764	0.285333	-0.146786	0.400106	0.0916942	0.600365	0.301034	0.0788696	0.329964	0.0528921	0.245452	0.155251	0.0618197	0.724249	-0.208047	0.230413	-0.320059	0.0608789	0.0919843	0.599208
220016_at	AHNAK	79026	darkred	0.318187	0.0624904	0.568101	0.000370973	0.192004	0.269169	-0.35722	0.0351469	-0.00717006	0.967393	0.128097	0.463351	0.338398	0.0467698	0.30453	0.0752869	0.178925	0.303752	0.150911	0.386849	0.165628	0.341669	0.0584531	0.738727	-0.0862706	0.622176	-0.0759983	0.664352	0.0957671	0.584207	0.037555	0.830403	0.071364	0.683727	-0.159331	0.360589
204421_s_at	FGF2	2247	darkred	0.310278	0.0696734	0.754805	1.61938e-07	0.315539	0.064827	-0.689611	4.60177e-06	-0.398247	0.0178144	0.609406	0.000102076	0.362569	0.0323128	0.543923	0.000731927	0.280639	0.10247	0.0864639	0.621393	0.606579	0.00011214	-0.0121215	0.944902	0.0835792	0.63312	-0.161662	0.353513	0.221461	0.201057	0.335785	0.0486021	0.0883455	0.613793	-0.319472	0.0613808
203799_at	LY75-CD302	100526664	darkred	0.292179	0.0885365	0.658474	1.70825e-05	0.442027	0.0078467	-0.481612	0.00339745	-0.128403	0.462277	0.205036	0.237379	0.212447	0.220479	0.46426	0.00496277	0.140518	0.420746	-0.0052048	0.976327	0.181822	0.295859	-0.245568	0.15505	-0.104694	0.549484	0.054085	0.757644	-0.163285	0.348639	0.0239787	0.891246	-0.073487	0.674826	0.164779	0.344185
203430_at	HEBP2	23593	darkred	0.285723	0.0961401	0.747585	2.46339e-07	0.151129	0.386152	-0.649993	2.38e-05	0.00587133	0.973297	0.206157	0.234769	0.540191	0.000809211	0.443307	0.00764855	0.177762	0.306957	0.281692	0.101134	0.309387	0.0705212	0.0216527	0.901742	-0.279262	0.104239	-0.213157	0.218906	0.0419031	0.811103	0.219345	0.205507	0.0978964	0.575837	-0.193519	0.265338
213383_at	SBF1	6305	darkturquoise	0.37393	0.0269095	0.11918	0.495296	0.220706	0.202636	-0.21021	0.225493	-0.573915	0.000312562	0.430653	0.00980826	0.495371	0.00248042	0.439284	0.00828603	0.635352	4.12192e-05	-0.636348	3.97428e-05	0.282753	0.099801	0.769927	6.40941e-08	0.57032	0.000347622	0.48859	0.00290111	-0.184029	0.289936	-0.386446	0.0218416	-0.0842657	0.630321	0.0555775	0.751164
221924_at	ZMIZ2	83637	darkturquoise	0.36685	0.0301813	0.188141	0.279103	0.0360692	0.837021	-0.0358252	0.838109	-0.335172	0.0490402	0.37829	0.0250442	0.207333	0.232052	0.339821	0.0457949	0.230686	0.182447	-0.252138	0.143954	0.17091	0.326276	0.630477	4.9183e-05	0.463578	0.00503524	0.198745	0.252394	0.161138	0.355097	-0.199283	0.251086	-0.306605	0.0732215	-0.109319	0.531886
35846_at	THRA	7067	darkturquoise	0.354097	0.0368934	0.28422	0.09798	0.236571	0.171231	-0.17653	0.310376	-0.414915	0.0131977	0.282826	0.0997096	0.725603	8.14549e-07	0.704297	2.34101e-06	0.711098	1.68832e-06	-0.654886	1.96801e-05	0.0716715	0.682436	0.809382	3.95252e-09	0.529366	0.00107573	0.720346	1.06636e-06	-0.399114	0.0175451	-0.639354	3.55731e-05	-0.201172	0.246528	0.325035	0.0567556
205318_at	KIF5A	3798	darkturquoise	0.346181	0.0416374	0.346904	0.0411844	0.111571	0.523417	-0.127661	0.464889	-0.285382	0.0965556	0.220527	0.203014	0.56825	0.000369359	0.623929	6.20622e-05	0.415941	0.0129503	-0.4359	0.00885697	0.115473	0.508901	0.810076	3.74241e-09	0.421969	0.011573	0.510199	0.00174115	-0.194167	0.263708	-0.536434	0.000894208	-0.419396	0.0121449	0.25284	0.142804
213658_at		NA	darkturquoise	0.345481	0.0420792	0.294425	0.0860021	0.222611	0.198668	-0.166223	0.339913	-0.520878	0.00133605	0.360428	0.0334238	0.558232	0.000492636	0.710256	1.75893e-06	0.649022	2.4705e-05	-0.686348	5.31946e-06	0.103807	0.552889	0.834663	4.6177e-10	0.620806	6.92148e-05	0.691925	4.14781e-06	-0.293143	0.0874416	-0.588108	0.000202927	-0.278897	0.104711	0.276286	0.108139
204276_at	TK2	7084	darkturquoise	0.343761	0.043182	0.259437	0.13232	0.148055	0.396	0.0347642	0.842843	-0.409212	0.0146483	0.314655	0.065622	0.482675	0.00331741	0.58371	0.000232488	0.541463	0.000782097	-0.533763	0.000959354	0.0160472	0.9271	0.847933	1.28882e-10	0.660832	1.55494e-05	0.603192	0.000125369	-0.0661375	0.705818	-0.578586	0.000271737	-0.264537	0.124615	0.122371	0.483738
203839_s_at	TNK2	10188	darkturquoise	0.339633	0.0459229	0.0403349	0.818052	0.170539	0.327343	0.0430118	0.806199	-0.525993	0.00117327	0.40125	0.0168953	0.198761	0.252355	0.289957	0.0910994	0.332208	0.0512041	-0.541405	0.000783315	0.15483	0.37449	0.805142	5.49301e-09	0.697726	3.18324e-06	0.443445	0.00762748	-0.00567801	0.974176	-0.386095	0.0219721	-0.348682	0.0400881	0.00815766	0.962904
204139_x_at	MZF1	7593	darkturquoise	0.336879	0.0478277	-0.0205429	0.906756	0.0477709	0.785231	-0.0762495	0.663308	-0.303815	0.0760095	0.310958	0.0690311	0.194371	0.263198	0.0545846	0.755473	0.0870118	0.619176	-0.222575	0.198742	0.21482	0.215247	0.593646	0.000170512	0.351041	0.0386699	0.12274	0.482412	0.00457243	0.979203	-0.0926345	0.596618	-0.276028	0.108481	-0.0883166	0.61391
218030_at	GIT1	28964	darkturquoise	0.332586	0.050924	0.29597	0.0842918	0.0651499	0.71002	-0.0513488	0.769565	-0.500193	0.00221462	0.520025	0.00136505	0.272451	0.113325	0.418266	0.0124036	0.330231	0.0526885	-0.310855	0.0691285	0.273381	0.11205	0.800732	7.67042e-09	0.649582	2.41796e-05	0.213763	0.217567	0.338325	0.0468199	-0.171501	0.324581	-0.218317	0.207691	-0.321378	0.0597638
213096_at	TMCC2	9911	darkturquoise	0.326613	0.0554949	0.294723	0.085671	0.0339704	0.846388	-0.236568	0.171236	-0.426602	0.0106008	0.450154	0.00665963	0.537851	0.000861256	0.493284	0.00260381	0.550044	0.000619225	-0.316796	0.0637094	0.275846	0.108724	0.807912	4.43431e-09	0.465145	0.00487003	0.253981	0.140949	0.106216	0.543662	-0.196242	0.25854	0.0129955	0.940936	-0.222419	0.199067
203450_at	CBY1	25776	darkturquoise	0.326229	0.0557994	0.267673	0.120045	0.171289	0.325187	-0.194188	0.263656	-0.602055	0.000130112	0.544136	0.000727712	0.44743	0.00703904	0.654459	2.00122e-05	0.64576	2.79781e-05	-0.576501	0.000289337	0.268394	0.119013	0.744726	2.89748e-07	0.684272	5.82741e-06	0.510031	0.00174833	-0.0532537	0.76126	-0.373598	0.0270562	-0.136349	0.434795	0.0527273	0.763552
37590_g_at		NA	darkturquoise	0.324096	0.0575158	0.330918	0.0521685	0.223435	0.196968	-0.108833	0.53372	-0.533165	0.000974492	0.401025	0.0169627	0.55156	0.000593816	0.745891	2.7128e-07	0.651192	2.27241e-05	-0.667712	1.17621e-05	0.0934149	0.593515	0.869298	1.25219e-11	0.689613	4.60144e-06	0.691504	4.22717e-06	-0.187252	0.281422	-0.595596	0.000160258	-0.305015	0.0748002	0.220359	0.203365
201598_s_at	INPPL1	3636	darkturquoise	0.31705	0.0634854	0.234084	0.175909	0.261348	0.129393	-0.0678907	0.69838	-0.569726	0.000353741	0.479021	0.00359974	0.491572	0.00270898	0.634755	4.21261e-05	0.720371	1.06497e-06	-0.654452	2.00174e-05	0.103564	0.553826	0.769539	6.56941e-08	0.735446	4.8376e-07	0.638314	3.6969e-05	-0.101691	0.561058	-0.513453	0.00160765	-0.0928183	0.595887	0.119528	0.494029
203230_at	DVL1	1855	darkturquoise	0.301363	0.0785271	0.10949	0.531238	0.0384573	0.826389	0.0679011	0.698336	-0.469026	0.00448077	0.376621	0.0257454	0.289971	0.0910829	0.43936	0.00827356	0.353516	0.0372262	-0.519335	0.00138892	0.09052	0.605059	0.949738	3.27781e-18	0.684853	5.68088e-06	0.458569	0.00559617	0.0262606	0.880967	-0.435467	0.00893237	-0.396761	0.0182847	0.0282709	0.871927
221783_at	WIZ	58525	darkturquoise	0.298937	0.0810813	0.363393	0.031893	0.0507912	0.772001	-0.0932637	0.594116	-0.350059	0.0392553	0.327494	0.0548006	0.293952	0.0865316	0.518705	0.00141102	0.2799	0.103416	-0.296717	0.0834751	0.108457	0.535143	0.785865	2.23109e-08	0.487121	0.00299996	0.294889	0.0854864	0.111177	0.524894	-0.295203	0.0851384	-0.337862	0.0471406	-0.0698538	0.690085
204556_s_at	DZIP1	22873	darkturquoise	0.28914	0.0920561	0.377818	0.025241	-0.138449	0.427685	-0.211625	0.222313	0.0444439	0.799874	0.00297224	0.98648	0.579664	0.000263018	0.46644	0.00473698	0.185009	0.28733	-0.0287444	0.8698	-0.0256193	0.883854	0.686684	5.24106e-06	0.0381931	0.827564	0.195513	0.260349	-0.134979	0.439467	-0.299081	0.0809275	-0.300187	0.0797575	0.112867	0.518571
218915_at	NF2	4771	darkturquoise	0.283076	0.0993981	0.128536	0.461808	0.00313816	0.985726	0.0941422	0.59063	-0.25487	0.139515	0.185045	0.287233	0.348533	0.0401788	0.424902	0.0109491	0.282306	0.100361	-0.414595	0.0132758	-0.0804463	0.645955	0.942595	2.78273e-17	0.517695	0.0014471	0.468844	0.00449843	-0.0881754	0.614479	-0.508611	0.00180979	-0.426753	0.0105703	0.134419	0.441385
221267_s_at	ABHD17A	81926	darkturquoise	0.276998	0.107196	0.304062	0.0757592	-0.160439	0.357216	-0.200585	0.247939	-0.160453	0.357175	0.188261	0.278791	0.646272	2.74394e-05	0.546031	0.000691213	0.428026	0.0103163	-0.193233	0.266057	0.0983785	0.573949	0.844521	1.80969e-10	0.277412	0.10665	0.287446	0.0940639	-0.0455439	0.795025	-0.327521	0.0547795	-0.121048	0.488513	-0.0201563	0.908503
201545_s_at	BCL2L2-PABPN1	100529063	darkturquoise	0.274804	0.110121	0.182417	0.294256	0.165142	0.343107	0.0669668	0.702296	-0.531384	0.00102085	0.46007	0.00542271	0.217313	0.209841	0.380665	0.0240739	0.384785	0.0224644	-0.467494	0.00463111	0.195594	0.260148	0.756823	1.43645e-07	0.74854	2.33239e-07	0.409539	0.0145615	0.188596	0.27792	-0.354066	0.0369111	-0.261383	0.129339	-0.127628	0.465005
207525_s_at	GIPC1	10755	darkturquoise	0.268296	0.119153	0.194041	0.264025	0.0725384	0.678798	0.0451646	0.796696	-0.457712	0.00569735	0.436645	0.00872856	0.295939	0.084326	0.416633	0.0127853	0.441915	0.00786419	-0.367617	0.0298114	0.165771	0.341248	0.747047	2.54019e-07	0.660175	1.59634e-05	0.311162	0.0688393	0.259076	0.132879	-0.269847	0.116951	-0.099201	0.570736	-0.241551	0.162133
219168_s_at	PRR5	55615	darkturquoise	0.259498	0.132226	0.162433	0.351193	-0.0035738	0.983744	0.155757	0.371602	-0.297727	0.0823789	0.270469	0.116078	0.112551	0.519752	0.430336	0.00986842	0.116058	0.50674	-0.365134	0.0310212	-0.0343716	0.844596	0.738187	4.16721e-07	0.567707	0.000375266	0.383957	0.0227806	0.0383718	0.82677	-0.392591	0.0196593	-0.50488	0.00198042	0.127352	0.465977
203683_s_at	VEGFB	7423	darkturquoise	0.259186	0.132709	0.442511	0.00777126	0.0171119	0.922277	-0.133814	0.443461	-0.255594	0.138356	0.282327	0.100335	0.547722	0.000660028	0.733717	5.30979e-07	0.490086	0.00280331	-0.319636	0.0612405	0.00829462	0.962282	0.802783	6.57403e-09	0.42589	0.0107455	0.425948	0.0107337	-0.0331086	0.850241	-0.413609	0.0135189	-0.199794	0.249848	0.084179	0.630674
218164_at	SPATA20	64847	darkturquoise	0.250591	0.146513	0.149546	0.391205	-0.0233798	0.893947	0.177	0.30907	-0.0835938	0.63306	-0.00499227	0.977294	0.35063	0.0389141	0.480999	0.00344438	0.235035	0.174111	-0.383933	0.02279	-0.266999	0.121017	0.812915	2.98584e-09	0.406762	0.0153113	0.550656	0.000608857	-0.230338	0.183127	-0.625492	5.87381e-05	-0.466403	0.00474077	0.343463	0.043375
39835_at	SBF1	6305	darkturquoise	0.231473	0.180919	0.0224786	0.898013	-0.0550736	0.75335	0.0846639	0.6287	-0.252131	0.143966	0.0937648	0.592126	0.429967	0.00993868	0.456008	0.00590314	0.385859	0.0220601	-0.541125	0.000789218	-0.115945	0.507156	0.912342	2.39145e-14	0.498087	0.00232746	0.602201	0.000129494	-0.305536	0.0742802	-0.614359	8.63814e-05	-0.390926	0.020232	0.30933	0.0705758
205104_at	SNPH	9751	darkturquoise	0.22238	0.199147	0.0302521	0.863034	0.043938	0.802107	0.25548	0.138538	-0.411754	0.013986	0.321404	0.0597419	0.0259736	0.882259	0.313464	0.066706	0.142764	0.413281	-0.475538	0.00388799	0.000399091	0.998185	0.86433	2.2295e-11	0.726838	7.63937e-07	0.431713	0.00960934	0.105173	0.547651	-0.442112	0.00783333	-0.567192	0.000380937	0.0393604	0.822376
212750_at	PPP1R16B	26051	darkturquoise	0.212487	0.220391	0.158284	0.363796	-0.102725	0.557057	-0.0164464	0.925291	-0.0895192	0.609073	0.048697	0.781168	0.410843	0.0142203	0.410679	0.014263	0.224627	0.194527	-0.273992	0.111218	-0.0886307	0.612645	0.833921	4.94251e-10	0.26565	0.122978	0.362269	0.0324666	-0.178962	0.30365	-0.440355	0.00811212	-0.35311	0.0374599	0.20711	0.232565
206649_s_at	TFE3	7030	darkturquoise	0.199031	0.251699	0.278232	0.105576	0.0637396	0.716034	0.047601	0.785977	-0.201558	0.245604	0.123367	0.480159	0.520127	0.00136154	0.636977	3.88348e-05	0.404731	0.0158797	-0.452994	0.00628285	-0.110581	0.527131	0.877995	4.29981e-12	0.476681	0.00379127	0.610053	9.98906e-05	-0.232284	0.179352	-0.632045	4.64803e-05	-0.387547	0.0214364	0.29068	0.0902593
46270_at	UBAP1	51271	darkturquoise	0.197553	0.255309	0.0626901	0.720521	0.10142	0.562106	0.243711	0.158295	-0.1331	0.445919	0.00126808	0.994232	0.387824	0.0213354	0.521598	0.00131201	0.400917	0.0169953	-0.563712	0.000421311	-0.310897	0.0690885	0.832688	5.53033e-10	0.512753	0.00163557	0.745899	2.71152e-07	-0.383709	0.0228761	-0.810047	3.75103e-09	-0.40812	0.0149407	0.491488	0.00271426
215112_x_at	MCF2L2	23101	darkturquoise	0.179748	0.301498	0.112658	0.519351	0.0440208	0.801742	-0.205137	0.237145	-0.519147	0.00139548	0.467724	0.00460824	0.338024	0.0470283	0.407225	0.0151841	0.353585	0.0371866	-0.455278	0.0059932	0.36378	0.0316976	0.70088	2.74948e-06	0.479467	0.00356417	0.292407	0.0882771	-0.0539182	0.758369	-0.189995	0.274305	-0.269457	0.117501	0.00788821	0.964129
203933_at	RAB11FIP3	9727	darkturquoise	0.164879	0.343887	-0.0569823	0.74508	-0.0228621	0.896282	0.189281	0.276147	-0.05892	0.736714	-0.091368	0.601668	0.265557	0.123114	0.303926	0.0758965	0.178455	0.305045	-0.459185	0.00552441	-0.334502	0.0495227	0.811155	3.43593e-09	0.325079	0.0567201	0.558019	0.000495614	-0.412923	0.0136899	-0.626582	5.65151e-05	-0.438597	0.00839936	0.422689	0.0114173
218215_s_at	NR1H2	7376	darkturquoise	0.164769	0.344214	0.126187	0.4701	0.00304508	0.986149	0.100194	0.566868	-0.133164	0.4457	0.0237495	0.89228	0.510128	0.00174417	0.591644	0.000181651	0.448981	0.00682084	-0.508208	0.00182757	-0.244402	0.157083	0.829705	7.23023e-10	0.443808	0.00757218	0.710628	1.72739e-06	-0.405589	0.0156373	-0.727036	7.56097e-07	-0.324382	0.0572833	0.449724	0.00671842
213834_at	iqsec3	440073	darkturquoise	0.157343	0.366692	-0.0212419	0.903597	-0.0900055	0.607121	0.0693597	0.692169	-0.085605	0.624875	0.0221122	0.899667	0.0791967	0.651104	0.0402244	0.818542	-0.0302146	0.863202	-0.137334	0.431451	-0.0803609	0.646307	0.646207	2.75076e-05	0.203911	0.24002	0.115802	0.507685	-0.017434	0.920819	-0.191968	0.26926	-0.304824	0.0749911	-0.0165217	0.92495
212484_at	FAM89B	23625	darkturquoise	0.130949	0.453371	-0.0961104	0.582854	0.0122597	0.944275	0.352397	0.0378734	-0.0624764	0.721436	-0.0765553	0.662038	0.275463	0.109236	0.291916	0.0888372	0.189844	0.274696	-0.475204	0.00391666	-0.340765	0.0451575	0.812743	3.02731e-09	0.458475	0.00560718	0.636226	3.99202e-05	-0.328526	0.0539964	-0.743086	3.17714e-07	-0.508334	0.001822	0.436015	0.00883709
221273_s_at	RNF208	727800	darkturquoise	0.126732	0.46817	0.0754207	0.666756	-0.0333198	0.849296	0.26876	0.11849	-0.217343	0.209776	0.141896	0.416157	0.106164	0.54386	0.419488	0.0121241	0.202194	0.244087	-0.392998	0.0195216	-0.183425	0.29155	0.750502	2.08287e-07	0.593131	0.000173321	0.499175	0.00226856	-0.0255187	0.884307	-0.523224	0.00125909	-0.420458	0.0119062	0.167962	0.334812
217796_s_at	NPLOC4	55666	darkturquoise	0.115747	0.507889	-0.24098	0.163158	-0.0430627	0.805973	0.505372	0.00195717	-0.115296	0.509555	-0.0296101	0.865914	-0.0634425	0.717303	0.0840134	0.631349	-0.0145968	0.933673	-0.442044	0.00784401	-0.304714	0.0751015	0.716813	1.27365e-06	0.54955	0.000627716	0.507194	0.00187302	-0.13614	0.435504	-0.606365	0.000112936	-0.567244	0.000380357	0.30965	0.0702697
203245_s_at	LINC00094	266655	darkturquoise	0.0619912	0.723514	-0.00504139	0.97707	-0.143834	0.409754	0.292136	0.088586	-0.0118809	0.945994	-0.0518003	0.767594	0.339705	0.0458738	0.386789	0.0217144	0.170303	0.328023	-0.304346	0.0754726	-0.258503	0.13377	0.80281	6.56049e-09	0.395729	0.0186172	0.498528	0.00230339	-0.157895	0.364991	-0.607628	0.000108305	-0.447722	0.0069975	0.293431	0.0871169
32209_at	FAM89B	23625	darkturquoise	0.0391531	0.823297	-0.119827	0.492943	-0.143484	0.410904	0.295484	0.0848273	-0.00427325	0.980563	-0.0781535	0.655414	0.160827	0.356038	0.212302	0.220803	0.00573553	0.973914	-0.298554	0.0814905	-0.258027	0.134512	0.814528	2.6218e-09	0.336767	0.047907	0.409702	0.0145185	-0.22095	0.202126	-0.532772	0.000984565	-0.544497	0.000720623	0.305229	0.0745857
212923_s_at	PXDC1	221749	grey60	0.571543	0.000335318	0.56535	0.000401855	0.683204	6.10579e-06	-0.582219	0.000243349	-0.830412	6.78815e-10	0.804747	5.66148e-09	0.486253	0.00305983	0.618431	7.51442e-05	0.768918	6.83316e-08	-0.605778	0.00011515	0.593232	0.000172764	0.344929	0.0424306	0.596737	0.000154515	0.390649	0.0203283	-0.0843169	0.630112	-0.139139	0.425362	0.0904074	0.60551	-0.0508739	0.771639
202193_at	LIMK2	3985	grey60	0.545031	0.000710271	0.615585	8.2847e-05	0.656157	1.87217e-05	-0.522991	0.00126656	-0.769904	6.41913e-08	0.830943	6.47299e-10	0.375803	0.0260949	0.550944	0.000604029	0.57444	0.000307719	-0.47218	0.00418456	0.537419	0.0008712	0.377313	0.0254525	0.567721	0.000375108	0.251066	0.145724	0.0578287	0.741422	-0.0310512	0.859451	-0.0307226	0.860924	-0.178518	0.304873
208113_x_at	PABPC3	5042	grey60	0.498794	0.00228904	0.495168	0.00249218	0.384781	0.0224661	-0.401255	0.0168939	-0.815117	2.49932e-09	0.799777	8.23723e-09	0.418535	0.0123415	0.561587	0.0004478	0.71562	1.3516e-06	-0.479077	0.00359525	0.622432	6.5404e-05	0.445859	0.00726618	0.694	3.7757e-06	0.260034	0.131402	0.279929	0.103379	-0.064134	0.714351	0.0943407	0.589844	-0.315675	0.0647057
32094_at	CHST3	9469	grey60	0.489114	0.00286647	0.567603	0.000376397	0.595228	0.000162146	-0.61157	9.49276e-05	-0.77254	5.42261e-08	0.87869	3.9344e-12	0.311951	0.0681026	0.432117	0.00953438	0.487039	0.00300561	-0.347677	0.040705	0.709688	1.80808e-06	0.165431	0.342253	0.490233	0.00279383	0.099843	0.568233	0.145264	0.405062	0.139197	0.425168	0.03754	0.83047	-0.252202	0.143849
209417_s_at	IFI35	3430	grey60	0.487332	0.00298561	0.553867	0.000556916	0.483593	0.00324957	-0.434218	0.00915298	-0.776152	4.28801e-08	0.804159	5.92151e-09	0.364018	0.0315781	0.673144	9.38757e-06	0.64551	2.82446e-05	-0.538298	0.000851097	0.49343	0.00259503	0.438836	0.00835979	0.676773	8.05369e-06	0.364243	0.0314649	0.0727648	0.677849	-0.13655	0.434112	-0.042264	0.809506	-0.108585	0.53466
215823_x_at	PABPC1	26986	grey60	0.484139	0.0032098	0.494959	0.00250436	0.441152	0.00798467	-0.367315	0.0299566	-0.822331	1.37256e-09	0.783582	2.60918e-08	0.436898	0.00868515	0.61683	7.93948e-05	0.759524	1.22138e-07	-0.564829	0.000407958	0.575459	0.000298499	0.458989	0.00554716	0.73065	6.25325e-07	0.363437	0.0318706	0.198692	0.252523	-0.159702	0.359458	0.0492238	0.778859	-0.219234	0.205742
201087_at	PXN	5829	grey60	0.470567	0.0043339	0.563098	0.000428818	0.664993	1.31454e-05	-0.273534	0.111842	-0.740503	3.66842e-07	0.752858	1.81584e-07	0.256072	0.137594	0.605191	0.000117402	0.521817	0.00130477	-0.531972	0.00100535	0.372619	0.0274922	0.449728	0.00671787	0.750431	2.09141e-07	0.41365	0.0135088	0.0945334	0.589081	-0.234395	0.175319	-0.184876	0.287684	-0.0696198	0.691072
219457_s_at	rin3	79890	grey60	0.469199	0.0044641	0.242042	0.161254	0.320388	0.0605997	-0.347857	0.0405937	-0.581468	0.000248989	0.639501	3.53803e-05	0.131282	0.452212	0.115666	0.508187	0.31559	0.0647816	-0.21034	0.225199	0.567942	0.000372703	0.120291	0.491256	0.359297	0.0340231	-0.0962367	0.582356	0.320039	0.0608963	0.222439	0.199024	0.0730595	0.676615	-0.426813	0.0105582
204061_at	PRKX	5613	grey60	0.453812	0.00617782	0.493742	0.00257625	0.442641	0.00775101	-0.581806	0.000246437	-0.771115	5.94195e-08	0.814304	2.66969e-09	0.39546	0.0187048	0.503507	0.00204668	0.645272	2.85003e-05	-0.36672	0.0302442	0.768709	6.92381e-08	0.166303	0.339678	0.496237	0.00243069	0.133228	0.445479	0.201821	0.244976	0.115533	0.508679	0.144187	0.408593	-0.287533	0.0939599
213612_x_at	NBPF10	100132406	grey60	0.442642	0.00775089	0.549423	0.000629917	0.477841	0.00369526	-0.701649	2.65227e-06	-0.723564	9.04928e-07	0.744973	2.85746e-07	0.509568	0.00176814	0.592563	0.000176462	0.638109	3.72497e-05	-0.412256	0.0138583	0.67023	1.06008e-05	0.32348	0.0580198	0.434824	0.00904539	0.247443	0.151823	-0.0884497	0.613374	0.000538331	0.997551	0.108315	0.535685	-0.112556	0.519734
221009_s_at	ANGPTL4	51129	grey60	0.439264	0.00828942	0.671778	9.93971e-06	0.466492	0.00473171	-0.585336	0.000221141	-0.594045	0.00016837	0.776832	4.10043e-08	0.208271	0.229898	0.331477	0.0517486	0.291363	0.0894715	-0.0521993	0.765854	0.670294	1.05727e-05	0.0518408	0.767417	0.286101	0.0956816	-0.183144	0.292302	0.382653	0.0232861	0.381371	0.0237917	0.104715	0.549406	-0.490845	0.00275478
219505_at	CECR1	51816	grey60	0.438828	0.00836106	0.463037	0.00509335	0.488541	0.00290436	-0.413104	0.0136448	-0.843201	2.05907e-10	0.804822	5.62944e-09	0.33866	0.0465889	0.544655	0.000717557	0.610844	9.72744e-05	-0.550862	0.0006054	0.549814	0.00062317	0.379905	0.0243811	0.666092	1.25694e-05	0.295757	0.084527	0.122851	0.482012	-0.0518778	0.767256	-0.00247163	0.988757	-0.174877	0.315001
211074_at		NA	grey60	0.436652	0.00872722	0.453074	0.00627246	0.199201	0.251286	-0.432445	0.00947396	-0.660943	1.54801e-05	0.725427	8.22018e-07	0.398684	0.0176781	0.437298	0.00861712	0.505661	0.00194358	-0.26455	0.124596	0.579511	0.00026424	0.543797	0.000734417	0.53637	0.000895727	0.0629962	0.719211	0.343425	0.0434001	0.0850158	0.627269	0.0885189	0.613095	-0.458124	0.00564844
219550_at	ROBO3	64221	grey60	0.427321	0.0104563	0.522169	0.00129321	0.346109	0.0416825	-0.518845	0.0014061	-0.73568	4.77662e-07	0.804167	5.9179e-09	0.267864	0.11977	0.478147	0.00367024	0.512752	0.00163561	-0.255845	0.137957	0.660548	1.57273e-05	0.336752	0.0479175	0.522001	0.00129871	0.00548048	0.975074	0.356413	0.035592	0.183328	0.291809	0.152077	0.383146	-0.467852	0.00459563
210357_s_at	SMOX	54498	grey60	0.421601	0.0116534	0.63728	3.84046e-05	0.521583	0.00131252	-0.64869	2.50211e-05	-0.756539	1.46099e-07	0.805073	5.52219e-09	0.522852	0.00127102	0.630402	4.93151e-05	0.755559	1.54868e-07	-0.379376	0.0245967	0.604676	0.00011941	0.233333	0.177339	0.463689	0.00502336	0.188745	0.277534	0.110979	0.525635	0.0909472	0.60335	0.28346	0.09892	-0.284463	0.0976811
204187_at	GMPR	2766	grey60	0.411423	0.0140708	0.689373	4.65097e-06	0.510272	0.00173808	-0.491632	0.00270527	-0.62173	6.70244e-05	0.718289	1.1829e-06	0.190374	0.273332	0.539744	0.000818936	0.361657	0.0327823	-0.227491	0.18875	0.580929	0.000253111	0.0746517	0.669961	0.422139	0.0115361	0.0746881	0.669809	0.243205	0.159188	0.10812	0.536423	-0.0846745	0.628657	-0.213679	0.217752
91920_at	BCAN	63827	grey60	0.407303	0.0151627	0.498113	0.00232603	0.392624	0.0196482	-0.729109	6.78323e-07	-0.56393	0.000418676	0.605277	0.000117067	0.385119	0.022338	0.446904	0.00711438	0.437916	0.00851296	-0.274584	0.110417	0.683557	6.01249e-06	-0.0173518	0.921191	0.169949	0.329043	0.109306	0.531935	-0.159007	0.361581	0.122235	0.484228	0.0679077	0.698309	0.0152395	0.93076
216004_s_at	PKNOX1	5316	grey60	0.406629	0.015348	0.46076	0.00534448	0.348048	0.0404763	-0.495934	0.00244798	-0.761494	1.08369e-07	0.807838	4.45988e-09	0.41916	0.0121987	0.527982	0.00111487	0.541933	0.000772283	-0.427385	0.0104435	0.747282	2.50641e-07	0.351833	0.0382029	0.560355	0.000463826	0.202009	0.244529	0.161047	0.355373	0.0236089	0.892914	-0.0455362	0.795059	-0.20767	0.231277
205911_at	PTH1R	5745	grey60	0.405239	0.0157359	0.205743	0.23573	0.480534	0.00348041	-0.299961	0.0799957	-0.708265	1.93673e-06	0.631244	4.78433e-05	0.162705	0.350376	0.183331	0.291801	0.412451	0.013809	-0.500743	0.0021859	0.508311	0.00182304	0.332781	0.0507799	0.54826	0.000650361	0.210538	0.224752	0.0529858	0.762426	-0.0476145	0.785918	-0.0993501	0.570154	-0.157887	0.365014
210582_s_at	LIMK2	3985	grey60	0.401631	0.0167816	0.514383	0.00157115	0.594457	0.000166177	-0.593392	0.000171892	-0.531983	0.00100506	0.653739	2.05832e-05	0.196383	0.25819	0.29005	0.0909908	0.33618	0.0483217	-0.195039	0.261528	0.504268	0.00200969	-0.0675323	0.699899	0.180858	0.298471	-0.027725	0.874381	0.00475597	0.978368	0.241563	0.162111	0.138774	0.42659	-0.182126	0.295039
56197_at	TMEM256-PLSCR3	100529211	grey60	0.397985	0.0178966	0.367111	0.0300552	0.489299	0.00285439	-0.393159	0.0194674	-0.832997	5.37697e-10	0.837691	3.48595e-10	0.12103	0.488577	0.359882	0.0337124	0.456769	0.0058105	-0.447486	0.00703113	0.562615	0.0004348	0.320536	0.0604739	0.647034	2.66559e-05	0.136745	0.433447	0.230021	0.183747	0.100964	0.563873	0.0624966	0.721349	-0.330662	0.0523618
209969_s_at	STAT1	6772	grey60	0.390713	0.0203063	0.325247	0.0565848	0.473893	0.00403095	-0.187835	0.279899	-0.715712	1.34545e-06	0.716452	1.29682e-06	-0.0636729	0.716319	0.167911	0.334962	0.228689	0.186369	-0.357513	0.0349869	0.537845	0.000861397	0.177354	0.308089	0.61554	8.29765e-05	0.0744177	0.670937	0.370791	0.0283223	0.0700864	0.689104	-0.153497	0.378667	-0.325955	0.0560172
203780_at	MPZL2	10205	grey60	0.390622	0.0203381	0.559327	0.000477587	0.622236	6.58513e-05	-0.654186	2.02271e-05	-0.604919	0.000118458	0.68725	5.1114e-06	0.258776	0.133345	0.276653	0.107652	0.298753	0.081278	-0.183573	0.291155	0.718671	1.16045e-06	-0.0269364	0.877927	0.205025	0.237405	-0.0941123	0.590749	0.0928022	0.595951	0.302007	0.0778599	0.0745689	0.670306	-0.320589	0.0604287
208436_s_at	IRF7	3665	grey60	0.388143	0.0212196	0.5658	0.000396653	0.543132	0.000747721	-0.630472	4.91915e-05	-0.673127	9.39408e-06	0.811769	3.27237e-09	0.281717	0.101103	0.282184	0.100514	0.407209	0.0151883	-0.145385	0.404666	0.721367	1.01249e-06	0.0352128	0.840841	0.32714	0.0550791	-0.116833	0.503888	0.294586	0.0858232	0.341439	0.0447069	0.203927	0.239983	-0.460762	0.00534424
202344_at	HSF1	3297	grey60	0.383954	0.0227818	0.373506	0.0270971	0.103884	0.552596	-0.244651	0.156646	-0.582347	0.0002424	0.692816	3.98408e-06	0.148533	0.39446	0.344489	0.0427121	0.259508	0.132212	-0.161356	0.354438	0.46874	0.00450854	0.476798	0.00378145	0.525316	0.00119377	-0.0683111	0.696601	0.496274	0.00242861	0.19311	0.266367	-0.0476487	0.785768	-0.528325	0.00110504
218066_at	SLC12A7	10723	grey60	0.382628	0.0232955	0.29632	0.0839083	0.528242	0.00110741	-0.532272	0.000997509	-0.783311	2.65764e-08	0.806366	4.99942e-09	0.177988	0.306334	0.204922	0.237646	0.401276	0.0168876	-0.392649	0.0196396	0.707888	1.97219e-06	0.14302	0.412437	0.460652	0.00535664	0.055629	0.750941	0.0795542	0.649629	0.204087	0.239605	0.067464	0.700188	-0.254704	0.139783
222217_s_at	SLC27A3	11000	grey60	0.371425	0.028032	0.517727	0.00144593	0.387747	0.0213634	-0.536962	0.000881808	-0.526163	0.00116819	0.630587	4.89885e-05	0.378673	0.0248856	0.301953	0.0779152	0.379869	0.0243955	-0.106345	0.54317	0.532993	0.000978895	0.25439	0.140289	0.285378	0.0965603	-0.0504758	0.773379	0.201646	0.245396	0.219089	0.20605	0.113541	0.516061	-0.37904	0.0247344
218686_s_at	RHBDF1	64285	grey60	0.370423	0.0284914	0.460144	0.00541424	0.594455	0.000166187	-0.614343	8.64282e-05	-0.680585	6.84011e-06	0.737462	4.33565e-07	0.263678	0.125889	0.275471	0.109225	0.436878	0.00868864	-0.268395	0.119011	0.642969	3.1085e-05	0.0459502	0.793236	0.346343	0.0415356	0.00221208	0.989938	0.0707387	0.686357	0.25703	0.136077	0.252339	0.143624	-0.319079	0.061719
203140_at	BCL6	604	grey60	0.366641	0.0302825	0.502743	0.00208435	0.596115	0.000157622	-0.216739	0.211078	-0.821592	1.46124e-09	0.77835	3.70909e-08	0.136898	0.432929	0.603702	0.000123291	0.552656	0.000576036	-0.620207	7.06697e-05	0.434452	0.00911132	0.333474	0.0502705	0.808007	4.40157e-09	0.459074	0.00553732	0.146138	0.402212	-0.224175	0.195451	-0.194618	0.262579	-0.0340578	0.845998
201924_at	AFF1	4299	grey60	0.364868	0.0311533	0.548437	0.000647223	0.524478	0.00121957	-0.471783	0.00422093	-0.740131	3.74455e-07	0.810719	3.55679e-09	-0.000434587	0.998023	0.435941	0.00884989	0.364106	0.0315334	-0.283739	0.0985737	0.658493	1.70695e-05	-0.0297117	0.865458	0.508697	0.00180601	0.0442184	0.800869	0.303611	0.0762161	0.201251	0.246339	0.0100388	0.954358	-0.287621	0.0938549
204990_s_at	ITGB4	3691	grey60	0.358362	0.0345257	0.587088	0.000209468	0.516996	0.00147253	-0.647261	2.64268e-05	-0.764902	8.78767e-08	0.922685	3.25847e-15	0.176473	0.310535	0.350469	0.0390102	0.40687	0.0152814	-0.152158	0.38289	0.819337	1.7658e-09	0.00912204	0.958522	0.403081	0.0163545	-0.15762	0.365838	0.389295	0.0208059	0.414339	0.0133385	0.181296	0.297283	-0.51736	0.00145923
222379_at	KCNE4	23704	grey60	0.343357	0.0434443	0.549584	0.000627129	0.534064	0.000951797	-0.420858	0.0118172	-0.700496	2.79928e-06	0.786399	2.15028e-08	0.283543	0.0988177	0.507326	0.00186705	0.39089	0.0202443	-0.383895	0.0228043	0.607821	0.000107614	0.317901	0.06274	0.575701	0.000296353	0.213229	0.218746	0.125961	0.470904	-0.0145898	0.933705	-0.18327	0.291965	-0.144381	0.407954
203506_s_at	MED12	9968	grey60	0.341001	0.0449997	0.263394	0.126311	0.425002	0.0109284	-0.385417	0.0222258	-0.754631	1.6361e-07	0.76571	8.35746e-08	0.00894167	0.959342	0.269559	0.117357	0.40714	0.0152072	-0.412336	0.0138379	0.580223	0.0002586	0.0357852	0.838287	0.515601	0.00152448	0.0771784	0.659452	0.187362	0.281136	0.197549	0.25532	0.12678	0.467998	-0.292712	0.0879306
209643_s_at	PLD2	5338	grey60	0.338132	0.0469535	0.497228	0.00237491	0.291958	0.0887886	-0.414594	0.0132761	-0.617922	7.64719e-05	0.762034	1.04855e-07	0.230645	0.182527	0.496379	0.00242267	0.329145	0.0535184	-0.196557	0.25776	0.526041	0.00117183	0.388459	0.0211056	0.505681	0.00194266	0.05627	0.748163	0.267566	0.120199	0.109513	0.531155	-0.133401	0.444883	-0.287613	0.0938644
214428_x_at	C4B_2	100293534	grey60	0.334418	0.0495834	0.563439	0.000424639	0.627564	5.45791e-05	-0.564484	0.000412041	-0.64707	2.66198e-05	0.746437	2.62994e-07	0.308814	0.071071	0.393633	0.019308	0.566338	0.000390508	-0.260128	0.131257	0.570658	0.000344181	0.0359349	0.83762	0.368372	0.0294517	0.0566878	0.746354	0.158235	0.363946	0.167956	0.33483	0.269262	0.117777	-0.299401	0.0805882
215620_at	RREB1	6239	grey60	0.333192	0.0504772	0.417027	0.0126923	0.179991	0.300832	-0.462027	0.00520353	-0.634646	4.22951e-05	0.753279	1.77155e-07	0.269289	0.11774	0.288863	0.0923825	0.319915	0.0610021	-0.145739	0.403514	0.710445	1.7429e-06	0.329792	0.0530232	0.39536	0.0187372	-0.142475	0.414238	0.4233	0.0112863	0.304704	0.075112	0.0912076	0.602309	-0.524756	0.00121094
210554_s_at	CTBP2	1488	grey60	0.324855	0.0569006	0.378348	0.0250202	0.413632	0.0135131	-0.427027	0.0105151	-0.886128	1.46688e-12	0.821968	1.41543e-09	0.25952	0.132192	0.476533	0.00380362	0.596091	0.000157744	-0.546259	0.000686931	0.754617	1.63747e-07	0.28168	0.101149	0.668502	1.13861e-05	0.242932	0.159672	0.194896	0.261886	0.0123662	0.943792	-0.00519847	0.976356	-0.23799	0.168602
222236_s_at	ASAP3	55616	grey60	0.319387	0.0614541	0.52918	0.00108093	0.360391	0.0334431	-0.678215	7.5732e-06	-0.561193	0.000452865	0.764726	8.88397e-08	0.153091	0.379944	0.252032	0.144129	0.250414	0.146808	0.0394473	0.821991	0.738877	4.01249e-07	-0.0516621	0.768197	0.167819	0.335232	-0.307648	0.0721993	0.350759	0.0388372	0.511158	0.00170086	0.22509	0.193585	-0.531283	0.00102355
209454_s_at	TEAD3	7005	grey60	0.318704	0.0620422	0.315355	0.0649925	0.33299	0.0506261	-0.440117	0.00815051	-0.604719	0.00011924	0.693204	3.9147e-06	0.067284	0.700951	0.19071	0.272472	0.173682	0.318372	-0.191024	0.271667	0.58631	0.000214581	0.139793	0.42317	0.336584	0.0480358	-0.0949809	0.587311	0.191258	0.271068	0.293362	0.0871947	-0.0538339	0.758735	-0.299228	0.0807712
[truncated: 2,502 more rows]

## Sheet: darkred
Probe	GeneName	Entrez_ID	PSmoduleColor	GS.Diagnosis	p.GS.Diagnosis	MM.darkred	p.MM.darkred	MM.lightgreen	p.MM.lightgreen	MM.pink	p.MM.pink	MM.blue	p.MM.blue	MM.grey60	p.MM.grey60	MM.lightyellow	p.MM.lightyellow	MM.cyan	p.MM.cyan	MM.lightcyan	p.MM.lightcyan	MM.magenta	p.MM.magenta	MM.darkgrey	p.MM.darkgrey	MM.darkturquoise	p.MM.darkturquoise	MM.purple	p.MM.purple	MM.tan	p.MM.tan	MM.midnightblue	p.MM.midnightblue	MM.turquoise	p.MM.turquoise	MM.darkgreen	p.MM.darkgreen	MM.brown	p.MM.brown
[truncated: 43 more rows]

[truncated: 2 more sheets: lightgreen, pink]
